# Supplementary material for: From Pathway Tracing to Actionable Targets: Integrative Mendelian Randomization and Experimental Triangulation Map Metabolic Pathways Across Ovarian Cancer Histotypes
Source: Int J Mol Sci. 2026 Jun 2;27(11):5043. doi: 10.3390/ijms27115043 (PMC13256907; doi:10.3390/ijms27115043)
Supplement: Supplementary file 1 [file ijms-27-05043-s001.zip › Table S1.xlsx]

## Sheet: SuppTable_GWAS_sources_revised
Supplementary Table 1. Full metadata for all external datasets used in the present study, including data level, source-study provenance, brief source-study association-model notes, present-study summary inputs, software, and the manuscript method sections in which each dataset was used.
Data category	Dataset / platform	OpenGWAS ID(s) / source label	Trait coverage / phenotype	Data level used in the present study	Individual-level data used by the present study?	Original association estimates generated by	Analytical role in the present study	Dataset-specific limitations / comments	Sample size (N)	Cases	Controls	Population/ancestry	Sex	Unit / scaling	Primary source / notes	IV p-value threshold / instrument definition	LD clumping / LD handling	Harmonisation / QC in the present study	Primary estimator in the present study	Sensitivity methods / linked supplementary tables	Source-study response trait (Y)	Source-study predictor (X)	Source-study association model / control variables (brief)	Present-study summary input used here	Source-study methods reference / plain URL	Present-study software / packages	Primary manuscript sections using this dataset
Screening exposure panel	1,400 plasma metabolic traits (Metabolon HD4; CLSA) – Chen et al.	ebi-a-GCST90199621–ebi-a-GCST90201020 (n=1,400 traits; see Supplementary Table 2)	1,091 plasma metabolites + 309 metabolite ratios	External GWAS summary statistics only	No	Chen et al. / source GWAS investigators	Metabolome-wide MR screening exposure panel	Possible partial sample overlap with the UK Biobank ovarian cancer outcome; trait definitions/QC/modeling were inherited from the source metabolomics GWAS.	3441–8299 (per trait)			European	Both	Inverse-rank normal transformed metabolite levels (trimmed to ±3 SD)	Chen et al. Nat Genet (doi: 10.1038/s41588-022-01270-1); metabolomics measured in plasma using Metabolon HD4 (UPLC-MS/MS) in Canadian Longitudinal Study on Aging (CLSA); full 1,400-trait OpenGWAS ID list provided in Supplementary Table 2.	UVMR/BWMR: P < 5×10⁻8; if <3 IVs after clumping, relaxed to 5×10⁻6 or 5×10⁻5	UVMR/BWMR: r² < 0.01 within 1,000 kb (EUR LD reference)	Exposure and outcome datasets harmonised; conservative handling of palindromic variants	IVW; Wald ratio for single-SNP instruments	MR-Egger, weighted median, mode-based methods, heterogeneity/pleiotropy diagnostics; see Supplementary Tables 3–5	Transformed plasma metabolite concentration or metabolite-ratio trait in the source metabolomics GWAS	Per-allele SNP dosage under the source-study GWAS model	Genome-wide linear regression of metabolite levels/ratios on genetic variants in the CLSA plasma metabolome atlas; trait preprocessing, QC, and covariate adjustment followed Chen et al.; not re-fitted in the present study.	SNP–metabolite beta/SE extracted from OpenGWAS and used as b_GX in metabolome-wide screening MR.	https://doi.org/10.1038/s41588-022-01270-1	R 4.5.2; ieugwasr 1.1.0; TwoSampleMR 0.6.29	4.2, 4.5
Instrument source	Blood glucose GWAS (used for online drug-target cis-IV extraction)	ebi-a-GCST90025986	Blood glucose levels	External GWAS summary statistics only	No	Source GWAS investigators	Online cis-instrument extraction for drug-target MR	Used as an instrument source only; not itself an ovarian cancer outcome dataset.	Up to 400,458			European	Both	SD (as provided in GWAS)	Used to derive online cis instruments within target-gene regions for PPARG/DPP4/ABCC8/KCNJ11/SLC5A2	Genome-wide significant blood-glucose variants (P < 5×10⁻8) for online cis-IV extraction	Initial online extraction with clump_kb = 100 and clump_r2 = 0.3, followed by target-region restriction; see Section 4.9	Not used as an outcome dataset; variants carried forward into target-specific cis instrument construction	Not analyzed alone as a causal exposure	Target-specific merged/strict/LD-aware definitions reported in Supplementary Tables 7 and 10	Blood glucose level in the source GWAS	Per-allele SNP dosage	Quantitative-trait GWAS model for blood glucose as reported in the source study/OpenGWAS metadata; used upstream only for online cis-IV discovery and not re-fitted in the present study.	Genome-wide SNP–blood glucose beta/SE used to define online cis-IV candidates within target-gene regions.	https://opengwas.io/datasets/ebi-a-GCST90025986	R 4.5.2; ieugwasr 1.1.0; custom extraction script	4.2, 4.9
Follow-up exposure	Metabolomics GWAS (met-d series)	met-d-Ala	Alanine	External GWAS summary statistics only	No	Source GWAS investigators / consortium	Pathway-tracing UVMR and/or pathway-restricted MVMR exposure	Trait-specific source heterogeneity applies; phenotype definitions/QC/modeling were inherited from the source study.	24,925			European	Both	SD	Entered pathway-tracing and/or MVMR main-text analyses	UVMR/BWMR: P < 5×10⁻8; if <3 IVs after clumping, relaxed to 5×10⁻6 or 5×10⁻5; MVMR: model-specific union instruments	UVMR/BWMR: r² < 0.01 within 1,000 kb; MVMR: union instruments clumped at r² < 0.001 within 10 Mb	Exposure and outcome datasets harmonised; no proxy substitution for missing bx in MVMR models	IVW; Wald ratio for single-SNP instruments; IVW-MVMR for pathway-restricted multivariable models	BWMR and step-specific model diagnostics; see Supplementary Tables 5–6	Source-study quantitative trait value for Alanine	Per-allele SNP dosage under the source-study quantitative-trait model	Original metabolite/biomarker GWAS model and covariate adjustment as reported in the source study/OpenGWAS metadata; present study reused summary statistics only.	SNP–trait beta/SE extracted from OpenGWAS and used as b_GX in pathway-tracing UVMR/BWMR and/or pathway-restricted MVMR.	https://opengwas.io/datasets/met-d-Ala	R 4.5.2; ieugwasr 1.1.0; TwoSampleMR 0.6.29; MendelianRandomization 0.10.0 for selected MVMR/LD-aware analyses	4.2, 4.6-4.8
Follow-up exposure	Metabolomics GWAS (met-a series)	met-a-388	Aspartate	External GWAS summary statistics only	No	Source GWAS investigators / consortium	Pathway-tracing UVMR and/or pathway-restricted MVMR exposure	Trait-specific source heterogeneity applies; phenotype definitions/QC/modeling were inherited from the source study.	7,824			European	Both	SD	Entered pathway-tracing and/or MVMR main-text analyses	UVMR/BWMR: P < 5×10⁻8; if <3 IVs after clumping, relaxed to 5×10⁻6 or 5×10⁻5; MVMR: model-specific union instruments	UVMR/BWMR: r² < 0.01 within 1,000 kb; MVMR: union instruments clumped at r² < 0.001 within 10 Mb	Exposure and outcome datasets harmonised; no proxy substitution for missing bx in MVMR models	IVW; Wald ratio for single-SNP instruments; IVW-MVMR for pathway-restricted multivariable models	BWMR and step-specific model diagnostics; see Supplementary Tables 5–6	Source-study quantitative trait value for Aspartate	Per-allele SNP dosage under the source-study quantitative-trait model	Original metabolite/biomarker GWAS model and covariate adjustment as reported in the source study/OpenGWAS metadata; present study reused summary statistics only.	SNP–trait beta/SE extracted from OpenGWAS and used as b_GX in pathway-tracing UVMR/BWMR and/or pathway-restricted MVMR.	https://opengwas.io/datasets/met-a-388	R 4.5.2; ieugwasr 1.1.0; TwoSampleMR 0.6.29; MendelianRandomization 0.10.0 for selected MVMR/LD-aware analyses	4.2, 4.6-4.8
Follow-up exposure	Metabolomics GWAS (met-d series)	met-d-Gly	Glycine	External GWAS summary statistics only	No	Source GWAS investigators / consortium	Pathway-tracing UVMR and/or pathway-restricted MVMR exposure	Trait-specific source heterogeneity applies; phenotype definitions/QC/modeling were inherited from the source study.	24,925			European	Both	SD	Entered pathway-tracing and/or MVMR main-text analyses	UVMR/BWMR: P < 5×10⁻8; if <3 IVs after clumping, relaxed to 5×10⁻6 or 5×10⁻5; MVMR: model-specific union instruments	UVMR/BWMR: r² < 0.01 within 1,000 kb; MVMR: union instruments clumped at r² < 0.001 within 10 Mb	Exposure and outcome datasets harmonised; no proxy substitution for missing bx in MVMR models	IVW; Wald ratio for single-SNP instruments; IVW-MVMR for pathway-restricted multivariable models	BWMR and step-specific model diagnostics; see Supplementary Tables 5–6	Source-study quantitative trait value for Glycine	Per-allele SNP dosage under the source-study quantitative-trait model	Original metabolite/biomarker GWAS model and covariate adjustment as reported in the source study/OpenGWAS metadata; present study reused summary statistics only.	SNP–trait beta/SE extracted from OpenGWAS and used as b_GX in pathway-tracing UVMR/BWMR and/or pathway-restricted MVMR.	https://opengwas.io/datasets/met-d-Gly	R 4.5.2; ieugwasr 1.1.0; TwoSampleMR 0.6.29; MendelianRandomization 0.10.0 for selected MVMR/LD-aware analyses	4.2, 4.6-4.8
Follow-up exposure	Metabolomics GWAS (met-d series)	met-d-His	Histidine	External GWAS summary statistics only	No	Source GWAS investigators / consortium	Pathway-tracing UVMR and/or pathway-restricted MVMR exposure	Trait-specific source heterogeneity applies; phenotype definitions/QC/modeling were inherited from the source study.	24,925			European	Both	SD	Entered pathway-tracing and/or MVMR main-text analyses	UVMR/BWMR: P < 5×10⁻8; if <3 IVs after clumping, relaxed to 5×10⁻6 or 5×10⁻5; MVMR: model-specific union instruments	UVMR/BWMR: r² < 0.01 within 1,000 kb; MVMR: union instruments clumped at r² < 0.001 within 10 Mb	Exposure and outcome datasets harmonised; no proxy substitution for missing bx in MVMR models	IVW; Wald ratio for single-SNP instruments; IVW-MVMR for pathway-restricted multivariable models	BWMR and step-specific model diagnostics; see Supplementary Tables 5–6	Source-study quantitative trait value for Histidine	Per-allele SNP dosage under the source-study quantitative-trait model	Original metabolite/biomarker GWAS model and covariate adjustment as reported in the source study/OpenGWAS metadata; present study reused summary statistics only.	SNP–trait beta/SE extracted from OpenGWAS and used as b_GX in pathway-tracing UVMR/BWMR and/or pathway-restricted MVMR.	https://opengwas.io/datasets/met-d-His	R 4.5.2; ieugwasr 1.1.0; TwoSampleMR 0.6.29; MendelianRandomization 0.10.0 for selected MVMR/LD-aware analyses	4.2, 4.6-4.8
Follow-up exposure	Metabolomics GWAS (met-d series)	met-d-Ile	Isoleucine	External GWAS summary statistics only	No	Source GWAS investigators / consortium	Pathway-tracing UVMR and/or pathway-restricted MVMR exposure	Trait-specific source heterogeneity applies; phenotype definitions/QC/modeling were inherited from the source study.	24,925			European	Both	SD	Entered pathway-tracing and/or MVMR main-text analyses	UVMR/BWMR: P < 5×10⁻8; if <3 IVs after clumping, relaxed to 5×10⁻6 or 5×10⁻5; MVMR: model-specific union instruments	UVMR/BWMR: r² < 0.01 within 1,000 kb; MVMR: union instruments clumped at r² < 0.001 within 10 Mb	Exposure and outcome datasets harmonised; no proxy substitution for missing bx in MVMR models	IVW; Wald ratio for single-SNP instruments; IVW-MVMR for pathway-restricted multivariable models	BWMR and step-specific model diagnostics; see Supplementary Tables 5–6	Source-study quantitative trait value for Isoleucine	Per-allele SNP dosage under the source-study quantitative-trait model	Original metabolite/biomarker GWAS model and covariate adjustment as reported in the source study/OpenGWAS metadata; present study reused summary statistics only.	SNP–trait beta/SE extracted from OpenGWAS and used as b_GX in pathway-tracing UVMR/BWMR and/or pathway-restricted MVMR.	https://opengwas.io/datasets/met-d-Ile	R 4.5.2; ieugwasr 1.1.0; TwoSampleMR 0.6.29; MendelianRandomization 0.10.0 for selected MVMR/LD-aware analyses	4.2, 4.6-4.8
Follow-up exposure	Metabolomics GWAS (met-a series)	met-a-326	Lysine	External GWAS summary statistics only	No	Source GWAS investigators / consortium	Pathway-tracing UVMR and/or pathway-restricted MVMR exposure	Trait-specific source heterogeneity applies; phenotype definitions/QC/modeling were inherited from the source study.	7,824			European	Both	SD	Entered pathway-tracing and/or MVMR main-text analyses	UVMR/BWMR: P < 5×10⁻8; if <3 IVs after clumping, relaxed to 5×10⁻6 or 5×10⁻5; MVMR: model-specific union instruments	UVMR/BWMR: r² < 0.01 within 1,000 kb; MVMR: union instruments clumped at r² < 0.001 within 10 Mb	Exposure and outcome datasets harmonised; no proxy substitution for missing bx in MVMR models	IVW; Wald ratio for single-SNP instruments; IVW-MVMR for pathway-restricted multivariable models	BWMR and step-specific model diagnostics; see Supplementary Tables 5–6	Source-study quantitative trait value for Lysine	Per-allele SNP dosage under the source-study quantitative-trait model	Original metabolite/biomarker GWAS model and covariate adjustment as reported in the source study/OpenGWAS metadata; present study reused summary statistics only.	SNP–trait beta/SE extracted from OpenGWAS and used as b_GX in pathway-tracing UVMR/BWMR and/or pathway-restricted MVMR.	https://opengwas.io/datasets/met-a-326	R 4.5.2; ieugwasr 1.1.0; TwoSampleMR 0.6.29; MendelianRandomization 0.10.0 for selected MVMR/LD-aware analyses	4.2, 4.6-4.8
Follow-up exposure	Metabolomics GWAS (met-a series)	met-a-464	Serine	External GWAS summary statistics only	No	Source GWAS investigators / consortium	Pathway-tracing UVMR and/or pathway-restricted MVMR exposure	Trait-specific source heterogeneity applies; phenotype definitions/QC/modeling were inherited from the source study.	7,824			European	Both	SD	Entered pathway-tracing and/or MVMR main-text analyses	UVMR/BWMR: P < 5×10⁻8; if <3 IVs after clumping, relaxed to 5×10⁻6 or 5×10⁻5; MVMR: model-specific union instruments	UVMR/BWMR: r² < 0.01 within 1,000 kb; MVMR: union instruments clumped at r² < 0.001 within 10 Mb	Exposure and outcome datasets harmonised; no proxy substitution for missing bx in MVMR models	IVW; Wald ratio for single-SNP instruments; IVW-MVMR for pathway-restricted multivariable models	BWMR and step-specific model diagnostics; see Supplementary Tables 5–6	Source-study quantitative trait value for Serine	Per-allele SNP dosage under the source-study quantitative-trait model	Original metabolite/biomarker GWAS model and covariate adjustment as reported in the source study/OpenGWAS metadata; present study reused summary statistics only.	SNP–trait beta/SE extracted from OpenGWAS and used as b_GX in pathway-tracing UVMR/BWMR and/or pathway-restricted MVMR.	https://opengwas.io/datasets/met-a-464	R 4.5.2; ieugwasr 1.1.0; TwoSampleMR 0.6.29; MendelianRandomization 0.10.0 for selected MVMR/LD-aware analyses	4.2, 4.6-4.8
Follow-up exposure	Metabolite trait (GWAS Catalog imported; ebi-a series)	ebi-a-GCST90026169	Glutamate	External GWAS summary statistics only	No	Source GWAS investigators / consortium	Pathway-tracing UVMR and/or pathway-restricted MVMR exposure	Trait-specific source heterogeneity applies; phenotype definitions/QC/modeling were inherited from the source study.	115,068			European	Both	SD / normalized (see OpenGWAS metadata)	Entered pathway-tracing and/or MVMR main-text analyses	UVMR/BWMR: P < 5×10⁻8; if <3 IVs after clumping, relaxed to 5×10⁻6 or 5×10⁻5; MVMR: model-specific union instruments	UVMR/BWMR: r² < 0.01 within 1,000 kb; MVMR: union instruments clumped at r² < 0.001 within 10 Mb	Exposure and outcome datasets harmonised; no proxy substitution for missing bx in MVMR models	IVW; Wald ratio for single-SNP instruments; IVW-MVMR for pathway-restricted multivariable models	BWMR and step-specific model diagnostics; see Supplementary Tables 5–6	Source-study quantitative trait value for Glutamate	Per-allele SNP dosage under the source-study quantitative-trait model	Original metabolite/biomarker GWAS model and covariate adjustment as reported in the source study/OpenGWAS metadata; present study reused summary statistics only.	SNP–trait beta/SE extracted from OpenGWAS and used as b_GX in pathway-tracing UVMR/BWMR and/or pathway-restricted MVMR.	https://opengwas.io/datasets/ebi-a-GCST90026169	R 4.5.2; ieugwasr 1.1.0; TwoSampleMR 0.6.29; MendelianRandomization 0.10.0 for selected MVMR/LD-aware analyses	4.2, 4.6-4.8
Follow-up exposure	Metabolomics GWAS (met-a series)	met-a-303	Glutamine	External GWAS summary statistics only	No	Source GWAS investigators / consortium	Pathway-tracing UVMR and/or pathway-restricted MVMR exposure	Trait-specific source heterogeneity applies; phenotype definitions/QC/modeling were inherited from the source study.	7,824			European	Both	SD	Entered pathway-tracing and/or MVMR main-text analyses	UVMR/BWMR: P < 5×10⁻8; if <3 IVs after clumping, relaxed to 5×10⁻6 or 5×10⁻5; MVMR: model-specific union instruments	UVMR/BWMR: r² < 0.01 within 1,000 kb; MVMR: union instruments clumped at r² < 0.001 within 10 Mb	Exposure and outcome datasets harmonised; no proxy substitution for missing bx in MVMR models	IVW; Wald ratio for single-SNP instruments; IVW-MVMR for pathway-restricted multivariable models	BWMR and step-specific model diagnostics; see Supplementary Tables 5–6	Source-study quantitative trait value for Glutamine	Per-allele SNP dosage under the source-study quantitative-trait model	Original metabolite/biomarker GWAS model and covariate adjustment as reported in the source study/OpenGWAS metadata; present study reused summary statistics only.	SNP–trait beta/SE extracted from OpenGWAS and used as b_GX in pathway-tracing UVMR/BWMR and/or pathway-restricted MVMR.	https://opengwas.io/datasets/met-a-303	R 4.5.2; ieugwasr 1.1.0; TwoSampleMR 0.6.29; MendelianRandomization 0.10.0 for selected MVMR/LD-aware analyses	4.2, 4.6-4.8
Follow-up exposure	Metabolomics GWAS (met-c series)	met-c-919	Phenylalanine	External GWAS summary statistics only	No	Source GWAS investigators / consortium	Pathway-tracing UVMR and/or pathway-restricted MVMR exposure	Trait-specific source heterogeneity applies; phenotype definitions/QC/modeling were inherited from the source study.	24,925			European	Both	SD	Entered pathway-tracing and/or MVMR main-text analyses	UVMR/BWMR: P < 5×10⁻8; if <3 IVs after clumping, relaxed to 5×10⁻6 or 5×10⁻5; MVMR: model-specific union instruments	UVMR/BWMR: r² < 0.01 within 1,000 kb; MVMR: union instruments clumped at r² < 0.001 within 10 Mb	Exposure and outcome datasets harmonised; no proxy substitution for missing bx in MVMR models	IVW; Wald ratio for single-SNP instruments; IVW-MVMR for pathway-restricted multivariable models	BWMR and step-specific model diagnostics; see Supplementary Tables 5–6	Source-study quantitative trait value for Phenylalanine	Per-allele SNP dosage under the source-study quantitative-trait model	Original metabolite/biomarker GWAS model and covariate adjustment as reported in the source study/OpenGWAS metadata; present study reused summary statistics only.	SNP–trait beta/SE extracted from OpenGWAS and used as b_GX in pathway-tracing UVMR/BWMR and/or pathway-restricted MVMR.	https://opengwas.io/datasets/met-c-919	R 4.5.2; ieugwasr 1.1.0; TwoSampleMR 0.6.29; MendelianRandomization 0.10.0 for selected MVMR/LD-aware analyses	4.2, 4.6-4.8
Follow-up exposure	Metabolomics GWAS (met-a series)	met-a-304	Tryptophan	External GWAS summary statistics only	No	Source GWAS investigators / consortium	Pathway-tracing UVMR and/or pathway-restricted MVMR exposure	Trait-specific source heterogeneity applies; phenotype definitions/QC/modeling were inherited from the source study.	7,824			European	Both	SD	Entered pathway-tracing and/or MVMR main-text analyses	UVMR/BWMR: P < 5×10⁻8; if <3 IVs after clumping, relaxed to 5×10⁻6 or 5×10⁻5; MVMR: model-specific union instruments	UVMR/BWMR: r² < 0.01 within 1,000 kb; MVMR: union instruments clumped at r² < 0.001 within 10 Mb	Exposure and outcome datasets harmonised; no proxy substitution for missing bx in MVMR models	IVW; Wald ratio for single-SNP instruments; IVW-MVMR for pathway-restricted multivariable models	BWMR and step-specific model diagnostics; see Supplementary Tables 5–6	Source-study quantitative trait value for Tryptophan	Per-allele SNP dosage under the source-study quantitative-trait model	Original metabolite/biomarker GWAS model and covariate adjustment as reported in the source study/OpenGWAS metadata; present study reused summary statistics only.	SNP–trait beta/SE extracted from OpenGWAS and used as b_GX in pathway-tracing UVMR/BWMR and/or pathway-restricted MVMR.	https://opengwas.io/datasets/met-a-304	R 4.5.2; ieugwasr 1.1.0; TwoSampleMR 0.6.29; MendelianRandomization 0.10.0 for selected MVMR/LD-aware analyses	4.2, 4.6-4.8
Follow-up exposure	Metabolite trait (GWAS Catalog imported; ebi-a series)	ebi-a-GCST90026027	α-ketoglutarate	External GWAS summary statistics only	No	Source GWAS investigators / consortium	Pathway-tracing UVMR and/or pathway-restricted MVMR exposure	Trait-specific source heterogeneity applies; phenotype definitions/QC/modeling were inherited from the source study.	115,068			European	Both	SD / normalized (see OpenGWAS metadata)	Entered pathway-tracing and/or MVMR main-text analyses	UVMR/BWMR: P < 5×10⁻8; if <3 IVs after clumping, relaxed to 5×10⁻6 or 5×10⁻5; MVMR: model-specific union instruments	UVMR/BWMR: r² < 0.01 within 1,000 kb; MVMR: union instruments clumped at r² < 0.001 within 10 Mb	Exposure and outcome datasets harmonised; no proxy substitution for missing bx in MVMR models	IVW; Wald ratio for single-SNP instruments; IVW-MVMR for pathway-restricted multivariable models	BWMR and step-specific model diagnostics; see Supplementary Tables 5–6	Source-study quantitative trait value for α-ketoglutarate	Per-allele SNP dosage under the source-study quantitative-trait model	Original metabolite/biomarker GWAS model and covariate adjustment as reported in the source study/OpenGWAS metadata; present study reused summary statistics only.	SNP–trait beta/SE extracted from OpenGWAS and used as b_GX in pathway-tracing UVMR/BWMR and/or pathway-restricted MVMR.	https://opengwas.io/datasets/ebi-a-GCST90026027	R 4.5.2; ieugwasr 1.1.0; TwoSampleMR 0.6.29; MendelianRandomization 0.10.0 for selected MVMR/LD-aware analyses	4.2, 4.6-4.8
Follow-up exposure	Metabolomics GWAS (met-d series)	met-d-Citrate	Citrate	External GWAS summary statistics only	No	Source GWAS investigators / consortium	Pathway-tracing UVMR and/or pathway-restricted MVMR exposure	Trait-specific source heterogeneity applies; phenotype definitions/QC/modeling were inherited from the source study.	24,925			European	Both	SD	Entered pathway-tracing and/or MVMR main-text analyses	UVMR/BWMR: P < 5×10⁻8; if <3 IVs after clumping, relaxed to 5×10⁻6 or 5×10⁻5; MVMR: model-specific union instruments	UVMR/BWMR: r² < 0.01 within 1,000 kb; MVMR: union instruments clumped at r² < 0.001 within 10 Mb	Exposure and outcome datasets harmonised; no proxy substitution for missing bx in MVMR models	IVW; Wald ratio for single-SNP instruments; IVW-MVMR for pathway-restricted multivariable models	BWMR and step-specific model diagnostics; see Supplementary Tables 5–6	Source-study quantitative trait value for Citrate	Per-allele SNP dosage under the source-study quantitative-trait model	Original metabolite/biomarker GWAS model and covariate adjustment as reported in the source study/OpenGWAS metadata; present study reused summary statistics only.	SNP–trait beta/SE extracted from OpenGWAS and used as b_GX in pathway-tracing UVMR/BWMR and/or pathway-restricted MVMR.	https://opengwas.io/datasets/met-d-Citrate	R 4.5.2; ieugwasr 1.1.0; TwoSampleMR 0.6.29; MendelianRandomization 0.10.0 for selected MVMR/LD-aware analyses	4.2, 4.6-4.8
Follow-up exposure	Metabolomics GWAS (met-c series)	met-c-849	Citrate	External GWAS summary statistics only	No	Source GWAS investigators / consortium	Pathway-tracing UVMR and/or pathway-restricted MVMR exposure	Trait-specific source heterogeneity applies; phenotype definitions/QC/modeling were inherited from the source study.	24,925			European	Both	SD	Entered pathway-tracing and/or MVMR main-text analyses	UVMR/BWMR: P < 5×10⁻8; if <3 IVs after clumping, relaxed to 5×10⁻6 or 5×10⁻5; MVMR: model-specific union instruments	UVMR/BWMR: r² < 0.01 within 1,000 kb; MVMR: union instruments clumped at r² < 0.001 within 10 Mb	Exposure and outcome datasets harmonised; no proxy substitution for missing bx in MVMR models	IVW; Wald ratio for single-SNP instruments; IVW-MVMR for pathway-restricted multivariable models	BWMR and step-specific model diagnostics; see Supplementary Tables 5–6	Source-study quantitative trait value for Citrate	Per-allele SNP dosage under the source-study quantitative-trait model	Original metabolite/biomarker GWAS model and covariate adjustment as reported in the source study/OpenGWAS metadata; present study reused summary statistics only.	SNP–trait beta/SE extracted from OpenGWAS and used as b_GX in pathway-tracing UVMR/BWMR and/or pathway-restricted MVMR.	https://opengwas.io/datasets/met-c-849	R 4.5.2; ieugwasr 1.1.0; TwoSampleMR 0.6.29; MendelianRandomization 0.10.0 for selected MVMR/LD-aware analyses	4.2, 4.6-4.8
Follow-up exposure	Metabolite trait (GWAS Catalog imported; ebi-a series)	ebi-a-GCST90092813	Citrate	External GWAS summary statistics only	No	Source GWAS investigators / consortium	Pathway-tracing UVMR and/or pathway-restricted MVMR exposure	Trait-specific source heterogeneity applies; phenotype definitions/QC/modeling were inherited from the source study.	115,068			European	Both	SD / normalized (see OpenGWAS metadata)	Entered pathway-tracing and/or MVMR main-text analyses	UVMR/BWMR: P < 5×10⁻8; if <3 IVs after clumping, relaxed to 5×10⁻6 or 5×10⁻5; MVMR: model-specific union instruments	UVMR/BWMR: r² < 0.01 within 1,000 kb; MVMR: union instruments clumped at r² < 0.001 within 10 Mb	Exposure and outcome datasets harmonised; no proxy substitution for missing bx in MVMR models	IVW; Wald ratio for single-SNP instruments; IVW-MVMR for pathway-restricted multivariable models	BWMR and step-specific model diagnostics; see Supplementary Tables 5–6	Source-study quantitative trait value for Citrate	Per-allele SNP dosage under the source-study quantitative-trait model	Original metabolite/biomarker GWAS model and covariate adjustment as reported in the source study/OpenGWAS metadata; present study reused summary statistics only.	SNP–trait beta/SE extracted from OpenGWAS and used as b_GX in pathway-tracing UVMR/BWMR and/or pathway-restricted MVMR.	https://opengwas.io/datasets/ebi-a-GCST90092813	R 4.5.2; ieugwasr 1.1.0; TwoSampleMR 0.6.29; MendelianRandomization 0.10.0 for selected MVMR/LD-aware analyses	4.2, 4.6-4.8
Follow-up exposure	Metabolite trait (GWAS Catalog imported; ebi-a series)	ebi-a-GCST90026188	Isocitrate	External GWAS summary statistics only	No	Source GWAS investigators / consortium	Pathway-tracing UVMR and/or pathway-restricted MVMR exposure	Trait-specific source heterogeneity applies; phenotype definitions/QC/modeling were inherited from the source study.	115,068			European	Both	SD / normalized (see OpenGWAS metadata)	Entered pathway-tracing and/or MVMR main-text analyses	UVMR/BWMR: P < 5×10⁻8; if <3 IVs after clumping, relaxed to 5×10⁻6 or 5×10⁻5; MVMR: model-specific union instruments	UVMR/BWMR: r² < 0.01 within 1,000 kb; MVMR: union instruments clumped at r² < 0.001 within 10 Mb	Exposure and outcome datasets harmonised; no proxy substitution for missing bx in MVMR models	IVW; Wald ratio for single-SNP instruments; IVW-MVMR for pathway-restricted multivariable models	BWMR and step-specific model diagnostics; see Supplementary Tables 5–6	Source-study quantitative trait value for Isocitrate	Per-allele SNP dosage under the source-study quantitative-trait model	Original metabolite/biomarker GWAS model and covariate adjustment as reported in the source study/OpenGWAS metadata; present study reused summary statistics only.	SNP–trait beta/SE extracted from OpenGWAS and used as b_GX in pathway-tracing UVMR/BWMR and/or pathway-restricted MVMR.	https://opengwas.io/datasets/ebi-a-GCST90026188	R 4.5.2; ieugwasr 1.1.0; TwoSampleMR 0.6.29; MendelianRandomization 0.10.0 for selected MVMR/LD-aware analyses	4.2, 4.6-4.8
Follow-up exposure	Metabolite trait (GWAS Catalog imported; ebi-a series)	ebi-a-GCST90026034	Malate	External GWAS summary statistics only	No	Source GWAS investigators / consortium	Pathway-tracing UVMR and/or pathway-restricted MVMR exposure	Trait-specific source heterogeneity applies; phenotype definitions/QC/modeling were inherited from the source study.	115,068			European	Both	SD / normalized (see OpenGWAS metadata)	Entered pathway-tracing and/or MVMR main-text analyses	UVMR/BWMR: P < 5×10⁻8; if <3 IVs after clumping, relaxed to 5×10⁻6 or 5×10⁻5; MVMR: model-specific union instruments	UVMR/BWMR: r² < 0.01 within 1,000 kb; MVMR: union instruments clumped at r² < 0.001 within 10 Mb	Exposure and outcome datasets harmonised; no proxy substitution for missing bx in MVMR models	IVW; Wald ratio for single-SNP instruments; IVW-MVMR for pathway-restricted multivariable models	BWMR and step-specific model diagnostics; see Supplementary Tables 5–6	Source-study quantitative trait value for Malate	Per-allele SNP dosage under the source-study quantitative-trait model	Original metabolite/biomarker GWAS model and covariate adjustment as reported in the source study/OpenGWAS metadata; present study reused summary statistics only.	SNP–trait beta/SE extracted from OpenGWAS and used as b_GX in pathway-tracing UVMR/BWMR and/or pathway-restricted MVMR.	https://opengwas.io/datasets/ebi-a-GCST90026034	R 4.5.2; ieugwasr 1.1.0; TwoSampleMR 0.6.29; MendelianRandomization 0.10.0 for selected MVMR/LD-aware analyses	4.2, 4.6-4.8
Follow-up exposure	Metabolomics GWAS (met-d series)	met-d-Lactate	Lactate	External GWAS summary statistics only	No	Source GWAS investigators / consortium	Pathway-tracing UVMR, pathway-restricted MVMR, and target–metabolite–outcome triangular evidence (MO and/or TM-linked metabolite node)	Trait-specific source heterogeneity applies; phenotype definitions/QC/modeling were inherited from the source study.	24,925			European	Both	SD	Entered pathway-tracing and/or MVMR main-text analyses	UVMR/BWMR: P < 5×10⁻8; if <3 IVs after clumping, relaxed to 5×10⁻6 or 5×10⁻5; MVMR: model-specific union instruments	UVMR/BWMR: r² < 0.01 within 1,000 kb; MVMR: union instruments clumped at r² < 0.001 within 10 Mb	Exposure and outcome datasets harmonised; no proxy substitution for missing bx in MVMR models	IVW; Wald ratio for single-SNP instruments; IVW-MVMR for pathway-restricted multivariable models	BWMR and step-specific model diagnostics; see Supplementary Tables 5–6	Source-study quantitative trait value for Lactate	Per-allele SNP dosage under the source-study quantitative-trait model	Original metabolite/biomarker GWAS model and covariate adjustment as reported in the source study/OpenGWAS metadata; present study reused summary statistics only.	SNP–trait beta/SE extracted from OpenGWAS and used as b_GX in pathway-tracing UVMR/BWMR and/or pathway-restricted MVMR.	https://opengwas.io/datasets/met-d-Lactate	R 4.5.2; ieugwasr 1.1.0; TwoSampleMR 0.6.29; MendelianRandomization 0.10.0 for selected MVMR/LD-aware analyses	4.2, 4.6-4.8, 4.11
Follow-up exposure	Metabolite trait (GWAS Catalog imported; ebi-a series)	ebi-a-GCST90092882	Lactate levels	External GWAS summary statistics only	No	Source GWAS investigators / consortium	Pathway-tracing UVMR, pathway-restricted MVMR, and target–metabolite–outcome triangular evidence (MO and/or TM-linked metabolite node)	Trait-specific source heterogeneity applies; phenotype definitions/QC/modeling were inherited from the source study.	114,806			European	Both	SD / normalized (see OpenGWAS metadata)	Entered pathway-tracing and/or MVMR main-text analyses	UVMR/BWMR: P < 5×10⁻8; if <3 IVs after clumping, relaxed to 5×10⁻6 or 5×10⁻5; MVMR: model-specific union instruments	UVMR/BWMR: r² < 0.01 within 1,000 kb; MVMR: union instruments clumped at r² < 0.001 within 10 Mb	Exposure and outcome datasets harmonised; no proxy substitution for missing bx in MVMR models	IVW; Wald ratio for single-SNP instruments; IVW-MVMR for pathway-restricted multivariable models	BWMR and step-specific model diagnostics; see Supplementary Tables 5–6	Source-study quantitative trait value for Lactate levels	Per-allele SNP dosage under the source-study quantitative-trait model	Original metabolite/biomarker GWAS model and covariate adjustment as reported in the source study/OpenGWAS metadata; present study reused summary statistics only.	SNP–trait beta/SE extracted from OpenGWAS and used as b_GX in pathway-tracing UVMR/BWMR and/or pathway-restricted MVMR.	https://opengwas.io/datasets/ebi-a-GCST90092882	R 4.5.2; ieugwasr 1.1.0; TwoSampleMR 0.6.29; MendelianRandomization 0.10.0 for selected MVMR/LD-aware analyses	4.2, 4.6-4.8, 4.11
Follow-up exposure	Metabolomics GWAS (met-a series)	met-a-315	Pyruvate	External GWAS summary statistics only	No	Source GWAS investigators / consortium	Pathway-tracing UVMR and/or pathway-restricted MVMR exposure	Trait-specific source heterogeneity applies; phenotype definitions/QC/modeling were inherited from the source study.	7,824			European	Both	SD	Entered pathway-tracing and/or MVMR main-text analyses	UVMR/BWMR: P < 5×10⁻8; if <3 IVs after clumping, relaxed to 5×10⁻6 or 5×10⁻5; MVMR: model-specific union instruments	UVMR/BWMR: r² < 0.01 within 1,000 kb; MVMR: union instruments clumped at r² < 0.001 within 10 Mb	Exposure and outcome datasets harmonised; no proxy substitution for missing bx in MVMR models	IVW; Wald ratio for single-SNP instruments; IVW-MVMR for pathway-restricted multivariable models	BWMR and step-specific model diagnostics; see Supplementary Tables 5–6	Source-study quantitative trait value for Pyruvate	Per-allele SNP dosage under the source-study quantitative-trait model	Original metabolite/biomarker GWAS model and covariate adjustment as reported in the source study/OpenGWAS metadata; present study reused summary statistics only.	SNP–trait beta/SE extracted from OpenGWAS and used as b_GX in pathway-tracing UVMR/BWMR and/or pathway-restricted MVMR.	https://opengwas.io/datasets/met-a-315	R 4.5.2; ieugwasr 1.1.0; TwoSampleMR 0.6.29; MendelianRandomization 0.10.0 for selected MVMR/LD-aware analyses	4.2, 4.6-4.8
Follow-up exposure	Clinical biomarker / enzyme (BBJ)	bbj-a-30	Lactate dehydrogenase	External biomarker GWAS summary statistics only	No	Source GWAS investigators / Biobank Japan	Pathway-tracing UVMR, pathway-restricted MVMR, and target–metabolite–outcome triangular evidence (MO and/or TM-linked metabolite node)	Cross-ancestry interpretation should be cautious because this biomarker GWAS is East Asian whereas most ovarian cancer outcomes are European.	122,373			East Asian (Japan)	Both	Clinical biomarker unit / standardized	Entered pathway-tracing and/or MVMR main-text analyses	UVMR/BWMR: P < 5×10⁻8; if <3 IVs after clumping, relaxed to 5×10⁻6 or 5×10⁻5; MVMR: model-specific union instruments	UVMR/BWMR: r² < 0.01 within 1,000 kb; MVMR: union instruments clumped at r² < 0.001 within 10 Mb	Exposure and outcome datasets harmonised; no proxy substitution for missing bx in MVMR models	IVW; Wald ratio for single-SNP instruments; IVW-MVMR for pathway-restricted multivariable models	BWMR and step-specific model diagnostics; see Supplementary Tables 5–6	Source-study biomarker value for Lactate dehydrogenase	Per-allele SNP dosage under the source-study quantitative-trait model	Original BBJ biomarker GWAS model and covariate adjustment as reported by the source study; present study reused summary statistics only.	SNP–trait beta/SE extracted from OpenGWAS and used as b_GX in pathway-tracing UVMR/BWMR and/or pathway-restricted MVMR.	https://opengwas.io/datasets/bbj-a-30; https://biobankjp.org/english/index.html	R 4.5.2; ieugwasr 1.1.0; TwoSampleMR 0.6.29; MendelianRandomization 0.10.0 for selected MVMR/LD-aware analyses	4.2, 4.6-4.8, 4.11
Follow-up exposure	Plasma protein proxy (pQTL; prot-a series)	prot-a-2235	Pyruvate dehydrogenase	External pQTL summary statistics only	No	Source pQTL study investigators	Pathway-tracing UVMR and/or pathway-restricted MVMR exposure	Trait-specific source heterogeneity applies; phenotype definitions/QC/modeling were inherited from the source study.	3,301			European	Both	Normalized protein abundance	Entered pathway-tracing and/or MVMR main-text analyses	UVMR/BWMR: P < 5×10⁻8; if <3 IVs after clumping, relaxed to 5×10⁻6 or 5×10⁻5; MVMR: model-specific union instruments	UVMR/BWMR: r² < 0.01 within 1,000 kb; MVMR: union instruments clumped at r² < 0.001 within 10 Mb	Exposure and outcome datasets harmonised; no proxy substitution for missing bx in MVMR models	IVW; Wald ratio for single-SNP instruments; IVW-MVMR for pathway-restricted multivariable models	BWMR and step-specific model diagnostics; see Supplementary Tables 5–6	Source-study plasma protein level for Pyruvate dehydrogenase	Per-allele SNP dosage under the source-study quantitative-trait model	Original plasma pQTL association model and covariate adjustment as reported by the source study; present study reused summary statistics only.	SNP–trait beta/SE extracted from OpenGWAS and used as b_GX in pathway-tracing UVMR/BWMR and/or pathway-restricted MVMR.	https://opengwas.io/datasets/prot-a-2235; https://doi.org/10.1038/s41586-018-0175-2	R 4.5.2; ieugwasr 1.1.0; TwoSampleMR 0.6.29; MendelianRandomization 0.10.0 for selected MVMR/LD-aware analyses	4.2, 4.6-4.8
Follow-up exposure	Plasma protein proxy (pQTL; prot-a series)	prot-a-2282	Pyruvate kinase	External pQTL summary statistics only	No	Source pQTL study investigators	Pathway-tracing UVMR and/or pathway-restricted MVMR exposure	Trait-specific source heterogeneity applies; phenotype definitions/QC/modeling were inherited from the source study.	3,301			European	Both	Normalized protein abundance	Entered pathway-tracing and/or MVMR main-text analyses	UVMR/BWMR: P < 5×10⁻8; if <3 IVs after clumping, relaxed to 5×10⁻6 or 5×10⁻5; MVMR: model-specific union instruments	UVMR/BWMR: r² < 0.01 within 1,000 kb; MVMR: union instruments clumped at r² < 0.001 within 10 Mb	Exposure and outcome datasets harmonised; no proxy substitution for missing bx in MVMR models	IVW; Wald ratio for single-SNP instruments; IVW-MVMR for pathway-restricted multivariable models	BWMR and step-specific model diagnostics; see Supplementary Tables 5–6	Source-study plasma protein level for Pyruvate kinase	Per-allele SNP dosage under the source-study quantitative-trait model	Original plasma pQTL association model and covariate adjustment as reported by the source study; present study reused summary statistics only.	SNP–trait beta/SE extracted from OpenGWAS and used as b_GX in pathway-tracing UVMR/BWMR and/or pathway-restricted MVMR.	https://opengwas.io/datasets/prot-a-2282; https://doi.org/10.1038/s41586-018-0175-2	R 4.5.2; ieugwasr 1.1.0; TwoSampleMR 0.6.29; MendelianRandomization 0.10.0 for selected MVMR/LD-aware analyses	4.2, 4.6-4.8
Follow-up exposure	Metabolomics GWAS (met-a series)	met-a-347	Arginine	External GWAS summary statistics only	No	Source GWAS investigators / consortium	Pathway-tracing UVMR and/or pathway-restricted MVMR exposure	Trait-specific source heterogeneity applies; phenotype definitions/QC/modeling were inherited from the source study.	7,824			European	Both	SD	Entered pathway-tracing and/or MVMR main-text analyses	UVMR/BWMR: P < 5×10⁻8; if <3 IVs after clumping, relaxed to 5×10⁻6 or 5×10⁻5; MVMR: model-specific union instruments	UVMR/BWMR: r² < 0.01 within 1,000 kb; MVMR: union instruments clumped at r² < 0.001 within 10 Mb	Exposure and outcome datasets harmonised; no proxy substitution for missing bx in MVMR models	IVW; Wald ratio for single-SNP instruments; IVW-MVMR for pathway-restricted multivariable models	BWMR and step-specific model diagnostics; see Supplementary Tables 5–6	Source-study quantitative trait value for Arginine	Per-allele SNP dosage under the source-study quantitative-trait model	Original metabolite/biomarker GWAS model and covariate adjustment as reported in the source study/OpenGWAS metadata; present study reused summary statistics only.	SNP–trait beta/SE extracted from OpenGWAS and used as b_GX in pathway-tracing UVMR/BWMR and/or pathway-restricted MVMR.	https://opengwas.io/datasets/met-a-347	R 4.5.2; ieugwasr 1.1.0; TwoSampleMR 0.6.29; MendelianRandomization 0.10.0 for selected MVMR/LD-aware analyses	4.2, 4.6-4.8
Follow-up exposure	Plasma protein proxy (pQTL; prot-a series)	prot-a-188	Argininosuccinate lyase (ASL)	External pQTL summary statistics only	No	Source pQTL study investigators	Pathway-tracing UVMR and/or pathway-restricted MVMR exposure	Trait-specific source heterogeneity applies; phenotype definitions/QC/modeling were inherited from the source study.	3,301			European	Both	Normalized protein abundance	Entered pathway-tracing and/or MVMR main-text analyses	UVMR/BWMR: P < 5×10⁻8; if <3 IVs after clumping, relaxed to 5×10⁻6 or 5×10⁻5; MVMR: model-specific union instruments	UVMR/BWMR: r² < 0.01 within 1,000 kb; MVMR: union instruments clumped at r² < 0.001 within 10 Mb	Exposure and outcome datasets harmonised; no proxy substitution for missing bx in MVMR models	IVW; Wald ratio for single-SNP instruments; IVW-MVMR for pathway-restricted multivariable models	BWMR and step-specific model diagnostics; see Supplementary Tables 5–6	Source-study plasma protein level for Argininosuccinate lyase (ASL)	Per-allele SNP dosage under the source-study quantitative-trait model	Original plasma pQTL association model and covariate adjustment as reported by the source study; present study reused summary statistics only.	SNP–trait beta/SE extracted from OpenGWAS and used as b_GX in pathway-tracing UVMR/BWMR and/or pathway-restricted MVMR.	https://opengwas.io/datasets/prot-a-188; https://doi.org/10.1038/s41586-018-0175-2	R 4.5.2; ieugwasr 1.1.0; TwoSampleMR 0.6.29; MendelianRandomization 0.10.0 for selected MVMR/LD-aware analyses	4.2, 4.6-4.8
Follow-up exposure	Plasma protein proxy (pQTL; prot-a series)	prot-a-2142	Ornithine decarboxylase	External pQTL summary statistics only	No	Source pQTL study investigators	Pathway-tracing UVMR and/or pathway-restricted MVMR exposure	Trait-specific source heterogeneity applies; phenotype definitions/QC/modeling were inherited from the source study.	3,301			European	Both	Normalized protein abundance	Entered pathway-tracing and/or MVMR main-text analyses	UVMR/BWMR: P < 5×10⁻8; if <3 IVs after clumping, relaxed to 5×10⁻6 or 5×10⁻5; MVMR: model-specific union instruments	UVMR/BWMR: r² < 0.01 within 1,000 kb; MVMR: union instruments clumped at r² < 0.001 within 10 Mb	Exposure and outcome datasets harmonised; no proxy substitution for missing bx in MVMR models	IVW; Wald ratio for single-SNP instruments; IVW-MVMR for pathway-restricted multivariable models	BWMR and step-specific model diagnostics; see Supplementary Tables 5–6	Source-study plasma protein level for Ornithine decarboxylase	Per-allele SNP dosage under the source-study quantitative-trait model	Original plasma pQTL association model and covariate adjustment as reported by the source study; present study reused summary statistics only.	SNP–trait beta/SE extracted from OpenGWAS and used as b_GX in pathway-tracing UVMR/BWMR and/or pathway-restricted MVMR.	https://opengwas.io/datasets/prot-a-2142; https://doi.org/10.1038/s41586-018-0175-2	R 4.5.2; ieugwasr 1.1.0; TwoSampleMR 0.6.29; MendelianRandomization 0.10.0 for selected MVMR/LD-aware analyses	4.2, 4.6-4.8
Follow-up exposure	Metabolomics GWAS (met-a series)	met-a-356	Citrulline	External GWAS summary statistics only	No	Source GWAS investigators / consortium	Pathway-tracing UVMR and/or pathway-restricted MVMR exposure	Trait-specific source heterogeneity applies; phenotype definitions/QC/modeling were inherited from the source study.	7,824			European	Both	SD	Entered pathway-tracing and/or MVMR main-text analyses	UVMR/BWMR: P < 5×10⁻8; if <3 IVs after clumping, relaxed to 5×10⁻6 or 5×10⁻5; MVMR: model-specific union instruments	UVMR/BWMR: r² < 0.01 within 1,000 kb; MVMR: union instruments clumped at r² < 0.001 within 10 Mb	Exposure and outcome datasets harmonised; no proxy substitution for missing bx in MVMR models	IVW; Wald ratio for single-SNP instruments; IVW-MVMR for pathway-restricted multivariable models	BWMR and step-specific model diagnostics; see Supplementary Tables 5–6	Source-study quantitative trait value for Citrulline	Per-allele SNP dosage under the source-study quantitative-trait model	Original metabolite/biomarker GWAS model and covariate adjustment as reported in the source study/OpenGWAS metadata; present study reused summary statistics only.	SNP–trait beta/SE extracted from OpenGWAS and used as b_GX in pathway-tracing UVMR/BWMR and/or pathway-restricted MVMR.	https://opengwas.io/datasets/met-a-356	R 4.5.2; ieugwasr 1.1.0; TwoSampleMR 0.6.29; MendelianRandomization 0.10.0 for selected MVMR/LD-aware analyses	4.2, 4.6-4.8
Follow-up exposure	Metabolite trait (GWAS Catalog imported; ebi-a series)	ebi-a-GCST90026015	Ornithine levels	External GWAS summary statistics only	No	Source GWAS investigators / consortium	Pathway-tracing UVMR and/or pathway-restricted MVMR exposure	Trait-specific source heterogeneity applies; phenotype definitions/QC/modeling were inherited from the source study.	115,068			European	Both	SD / normalized (see OpenGWAS metadata)	Entered pathway-tracing and/or MVMR main-text analyses	UVMR/BWMR: P < 5×10⁻8; if <3 IVs after clumping, relaxed to 5×10⁻6 or 5×10⁻5; MVMR: model-specific union instruments	UVMR/BWMR: r² < 0.01 within 1,000 kb; MVMR: union instruments clumped at r² < 0.001 within 10 Mb	Exposure and outcome datasets harmonised; no proxy substitution for missing bx in MVMR models	IVW; Wald ratio for single-SNP instruments; IVW-MVMR for pathway-restricted multivariable models	BWMR and step-specific model diagnostics; see Supplementary Tables 5–6	Source-study quantitative trait value for Ornithine levels	Per-allele SNP dosage under the source-study quantitative-trait model	Original metabolite/biomarker GWAS model and covariate adjustment as reported in the source study/OpenGWAS metadata; present study reused summary statistics only.	SNP–trait beta/SE extracted from OpenGWAS and used as b_GX in pathway-tracing UVMR/BWMR and/or pathway-restricted MVMR.	https://opengwas.io/datasets/ebi-a-GCST90026015	R 4.5.2; ieugwasr 1.1.0; TwoSampleMR 0.6.29; MendelianRandomization 0.10.0 for selected MVMR/LD-aware analyses	4.2, 4.6-4.8
Follow-up exposure	Metabolite trait (GWAS Catalog imported; ebi-a series)	ebi-a-GCST90025991	Serum urea levels	External GWAS summary statistics only	No	Source GWAS investigators / consortium	Pathway-tracing UVMR and/or pathway-restricted MVMR exposure	Trait-specific source heterogeneity applies; phenotype definitions/QC/modeling were inherited from the source study.	400,458			European	Both	SD / normalized (see OpenGWAS metadata)	Entered pathway-tracing and/or MVMR main-text analyses (Sample size aligned to UK Biobank biomarker GWAS used for blood glucose; please verify against OpenGWAS metadata for this trait).	UVMR/BWMR: P < 5×10⁻8; if <3 IVs after clumping, relaxed to 5×10⁻6 or 5×10⁻5; MVMR: model-specific union instruments	UVMR/BWMR: r² < 0.01 within 1,000 kb; MVMR: union instruments clumped at r² < 0.001 within 10 Mb	Exposure and outcome datasets harmonised; no proxy substitution for missing bx in MVMR models	IVW; Wald ratio for single-SNP instruments; IVW-MVMR for pathway-restricted multivariable models	BWMR and step-specific model diagnostics; see Supplementary Tables 5–6	Source-study quantitative trait value for Serum urea levels	Per-allele SNP dosage under the source-study quantitative-trait model	Original metabolite/biomarker GWAS model and covariate adjustment as reported in the source study/OpenGWAS metadata; present study reused summary statistics only.	SNP–trait beta/SE extracted from OpenGWAS and used as b_GX in pathway-tracing UVMR/BWMR and/or pathway-restricted MVMR.	https://opengwas.io/datasets/ebi-a-GCST90025991	R 4.5.2; ieugwasr 1.1.0; TwoSampleMR 0.6.29; MendelianRandomization 0.10.0 for selected MVMR/LD-aware analyses	4.2, 4.6-4.8
Follow-up exposure	Metabolite trait (GWAS Catalog imported; ebi-a series)	ebi-a-GCST90026265	Spermidine levels	External GWAS summary statistics only	No	Source GWAS investigators / consortium	Pathway-tracing UVMR and/or pathway-restricted MVMR exposure	Trait-specific source heterogeneity applies; phenotype definitions/QC/modeling were inherited from the source study.	115,068			European	Both	SD / normalized (see OpenGWAS metadata)	Entered pathway-tracing and/or MVMR main-text analyses	UVMR/BWMR: P < 5×10⁻8; if <3 IVs after clumping, relaxed to 5×10⁻6 or 5×10⁻5; MVMR: model-specific union instruments	UVMR/BWMR: r² < 0.01 within 1,000 kb; MVMR: union instruments clumped at r² < 0.001 within 10 Mb	Exposure and outcome datasets harmonised; no proxy substitution for missing bx in MVMR models	IVW; Wald ratio for single-SNP instruments; IVW-MVMR for pathway-restricted multivariable models	BWMR and step-specific model diagnostics; see Supplementary Tables 5–6	Source-study quantitative trait value for Spermidine levels	Per-allele SNP dosage under the source-study quantitative-trait model	Original metabolite/biomarker GWAS model and covariate adjustment as reported in the source study/OpenGWAS metadata; present study reused summary statistics only.	SNP–trait beta/SE extracted from OpenGWAS and used as b_GX in pathway-tracing UVMR/BWMR and/or pathway-restricted MVMR.	https://opengwas.io/datasets/ebi-a-GCST90026265	R 4.5.2; ieugwasr 1.1.0; TwoSampleMR 0.6.29; MendelianRandomization 0.10.0 for selected MVMR/LD-aware analyses	4.2, 4.6-4.8
Follow-up exposure	Metabolite trait (GWAS Catalog imported; ebi-a series)	ebi-a-GCST90026125	Argininosuccinate levels (ASS1)	External GWAS summary statistics only	No	Source GWAS investigators / consortium	Pathway-tracing UVMR and/or pathway-restricted MVMR exposure	Trait-specific source heterogeneity applies; phenotype definitions/QC/modeling were inherited from the source study.	115,068			European	Both	SD / normalized (see OpenGWAS metadata)	Entered pathway-tracing and/or MVMR main-text analyses	UVMR/BWMR: P < 5×10⁻8; if <3 IVs after clumping, relaxed to 5×10⁻6 or 5×10⁻5; MVMR: model-specific union instruments	UVMR/BWMR: r² < 0.01 within 1,000 kb; MVMR: union instruments clumped at r² < 0.001 within 10 Mb	Exposure and outcome datasets harmonised; no proxy substitution for missing bx in MVMR models	IVW; Wald ratio for single-SNP instruments; IVW-MVMR for pathway-restricted multivariable models	BWMR and step-specific model diagnostics; see Supplementary Tables 5–6	Source-study quantitative trait value for Argininosuccinate levels (ASS1)	Per-allele SNP dosage under the source-study quantitative-trait model	Original metabolite/biomarker GWAS model and covariate adjustment as reported in the source study/OpenGWAS metadata; present study reused summary statistics only.	SNP–trait beta/SE extracted from OpenGWAS and used as b_GX in pathway-tracing UVMR/BWMR and/or pathway-restricted MVMR.	https://opengwas.io/datasets/ebi-a-GCST90026125	R 4.5.2; ieugwasr 1.1.0; TwoSampleMR 0.6.29; MendelianRandomization 0.10.0 for selected MVMR/LD-aware analyses	4.2, 4.6-4.8
Follow-up exposure	Metabolite trait (GWAS Catalog imported; ebi-a series)	ebi-a-GCST90010286	Arginase 1 (ARG1)	External GWAS summary statistics only	No	Source GWAS investigators / consortium	Pathway-tracing UVMR and/or pathway-restricted MVMR exposure	Trait-specific source heterogeneity applies; phenotype definitions/QC/modeling were inherited from the source study.	1,072			European	Both	SD / normalized (see OpenGWAS metadata)	Entered pathway-tracing and/or MVMR main-text analyses	UVMR/BWMR: P < 5×10⁻8; if <3 IVs after clumping, relaxed to 5×10⁻6 or 5×10⁻5; MVMR: model-specific union instruments	UVMR/BWMR: r² < 0.01 within 1,000 kb; MVMR: union instruments clumped at r² < 0.001 within 10 Mb	Exposure and outcome datasets harmonised; no proxy substitution for missing bx in MVMR models	IVW; Wald ratio for single-SNP instruments; IVW-MVMR for pathway-restricted multivariable models	BWMR and step-specific model diagnostics; see Supplementary Tables 5–6	Source-study quantitative trait value for Arginase 1 (ARG1)	Per-allele SNP dosage under the source-study quantitative-trait model	Original metabolite/biomarker GWAS model and covariate adjustment as reported in the source study/OpenGWAS metadata; present study reused summary statistics only.	SNP–trait beta/SE extracted from OpenGWAS and used as b_GX in pathway-tracing UVMR/BWMR and/or pathway-restricted MVMR.	https://opengwas.io/datasets/ebi-a-GCST90010286	R 4.5.2; ieugwasr 1.1.0; TwoSampleMR 0.6.29; MendelianRandomization 0.10.0 for selected MVMR/LD-aware analyses	4.2, 4.6-4.8
Follow-up exposure	Metabolomics GWAS (met-d series)	met-d-Tyr	Tyrosine	External GWAS summary statistics only	No	Source GWAS investigators / consortium	Pathway-tracing UVMR and/or pathway-restricted MVMR exposure	Trait-specific source heterogeneity applies; phenotype definitions/QC/modeling were inherited from the source study.	24,925			European	Both	SD	Entered pathway-tracing and/or MVMR main-text analyses	UVMR/BWMR: P < 5×10⁻8; if <3 IVs after clumping, relaxed to 5×10⁻6 or 5×10⁻5; MVMR: model-specific union instruments	UVMR/BWMR: r² < 0.01 within 1,000 kb; MVMR: union instruments clumped at r² < 0.001 within 10 Mb	Exposure and outcome datasets harmonised; no proxy substitution for missing bx in MVMR models	IVW; Wald ratio for single-SNP instruments; IVW-MVMR for pathway-restricted multivariable models	BWMR and step-specific model diagnostics; see Supplementary Tables 5–6	Source-study quantitative trait value for Tyrosine	Per-allele SNP dosage under the source-study quantitative-trait model	Original metabolite/biomarker GWAS model and covariate adjustment as reported in the source study/OpenGWAS metadata; present study reused summary statistics only.	SNP–trait beta/SE extracted from OpenGWAS and used as b_GX in pathway-tracing UVMR/BWMR and/or pathway-restricted MVMR.	https://opengwas.io/datasets/met-d-Tyr	R 4.5.2; ieugwasr 1.1.0; TwoSampleMR 0.6.29; MendelianRandomization 0.10.0 for selected MVMR/LD-aware analyses	4.2, 4.6-4.8
Drug-target proxy	Drug target proxy (cis instruments; article / online / merged)	N/A (cis-SNP sets; see Supplementary Tables 7 and 10)	PPARG	External summary statistics / cis-SNP instrument sets	No	Published drug-target instrument sources and/or online cis-IV extraction from blood-glucose GWAS	Drug-target MR for target→outcome effects, target→metabolite MR, IV-definition/LD sensitivity analyses, and Step A of two-step mediation where relevant	Full SNP composition is not represented by a single OpenGWAS exposure ID; interpret results in conjunction with Supplementary Tables 7 and 10.				European	Both	Genetic proxy of target perturbation	Online IVs extracted from blood glucose GWAS (ebi-a-GCST90025986) within target-gene regions; merged IVs = union	Article / online / merged cis-IV definitions; see Section 4.9	Target-specific LD handling (relaxed, strict independent, and LD-aware correlated-SNP models)	Allele harmonisation between cis instruments and outcomes/metabolites	IVW; Wald ratio for single-SNP sets; LD-aware IVW/Egger/maximum-likelihood in correlated-SNP sensitivity analyses	Strict independent cis-IVs and LD-aware MR; see Supplementary Tables 7 and 10	Blood glucose level in the source GWAS and/or target-proxy definition from published cis-instrument studies	cis-region genotype dosage near the target gene	Target-specific proxy definition inherited from published drug-target MR studies and online cis-IV extraction from the blood-glucose GWAS; the present study did not re-fit participant-level source models.	Target-specific cis-SNP sets with SNP–blood glucose beta/SE used as proxy weights in target→outcome MR, target→metabolite MR, and, where applicable, Step A target→mediator analyses.	https://doi.org/10.1186/s13578-024-01214-8; https://opengwas.io/datasets/ebi-a-GCST90025986	R 4.5.2; ieugwasr 1.1.0; TwoSampleMR 0.6.29; MendelianRandomization 0.10.0	4.2, 4.9, 4.11, 4.12 (Step A where relevant)
Drug-target proxy	Drug target proxy (cis instruments; article / online / merged)	N/A (cis-SNP sets; see Supplementary Tables 7 and 10)	DPP4	External summary statistics / cis-SNP instrument sets	No	Published drug-target instrument sources and/or online cis-IV extraction from blood-glucose GWAS	Drug-target MR for target→outcome effects, target→metabolite MR, IV-definition/LD sensitivity analyses, and Step A of two-step mediation where relevant	Full SNP composition is not represented by a single OpenGWAS exposure ID; interpret results in conjunction with Supplementary Tables 7 and 10.				European	Both	Genetic proxy of target perturbation	Online IVs extracted from blood glucose GWAS (ebi-a-GCST90025986) within target-gene regions; merged IVs = union	Article / online / merged cis-IV definitions; see Section 4.9	Target-specific LD handling (relaxed, strict independent, and LD-aware correlated-SNP models)	Allele harmonisation between cis instruments and outcomes/metabolites	IVW; Wald ratio for single-SNP sets; LD-aware IVW/Egger/maximum-likelihood in correlated-SNP sensitivity analyses	Strict independent cis-IVs and LD-aware MR; see Supplementary Tables 7 and 10	Blood glucose level in the source GWAS and/or target-proxy definition from published cis-instrument studies	cis-region genotype dosage near the target gene	Target-specific proxy definition inherited from published drug-target MR studies and online cis-IV extraction from the blood-glucose GWAS; the present study did not re-fit participant-level source models.	Target-specific cis-SNP sets with SNP–blood glucose beta/SE used as proxy weights in target→outcome MR, target→metabolite MR, and, where applicable, Step A target→mediator analyses.	https://doi.org/10.1186/s13578-024-01214-8; https://opengwas.io/datasets/ebi-a-GCST90025986	R 4.5.2; ieugwasr 1.1.0; TwoSampleMR 0.6.29; MendelianRandomization 0.10.0	4.2, 4.9, 4.11, 4.12 (Step A where relevant)
Drug-target proxy	Drug target proxy (cis instruments; article / online / merged)	N/A (cis-SNP sets; see Supplementary Tables 7 and 10)	ABCC8/KCNJ11	External summary statistics / cis-SNP instrument sets	No	Published drug-target instrument sources and/or online cis-IV extraction from blood-glucose GWAS	Drug-target MR for target→outcome effects, target→metabolite MR, IV-definition/LD sensitivity analyses, and Step A of two-step mediation where relevant	Full SNP composition is not represented by a single OpenGWAS exposure ID; interpret results in conjunction with Supplementary Tables 7 and 10.				European	Both	Genetic proxy of target perturbation	Online IVs extracted from blood glucose GWAS (ebi-a-GCST90025986) within target-gene regions; merged IVs = union	Article / online / merged cis-IV definitions; see Section 4.9	Target-specific LD handling (relaxed, strict independent, and LD-aware correlated-SNP models)	Allele harmonisation between cis instruments and outcomes/metabolites	IVW; Wald ratio for single-SNP sets; LD-aware IVW/Egger/maximum-likelihood in correlated-SNP sensitivity analyses	Strict independent cis-IVs and LD-aware MR; see Supplementary Tables 7 and 10	Blood glucose level in the source GWAS and/or target-proxy definition from published cis-instrument studies	cis-region genotype dosage near the target gene	Target-specific proxy definition inherited from published drug-target MR studies and online cis-IV extraction from the blood-glucose GWAS; the present study did not re-fit participant-level source models.	Target-specific cis-SNP sets with SNP–blood glucose beta/SE used as proxy weights in target→outcome MR, target→metabolite MR, and, where applicable, Step A target→mediator analyses.	https://doi.org/10.1186/s13578-024-01214-8; https://opengwas.io/datasets/ebi-a-GCST90025986	R 4.5.2; ieugwasr 1.1.0; TwoSampleMR 0.6.29; MendelianRandomization 0.10.0	4.2, 4.9, 4.11, 4.12 (Step A where relevant)
Drug-target proxy	Drug target proxy (cis instruments; article / online / merged)	N/A (cis-SNP sets; see Supplementary Tables 7 and 10)	SLC5A2	External summary statistics / cis-SNP instrument sets	No	Published drug-target instrument sources and/or online cis-IV extraction from blood-glucose GWAS	Drug-target MR for target→outcome effects, target→metabolite MR, IV-definition/LD sensitivity analyses, and Step A of two-step mediation where relevant	Full SNP composition is not represented by a single OpenGWAS exposure ID; interpret results in conjunction with Supplementary Tables 7 and 10.				European	Both	Genetic proxy of target perturbation	Online IVs extracted from blood glucose GWAS (ebi-a-GCST90025986) within target-gene regions; merged IVs = union	Article / online / merged cis-IV definitions; see Section 4.9	Target-specific LD handling (relaxed, strict independent, and LD-aware correlated-SNP models)	Allele harmonisation between cis instruments and outcomes/metabolites	IVW; Wald ratio for single-SNP sets; LD-aware IVW/Egger/maximum-likelihood in correlated-SNP sensitivity analyses	Strict independent cis-IVs and LD-aware MR; see Supplementary Tables 7 and 10	Blood glucose level in the source GWAS and/or target-proxy definition from published cis-instrument studies	cis-region genotype dosage near the target gene	Target-specific proxy definition inherited from published drug-target MR studies and online cis-IV extraction from the blood-glucose GWAS; the present study did not re-fit participant-level source models.	Target-specific cis-SNP sets with SNP–blood glucose beta/SE used as proxy weights in target→outcome MR, target→metabolite MR, and, where applicable, Step A target→mediator analyses.	https://doi.org/10.1186/s13578-024-01214-8; https://opengwas.io/datasets/ebi-a-GCST90025986	R 4.5.2; ieugwasr 1.1.0; TwoSampleMR 0.6.29; MendelianRandomization 0.10.0	4.2, 4.9, 4.11, 4.12 (Step A where relevant)
Drug-target proxy	Drug target proxy (cis instruments; article / online / merged)	N/A (cis-SNP sets; see Supplementary Tables 7 and 10)	ETFDH	External summary statistics / cis-SNP instrument sets	No	Published drug-target instrument sources and/or online cis-IV extraction from blood-glucose GWAS	Drug-target MR for target→outcome effects, target→metabolite MR, IV-definition/LD sensitivity analyses, and Step A of two-step mediation where relevant	Full SNP composition is not represented by a single OpenGWAS exposure ID; interpret results in conjunction with Supplementary Tables 7 and 10.				European	Both	Genetic proxy of target perturbation	Online IVs extracted from blood glucose GWAS (ebi-a-GCST90025986) within target-gene regions; merged IVs = union	Article / online / merged cis-IV definitions; see Section 4.9	Target-specific LD handling (relaxed, strict independent, and LD-aware correlated-SNP models)	Allele harmonisation between cis instruments and outcomes/metabolites	IVW; Wald ratio for single-SNP sets; LD-aware IVW/Egger/maximum-likelihood in correlated-SNP sensitivity analyses	Strict independent cis-IVs and LD-aware MR; see Supplementary Tables 7 and 10	Blood glucose level in the source GWAS and/or target-proxy definition from published cis-instrument studies	cis-region genotype dosage near the target gene	Target-specific proxy definition inherited from published drug-target MR studies and online cis-IV extraction from the blood-glucose GWAS; the present study did not re-fit participant-level source models.	Target-specific cis-SNP sets with SNP–blood glucose beta/SE used as proxy weights in target→outcome MR, target→metabolite MR, and, where applicable, Step A target→mediator analyses.	https://doi.org/10.1186/s13578-024-01214-8; https://opengwas.io/datasets/ebi-a-GCST90025986	R 4.5.2; ieugwasr 1.1.0; TwoSampleMR 0.6.29; MendelianRandomization 0.10.0	4.2, 4.9, 4.11, 4.12 (Step A where relevant)
Drug-target proxy	Drug target proxy (cis instruments; article / online / merged)	N/A (cis-SNP sets; see Supplementary Tables 7 and 10)	GLP1R	External summary statistics / cis-SNP instrument sets	No	Published drug-target instrument sources and/or online cis-IV extraction from blood-glucose GWAS	Drug-target MR for target→outcome effects, target→metabolite MR, IV-definition/LD sensitivity analyses, and Step A of two-step mediation where relevant	Full SNP composition is not represented by a single OpenGWAS exposure ID; interpret results in conjunction with Supplementary Tables 7 and 10.				European	Both	Genetic proxy of target perturbation	Online IVs extracted from blood glucose GWAS (ebi-a-GCST90025986) within target-gene regions; merged IVs = union	Article / online / merged cis-IV definitions; see Section 4.9	Target-specific LD handling (relaxed, strict independent, and LD-aware correlated-SNP models)	Allele harmonisation between cis instruments and outcomes/metabolites	IVW; Wald ratio for single-SNP sets; LD-aware IVW/Egger/maximum-likelihood in correlated-SNP sensitivity analyses	Strict independent cis-IVs and LD-aware MR; see Supplementary Tables 7 and 10	Blood glucose level in the source GWAS and/or target-proxy definition from published cis-instrument studies	cis-region genotype dosage near the target gene	Target-specific proxy definition inherited from published drug-target MR studies and online cis-IV extraction from the blood-glucose GWAS; the present study did not re-fit participant-level source models.	Target-specific cis-SNP sets with SNP–blood glucose beta/SE used as proxy weights in target→outcome MR, target→metabolite MR, and, where applicable, Step A target→mediator analyses.	https://doi.org/10.1186/s13578-024-01214-8; https://opengwas.io/datasets/ebi-a-GCST90025986	R 4.5.2; ieugwasr 1.1.0; TwoSampleMR 0.6.29; MendelianRandomization 0.10.0	4.2, 4.9, 4.11, 4.12 (Step A where relevant)
Drug-target proxy	Drug target proxy (cis instruments; article / online / merged)	N/A (cis-SNP sets; see Supplementary Tables 7 and 10)	GPD2	External summary statistics / cis-SNP instrument sets	No	Published drug-target instrument sources and/or online cis-IV extraction from blood-glucose GWAS	Drug-target MR for target→outcome effects, target→metabolite MR, IV-definition/LD sensitivity analyses, and Step A of two-step mediation where relevant	Full SNP composition is not represented by a single OpenGWAS exposure ID; interpret results in conjunction with Supplementary Tables 7 and 10.				European	Both	Genetic proxy of target perturbation	Online IVs extracted from blood glucose GWAS (ebi-a-GCST90025986) within target-gene regions; merged IVs = union	Article / online / merged cis-IV definitions; see Section 4.9	Target-specific LD handling (relaxed, strict independent, and LD-aware correlated-SNP models)	Allele harmonisation between cis instruments and outcomes/metabolites	IVW; Wald ratio for single-SNP sets; LD-aware IVW/Egger/maximum-likelihood in correlated-SNP sensitivity analyses	Strict independent cis-IVs and LD-aware MR; see Supplementary Tables 7 and 10	Blood glucose level in the source GWAS and/or target-proxy definition from published cis-instrument studies	cis-region genotype dosage near the target gene	Target-specific proxy definition inherited from published drug-target MR studies and online cis-IV extraction from the blood-glucose GWAS; the present study did not re-fit participant-level source models.	Target-specific cis-SNP sets with SNP–blood glucose beta/SE used as proxy weights in target→outcome MR, target→metabolite MR, and, where applicable, Step A target→mediator analyses.	https://doi.org/10.1186/s13578-024-01214-8; https://opengwas.io/datasets/ebi-a-GCST90025986	R 4.5.2; ieugwasr 1.1.0; TwoSampleMR 0.6.29; MendelianRandomization 0.10.0	4.2, 4.9, 4.11, 4.12 (Step A where relevant)
Drug-target proxy	Drug target proxy (cis instruments; article / online / merged)	N/A (cis-SNP sets; see Supplementary Tables 7 and 10)	INSR	External summary statistics / cis-SNP instrument sets	No	Published drug-target instrument sources and/or online cis-IV extraction from blood-glucose GWAS	Drug-target MR for target→outcome effects, target→metabolite MR, IV-definition/LD sensitivity analyses, and Step A of two-step mediation where relevant	Full SNP composition is not represented by a single OpenGWAS exposure ID; interpret results in conjunction with Supplementary Tables 7 and 10.				European	Both	Genetic proxy of target perturbation	Online IVs extracted from blood glucose GWAS (ebi-a-GCST90025986) within target-gene regions; merged IVs = union	Article / online / merged cis-IV definitions; see Section 4.9	Target-specific LD handling (relaxed, strict independent, and LD-aware correlated-SNP models)	Allele harmonisation between cis instruments and outcomes/metabolites	IVW; Wald ratio for single-SNP sets; LD-aware IVW/Egger/maximum-likelihood in correlated-SNP sensitivity analyses	Strict independent cis-IVs and LD-aware MR; see Supplementary Tables 7 and 10	Blood glucose level in the source GWAS and/or target-proxy definition from published cis-instrument studies	cis-region genotype dosage near the target gene	Target-specific proxy definition inherited from published drug-target MR studies and online cis-IV extraction from the blood-glucose GWAS; the present study did not re-fit participant-level source models.	Target-specific cis-SNP sets with SNP–blood glucose beta/SE used as proxy weights in target→outcome MR, target→metabolite MR, and, where applicable, Step A target→mediator analyses.	https://doi.org/10.1186/s13578-024-01214-8; https://opengwas.io/datasets/ebi-a-GCST90025986	R 4.5.2; ieugwasr 1.1.0; TwoSampleMR 0.6.29; MendelianRandomization 0.10.0	4.2, 4.9, 4.11, 4.12 (Step A where relevant)
Mediator	BMI	ukb-b-19953	Body mass index	External GWAS summary statistics only	No	Source GWAS investigators / consortium	Step A outcome / Step B exposure in two-step MR mediation, plus paired target+mediator MVMR robustness analyses	Mediator definitions and covariate-adjustment models were inherited from the source studies.	461,460			European	Both	SD	UK Biobank GWAS	Two-step MR used the same UVMR instrument rules as Section 4.3	r² < 0.01 within 1,000 kb (EUR LD reference) unless step-specific constraints applied	Step A and Step B datasets harmonised; LD proxies searched when needed for strict alignment	IVW; Wald ratio for single-SNP instruments	Delta-method mediation inference, proxy substitution when needed, and paired target+mediator MVMR robustness; see Supplementary Table 11	Source-study quantitative trait value for Body mass index	Per-allele SNP dosage under the source-study quantitative-trait model	Original consortium-specific GWAS model and covariate adjustment as reported in the source study/OpenGWAS metadata; present study reused summary statistics only.	SNP–mediator beta/SE extracted from OpenGWAS and used both as b_GY in Step A target→mediator MR and as b_GX in Step B mediator→outcome MR; mediator coefficients were also used in paired target+mediator MVMR robustness analyses.	https://opengwas.io/datasets/ukb-b-19953	R 4.5.2; ieugwasr 1.1.0; TwoSampleMR 0.6.29; MendelianRandomization 0.10.0	4.2, 4.12
Mediator	WHR	ieu-a-81	Waist-to-hip ratio (female)	External GWAS summary statistics only	No	Source GWAS investigators / consortium	Step A outcome / Step B exposure in two-step MR mediation, plus paired target+mediator MVMR robustness analyses	Mediator definitions and covariate-adjustment models were inherited from the source studies.	116,740			European	Female	SD	GIANT consortium	Two-step MR used the same UVMR instrument rules as Section 4.3	r² < 0.01 within 1,000 kb (EUR LD reference) unless step-specific constraints applied	Step A and Step B datasets harmonised; LD proxies searched when needed for strict alignment	IVW; Wald ratio for single-SNP instruments	Delta-method mediation inference, proxy substitution when needed, and paired target+mediator MVMR robustness; see Supplementary Table 11	Source-study quantitative trait value for Waist-to-hip ratio (female)	Per-allele SNP dosage under the source-study quantitative-trait model	Original consortium-specific GWAS model and covariate adjustment as reported in the source study/OpenGWAS metadata; present study reused summary statistics only.	SNP–mediator beta/SE extracted from OpenGWAS and used both as b_GY in Step A target→mediator MR and as b_GX in Step B mediator→outcome MR; mediator coefficients were also used in paired target+mediator MVMR robustness analyses.	https://opengwas.io/datasets/ieu-a-81	R 4.5.2; ieugwasr 1.1.0; TwoSampleMR 0.6.29; MendelianRandomization 0.10.0	4.2, 4.12
Mediator	Fasting insulin	ieu-b-116	Fasting insulin	External GWAS summary statistics only	No	Source GWAS investigators / consortium	Step A outcome / Step B exposure in two-step MR mediation, plus paired target+mediator MVMR robustness analyses	Mediator definitions and covariate-adjustment models were inherited from the source studies.	108,557			European	Both	SD	MAGIC consortium	Two-step MR used the same UVMR instrument rules as Section 4.3	r² < 0.01 within 1,000 kb (EUR LD reference) unless step-specific constraints applied	Step A and Step B datasets harmonised; LD proxies searched when needed for strict alignment	IVW; Wald ratio for single-SNP instruments	Delta-method mediation inference, proxy substitution when needed, and paired target+mediator MVMR robustness; see Supplementary Table 11	Source-study quantitative trait value for Fasting insulin	Per-allele SNP dosage under the source-study quantitative-trait model	Original consortium-specific GWAS model and covariate adjustment as reported in the source study/OpenGWAS metadata; present study reused summary statistics only.	SNP–mediator beta/SE extracted from OpenGWAS and used both as b_GY in Step A target→mediator MR and as b_GX in Step B mediator→outcome MR; mediator coefficients were also used in paired target+mediator MVMR robustness analyses.	https://opengwas.io/datasets/ieu-b-116	R 4.5.2; ieugwasr 1.1.0; TwoSampleMR 0.6.29; MendelianRandomization 0.10.0	4.2, 4.12
Mediator	HOMA-B	ieu-b-117	HOMA-B	External GWAS summary statistics only	No	Source GWAS investigators / consortium	Step A outcome / Step B exposure in two-step MR mediation, plus paired target+mediator MVMR robustness analyses	Mediator definitions and covariate-adjustment models were inherited from the source studies.	36,466			European	Both	SD	MAGIC consortium	Two-step MR used the same UVMR instrument rules as Section 4.3	r² < 0.01 within 1,000 kb (EUR LD reference) unless step-specific constraints applied	Step A and Step B datasets harmonised; LD proxies searched when needed for strict alignment	IVW; Wald ratio for single-SNP instruments	Delta-method mediation inference, proxy substitution when needed, and paired target+mediator MVMR robustness; see Supplementary Table 11	Source-study quantitative trait value for HOMA-B	Per-allele SNP dosage under the source-study quantitative-trait model	Original consortium-specific GWAS model and covariate adjustment as reported in the source study/OpenGWAS metadata; present study reused summary statistics only.	SNP–mediator beta/SE extracted from OpenGWAS and used both as b_GY in Step A target→mediator MR and as b_GX in Step B mediator→outcome MR; mediator coefficients were also used in paired target+mediator MVMR robustness analyses.	https://opengwas.io/datasets/ieu-b-117	R 4.5.2; ieugwasr 1.1.0; TwoSampleMR 0.6.29; MendelianRandomization 0.10.0	4.2, 4.12
Outcome	Overall ovarian cancer	ieu-a-1120	OC (overall)	External GWAS summary statistics only	No	Source ovarian cancer GWAS investigators / consortia	MR outcome dataset for metabolite MR, drug-target MR, target–metabolite–outcome triangular evidence (TO edge; and MO edge in Step B mediation), and paired MVMR robustness analyses	No individual-level outcome modeling was performed in the present study; phenotype definitions/QC/modeling were inherited from the source ovarian cancer GWAS.	66,450	25,509	40,941	European	Female	Binary (case-control); log-odds scale	Phelan et al., 2017 (OCAC); accessed via OpenGWAS; Epithelial ovarian cancer and histotype-specific outcomes; year 2017	N/A (used as outcome dataset)	N/A (no participant-level clumping performed in the present study)	Exposure instruments were harmonised against this summary outcome dataset	N/A (summary outcome dataset only)	Outcome used across UVMR/MVMR/drug-target/mediation analyses as applicable	Ovarian cancer case-control status for OC (overall)	Imputed SNP dosage under an additive genetic model	OCAC association analyses used logistic regression of disease status on imputed genotype dosage; initial analyses were performed separately by genotyping project and pooled by fixed-effects meta-analysis, with adjustment for study and project-specific principal components. Region-specific follow-up models adjusted for genotyping project/study combination and 19 principal components; not re-fitted…	SNP–ovarian cancer beta/SE extracted from OpenGWAS and used as b_GY in metabolite MR, drug-target MR, target–metabolite–outcome integration, and Step B mediator→outcome analyses.	https://opengwas.io/datasets/ieu-a-1120; https://doi.org/10.1038/ng.3826	R 4.5.2; ieugwasr 1.1.0; TwoSampleMR 0.6.29; MendelianRandomization 0.10.0	4.2, 4.5-4.12
Outcome	High grade serous ovarian cancer	ieu-a-1121	HGSOC	External GWAS summary statistics only	No	Source ovarian cancer GWAS investigators / consortia	MR outcome dataset for metabolite MR, drug-target MR, target–metabolite–outcome triangular evidence (TO edge; and MO edge in Step B mediation), and paired MVMR robustness analyses	No individual-level outcome modeling was performed in the present study; phenotype definitions/QC/modeling were inherited from the source ovarian cancer GWAS.	53,978	13,037	40,941	European	Female	Binary (case-control); log-odds scale	Phelan et al., 2017 (OCAC); accessed via OpenGWAS; Epithelial ovarian cancer and histotype-specific outcomes; year 2017	N/A (used as outcome dataset)	N/A (no participant-level clumping performed in the present study)	Exposure instruments were harmonised against this summary outcome dataset	N/A (summary outcome dataset only)	Outcome used across UVMR/MVMR/drug-target/mediation analyses as applicable	Ovarian cancer case-control status for HGSOC	Imputed SNP dosage under an additive genetic model	OCAC association analyses used logistic regression of disease status on imputed genotype dosage; initial analyses were performed separately by genotyping project and pooled by fixed-effects meta-analysis, with adjustment for study and project-specific principal components. Region-specific follow-up models adjusted for genotyping project/study combination and 19 principal components; not re-fitted…	SNP–ovarian cancer beta/SE extracted from OpenGWAS and used as b_GY in metabolite MR, drug-target MR, target–metabolite–outcome integration, and Step B mediator→outcome analyses.	https://opengwas.io/datasets/ieu-a-1121; https://doi.org/10.1038/ng.3826	R 4.5.2; ieugwasr 1.1.0; TwoSampleMR 0.6.29; MendelianRandomization 0.10.0	4.2, 4.5-4.12
Outcome	Low grade serous ovarian cancer	ieu-a-1122	LGSOC	External GWAS summary statistics only	No	Source ovarian cancer GWAS investigators / consortia	MR outcome dataset for metabolite MR, drug-target MR, target–metabolite–outcome triangular evidence (TO edge; and MO edge in Step B mediation), and paired MVMR robustness analyses	No individual-level outcome modeling was performed in the present study; phenotype definitions/QC/modeling were inherited from the source ovarian cancer GWAS.	41,953	1,012	40,941	European	Female	Binary (case-control); log-odds scale	Phelan et al., 2017 (OCAC); accessed via OpenGWAS; Epithelial ovarian cancer and histotype-specific outcomes; year 2017	N/A (used as outcome dataset)	N/A (no participant-level clumping performed in the present study)	Exposure instruments were harmonised against this summary outcome dataset	N/A (summary outcome dataset only)	Outcome used across UVMR/MVMR/drug-target/mediation analyses as applicable	Ovarian cancer case-control status for LGSOC	Imputed SNP dosage under an additive genetic model	OCAC association analyses used logistic regression of disease status on imputed genotype dosage; initial analyses were performed separately by genotyping project and pooled by fixed-effects meta-analysis, with adjustment for study and project-specific principal components. Region-specific follow-up models adjusted for genotyping project/study combination and 19 principal components; not re-fitted…	SNP–ovarian cancer beta/SE extracted from OpenGWAS and used as b_GY in metabolite MR, drug-target MR, target–metabolite–outcome integration, and Step B mediator→outcome analyses.	https://opengwas.io/datasets/ieu-a-1122; https://doi.org/10.1038/ng.3826	R 4.5.2; ieugwasr 1.1.0; TwoSampleMR 0.6.29; MendelianRandomization 0.10.0	4.2, 4.5-4.12
Outcome	Invasive mucinous ovarian cancer	ieu-a-1123	IMOC	External GWAS summary statistics only	No	Source ovarian cancer GWAS investigators / consortia	MR outcome dataset for metabolite MR, drug-target MR, target–metabolite–outcome triangular evidence (TO edge; and MO edge in Step B mediation), and paired MVMR robustness analyses	No individual-level outcome modeling was performed in the present study; phenotype definitions/QC/modeling were inherited from the source ovarian cancer GWAS.	42,358	1,417	40,941	European	Female	Binary (case-control); log-odds scale	Phelan et al., 2017 (OCAC); accessed via OpenGWAS; Epithelial ovarian cancer and histotype-specific outcomes; year 2017	N/A (used as outcome dataset)	N/A (no participant-level clumping performed in the present study)	Exposure instruments were harmonised against this summary outcome dataset	N/A (summary outcome dataset only)	Outcome used across UVMR/MVMR/drug-target/mediation analyses as applicable	Ovarian cancer case-control status for IMOC	Imputed SNP dosage under an additive genetic model	OCAC association analyses used logistic regression of disease status on imputed genotype dosage; initial analyses were performed separately by genotyping project and pooled by fixed-effects meta-analysis, with adjustment for study and project-specific principal components. Region-specific follow-up models adjusted for genotyping project/study combination and 19 principal components; not re-fitted…	SNP–ovarian cancer beta/SE extracted from OpenGWAS and used as b_GY in metabolite MR, drug-target MR, target–metabolite–outcome integration, and Step B mediator→outcome analyses.	https://opengwas.io/datasets/ieu-a-1123; https://doi.org/10.1038/ng.3826	R 4.5.2; ieugwasr 1.1.0; TwoSampleMR 0.6.29; MendelianRandomization 0.10.0	4.2, 4.5-4.12
Outcome	Clear cell ovarian cancer	ieu-a-1124	CCOC	External GWAS summary statistics only	No	Source ovarian cancer GWAS investigators / consortia	MR outcome dataset for metabolite MR, drug-target MR, target–metabolite–outcome triangular evidence (TO edge; and MO edge in Step B mediation), and paired MVMR robustness analyses	No individual-level outcome modeling was performed in the present study; phenotype definitions/QC/modeling were inherited from the source ovarian cancer GWAS.	42,307	1,366	40,941	European	Female	Binary (case-control); log-odds scale	Phelan et al., 2017 (OCAC); accessed via OpenGWAS; Epithelial ovarian cancer and histotype-specific outcomes; year 2017	N/A (used as outcome dataset)	N/A (no participant-level clumping performed in the present study)	Exposure instruments were harmonised against this summary outcome dataset	N/A (summary outcome dataset only)	Outcome used across UVMR/MVMR/drug-target/mediation analyses as applicable	Ovarian cancer case-control status for CCOC	Imputed SNP dosage under an additive genetic model	OCAC association analyses used logistic regression of disease status on imputed genotype dosage; initial analyses were performed separately by genotyping project and pooled by fixed-effects meta-analysis, with adjustment for study and project-specific principal components. Region-specific follow-up models adjusted for genotyping project/study combination and 19 principal components; not re-fitted…	SNP–ovarian cancer beta/SE extracted from OpenGWAS and used as b_GY in metabolite MR, drug-target MR, target–metabolite–outcome integration, and Step B mediator→outcome analyses.	https://opengwas.io/datasets/ieu-a-1124; https://doi.org/10.1038/ng.3826	R 4.5.2; ieugwasr 1.1.0; TwoSampleMR 0.6.29; MendelianRandomization 0.10.0	4.2, 4.5-4.12
Outcome	Endometrioid ovarian cancer	ieu-a-1125	EndoOC	External GWAS summary statistics only	No	Source ovarian cancer GWAS investigators / consortia	MR outcome dataset for metabolite MR, drug-target MR, target–metabolite–outcome triangular evidence (TO edge; and MO edge in Step B mediation), and paired MVMR robustness analyses	No individual-level outcome modeling was performed in the present study; phenotype definitions/QC/modeling were inherited from the source ovarian cancer GWAS.	43,751	2,810	40,941	European	Female	Binary (case-control); log-odds scale	Phelan et al., 2017 (OCAC); accessed via OpenGWAS; Epithelial ovarian cancer and histotype-specific outcomes; year 2017	N/A (used as outcome dataset)	N/A (no participant-level clumping performed in the present study)	Exposure instruments were harmonised against this summary outcome dataset	N/A (summary outcome dataset only)	Outcome used across UVMR/MVMR/drug-target/mediation analyses as applicable	Ovarian cancer case-control status for EndoOC	Imputed SNP dosage under an additive genetic model	OCAC association analyses used logistic regression of disease status on imputed genotype dosage; initial analyses were performed separately by genotyping project and pooled by fixed-effects meta-analysis, with adjustment for study and project-specific principal components. Region-specific follow-up models adjusted for genotyping project/study combination and 19 principal components; not re-fitted…	SNP–ovarian cancer beta/SE extracted from OpenGWAS and used as b_GY in metabolite MR, drug-target MR, target–metabolite–outcome integration, and Step B mediator→outcome analyses.	https://opengwas.io/datasets/ieu-a-1125; https://doi.org/10.1038/ng.3826	R 4.5.2; ieugwasr 1.1.0; TwoSampleMR 0.6.29; MendelianRandomization 0.10.0	4.2, 4.5-4.12
Outcome	Serous ovarian cancer (high + low grade)	ieu-a-1228	Serous (HG+LG)	External GWAS summary statistics only	No	Source ovarian cancer GWAS investigators / consortia	MR outcome dataset for metabolite MR, drug-target MR, target–metabolite–outcome triangular evidence (TO edge; and MO edge in Step B mediation), and paired MVMR robustness analyses	No individual-level outcome modeling was performed in the present study; phenotype definitions/QC/modeling were inherited from the source ovarian cancer GWAS.	54,990	14,049	40,941	European	Female	Binary (case-control); log-odds scale	Phelan et al., 2017 (OCAC); accessed via OpenGWAS; Epithelial ovarian cancer and histotype-specific outcomes; year 2017	N/A (used as outcome dataset)	N/A (no participant-level clumping performed in the present study)	Exposure instruments were harmonised against this summary outcome dataset	N/A (summary outcome dataset only)	Outcome used across UVMR/MVMR/drug-target/mediation analyses as applicable	Ovarian cancer case-control status for Serous (HG+LG)	Imputed SNP dosage under an additive genetic model	OCAC association analyses used logistic regression of disease status on imputed genotype dosage; initial analyses were performed separately by genotyping project and pooled by fixed-effects meta-analysis, with adjustment for study and project-specific principal components. Region-specific follow-up models adjusted for genotyping project/study combination and 19 principal components; not re-fitted…	SNP–ovarian cancer beta/SE extracted from OpenGWAS and used as b_GY in metabolite MR, drug-target MR, target–metabolite–outcome integration, and Step B mediator→outcome analyses.	https://opengwas.io/datasets/ieu-a-1228; https://doi.org/10.1038/ng.3826	R 4.5.2; ieugwasr 1.1.0; TwoSampleMR 0.6.29; MendelianRandomization 0.10.0	4.2, 4.5-4.12
Outcome	Serous ovarian cancer (low grade + LMP)	ieu-a-1229	Serous (LG+LMP)	External GWAS summary statistics only	No	Source ovarian cancer GWAS investigators / consortia	MR outcome dataset for metabolite MR, drug-target MR, target–metabolite–outcome triangular evidence (TO edge; and MO edge in Step B mediation), and paired MVMR robustness analyses	No individual-level outcome modeling was performed in the present study; phenotype definitions/QC/modeling were inherited from the source ovarian cancer GWAS.	43,907	2,966	40,941	European	Female	Binary (case-control); log-odds scale	Phelan et al., 2017 (OCAC); accessed via OpenGWAS; Epithelial ovarian cancer and histotype-specific outcomes; year 2017	N/A (used as outcome dataset)	N/A (no participant-level clumping performed in the present study)	Exposure instruments were harmonised against this summary outcome dataset	N/A (summary outcome dataset only)	Outcome used across UVMR/MVMR/drug-target/mediation analyses as applicable	Ovarian cancer case-control status for Serous (LG+LMP)	Imputed SNP dosage under an additive genetic model	OCAC association analyses used logistic regression of disease status on imputed genotype dosage; initial analyses were performed separately by genotyping project and pooled by fixed-effects meta-analysis, with adjustment for study and project-specific principal components. Region-specific follow-up models adjusted for genotyping project/study combination and 19 principal components; not re-fitted…	SNP–ovarian cancer beta/SE extracted from OpenGWAS and used as b_GY in metabolite MR, drug-target MR, target–metabolite–outcome integration, and Step B mediator→outcome analyses.	https://opengwas.io/datasets/ieu-a-1229; https://doi.org/10.1038/ng.3826	R 4.5.2; ieugwasr 1.1.0; TwoSampleMR 0.6.29; MendelianRandomization 0.10.0	4.2, 4.5-4.12
Outcome	Serous ovarian cancer (LMP)	ieu-a-1230	Serous (LMP)	External GWAS summary statistics only	No	Source ovarian cancer GWAS investigators / consortia	MR outcome dataset for metabolite MR, drug-target MR, target–metabolite–outcome triangular evidence (TO edge; and MO edge in Step B mediation), and paired MVMR robustness analyses	No individual-level outcome modeling was performed in the present study; phenotype definitions/QC/modeling were inherited from the source ovarian cancer GWAS.	42,895	1,954	40,941	European	Female	Binary (case-control); log-odds scale	Phelan et al., 2017 (OCAC); accessed via OpenGWAS; Epithelial ovarian cancer and histotype-specific outcomes; year 2017	N/A (used as outcome dataset)	N/A (no participant-level clumping performed in the present study)	Exposure instruments were harmonised against this summary outcome dataset	N/A (summary outcome dataset only)	Outcome used across UVMR/MVMR/drug-target/mediation analyses as applicable	Ovarian cancer case-control status for Serous (LMP)	Imputed SNP dosage under an additive genetic model	OCAC association analyses used logistic regression of disease status on imputed genotype dosage; initial analyses were performed separately by genotyping project and pooled by fixed-effects meta-analysis, with adjustment for study and project-specific principal components. Region-specific follow-up models adjusted for genotyping project/study combination and 19 principal components; not re-fitted…	SNP–ovarian cancer beta/SE extracted from OpenGWAS and used as b_GY in metabolite MR, drug-target MR, target–metabolite–outcome integration, and Step B mediator→outcome analyses.	https://opengwas.io/datasets/ieu-a-1230; https://doi.org/10.1038/ng.3826	R 4.5.2; ieugwasr 1.1.0; TwoSampleMR 0.6.29; MendelianRandomization 0.10.0	4.2, 4.5-4.12
Outcome	Mucinous ovarian cancer (invasive + LMP)	ieu-a-1231	MOC (inv+LMP)	External GWAS summary statistics only	No	Source ovarian cancer GWAS investigators / consortia	MR outcome dataset for metabolite MR, drug-target MR, target–metabolite–outcome triangular evidence (TO edge; and MO edge in Step B mediation), and paired MVMR robustness analyses	No individual-level outcome modeling was performed in the present study; phenotype definitions/QC/modeling were inherited from the source ovarian cancer GWAS.	43,507	2,566	40,941	European	Female	Binary (case-control); log-odds scale	Phelan et al., 2017 (OCAC); accessed via OpenGWAS; Epithelial ovarian cancer and histotype-specific outcomes; year 2017	N/A (used as outcome dataset)	N/A (no participant-level clumping performed in the present study)	Exposure instruments were harmonised against this summary outcome dataset	N/A (summary outcome dataset only)	Outcome used across UVMR/MVMR/drug-target/mediation analyses as applicable	Ovarian cancer case-control status for MOC (inv+LMP)	Imputed SNP dosage under an additive genetic model	OCAC association analyses used logistic regression of disease status on imputed genotype dosage; initial analyses were performed separately by genotyping project and pooled by fixed-effects meta-analysis, with adjustment for study and project-specific principal components. Region-specific follow-up models adjusted for genotyping project/study combination and 19 principal components; not re-fitted…	SNP–ovarian cancer beta/SE extracted from OpenGWAS and used as b_GY in metabolite MR, drug-target MR, target–metabolite–outcome integration, and Step B mediator→outcome analyses.	https://opengwas.io/datasets/ieu-a-1231; https://doi.org/10.1038/ng.3826	R 4.5.2; ieugwasr 1.1.0; TwoSampleMR 0.6.29; MendelianRandomization 0.10.0	4.2, 4.5-4.12
Outcome	Mucinous ovarian cancer (LMP)	ieu-a-1232	MOC (LMP)	External GWAS summary statistics only	No	Source ovarian cancer GWAS investigators / consortia	MR outcome dataset for metabolite MR, drug-target MR, target–metabolite–outcome triangular evidence (TO edge; and MO edge in Step B mediation), and paired MVMR robustness analyses	No individual-level outcome modeling was performed in the present study; phenotype definitions/QC/modeling were inherited from the source ovarian cancer GWAS.	42,090	1,149	40,941	European	Female	Binary (case-control); log-odds scale	Phelan et al., 2017 (OCAC); accessed via OpenGWAS; Epithelial ovarian cancer and histotype-specific outcomes; year 2017	N/A (used as outcome dataset)	N/A (no participant-level clumping performed in the present study)	Exposure instruments were harmonised against this summary outcome dataset	N/A (summary outcome dataset only)	Outcome used across UVMR/MVMR/drug-target/mediation analyses as applicable	Ovarian cancer case-control status for MOC (LMP)	Imputed SNP dosage under an additive genetic model	OCAC association analyses used logistic regression of disease status on imputed genotype dosage; initial analyses were performed separately by genotyping project and pooled by fixed-effects meta-analysis, with adjustment for study and project-specific principal components. Region-specific follow-up models adjusted for genotyping project/study combination and 19 principal components; not re-fitted…	SNP–ovarian cancer beta/SE extracted from OpenGWAS and used as b_GY in metabolite MR, drug-target MR, target–metabolite–outcome integration, and Step B mediator→outcome analyses.	https://opengwas.io/datasets/ieu-a-1232; https://doi.org/10.1038/ng.3826	R 4.5.2; ieugwasr 1.1.0; TwoSampleMR 0.6.29; MendelianRandomization 0.10.0	4.2, 4.5-4.12
Outcome	Low malignant potential ovarian cancer	ieu-a-1233	LMP-OC	External GWAS summary statistics only	No	Source ovarian cancer GWAS investigators / consortia	MR outcome dataset for metabolite MR, drug-target MR, target–metabolite–outcome triangular evidence (TO edge; and MO edge in Step B mediation), and paired MVMR robustness analyses	No individual-level outcome modeling was performed in the present study; phenotype definitions/QC/modeling were inherited from the source ovarian cancer GWAS.	47,147	3,103	40,941	European	Female	Binary (case-control); log-odds scale	Phelan et al., 2017 (OCAC); accessed via OpenGWAS; Epithelial ovarian cancer and histotype-specific outcomes; year 2017	N/A (used as outcome dataset)	N/A (no participant-level clumping performed in the present study)	Exposure instruments were harmonised against this summary outcome dataset	N/A (summary outcome dataset only)	Outcome used across UVMR/MVMR/drug-target/mediation analyses as applicable	Ovarian cancer case-control status for LMP-OC	Imputed SNP dosage under an additive genetic model	OCAC association analyses used logistic regression of disease status on imputed genotype dosage; initial analyses were performed separately by genotyping project and pooled by fixed-effects meta-analysis, with adjustment for study and project-specific principal components. Region-specific follow-up models adjusted for genotyping project/study combination and 19 principal components; not re-fitted…	SNP–ovarian cancer beta/SE extracted from OpenGWAS and used as b_GY in metabolite MR, drug-target MR, target–metabolite–outcome integration, and Step B mediator→outcome analyses.	https://opengwas.io/datasets/ieu-a-1233; https://doi.org/10.1038/ng.3826	R 4.5.2; ieugwasr 1.1.0; TwoSampleMR 0.6.29; MendelianRandomization 0.10.0	4.2, 4.5-4.12
Outcome	Ovarian cancer (UK Biobank)	ieu-b-4963	OC (UKB)	External GWAS summary statistics only	No	Source ovarian cancer GWAS investigators / consortia	MR outcome dataset for metabolite MR, drug-target MR, target–metabolite–outcome triangular evidence (TO edge; and MO edge in Step B mediation), and paired MVMR robustness analyses	No individual-level outcome modeling was performed in the present study; phenotype definitions/QC/modeling were inherited from the source ovarian cancer GWAS.	199,741	1,218	198,523	European	Males and Females (phenotype female-specific)	Binary (case-control); log-odds scale	UK Biobank GWAS (OpenGWAS ID ieu-b-4963); Used as an independent outcome dataset for replication; year 2021	N/A (used as outcome dataset)	N/A (no participant-level clumping performed in the present study)	Exposure instruments were harmonised against this summary outcome dataset	N/A (summary outcome dataset only)	Outcome used across UVMR/MVMR/drug-target/mediation analyses as applicable	Registry-defined ovarian cancer case-control status in UK Biobank	Genotype dosage under the UK Biobank cancer GWAS pipeline	UK Biobank site-specific cancer GWAS used BOLT-LMM (linear mixed model); population structure was modeled using directly genotyped SNPs, and sex plus genotype array were adjusted for in the model. Controls for sex-specific cancers were further filtered by sex; not re-fitted in the present study.	SNP–ovarian cancer beta/SE extracted from OpenGWAS and used as b_GY in metabolite MR, drug-target MR, target–metabolite–outcome integration, and Step B mediator→outcome analyses.	https://opengwas.io/datasets/ieu-b-4963; https://data.bris.ac.uk/datasets/aed0u12w0ede20olb0m77p4b9/Genome-wide%20Association%20Study%20of%20Cancer%20Risk%20in%20UK%20Biobank.pdf	R 4.5.2; ieugwasr 1.1.0; TwoSampleMR 0.6.29	4.2, 4.5, 4.6-4.9, 4.11, 4.12
Regulatory dataset	eQTLGen whole-blood cis-eQTLs	N/A (consortium source)	cis-eQTL summary statistics used for target-gene colocalization prescreen	External cis-eQTL summary statistics only	No	eQTLGen consortium	Stage 1 prescreen for two-stage cis colocalization	Whole-blood tissue context may not fully capture ovarian-tissue regulatory biology.	31,684			Predominantly European	Both	cis-eQTL effect size / SE (source-study scale)	Võsa et al. Nat Genet 2021; used for Stage 1 prescreen in coloc.abf analyses.	N/A (used as regulatory dataset, not instrument construction)	±500 kb colocalization window around target gene	SNPs matched by rsID; duplicated rsIDs collapsed; MAF restricted to (0, 0.5)	Bayesian coloc.abf	Posterior probabilities H0–H4, PP4, and PP4_over; see Supplementary Tables 8–9	Whole-blood gene expression level in the source cis-eQTL analysis	cis-region genotype dosage	Source-study cis-eQTL association model and covariate adjustment as reported by eQTLGen; present study reused summary statistics only.	cis-eQTL beta/SE used as Stage 1 prescreen input for coloc.abf within ±500 kb target windows.	https://doi.org/10.1038/s41588-021-00913-z; https://www.eqtlgen.org/	R 4.5.2; coloc 5.2.3	4.2, 4.10
Regulatory dataset	GTEx v8 cis-eQTLs	N/A (GTEx Portal source)	Tissue-specific cis-eQTL summary statistics used for colocalization refinement	External cis-eQTL summary statistics only	No	GTEx consortium	Stage 2 tissue refinement for two-stage cis colocalization	Tissue-specific sample sizes and power vary across GTEx tissues; tissue relevance should be considered in interpretation.	Tissue-specific (GTEx v8)			Source-specific	Both	cis-eQTL effect size / SE (source-study scale)	GTEx Consortium Science 2020; used for Stage 2 tissue refinement in coloc.abf analyses.	N/A (used as regulatory dataset, not instrument construction)	±500 kb colocalization window around target gene	SNPs matched by rsID; duplicated rsIDs collapsed; MAF restricted to (0, 0.5)	Bayesian coloc.abf	Posterior probabilities H0–H4, PP4, and PP4_over; see Supplementary Tables 8–9	Tissue-specific gene expression level in the source cis-eQTL analysis	cis-region genotype dosage	Source-study cis-eQTL association model and covariate adjustment as reported by GTEx v8; present study reused summary statistics only.	Tissue-specific cis-eQTL beta/SE used as Stage 2 refinement input for coloc.abf within ±500 kb target windows.	https://doi.org/10.1126/science.aaz1776; https://gtexportal.org/home/	R 4.5.2; coloc 5.2.3	4.2, 4.10
Notes:
Columns V–AB distinguish source-study Y/X/model information from the present study’s summary-data MR steps and map each dataset to the manuscript sections in which it was used. For Sections 2.3–2.12, the present study used only external summary-level coefficients (e.g., β_GX, SE_GX, β_GY, SE_GY, or cis-eQTL beta/SE) and did not re-run participant-level linear, logistic, or survival models. When p…
