# Supplementary material for: From Pathway Tracing to Actionable Targets: Integrative Mendelian Randomization and Experimental Triangulation Map Metabolic Pathways Across Ovarian Cancer Histotypes
Source: Int J Mol Sci. 2026 Jun 2;27(11):5043. doi: 10.3390/ijms27115043 (PMC13256907; doi:10.3390/ijms27115043)
Supplement: Supplementary file 1 [file ijms-27-05043-s001.zip › Table S10.xlsx]

## Sheet: Strict_indep
Supplementary Table 10. Sensitivity analyses for drug-target MR using strict independent instruments and LD-aware correlated-SNP models (with diagnostics).
target	source	snp_set	method	outcome	nsnp	b	se	pval	or	or_lci95	or_uci95	q_fdr_subtypes
ABCC8+KCNJ11	merged	indep_r2_0.001_kb_10000_clumped	Inverse variance weighted (multiplicative random effects)	ieu-a-1120	3	-0.549333	0.396751	0.166181	0.577335	0.265281	1.25646
ABCC8+KCNJ11	merged	indep_r2_0.001_kb_10000_clumped	Inverse variance weighted (multiplicative random effects)	ieu-b-4963	3	0.00493238	0.0195384	0.800696	1.00494	0.967188	1.04418
ABCC8+KCNJ11	merged	indep_r2_0.001_kb_10000_clumped	Inverse variance weighted (multiplicative random effects)	ieu-a-1121	3	-0.690314	0.645146	0.284613	0.501418	0.141593	1.77566	0.582371
ABCC8+KCNJ11	merged	indep_r2_0.001_kb_10000_clumped	Inverse variance weighted (multiplicative random effects)	ieu-a-1122	3	0.802203	1.13722	0.480557	2.23045	0.240088	20.7212	0.587348
ABCC8+KCNJ11	merged	indep_r2_0.001_kb_10000_clumped	Inverse variance weighted (multiplicative random effects)	ieu-a-1123	3	1.1729	1.20437	0.330124	3.23134	0.304929	34.2426	0.582371
ABCC8+KCNJ11	merged	indep_r2_0.001_kb_10000_clumped	Inverse variance weighted (multiplicative random effects)	ieu-a-1124	3	-1.65676	1.82849	0.364892	0.190756	0.00529713	6.86937	0.582371
ABCC8+KCNJ11	merged	indep_r2_0.001_kb_10000_clumped	Inverse variance weighted (multiplicative random effects)	ieu-a-1125	3	-0.123422	1.30205	0.924482	0.883891	0.0688759	11.3431	0.924482
ABCC8+KCNJ11	merged	indep_r2_0.001_kb_10000_clumped	Inverse variance weighted (multiplicative random effects)	ieu-a-1228	3	-0.605067	0.675788	0.3706	0.546038	0.145205	2.05336	0.582371
ABCC8+KCNJ11	merged	indep_r2_0.001_kb_10000_clumped	Inverse variance weighted (multiplicative random effects)	ieu-a-1229	3	-0.736184	0.970942	0.448322	0.478938	0.0714163	3.2119	0.587348
ABCC8+KCNJ11	merged	indep_r2_0.001_kb_10000_clumped	Inverse variance weighted (multiplicative random effects)	ieu-a-1230	3	-1.66049	0.73123	0.0231582	0.190046	0.045334	0.7967	0.12737
ABCC8+KCNJ11	merged	indep_r2_0.001_kb_10000_clumped	Inverse variance weighted (multiplicative random effects)	ieu-a-1231	3	0.567021	0.184862	0.00216024	1.76301	1.22715	2.53286	0.0237626
ABCC8+KCNJ11	merged	indep_r2_0.001_kb_10000_clumped	Inverse variance weighted (multiplicative random effects)	ieu-a-1232	3	-0.505152	1.60948	0.753627	0.603414	0.0257393	14.146	0.82899
ABCC8+KCNJ11	merged	indep_r2_0.001_kb_10000_clumped	Inverse variance weighted (multiplicative random effects)	ieu-a-1233	3	-1.11299	1.10551	0.314045	0.328574	0.0376362	2.86854	0.582371
ABCC8+KCNJ11	merged	indep_r2_0.001_kb_10000_clumped	MR Egger	ieu-a-1120	3	-0.0900465	1.11423	0.948663	0.913889	0.102906	8.1161
ABCC8+KCNJ11	merged	indep_r2_0.001_kb_10000_clumped	MR Egger	ieu-b-4963	3	0.0423498	0.0408372	0.488426	1.04326	0.96301	1.1302
ABCC8+KCNJ11	merged	indep_r2_0.001_kb_10000_clumped	MR Egger	ieu-a-1121	3	0.886906	1.25997	0.609533	2.42761	0.205432	28.6872	0.937191
ABCC8+KCNJ11	merged	indep_r2_0.001_kb_10000_clumped	MR Egger	ieu-a-1122	3	3.11158	3.72951	0.557348	22.4565	0.0150217	33571.1	0.937191
ABCC8+KCNJ11	merged	indep_r2_0.001_kb_10000_clumped	MR Egger	ieu-a-1123	3	-1.1614	3.22806	0.780135	0.313048	0.000559535	175.143	0.937191
ABCC8+KCNJ11	merged	indep_r2_0.001_kb_10000_clumped	MR Egger	ieu-a-1124	3	-5.8378	3.27213	0.325233	0.00291525	4.77951e-06	1.77815	0.937191
ABCC8+KCNJ11	merged	indep_r2_0.001_kb_10000_clumped	MR Egger	ieu-a-1125	3	0.173538	3.98901	0.972322	1.18951	0.000478471	2957.18	0.972322
ABCC8+KCNJ11	merged	indep_r2_0.001_kb_10000_clumped	MR Egger	ieu-a-1228	3	1.03014	1.22229	0.554176	2.80146	0.255243	30.7479	0.937191
ABCC8+KCNJ11	merged	indep_r2_0.001_kb_10000_clumped	MR Egger	ieu-a-1229	3	1.19743	2.27805	0.69191	3.31159	0.0380993	287.844	0.937191
ABCC8+KCNJ11	merged	indep_r2_0.001_kb_10000_clumped	MR Egger	ieu-a-1230	3	-0.663635	2.80284	0.851992	0.514976	0.00211818	125.202	0.937191
ABCC8+KCNJ11	merged	indep_r2_0.001_kb_10000_clumped	MR Egger	ieu-a-1231	3	1.06517	2.40617	0.734687	2.90134	0.0259671	324.171	0.937191
ABCC8+KCNJ11	merged	indep_r2_0.001_kb_10000_clumped	MR Egger	ieu-a-1232	3	3.29612	3.48087	0.517351	27.0078	0.029411	24800.9	0.937191
ABCC8+KCNJ11	merged	indep_r2_0.001_kb_10000_clumped	MR Egger	ieu-a-1233	3	0.858967	2.59224	0.796298	2.36072	0.0146718	379.843	0.937191
ABCC8+KCNJ11	merged	indep_r2_0.001_kb_10000_clumped	Weighted median	ieu-a-1120	3	-0.696067	0.526402	0.186065	0.498542	0.177672	1.39889
ABCC8+KCNJ11	merged	indep_r2_0.001_kb_10000_clumped	Weighted median	ieu-b-4963	3	-0.00276066	0.0108833	0.799757	0.997243	0.976196	1.01874
ABCC8+KCNJ11	merged	indep_r2_0.001_kb_10000_clumped	Weighted median	ieu-a-1121	3	-0.732334	0.666632	0.271961	0.480785	0.130168	1.77582	0.584263
ABCC8+KCNJ11	merged	indep_r2_0.001_kb_10000_clumped	Weighted median	ieu-a-1122	3	0.493533	1.92639	0.797799	1.63809	0.0375461	71.468	0.830493
ABCC8+KCNJ11	merged	indep_r2_0.001_kb_10000_clumped	Weighted median	ieu-a-1123	3	1.56797	1.57244	0.318689	4.79688	0.220025	104.579	0.584263
ABCC8+KCNJ11	merged	indep_r2_0.001_kb_10000_clumped	Weighted median	ieu-a-1124	3	-2.54286	1.59723	0.111375	0.0786414	0.00343608	1.79986	0.547853
ABCC8+KCNJ11	merged	indep_r2_0.001_kb_10000_clumped	Weighted median	ieu-a-1125	3	0.25137	1.17424	0.830493	1.28579	0.128716	12.8442	0.830493
ABCC8+KCNJ11	merged	indep_r2_0.001_kb_10000_clumped	Weighted median	ieu-a-1228	3	-0.659721	0.647743	0.308444	0.516996	0.14525	1.84017	0.584263
ABCC8+KCNJ11	merged	indep_r2_0.001_kb_10000_clumped	Weighted median	ieu-a-1229	3	-1.00738	1.17433	0.390988	0.365176	0.0365501	3.64851	0.614409
ABCC8+KCNJ11	merged	indep_r2_0.001_kb_10000_clumped	Weighted median	ieu-a-1230	3	-2.03532	1.41184	0.149414	0.130639	0.00820894	2.07902	0.547853
ABCC8+KCNJ11	merged	indep_r2_0.001_kb_10000_clumped	Weighted median	ieu-a-1231	3	0.641906	1.23444	0.603066	1.9001	0.169043	21.3578	0.829216
ABCC8+KCNJ11	merged	indep_r2_0.001_kb_10000_clumped	Weighted median	ieu-a-1232	3	-0.704439	1.83802	0.701528	0.494386	0.0134744	18.1394	0.830493
ABCC8+KCNJ11	merged	indep_r2_0.001_kb_10000_clumped	Weighted median	ieu-a-1233	3	-2.03713	1.17868	0.0839305	0.130402	0.0129412	1.314	0.547853
ABCC8+KCNJ11	merged	indep_r2_0.001_kb_10000_clumped	Weighted mode	ieu-a-1120	3	-0.872557	0.622012	0.295765	0.417881	0.123477	1.41423
ABCC8+KCNJ11	merged	indep_r2_0.001_kb_10000_clumped	Weighted mode	ieu-b-4963	3	-0.0130207	0.0127155	0.413522	0.987064	0.962768	1.01197
ABCC8+KCNJ11	merged	indep_r2_0.001_kb_10000_clumped	Weighted mode	ieu-a-1121	3	-0.945506	0.790426	0.354197	0.388483	0.0825179	1.82893	0.525466
ABCC8+KCNJ11	merged	indep_r2_0.001_kb_10000_clumped	Weighted mode	ieu-a-1122	3	-0.177485	2.29308	0.945352	0.837374	0.00935431	74.9596	0.945352
ABCC8+KCNJ11	merged	indep_r2_0.001_kb_10000_clumped	Weighted mode	ieu-a-1123	3	2.13302	1.8008	0.357905	8.44035	0.247453	287.892	0.525466
ABCC8+KCNJ11	merged	indep_r2_0.001_kb_10000_clumped	Weighted mode	ieu-a-1124	3	-2.68997	1.7198	0.258242	0.0678832	0.0023326	1.97553	0.525466
ABCC8+KCNJ11	merged	indep_r2_0.001_kb_10000_clumped	Weighted mode	ieu-a-1125	3	-1.63472	1.38441	0.359081	0.195008	0.0129307	2.94091	0.525466
ABCC8+KCNJ11	merged	indep_r2_0.001_kb_10000_clumped	Weighted mode	ieu-a-1228	3	-0.902471	0.776227	0.364947	0.405566	0.0885776	1.85695	0.525466
ABCC8+KCNJ11	merged	indep_r2_0.001_kb_10000_clumped	Weighted mode	ieu-a-1229	3	-1.55714	1.40128	0.382157	0.210738	0.0135192	3.28498	0.525466
ABCC8+KCNJ11	merged	indep_r2_0.001_kb_10000_clumped	Weighted mode	ieu-a-1230	3	-2.28101	1.6523	0.301474	0.102181	0.00400775	2.60519	0.525466
ABCC8+KCNJ11	merged	indep_r2_0.001_kb_10000_clumped	Weighted mode	ieu-a-1231	3	0.657017	1.40144	0.685337	1.92903	0.123711	30.0796	0.753871
ABCC8+KCNJ11	merged	indep_r2_0.001_kb_10000_clumped	Weighted mode	ieu-a-1232	3	-1.41949	2.32046	0.602991	0.241836	0.00256041	22.842	0.736989
ABCC8+KCNJ11	merged	indep_r2_0.001_kb_10000_clumped	Weighted mode	ieu-a-1233	3	-2.06914	1.37555	0.271431	0.126295	0.00852103	1.87188	0.525466
DPP4	article	indep_r2_0.001_kb_10000_clumped	Inverse variance weighted (multiplicative random effects)	ieu-a-1120	3	0.407729	0.765995	0.594527	1.5034	0.335002	6.74687
DPP4	article	indep_r2_0.001_kb_10000_clumped	Inverse variance weighted (multiplicative random effects)	ieu-b-4963	3	-0.0170169	0.0100134	0.0892416	0.983127	0.96402	1.00261
DPP4	article	indep_r2_0.001_kb_10000_clumped	Inverse variance weighted (multiplicative random effects)	ieu-a-1121	3	0.562603	0.141518	7.0231e-05	1.75524	1.33007	2.31632	0.000659692
DPP4	article	indep_r2_0.001_kb_10000_clumped	Inverse variance weighted (multiplicative random effects)	ieu-a-1122	3	1.11761	3.29821	0.734719	3.05755	0.00476302	1962.75	0.808191
DPP4	article	indep_r2_0.001_kb_10000_clumped	Inverse variance weighted (multiplicative random effects)	ieu-a-1123	3	-0.789845	1.31415	0.547819	0.453915	0.0345421	5.96486	0.669556
DPP4	article	indep_r2_0.001_kb_10000_clumped	Inverse variance weighted (multiplicative random effects)	ieu-a-1124	3	-3.61383	0.939574	0.000119944	0.0269485	0.00427319	0.169948	0.000659692
DPP4	article	indep_r2_0.001_kb_10000_clumped	Inverse variance weighted (multiplicative random effects)	ieu-a-1125	3	1.41128	1.78989	0.430419	4.10121	0.122837	136.929	0.669556
DPP4	article	indep_r2_0.001_kb_10000_clumped	Inverse variance weighted (multiplicative random effects)	ieu-a-1228	3	0.579092	0.245269	0.0182233	1.78442	1.10337	2.88585	0.050114
DPP4	article	indep_r2_0.001_kb_10000_clumped	Inverse variance weighted (multiplicative random effects)	ieu-a-1229	3	0.178302	0.835623	0.831034	1.19519	0.232348	6.14798	0.831034
DPP4	article	indep_r2_0.001_kb_10000_clumped	Inverse variance weighted (multiplicative random effects)	ieu-a-1230	3	-0.81375	1.26451	0.519881	0.443193	0.0371721	5.28407	0.669556
DPP4	article	indep_r2_0.001_kb_10000_clumped	Inverse variance weighted (multiplicative random effects)	ieu-a-1231	3	1.28037	0.342097	0.000182043	3.59798	1.84018	7.03489	0.000667492
DPP4	article	indep_r2_0.001_kb_10000_clumped	Inverse variance weighted (multiplicative random effects)	ieu-a-1232	3	3.29373	1.88554	0.0806668	26.943	0.66902	1085.06	0.177467
DPP4	article	indep_r2_0.001_kb_10000_clumped	Inverse variance weighted (multiplicative random effects)	ieu-a-1233	3	1.00836	1.32277	0.445875	2.74112	0.205097	36.635	0.669556
DPP4	article	indep_r2_0.001_kb_10000_clumped	MR Egger	ieu-a-1120	3	-7.21937	5.81647	0.431751	0.000732261	8.19565e-09	65.4257
DPP4	article	indep_r2_0.001_kb_10000_clumped	MR Egger	ieu-b-4963	3	-0.0687912	0.0959138	0.603902	0.933522	0.773537	1.1266
DPP4	article	indep_r2_0.001_kb_10000_clumped	MR Egger	ieu-a-1121	3	-0.255585	6.91049	0.976465	0.774464	1.01548e-06	590649	0.976465
DPP4	article	indep_r2_0.001_kb_10000_clumped	MR Egger	ieu-a-1122	3	-16.5193	27.8802	0.659476	6.69516e-08	1.24058e-31	3.61326e+16	0.976465
DPP4	article	indep_r2_0.001_kb_10000_clumped	MR Egger	ieu-a-1123	3	-11.5367	16.9939	0.620316	9.76486e-06	3.34304e-20	2.85227e+09	0.976465
DPP4	article	indep_r2_0.001_kb_10000_clumped	MR Egger	ieu-a-1124	3	-10.2194	16.8857	0.653525	3.64565e-05	1.54307e-19	8.61322e+09	0.976465
DPP4	article	indep_r2_0.001_kb_10000_clumped	MR Egger	ieu-a-1125	3	-14.3286	12.4969	0.456598	5.9867e-07	1.37924e-17	25985.9	0.976465
DPP4	article	indep_r2_0.001_kb_10000_clumped	MR Egger	ieu-a-1228	3	-1.49878	6.71821	0.860263	0.223402	4.27003e-07	116881	0.976465
DPP4	article	indep_r2_0.001_kb_10000_clumped	MR Egger	ieu-a-1229	3	3.00035	12.528	0.850354	20.0925	4.35501e-10	9.26999e+11	0.976465
DPP4	article	indep_r2_0.001_kb_10000_clumped	MR Egger	ieu-a-1230	3	11.6617	15.0927	0.581198	116042	1.64975e-08	8.16236e+17	0.976465
DPP4	article	indep_r2_0.001_kb_10000_clumped	MR Egger	ieu-a-1231	3	2.1823	13.1578	0.895365	8.86664	5.59293e-11	1.40565e+12	0.976465
DPP4	article	indep_r2_0.001_kb_10000_clumped	MR Egger	ieu-a-1232	3	22.0988	19.8024	0.465145	3.95715e+09	5.51122e-08	2.84131e+26	0.976465
DPP4	article	indep_r2_0.001_kb_10000_clumped	MR Egger	ieu-a-1233	3	14.2069	12.4085	0.457048	1.47902e+06	4.05203e-05	5.39853e+16	0.976465
DPP4	article	indep_r2_0.001_kb_10000_clumped	Weighted median	ieu-a-1120	3	0.841847	0.967733	0.384346	2.32065	0.348224	15.4654
DPP4	article	indep_r2_0.001_kb_10000_clumped	Weighted median	ieu-b-4963	3	-0.0251648	0.0176219	0.153281	0.975149	0.942044	1.00942
DPP4	article	indep_r2_0.001_kb_10000_clumped	Weighted median	ieu-a-1121	3	0.527294	1.13187	0.641316	1.69434	0.184302	15.5766	0.893958
DPP4	article	indep_r2_0.001_kb_10000_clumped	Weighted median	ieu-a-1122	3	-1.64213	3.60198	0.648465	0.193568	0.000166251	225.373	0.893958
DPP4	article	indep_r2_0.001_kb_10000_clumped	Weighted median	ieu-a-1123	3	-0.347777	2.90894	0.904836	0.706256	0.00235953	211.397	0.904836
DPP4	article	indep_r2_0.001_kb_10000_clumped	Weighted median	ieu-a-1124	3	-3.56399	2.82058	0.206386	0.0283256	0.000112525	7.13031	0.893958
DPP4	article	indep_r2_0.001_kb_10000_clumped	Weighted median	ieu-a-1125	3	2.29788	2.30649	0.319121	9.95303	0.108301	914.703	0.893958
DPP4	article	indep_r2_0.001_kb_10000_clumped	Weighted median	ieu-a-1228	3	0.512673	1.13035	0.650152	1.66975	0.18217	15.3047	0.893958
DPP4	article	indep_r2_0.001_kb_10000_clumped	Weighted median	ieu-a-1229	3	0.622322	2.06724	0.763384	1.86325	0.032404	107.138	0.904836
DPP4	article	indep_r2_0.001_kb_10000_clumped	Weighted median	ieu-a-1230	3	-1.28145	2.49662	0.607759	0.277634	0.00208118	37.037	0.893958
DPP4	article	indep_r2_0.001_kb_10000_clumped	Weighted median	ieu-a-1231	3	1.41205	2.04705	0.490323	4.10435	0.0742605	226.846	0.893958
DPP4	article	indep_r2_0.001_kb_10000_clumped	Weighted median	ieu-a-1232	3	1.81906	3.36559	0.588862	6.16603	0.00841698	4517.05	0.893958
DPP4	article	indep_r2_0.001_kb_10000_clumped	Weighted median	ieu-a-1233	3	0.329225	2.20629	0.881379	1.38989	0.0184054	104.958	0.904836
DPP4	article	indep_r2_0.001_kb_10000_clumped	Weighted mode	ieu-a-1120	3	1.03661	1.18169	0.472881	2.81964	0.278176	28.5803
DPP4	article	indep_r2_0.001_kb_10000_clumped	Weighted mode	ieu-b-4963	3	-0.0260746	0.0216459	0.351566	0.974262	0.933793	1.01649
DPP4	article	indep_r2_0.001_kb_10000_clumped	Weighted mode	ieu-a-1121	3	0.39205	1.40166	0.805978	1.48001	0.0948739	23.0878	0.984419
DPP4	article	indep_r2_0.001_kb_10000_clumped	Weighted mode	ieu-a-1122	3	-1.76701	4.22126	0.716179	0.170844	4.35907e-05	669.583	0.984419
DPP4	article	indep_r2_0.001_kb_10000_clumped	Weighted mode	ieu-a-1123	3	0.179127	3.32662	0.961952	1.19617	0.00176244	811.847	0.984419
DPP4	article	indep_r2_0.001_kb_10000_clumped	Weighted mode	ieu-a-1124	3	-2.915	3.52676	0.495409	0.0542039	5.39503e-05	54.4587	0.984419
DPP4	article	indep_r2_0.001_kb_10000_clumped	Weighted mode	ieu-a-1125	3	2.95247	2.94623	0.421836	19.1531	0.0594778	6167.71	0.984419
DPP4	article	indep_r2_0.001_kb_10000_clumped	Weighted mode	ieu-a-1228	3	0.457284	1.25615	0.750714	1.57978	0.134691	18.5291	0.984419
DPP4	article	indep_r2_0.001_kb_10000_clumped	Weighted mode	ieu-a-1229	3	1.24716	2.55189	0.673376	3.48045	0.0234111	517.426	0.984419
DPP4	article	indep_r2_0.001_kb_10000_clumped	Weighted mode	ieu-a-1230	3	-1.6433	2.9178	0.630019	0.193342	0.000634805	58.8858	0.984419
DPP4	article	indep_r2_0.001_kb_10000_clumped	Weighted mode	ieu-a-1231	3	1.5459	2.4277	0.589431	4.6922	0.0402606	546.855	0.984419
DPP4	article	indep_r2_0.001_kb_10000_clumped	Weighted mode	ieu-a-1232	3	1.71988	3.87569	0.700607	5.58385	0.00280467	11117	0.984419
DPP4	article	indep_r2_0.001_kb_10000_clumped	Weighted mode	ieu-a-1233	3	-0.0559598	2.53931	0.984419	0.945577	0.00651915	137.152	0.984419
DPP4	merged	indep_r2_0.001_kb_10000_clumped	Inverse variance weighted (multiplicative random effects)	ieu-a-1120	3	0.407729	0.765995	0.594527	1.5034	0.335002	6.74687
DPP4	merged	indep_r2_0.001_kb_10000_clumped	Inverse variance weighted (multiplicative random effects)	ieu-b-4963	3	-0.0170169	0.0100134	0.0892416	0.983127	0.96402	1.00261
DPP4	merged	indep_r2_0.001_kb_10000_clumped	Inverse variance weighted (multiplicative random effects)	ieu-a-1121	3	0.562603	0.141518	7.0231e-05	1.75524	1.33007	2.31632	0.000659692
DPP4	merged	indep_r2_0.001_kb_10000_clumped	Inverse variance weighted (multiplicative random effects)	ieu-a-1122	3	1.11761	3.29821	0.734719	3.05755	0.00476302	1962.75	0.808191
DPP4	merged	indep_r2_0.001_kb_10000_clumped	Inverse variance weighted (multiplicative random effects)	ieu-a-1123	3	-0.789845	1.31415	0.547819	0.453915	0.0345421	5.96486	0.669556
DPP4	merged	indep_r2_0.001_kb_10000_clumped	Inverse variance weighted (multiplicative random effects)	ieu-a-1124	3	-3.61383	0.939574	0.000119944	0.0269485	0.00427319	0.169948	0.000659692
DPP4	merged	indep_r2_0.001_kb_10000_clumped	Inverse variance weighted (multiplicative random effects)	ieu-a-1125	3	1.41128	1.78989	0.430419	4.10121	0.122837	136.929	0.669556
DPP4	merged	indep_r2_0.001_kb_10000_clumped	Inverse variance weighted (multiplicative random effects)	ieu-a-1228	3	0.579092	0.245269	0.0182233	1.78442	1.10337	2.88585	0.050114
DPP4	merged	indep_r2_0.001_kb_10000_clumped	Inverse variance weighted (multiplicative random effects)	ieu-a-1229	3	0.178302	0.835623	0.831034	1.19519	0.232348	6.14798	0.831034
DPP4	merged	indep_r2_0.001_kb_10000_clumped	Inverse variance weighted (multiplicative random effects)	ieu-a-1230	3	-0.81375	1.26451	0.519881	0.443193	0.0371721	5.28407	0.669556
DPP4	merged	indep_r2_0.001_kb_10000_clumped	Inverse variance weighted (multiplicative random effects)	ieu-a-1231	3	1.28037	0.342097	0.000182043	3.59798	1.84018	7.03489	0.000667492
DPP4	merged	indep_r2_0.001_kb_10000_clumped	Inverse variance weighted (multiplicative random effects)	ieu-a-1232	3	3.29373	1.88554	0.0806668	26.943	0.66902	1085.06	0.177467
DPP4	merged	indep_r2_0.001_kb_10000_clumped	Inverse variance weighted (multiplicative random effects)	ieu-a-1233	3	1.00836	1.32277	0.445875	2.74112	0.205097	36.635	0.669556
DPP4	merged	indep_r2_0.001_kb_10000_clumped	MR Egger	ieu-a-1120	3	-7.21937	5.81647	0.431751	0.000732261	8.19565e-09	65.4257
DPP4	merged	indep_r2_0.001_kb_10000_clumped	MR Egger	ieu-b-4963	3	-0.0687912	0.0959138	0.603902	0.933522	0.773537	1.1266
DPP4	merged	indep_r2_0.001_kb_10000_clumped	MR Egger	ieu-a-1121	3	-0.255585	6.91049	0.976465	0.774464	1.01548e-06	590649	0.976465
DPP4	merged	indep_r2_0.001_kb_10000_clumped	MR Egger	ieu-a-1122	3	-16.5193	27.8802	0.659476	6.69516e-08	1.24058e-31	3.61326e+16	0.976465
DPP4	merged	indep_r2_0.001_kb_10000_clumped	MR Egger	ieu-a-1123	3	-11.5367	16.9939	0.620316	9.76486e-06	3.34304e-20	2.85227e+09	0.976465
DPP4	merged	indep_r2_0.001_kb_10000_clumped	MR Egger	ieu-a-1124	3	-10.2194	16.8857	0.653525	3.64565e-05	1.54307e-19	8.61322e+09	0.976465
DPP4	merged	indep_r2_0.001_kb_10000_clumped	MR Egger	ieu-a-1125	3	-14.3286	12.4969	0.456598	5.9867e-07	1.37924e-17	25985.9	0.976465
DPP4	merged	indep_r2_0.001_kb_10000_clumped	MR Egger	ieu-a-1228	3	-1.49878	6.71821	0.860263	0.223402	4.27003e-07	116881	0.976465
DPP4	merged	indep_r2_0.001_kb_10000_clumped	MR Egger	ieu-a-1229	3	3.00035	12.528	0.850354	20.0925	4.35501e-10	9.26999e+11	0.976465
DPP4	merged	indep_r2_0.001_kb_10000_clumped	MR Egger	ieu-a-1230	3	11.6617	15.0927	0.581198	116042	1.64975e-08	8.16236e+17	0.976465
DPP4	merged	indep_r2_0.001_kb_10000_clumped	MR Egger	ieu-a-1231	3	2.1823	13.1578	0.895365	8.86664	5.59293e-11	1.40565e+12	0.976465
DPP4	merged	indep_r2_0.001_kb_10000_clumped	MR Egger	ieu-a-1232	3	22.0988	19.8024	0.465145	3.95715e+09	5.51122e-08	2.84131e+26	0.976465
DPP4	merged	indep_r2_0.001_kb_10000_clumped	MR Egger	ieu-a-1233	3	14.2069	12.4085	0.457048	1.47902e+06	4.05203e-05	5.39853e+16	0.976465
DPP4	merged	indep_r2_0.001_kb_10000_clumped	Weighted median	ieu-a-1120	3	0.841847	1.01704	0.407816	2.32065	0.316147	17.0346
DPP4	merged	indep_r2_0.001_kb_10000_clumped	Weighted median	ieu-b-4963	3	-0.0251648	0.0178369	0.158296	0.975149	0.941647	1.00984
DPP4	merged	indep_r2_0.001_kb_10000_clumped	Weighted median	ieu-a-1121	3	0.527294	1.0865	0.627454	1.69434	0.201442	14.2512	0.902273
DPP4	merged	indep_r2_0.001_kb_10000_clumped	Weighted median	ieu-a-1122	3	-1.64213	3.75056	0.661506	0.193568	0.000124249	301.56	0.902273
DPP4	merged	indep_r2_0.001_kb_10000_clumped	Weighted median	ieu-a-1123	3	-0.347777	2.83228	0.902273	0.706256	0.00274204	181.907	0.902273
DPP4	merged	indep_r2_0.001_kb_10000_clumped	Weighted median	ieu-a-1124	3	-3.56399	2.89274	0.217932	0.0283256	9.76854e-05	8.21352	0.902273
DPP4	merged	indep_r2_0.001_kb_10000_clumped	Weighted median	ieu-a-1125	3	2.29788	2.30372	0.31854	9.95303	0.10889	909.75	0.902273
DPP4	merged	indep_r2_0.001_kb_10000_clumped	Weighted median	ieu-a-1228	3	0.512673	1.08717	0.637235	1.66975	0.198261	14.0626	0.902273
DPP4	merged	indep_r2_0.001_kb_10000_clumped	Weighted median	ieu-a-1229	3	0.622322	2.0186	0.757858	1.86325	0.0356456	97.3948	0.902273
DPP4	merged	indep_r2_0.001_kb_10000_clumped	Weighted median	ieu-a-1230	3	-1.28145	2.54653	0.614813	0.277634	0.00188723	40.8433	0.902273
DPP4	merged	indep_r2_0.001_kb_10000_clumped	Weighted median	ieu-a-1231	3	1.41205	2.17751	0.516682	4.10435	0.0575058	292.939	0.902273
DPP4	merged	indep_r2_0.001_kb_10000_clumped	Weighted median	ieu-a-1232	3	1.81906	3.26097	0.576963	6.16603	0.0103326	3679.61	0.902273
DPP4	merged	indep_r2_0.001_kb_10000_clumped	Weighted median	ieu-a-1233	3	0.329225	2.06584	0.87338	1.38989	0.0242382	79.7004	0.902273
DPP4	merged	indep_r2_0.001_kb_10000_clumped	Weighted mode	ieu-a-1120	3	1.03661	1.23563	0.489802	2.81964	0.250267	31.7676
DPP4	merged	indep_r2_0.001_kb_10000_clumped	Weighted mode	ieu-b-4963	3	-0.0260746	0.0213238	0.345943	0.974262	0.934383	1.01584
DPP4	merged	indep_r2_0.001_kb_10000_clumped	Weighted mode	ieu-a-1121	3	0.39205	1.33352	0.796464	1.48001	0.108431	20.2012	0.973456
DPP4	merged	indep_r2_0.001_kb_10000_clumped	Weighted mode	ieu-a-1122	3	-1.76701	4.2685	0.719071	0.170844	3.97357e-05	734.543	0.973456
DPP4	merged	indep_r2_0.001_kb_10000_clumped	Weighted mode	ieu-a-1123	3	0.179127	3.61349	0.964969	1.19617	0.00100445	1424.49	0.983298
DPP4	merged	indep_r2_0.001_kb_10000_clumped	Weighted mode	ieu-a-1124	3	-2.915	3.48	0.490382	0.0542039	5.91279e-05	49.6899	0.973456
DPP4	merged	indep_r2_0.001_kb_10000_clumped	Weighted mode	ieu-a-1125	3	2.95247	2.67838	0.38523	19.1531	0.100544	3648.59	0.973456
DPP4	merged	indep_r2_0.001_kb_10000_clumped	Weighted mode	ieu-a-1228	3	0.457284	1.29094	0.757031	1.57978	0.125813	19.8366	0.973456
DPP4	merged	indep_r2_0.001_kb_10000_clumped	Weighted mode	ieu-a-1229	3	1.24716	2.2769	0.63883	3.48045	0.0401326	301.837	0.973456
DPP4	merged	indep_r2_0.001_kb_10000_clumped	Weighted mode	ieu-a-1230	3	-1.6433	2.9688	0.635524	0.193342	0.000574418	65.0763	0.973456
DPP4	merged	indep_r2_0.001_kb_10000_clumped	Weighted mode	ieu-a-1231	3	1.5459	2.53414	0.603921	4.6922	0.0326795	673.718	0.973456
DPP4	merged	indep_r2_0.001_kb_10000_clumped	Weighted mode	ieu-a-1232	3	1.71988	4.09144	0.71508	5.58385	0.00183752	16968.2	0.973456
DPP4	merged	indep_r2_0.001_kb_10000_clumped	Weighted mode	ieu-a-1233	3	-0.0559598	2.36889	0.983298	0.945577	0.00910455	98.2054	0.983298
DPP4	online	indep_r2_0.01_kb_10000_clumped	Inverse variance weighted (multiplicative random effects)	ieu-a-1120	2	0.958991	0.210861	5.41634e-06	2.60906	1.72582	3.94432
DPP4	online	indep_r2_0.01_kb_10000_clumped	Inverse variance weighted (multiplicative random effects)	ieu-b-4963	2	0.000655726	0.0053795	0.902983	1.00066	0.990161	1.01126
DPP4	online	indep_r2_0.01_kb_10000_clumped	Inverse variance weighted (multiplicative random effects)	ieu-a-1121	2	1.56903	0.104056	2.235e-51	4.80197	3.91603	5.88835	2.4585e-50
DPP4	online	indep_r2_0.01_kb_10000_clumped	Inverse variance weighted (multiplicative random effects)	ieu-a-1122	2	-0.289359	1.7351	0.867553	0.748744	0.0249683	22.4532	0.910182
DPP4	online	indep_r2_0.01_kb_10000_clumped	Inverse variance weighted (multiplicative random effects)	ieu-a-1123	2	-2.56522	1.28277	0.045528	0.0769026	0.00622333	0.950296	0.100162
DPP4	online	indep_r2_0.01_kb_10000_clumped	Inverse variance weighted (multiplicative random effects)	ieu-a-1124	2	0.909988	0.106332	1.14883e-17	2.48429	2.01693	3.05995	4.21239e-17
DPP4	online	indep_r2_0.01_kb_10000_clumped	Inverse variance weighted (multiplicative random effects)	ieu-a-1125	2	-0.280379	1.85802	0.880053	0.755498	0.0197994	28.828	0.910182
DPP4	online	indep_r2_0.01_kb_10000_clumped	Inverse variance weighted (multiplicative random effects)	ieu-a-1228	2	1.405	0.122776	2.53348e-30	4.07551	3.20386	5.18432	1.39342e-29
DPP4	online	indep_r2_0.01_kb_10000_clumped	Inverse variance weighted (multiplicative random effects)	ieu-a-1229	2	0.145201	0.407745	0.721761	1.15627	0.519972	2.57122	0.910182
DPP4	online	indep_r2_0.01_kb_10000_clumped	Inverse variance weighted (multiplicative random effects)	ieu-a-1230	2	0.148164	0.580372	0.798498	1.1597	0.371812	3.61718	0.910182
DPP4	online	indep_r2_0.01_kb_10000_clumped	Inverse variance weighted (multiplicative random effects)	ieu-a-1231	2	0.162851	1.44361	0.910182	1.17686	0.069487	19.9318	0.910182
DPP4	online	indep_r2_0.01_kb_10000_clumped	Inverse variance weighted (multiplicative random effects)	ieu-a-1232	2	3.33837	2.30032	0.146708	28.1731	0.310284	2558.05	0.268964
DPP4	online	indep_r2_0.01_kb_10000_clumped	Inverse variance weighted (multiplicative random effects)	ieu-a-1233	2	1.2079	0.415853	0.00367687	3.34645	1.48116	7.56077	0.0101114
GLP1R	article	indep_r2_NA_kb_10000_lead_only	Wald ratio	ieu-a-1120	1	0.24859	1.17457	0.832385	1.28222	0.128277	12.8167
GLP1R	article	indep_r2_NA_kb_10000_lead_only	Wald ratio	ieu-b-4963	1	4.43649e-05	0.022464	0.998424	1.00004	0.956968	1.04506
GLP1R	article	indep_r2_NA_kb_10000_lead_only	Wald ratio	ieu-a-1124	1	1.67202	3.52907	0.635654	5.3229	0.00527401	5372.24	0.635654
GLP1R	merged	indep_r2_NA_kb_10000_lead_only	Wald ratio	ieu-a-1120	1	1.56544	1.07606	0.145728	4.78476	0.580632	39.4294
GLP1R	merged	indep_r2_NA_kb_10000_lead_only	Wald ratio	ieu-b-4963	1	-0.00850739	0.00942713	0.366825	0.991529	0.973376	1.01002
GLP1R	merged	indep_r2_NA_kb_10000_lead_only	Wald ratio	ieu-a-1124	1	5.83628	3.69657	0.114373	342.504	0.24439	480006	0.114373
GLP1R	online	indep_r2_0.001_kb_10000_clumped	Inverse variance weighted (multiplicative random effects)	ieu-a-1120	2	0.968921	1.14709	0.398289	2.6351	0.278213	24.9584
GLP1R	online	indep_r2_0.001_kb_10000_clumped	Inverse variance weighted (multiplicative random effects)	ieu-b-4963	2	0.00332495	0.0180845	0.854126	1.00333	0.96839	1.03953
GLP1R	online	indep_r2_0.001_kb_10000_clumped	Inverse variance weighted (multiplicative random effects)	ieu-a-1124	2	0.171927	0.300848	0.567677	1.18759	0.658537	2.14168	0.567677
GPD2	article	indep_r2_0.001_kb_10000_clumped	Inverse variance weighted (multiplicative random effects)	ieu-a-1120	2	0.73996	1.1473	0.518955	2.09585	0.221187	19.8592
GPD2	article	indep_r2_0.001_kb_10000_clumped	Inverse variance weighted (multiplicative random effects)	ieu-b-4963	2	-0.00163779	0.00200895	0.414932	0.998364	0.99444	1.0023
GPD2	online	indep_r2_NA_kb_10000_lead_only	Wald ratio	ieu-a-1120	1	-0.883117	1.02901	0.390773	0.413492	0.055024	3.10729
GPD2	online	indep_r2_NA_kb_10000_lead_only	Wald ratio	ieu-b-4963	1	-0.00180267	0.0188325	0.923742	0.998199	0.962025	1.03573
PPARG	article	indep_r2_0.01_kb_10000_clumped	Inverse variance weighted (multiplicative random effects)	ieu-a-1120	2	-0.361777	0.589502	0.539414	0.696438	0.219325	2.21145
PPARG	article	indep_r2_0.01_kb_10000_clumped	Inverse variance weighted (multiplicative random effects)	ieu-b-4963	2	0.000500373	0.00806224	0.950512	1.0005	0.984815	1.01644
PPARG	article	indep_r2_0.01_kb_10000_clumped	Inverse variance weighted (multiplicative random effects)	ieu-a-1121	2	-0.343335	0.522288	0.510945	0.709401	0.254866	1.97457	0.624489
PPARG	article	indep_r2_0.01_kb_10000_clumped	Inverse variance weighted (multiplicative random effects)	ieu-a-1122	2	1.11603	1.06183	0.293235	3.05272	0.380928	24.4642	0.460798
PPARG	article	indep_r2_0.01_kb_10000_clumped	Inverse variance weighted (multiplicative random effects)	ieu-a-1123	2	-1.55678	0.527903	0.00318824	0.210814	0.07491	0.593281	0.00889803
PPARG	article	indep_r2_0.01_kb_10000_clumped	Inverse variance weighted (multiplicative random effects)	ieu-a-1124	2	-0.553905	0.363975	0.128054	0.574701	0.281592	1.17291	0.281719
PPARG	article	indep_r2_0.01_kb_10000_clumped	Inverse variance weighted (multiplicative random effects)	ieu-a-1125	2	-0.960441	1.45091	0.507997	0.382724	0.0222767	6.57539	0.624489
PPARG	article	indep_r2_0.01_kb_10000_clumped	Inverse variance weighted (multiplicative random effects)	ieu-a-1228	2	-0.220636	0.571017	0.699206	0.802008	0.26189	2.45606	0.769127
PPARG	article	indep_r2_0.01_kb_10000_clumped	Inverse variance weighted (multiplicative random effects)	ieu-a-1229	2	-0.85427	0.671604	0.203378	0.425594	0.114108	1.58736	0.37286
PPARG	article	indep_r2_0.01_kb_10000_clumped	Inverse variance weighted (multiplicative random effects)	ieu-a-1230	2	-1.91189	0.505401	0.000155005	0.147801	0.0548873	0.398001	0.000852526
PPARG	article	indep_r2_0.01_kb_10000_clumped	Inverse variance weighted (multiplicative random effects)	ieu-a-1231	2	-0.855231	0.204527	2.89591e-05	0.425185	0.284761	0.634856	0.00031855
PPARG	article	indep_r2_0.01_kb_10000_clumped	Inverse variance weighted (multiplicative random effects)	ieu-a-1232	2	-0.0130476	0.183407	0.943286	0.987037	0.688993	1.41401	0.943286
PPARG	article	indep_r2_0.01_kb_10000_clumped	Inverse variance weighted (multiplicative random effects)	ieu-a-1233	2	-1.18532	0.402567	0.00323565	0.305647	0.138851	0.672809	0.00889803
PPARG	merged	indep_r2_0.01_kb_10000_clumped	Inverse variance weighted (multiplicative random effects)	ieu-a-1120	2	-0.361777	0.589502	0.539414	0.696438	0.219325	2.21145
PPARG	merged	indep_r2_0.01_kb_10000_clumped	Inverse variance weighted (multiplicative random effects)	ieu-b-4963	2	0.000500373	0.00806224	0.950512	1.0005	0.984815	1.01644
PPARG	merged	indep_r2_0.01_kb_10000_clumped	Inverse variance weighted (multiplicative random effects)	ieu-a-1121	2	-0.343335	0.522288	0.510945	0.709401	0.254866	1.97457	0.624489
PPARG	merged	indep_r2_0.01_kb_10000_clumped	Inverse variance weighted (multiplicative random effects)	ieu-a-1122	2	1.11603	1.06183	0.293235	3.05272	0.380928	24.4642	0.460798
PPARG	merged	indep_r2_0.01_kb_10000_clumped	Inverse variance weighted (multiplicative random effects)	ieu-a-1123	2	-1.55678	0.527903	0.00318824	0.210814	0.07491	0.593281	0.00889803
PPARG	merged	indep_r2_0.01_kb_10000_clumped	Inverse variance weighted (multiplicative random effects)	ieu-a-1124	2	-0.553905	0.363975	0.128054	0.574701	0.281592	1.17291	0.281719
PPARG	merged	indep_r2_0.01_kb_10000_clumped	Inverse variance weighted (multiplicative random effects)	ieu-a-1125	2	-0.960441	1.45091	0.507997	0.382724	0.0222767	6.57539	0.624489
PPARG	merged	indep_r2_0.01_kb_10000_clumped	Inverse variance weighted (multiplicative random effects)	ieu-a-1228	2	-0.220636	0.571017	0.699206	0.802008	0.26189	2.45606	0.769127
PPARG	merged	indep_r2_0.01_kb_10000_clumped	Inverse variance weighted (multiplicative random effects)	ieu-a-1229	2	-0.85427	0.671604	0.203378	0.425594	0.114108	1.58736	0.37286
PPARG	merged	indep_r2_0.01_kb_10000_clumped	Inverse variance weighted (multiplicative random effects)	ieu-a-1230	2	-1.91189	0.505401	0.000155005	0.147801	0.0548873	0.398001	0.000852526
PPARG	merged	indep_r2_0.01_kb_10000_clumped	Inverse variance weighted (multiplicative random effects)	ieu-a-1231	2	-0.855231	0.204527	2.89591e-05	0.425185	0.284761	0.634856	0.00031855
PPARG	merged	indep_r2_0.01_kb_10000_clumped	Inverse variance weighted (multiplicative random effects)	ieu-a-1232	2	-0.0130476	0.183407	0.943286	0.987037	0.688993	1.41401	0.943286
PPARG	merged	indep_r2_0.01_kb_10000_clumped	Inverse variance weighted (multiplicative random effects)	ieu-a-1233	2	-1.18532	0.402567	0.00323565	0.305647	0.138851	0.672809	0.00889803
PPARG	online	indep_r2_0.01_kb_10000_clumped	Inverse variance weighted (multiplicative random effects)	ieu-a-1120	2	-0.295242	0.642718	0.645973	0.744352	0.211196	2.62344
PPARG	online	indep_r2_0.01_kb_10000_clumped	Inverse variance weighted (multiplicative random effects)	ieu-b-4963	2	-0.00481355	0.013859	0.72835	0.995198	0.968529	1.0226
PPARG	online	indep_r2_0.01_kb_10000_clumped	Inverse variance weighted (multiplicative random effects)	ieu-a-1121	2	-0.856561	0.139777	8.8954e-10	0.42462	0.322864	0.558445	4.89247e-09
PPARG	online	indep_r2_0.01_kb_10000_clumped	Inverse variance weighted (multiplicative random effects)	ieu-a-1122	2	-1.18846	2.21801	0.592082	0.304691	0.00394319	23.5434	0.824628
PPARG	online	indep_r2_0.01_kb_10000_clumped	Inverse variance weighted (multiplicative random effects)	ieu-a-1123	2	0.302147	0.575749	0.599729	1.35276	0.437657	4.18127	0.824628
PPARG	online	indep_r2_0.01_kb_10000_clumped	Inverse variance weighted (multiplicative random effects)	ieu-a-1124	2	-0.39891	2.02493	0.843828	0.671051	0.0126795	35.5149	0.843828
PPARG	online	indep_r2_0.01_kb_10000_clumped	Inverse variance weighted (multiplicative random effects)	ieu-a-1125	2	0.850734	3.63671	0.81504	2.34136	0.00187862	2918.09	0.843828
PPARG	online	indep_r2_0.01_kb_10000_clumped	Inverse variance weighted (multiplicative random effects)	ieu-a-1228	2	-0.829793	0.0654094	7.05822e-37	0.43614	0.383661	0.495796	7.76404e-36
PPARG	online	indep_r2_0.01_kb_10000_clumped	Inverse variance weighted (multiplicative random effects)	ieu-a-1229	2	0.921803	2.33659	0.693206	2.51382	0.0257862	245.064	0.843828
PPARG	online	indep_r2_0.01_kb_10000_clumped	Inverse variance weighted (multiplicative random effects)	ieu-a-1230	2	2.05089	2.44967	0.402475	7.77479	0.0638982	945.994	0.73787
PPARG	online	indep_r2_0.01_kb_10000_clumped	Inverse variance weighted (multiplicative random effects)	ieu-a-1231	2	1.84612	0.863785	0.0325777	6.33522	1.16545	34.4374	0.119452
PPARG	online	indep_r2_0.01_kb_10000_clumped	Inverse variance weighted (multiplicative random effects)	ieu-a-1232	2	3.44343	1.91828	0.0726444	31.2942	0.728764	1343.82	0.199772
PPARG	online	indep_r2_0.01_kb_10000_clumped	Inverse variance weighted (multiplicative random effects)	ieu-a-1233	2	2.67795	2.2609	0.23623	14.5552	0.173182	1223.3	0.519707
PRKAB1	article	indep_r2_0.001_kb_10000_clumped	Inverse variance weighted (multiplicative random effects)	ieu-b-4963	3	-0.000168433	0.0159629	0.991581	0.999832	0.969034	1.03161
PRKAB1	article	indep_r2_0.001_kb_10000_clumped	MR Egger	ieu-b-4963	3	0.04419	0.0686407	0.635856	1.04518	0.913615	1.19569
PRKAB1	article	indep_r2_0.001_kb_10000_clumped	Weighted median	ieu-b-4963	3	0.00776164	0.0115649	0.502133	1.00779	0.985205	1.0309
PRKAB1	article	indep_r2_0.001_kb_10000_clumped	Weighted mode	ieu-b-4963	3	0.0133316	0.0108958	0.34571	1.01342	0.992008	1.0353
PRKAB1	merged	indep_r2_0.001_kb_10000_clumped	Inverse variance weighted (multiplicative random effects)	ieu-b-4963	3	-0.000168433	0.0159629	0.991581	0.999832	0.969034	1.03161
PRKAB1	merged	indep_r2_0.001_kb_10000_clumped	MR Egger	ieu-b-4963	3	0.04419	0.0686407	0.635856	1.04518	0.913615	1.19569
PRKAB1	merged	indep_r2_0.001_kb_10000_clumped	Weighted median	ieu-b-4963	3	0.00776164	0.0114714	0.498655	1.00779	0.985386	1.03071
PRKAB1	merged	indep_r2_0.001_kb_10000_clumped	Weighted mode	ieu-b-4963	3	0.0133316	0.0112464	0.35761	1.01342	0.991327	1.03601
PRKAB1	online	indep_r2_0.001_kb_10000_clumped	Inverse variance weighted (multiplicative random effects)	ieu-b-4963	2	-0.00667246	0.0189481	0.72473	0.99335	0.957135	1.03093
SLC5A2	article	indep_r2_0.001_kb_10000_clumped	Inverse variance weighted (multiplicative random effects)	ieu-a-1120	2	-0.572605	0.397849	0.150079	0.564054	0.258622	1.2302
SLC5A2	article	indep_r2_0.001_kb_10000_clumped	Inverse variance weighted (multiplicative random effects)	ieu-b-4963	2	-0.0070097	0.016473	0.670452	0.993015	0.961465	1.0256
SLC5A2	article	indep_r2_0.001_kb_10000_clumped	Inverse variance weighted (multiplicative random effects)	ieu-a-1125	2	0.859131	1.94889	0.659335	2.36111	0.0517832	107.657	0.659335
SLC5A2	article	indep_r2_0.001_kb_10000_clumped	Inverse variance weighted (multiplicative random effects)	ieu-a-1121	2	-0.927721	0.420954	0.0275348	0.395454	0.17329	0.902442	0.0550695

## Sheet: LD_aware
Supplementary Table 10. Sensitivity analyses for drug-target MR using strict independent instruments and LD-aware correlated-SNP models (with diagnostics).
target	source	snp_set	method	outcome	nsnp	b	se	pval	or	or_lci95	or_uci95	dropped_snps	q_fdr_subtypes
ABCC8+KCNJ11	merged	relaxed_r2_0.3_kb_100	LD-aware Egger	ieu-a-1120	20	-0.16881			0.84467			rs11023841
ABCC8+KCNJ11	merged	relaxed_r2_0.3_kb_100	LD-aware Egger	ieu-b-4963	19	0.0230017			1.02327			rs11023841
ABCC8+KCNJ11	merged	relaxed_r2_0.3_kb_100	LD-aware Egger	ieu-a-1121	20	0.314332			1.36934			rs11023841
ABCC8+KCNJ11	merged	relaxed_r2_0.3_kb_100	LD-aware Egger	ieu-a-1122	20	0.618211			1.85561			rs11023841
ABCC8+KCNJ11	merged	relaxed_r2_0.3_kb_100	LD-aware Egger	ieu-a-1123	20	-0.786715			0.455338			rs11023841
ABCC8+KCNJ11	merged	relaxed_r2_0.3_kb_100	LD-aware Egger	ieu-a-1124	20	-2.82409			0.0593624			rs11023841
ABCC8+KCNJ11	merged	relaxed_r2_0.3_kb_100	LD-aware Egger	ieu-a-1125	20	0.393742			1.48252			rs11023841
ABCC8+KCNJ11	merged	relaxed_r2_0.3_kb_100	LD-aware Egger	ieu-a-1228	20	0.354272			1.42514			rs11023841
ABCC8+KCNJ11	merged	relaxed_r2_0.3_kb_100	LD-aware Egger	ieu-a-1229	20	-2.19707			0.111129			rs11023841
ABCC8+KCNJ11	merged	relaxed_r2_0.3_kb_100	LD-aware Egger	ieu-a-1230	20	-4.12095			0.0162291			rs11023841
ABCC8+KCNJ11	merged	relaxed_r2_0.3_kb_100	LD-aware Egger	ieu-a-1231	20	-0.736946			0.478573			rs11023841
ABCC8+KCNJ11	merged	relaxed_r2_0.3_kb_100	LD-aware Egger	ieu-a-1232	20	-0.867443			0.420024			rs11023841
ABCC8+KCNJ11	merged	relaxed_r2_0.3_kb_100	LD-aware Egger	ieu-a-1233	20	-2.89485			0.0553071			rs11023841
ABCC8+KCNJ11	merged	relaxed_r2_0.3_kb_100	LD-aware IVW	ieu-a-1120	20	-0.151348	0.37612	0.687394	0.859548	0.411254	1.79651	rs11023841
ABCC8+KCNJ11	merged	relaxed_r2_0.3_kb_100	LD-aware IVW	ieu-b-4963	19	0.00825472	0.00786609	0.293991	1.00829	0.992863	1.02395	rs11023841
ABCC8+KCNJ11	merged	relaxed_r2_0.3_kb_100	LD-aware IVW	ieu-a-1121	20	-0.253028	0.524632	0.629596	0.776446	0.277674	2.17114	rs11023841	0.769507
ABCC8+KCNJ11	merged	relaxed_r2_0.3_kb_100	LD-aware IVW	ieu-a-1122	20	-0.232634	1.27292	0.854989	0.792443	0.0653789	9.60503	rs11023841	0.854989
ABCC8+KCNJ11	merged	relaxed_r2_0.3_kb_100	LD-aware IVW	ieu-a-1123	20	1.08268	1.07562	0.314144	2.95259	0.358605	24.3102	rs11023841	0.769507
ABCC8+KCNJ11	merged	relaxed_r2_0.3_kb_100	LD-aware IVW	ieu-a-1124	20	-0.915458	1.15444	0.427782	0.400333	0.0416626	3.84678	rs11023841	0.769507
ABCC8+KCNJ11	merged	relaxed_r2_0.3_kb_100	LD-aware IVW	ieu-a-1125	20	0.510501	0.915268	0.577008	1.66613	0.277087	10.0184	rs11023841	0.769507
ABCC8+KCNJ11	merged	relaxed_r2_0.3_kb_100	LD-aware IVW	ieu-a-1228	20	-0.254128	0.499401	0.610846	0.775592	0.291431	2.06411	rs11023841	0.769507
ABCC8+KCNJ11	merged	relaxed_r2_0.3_kb_100	LD-aware IVW	ieu-a-1229	20	-1.04465	0.879526	0.234936	0.351816	0.062755	1.97234	rs11023841	0.769507
ABCC8+KCNJ11	merged	relaxed_r2_0.3_kb_100	LD-aware IVW	ieu-a-1230	20	-1.49754	1.19014	0.208286	0.223679	0.0217049	2.30511	rs11023841	0.769507
ABCC8+KCNJ11	merged	relaxed_r2_0.3_kb_100	LD-aware IVW	ieu-a-1231	20	0.759384	0.809165	0.347998	2.13696	0.437544	10.4369	rs11023841	0.769507
ABCC8+KCNJ11	merged	relaxed_r2_0.3_kb_100	LD-aware IVW	ieu-a-1232	20	0.231559	1.18104	0.844561	1.26056	0.12452	12.7611	rs11023841	0.854989
ABCC8+KCNJ11	merged	relaxed_r2_0.3_kb_100	LD-aware IVW	ieu-a-1233	20	-0.799543	0.905222	0.377098	0.449534	0.076247	2.65035	rs11023841	0.769507
ABCC8+KCNJ11	merged	relaxed_r2_0.3_kb_100	LD-aware ML	ieu-a-1120	20	-0.190708	0.386191	0.621435	0.826374	0.387654	1.76161	rs11023841
ABCC8+KCNJ11	merged	relaxed_r2_0.3_kb_100	LD-aware ML	ieu-b-4963	19	0.00874105	0.00820457	0.2867	1.00878	0.992687	1.02513	rs11023841
ABCC8+KCNJ11	merged	relaxed_r2_0.3_kb_100	LD-aware ML	ieu-a-1121	20	-0.4284	0.554815	0.440026	0.651551	0.219624	1.93293	rs11023841	0.675256
ABCC8+KCNJ11	merged	relaxed_r2_0.3_kb_100	LD-aware ML	ieu-a-1122	20	0.0900925	1.27957	0.943869	1.09428	0.0891119	13.4375	rs11023841	0.943869
ABCC8+KCNJ11	merged	relaxed_r2_0.3_kb_100	LD-aware ML	ieu-a-1123	20	1.10631	1.09128	0.310693	3.02317	0.356078	25.6673	rs11023841	0.675256
ABCC8+KCNJ11	merged	relaxed_r2_0.3_kb_100	LD-aware ML	ieu-a-1124	20	-0.817582	1.18737	0.491095	0.441498	0.0430748	4.52517	rs11023841	0.675256
ABCC8+KCNJ11	merged	relaxed_r2_0.3_kb_100	LD-aware ML	ieu-a-1125	20	0.482821	0.960834	0.615315	1.62064	0.246495	10.6553	rs11023841	0.752052
ABCC8+KCNJ11	merged	relaxed_r2_0.3_kb_100	LD-aware ML	ieu-a-1228	20	-0.382924	0.524698	0.465512	0.681864	0.243818	1.90691	rs11023841	0.675256
ABCC8+KCNJ11	merged	relaxed_r2_0.3_kb_100	LD-aware ML	ieu-a-1229	20	-0.861935	0.906025	0.341434	0.422344	0.0715225	2.49397	rs11023841	0.675256
ABCC8+KCNJ11	merged	relaxed_r2_0.3_kb_100	LD-aware ML	ieu-a-1230	20	-1.53926	1.25698	0.220738	0.21454	0.0182619	2.52042	rs11023841	0.675256
ABCC8+KCNJ11	merged	relaxed_r2_0.3_kb_100	LD-aware ML	ieu-a-1231	20	0.8721	0.824127	0.289959	2.39193	0.475595	12.0298	rs11023841	0.675256
ABCC8+KCNJ11	merged	relaxed_r2_0.3_kb_100	LD-aware ML	ieu-a-1232	20	0.25759	1.21003	0.831421	1.29381	0.120746	13.8633	rs11023841	0.914563
ABCC8+KCNJ11	merged	relaxed_r2_0.3_kb_100	LD-aware ML	ieu-a-1233	20	-0.800823	0.94212	0.395313	0.448959	0.0708366	2.84548	rs11023841	0.675256
DPP4	article	relaxed_r2_0.3_kb_100	LD-aware Egger	ieu-a-1120	21	-1.00862			0.364721
DPP4	article	relaxed_r2_0.3_kb_100	LD-aware Egger	ieu-b-4963	21	-0.00408279			0.995926
DPP4	article	relaxed_r2_0.3_kb_100	LD-aware Egger	ieu-a-1121	21	-0.399782			0.670466
DPP4	article	relaxed_r2_0.3_kb_100	LD-aware Egger	ieu-a-1122	21	-5.95636			0.00258933
DPP4	article	relaxed_r2_0.3_kb_100	LD-aware Egger	ieu-a-1123	21	-5.33434			0.00482311
DPP4	article	relaxed_r2_0.3_kb_100	LD-aware Egger	ieu-a-1124	21	-1.2121			0.297571
DPP4	article	relaxed_r2_0.3_kb_100	LD-aware Egger	ieu-a-1125	21	-2.19864			0.110954
DPP4	article	relaxed_r2_0.3_kb_100	LD-aware Egger	ieu-a-1228	21	-0.644221			0.525072
DPP4	article	relaxed_r2_0.3_kb_100	LD-aware Egger	ieu-a-1229	21	-3.77525			0.0229313
DPP4	article	relaxed_r2_0.3_kb_100	LD-aware Egger	ieu-a-1230	21	-3.33946			0.0354562
DPP4	article	relaxed_r2_0.3_kb_100	LD-aware Egger	ieu-a-1231	21	-1.39595			0.247597
DPP4	article	relaxed_r2_0.3_kb_100	LD-aware Egger	ieu-a-1232	21	2.54088			12.6909
DPP4	article	relaxed_r2_0.3_kb_100	LD-aware Egger	ieu-a-1233	21	-0.735414			0.479307
DPP4	article	relaxed_r2_0.3_kb_100	LD-aware IVW	ieu-a-1120	21	0.205162	0.46242	0.657282	1.22772	0.495998	3.03893
DPP4	article	relaxed_r2_0.3_kb_100	LD-aware IVW	ieu-b-4963	21	-0.0122855	0.00861077	0.153648	0.98779	0.971258	1.0046
DPP4	article	relaxed_r2_0.3_kb_100	LD-aware IVW	ieu-a-1121	21	0.437215	0.549543	0.426266	1.54839	0.527351	4.54632		0.947483
DPP4	article	relaxed_r2_0.3_kb_100	LD-aware IVW	ieu-a-1122	21	-0.496347	1.67972	0.767617	0.60875	0.0226273	16.3774		0.947483
DPP4	article	relaxed_r2_0.3_kb_100	LD-aware IVW	ieu-a-1123	21	-1.87538	1.3762	0.172968	0.153296	0.0103297	2.27496		0.947483
DPP4	article	relaxed_r2_0.3_kb_100	LD-aware IVW	ieu-a-1124	21	-0.847427	1.39821	0.54446	0.428516	0.027656	6.63963		0.947483
DPP4	article	relaxed_r2_0.3_kb_100	LD-aware IVW	ieu-a-1125	21	-0.0660123	1.0022	0.947483	0.936119	0.131293	6.67451		0.947483
DPP4	article	relaxed_r2_0.3_kb_100	LD-aware IVW	ieu-a-1228	21	0.368622	0.53445	0.490369	1.44574	0.507174	4.1212		0.947483
DPP4	article	relaxed_r2_0.3_kb_100	LD-aware IVW	ieu-a-1229	21	-0.172657	0.99861	0.862732	0.841426	0.118845	5.95731		0.947483
DPP4	article	relaxed_r2_0.3_kb_100	LD-aware IVW	ieu-a-1230	21	-0.194275	1.20268	0.871672	0.823431	0.0779622	8.69702		0.947483
DPP4	article	relaxed_r2_0.3_kb_100	LD-aware IVW	ieu-a-1231	21	0.173172	1.0444	0.868307	1.18907	0.153531	9.20916		0.947483
DPP4	article	relaxed_r2_0.3_kb_100	LD-aware IVW	ieu-a-1232	21	2.16165	1.53674	0.159533	8.68546	0.427259	176.561		0.947483
DPP4	article	relaxed_r2_0.3_kb_100	LD-aware IVW	ieu-a-1233	21	0.751814	0.980449	0.443197	2.12084	0.310409	14.4905		0.947483
DPP4	article	relaxed_r2_0.3_kb_100	LD-aware ML	ieu-a-1120	21	0.211541	0.481813	0.660624	1.23558	0.480556	3.17686
DPP4	article	relaxed_r2_0.3_kb_100	LD-aware ML	ieu-b-4963	21	-0.0119729	0.0090721	0.18692	0.988099	0.970684	1.00583
DPP4	article	relaxed_r2_0.3_kb_100	LD-aware ML	ieu-a-1121	21	0.328836	0.572248	0.565535	1.38935	0.45259	4.265		0.965001
DPP4	article	relaxed_r2_0.3_kb_100	LD-aware ML	ieu-a-1122	21	-0.490281	1.72722	0.776521	0.612454	0.0207413	18.0847		0.965001
DPP4	article	relaxed_r2_0.3_kb_100	LD-aware ML	ieu-a-1123	21	-2.48905	1.44075	0.0840576	0.0829886	0.00492754	1.39768		0.46386
DPP4	article	relaxed_r2_0.3_kb_100	LD-aware ML	ieu-a-1124	21	-0.745227	1.46305	0.610497	0.474627	0.0269759	8.35079		0.965001
DPP4	article	relaxed_r2_0.3_kb_100	LD-aware ML	ieu-a-1125	21	-0.0460266	1.04896	0.965001	0.955017	0.122213	7.46287		0.965001
DPP4	article	relaxed_r2_0.3_kb_100	LD-aware ML	ieu-a-1228	21	0.283786	0.55563	0.609528	1.32815	0.446977	3.94647		0.965001
DPP4	article	relaxed_r2_0.3_kb_100	LD-aware ML	ieu-a-1229	21	-0.223555	1.02738	0.827743	0.799671	0.106755	5.99011		0.965001
DPP4	article	relaxed_r2_0.3_kb_100	LD-aware ML	ieu-a-1230	21	-0.287749	1.23228	0.815366	0.74995	0.0670026	8.39407		0.965001
DPP4	article	relaxed_r2_0.3_kb_100	LD-aware ML	ieu-a-1231	21	0.137584	1.07623	0.898276	1.1475	0.139203	9.45922		0.965001
DPP4	article	relaxed_r2_0.3_kb_100	LD-aware ML	ieu-a-1232	21	2.79542	1.61955	0.0843382	16.3695	0.68462	391.399		0.46386
DPP4	article	relaxed_r2_0.3_kb_100	LD-aware ML	ieu-a-1233	21	0.695384	1.01315	0.492488	2.00448	0.275162	14.6021		0.965001
DPP4	merged	relaxed_r2_0.3_kb_100	LD-aware Egger	ieu-a-1120	22	-0.927971			0.395355
DPP4	merged	relaxed_r2_0.3_kb_100	LD-aware Egger	ieu-b-4963	22	-0.000281805			0.999718
DPP4	merged	relaxed_r2_0.3_kb_100	LD-aware Egger	ieu-a-1121	22	-0.287421			0.750196
DPP4	merged	relaxed_r2_0.3_kb_100	LD-aware Egger	ieu-a-1122	22	-5.04975			0.00641092
DPP4	merged	relaxed_r2_0.3_kb_100	LD-aware Egger	ieu-a-1123	22	-5.84129			0.0029051
DPP4	merged	relaxed_r2_0.3_kb_100	LD-aware Egger	ieu-a-1124	22	-0.267909			0.764978
DPP4	merged	relaxed_r2_0.3_kb_100	LD-aware Egger	ieu-a-1125	22	-2.38011			0.0925404
DPP4	merged	relaxed_r2_0.3_kb_100	LD-aware Egger	ieu-a-1228	22	-0.516426			0.596649
DPP4	merged	relaxed_r2_0.3_kb_100	LD-aware Egger	ieu-a-1229	22	-3.51714			0.0296843
DPP4	merged	relaxed_r2_0.3_kb_100	LD-aware Egger	ieu-a-1230	22	-3.14464			0.0430823
DPP4	merged	relaxed_r2_0.3_kb_100	LD-aware Egger	ieu-a-1231	22	-1.90394			0.148981
DPP4	merged	relaxed_r2_0.3_kb_100	LD-aware Egger	ieu-a-1232	22	2.13781			8.48088
DPP4	merged	relaxed_r2_0.3_kb_100	LD-aware Egger	ieu-a-1233	22	-0.878561			0.41538
DPP4	merged	relaxed_r2_0.3_kb_100	LD-aware IVW	ieu-a-1120	22	0.174231	0.448796	0.697855	1.19033	0.493907	2.86873
DPP4	merged	relaxed_r2_0.3_kb_100	LD-aware IVW	ieu-b-4963	22	-0.0106788	0.00864877	0.216934	0.989378	0.972748	1.00629
DPP4	merged	relaxed_r2_0.3_kb_100	LD-aware IVW	ieu-a-1121	22	0.403072	0.53339	0.449841	1.49641	0.526043	4.2568		0.991793
DPP4	merged	relaxed_r2_0.3_kb_100	LD-aware IVW	ieu-a-1122	22	-0.469567	1.63061	0.77337	0.625273	0.0255896	15.2783		0.991793
DPP4	merged	relaxed_r2_0.3_kb_100	LD-aware IVW	ieu-a-1123	22	-2.1453	1.33522	0.108119	0.117033	0.00854572	1.60276		0.871419
DPP4	merged	relaxed_r2_0.3_kb_100	LD-aware IVW	ieu-a-1124	22	-0.618501	1.35693	0.648526	0.538751	0.0377007	7.69888		0.991793
DPP4	merged	relaxed_r2_0.3_kb_100	LD-aware IVW	ieu-a-1125	22	-0.1198	1.00515	0.905127	0.887097	0.123701	6.36165		0.991793
DPP4	merged	relaxed_r2_0.3_kb_100	LD-aware IVW	ieu-a-1228	22	0.337139	0.518789	0.515785	1.40093	0.506775	3.87276		0.991793
DPP4	merged	relaxed_r2_0.3_kb_100	LD-aware IVW	ieu-a-1229	22	-0.22456	0.970009	0.816924	0.798868	0.11934	5.34766		0.991793
DPP4	merged	relaxed_r2_0.3_kb_100	LD-aware IVW	ieu-a-1230	22	-0.24016	1.16849	0.837158	0.786502	0.0796272	7.76851		0.991793
DPP4	merged	relaxed_r2_0.3_kb_100	LD-aware IVW	ieu-a-1231	22	-0.0104232	1.01332	0.991793	0.989631	0.135805	7.21159		0.991793
DPP4	merged	relaxed_r2_0.3_kb_100	LD-aware IVW	ieu-a-1232	22	2.1032	1.49127	0.15844	8.19231	0.440566	152.336		0.871419
DPP4	merged	relaxed_r2_0.3_kb_100	LD-aware IVW	ieu-a-1233	22	0.6881	0.952191	0.469895	1.98993	0.307834	12.8635		0.991793
DPP4	merged	relaxed_r2_0.3_kb_100	LD-aware ML	ieu-a-1120	22	0.160564	0.467416	0.731213	1.17417	0.469742	2.93498
DPP4	merged	relaxed_r2_0.3_kb_100	LD-aware ML	ieu-b-4963	22	-0.0113182	0.00913889	0.215543	0.988746	0.971193	1.00662
DPP4	merged	relaxed_r2_0.3_kb_100	LD-aware ML	ieu-a-1121	22	0.33392	0.554035	0.546705	1.39643	0.471428	4.13641		0.977553
DPP4	merged	relaxed_r2_0.3_kb_100	LD-aware ML	ieu-a-1122	22	-0.446754	1.67431	0.789601	0.639701	0.0240311	17.0286		0.977553
DPP4	merged	relaxed_r2_0.3_kb_100	LD-aware ML	ieu-a-1123	22	-2.54381	1.39259	0.0677498	0.0785669	0.00512673	1.20403		0.532651
DPP4	merged	relaxed_r2_0.3_kb_100	LD-aware ML	ieu-a-1124	22	-0.512843	1.41363	0.716767	0.598791	0.0374943	9.5628		0.977553
DPP4	merged	relaxed_r2_0.3_kb_100	LD-aware ML	ieu-a-1125	22	0.102718	1.05625	0.92253	1.10818	0.139801	8.78434		0.977553
DPP4	merged	relaxed_r2_0.3_kb_100	LD-aware ML	ieu-a-1228	22	0.334069	0.541304	0.537132	1.39664	0.483411	4.03508		0.977553
DPP4	merged	relaxed_r2_0.3_kb_100	LD-aware ML	ieu-a-1229	22	-0.195856	1.00026	0.844762	0.82213	0.115745	5.83952		0.977553
DPP4	merged	relaxed_r2_0.3_kb_100	LD-aware ML	ieu-a-1230	22	-0.272564	1.21087	0.821903	0.761425	0.0709443	8.17215		0.977553
DPP4	merged	relaxed_r2_0.3_kb_100	LD-aware ML	ieu-a-1231	22	-0.0294931	1.04822	0.977553	0.970938	0.124431	7.57627		0.977553
DPP4	merged	relaxed_r2_0.3_kb_100	LD-aware ML	ieu-a-1232	22	2.6089	1.5713	0.0968456	13.5841	0.624469	295.495		0.532651
DPP4	merged	relaxed_r2_0.3_kb_100	LD-aware ML	ieu-a-1233	22	0.778257	0.99664	0.434873	2.17767	0.30877	15.3585		0.977553
DPP4	online	relaxed_r2_0.3_kb_100	LD-aware Egger	ieu-a-1120	3	-0.294138			0.745174
DPP4	online	relaxed_r2_0.3_kb_100	LD-aware Egger	ieu-b-4963	3	-0.0348649			0.965736
DPP4	online	relaxed_r2_0.3_kb_100	LD-aware Egger	ieu-a-1121	3	-0.776494			0.460016
DPP4	online	relaxed_r2_0.3_kb_100	LD-aware Egger	ieu-a-1122	3	-7.00181			0.000910233
DPP4	online	relaxed_r2_0.3_kb_100	LD-aware Egger	ieu-a-1123	3	3.28959			26.832
DPP4	online	relaxed_r2_0.3_kb_100	LD-aware Egger	ieu-a-1124	3	-6.5766			0.00139257
DPP4	online	relaxed_r2_0.3_kb_100	LD-aware Egger	ieu-a-1125	3	12.393			241112
DPP4	online	relaxed_r2_0.3_kb_100	LD-aware Egger	ieu-a-1228	3	-1.5519			0.211846
DPP4	online	relaxed_r2_0.3_kb_100	LD-aware Egger	ieu-a-1229	3	-3.45625			0.031548
DPP4	online	relaxed_r2_0.3_kb_100	LD-aware Egger	ieu-a-1230	3	-1.7313			0.177054
DPP4	online	relaxed_r2_0.3_kb_100	LD-aware Egger	ieu-a-1231	3	-0.235396			0.790258
DPP4	online	relaxed_r2_0.3_kb_100	LD-aware Egger	ieu-a-1232	3	-7.53841			0.000532245
DPP4	online	relaxed_r2_0.3_kb_100	LD-aware Egger	ieu-a-1233	3	-2.40422			0.0903359
DPP4	online	relaxed_r2_0.3_kb_100	LD-aware IVW	ieu-a-1120	3	0.912711	0.607759	0.133158	2.49107	0.75692	8.19824
DPP4	online	relaxed_r2_0.3_kb_100	LD-aware IVW	ieu-b-4963	3	-0.0039198	0.0114765	0.732689	0.996088	0.973932	1.01875
DPP4	online	relaxed_r2_0.3_kb_100	LD-aware IVW	ieu-a-1121	3	1.32893	0.722006	0.0656794	3.77699	0.917407	15.55		0.464241
DPP4	online	relaxed_r2_0.3_kb_100	LD-aware IVW	ieu-a-1122	3	-0.351224	2.21027	0.873743	0.703826	0.00924791	53.5657		0.968464
DPP4	online	relaxed_r2_0.3_kb_100	LD-aware IVW	ieu-a-1123	3	-1.67693	2.10871	0.426473	0.186947	0.00299742	11.6597		0.955429
DPP4	online	relaxed_r2_0.3_kb_100	LD-aware IVW	ieu-a-1124	3	0.281214	1.83888	0.878456	1.32474	0.0360452	48.687		0.968464
DPP4	online	relaxed_r2_0.3_kb_100	LD-aware IVW	ieu-a-1125	3	0.251253	1.66654	0.880162	1.28563	0.0490381	33.7056		0.968464
DPP4	online	relaxed_r2_0.3_kb_100	LD-aware IVW	ieu-a-1228	3	1.18035	0.702266	0.0928059	3.25553	0.82194	12.8944		0.464241
DPP4	online	relaxed_r2_0.3_kb_100	LD-aware IVW	ieu-a-1229	3	-0.052163	1.31944	0.968464	0.949174	0.0714854	12.603		0.968464
DPP4	online	relaxed_r2_0.3_kb_100	LD-aware IVW	ieu-a-1230	3	-0.200428	1.59311	0.899883	0.81838	0.0360471	18.5798		0.968464
DPP4	online	relaxed_r2_0.3_kb_100	LD-aware IVW	ieu-a-1231	3	0.564145	1.38004	0.682695	1.75794	0.117569	26.2856		0.968464
DPP4	online	relaxed_r2_0.3_kb_100	LD-aware IVW	ieu-a-1232	3	3.09528	2.02623	0.126611	22.0934	0.416388	1172.27		0.464241
DPP4	online	relaxed_r2_0.3_kb_100	LD-aware IVW	ieu-a-1233	3	1.01411	1.29702	0.434286	2.75692	0.216959	35.0323		0.955429
DPP4	online	relaxed_r2_0.3_kb_100	LD-aware ML	ieu-a-1120	3	0.91421	0.615272	0.137315	2.4948	0.746976	8.33233
DPP4	online	relaxed_r2_0.3_kb_100	LD-aware ML	ieu-b-4963	3	-0.00399239	0.0115878	0.730445	0.996016	0.973649	1.0189
DPP4	online	relaxed_r2_0.3_kb_100	LD-aware ML	ieu-a-1121	3	1.34222	0.738679	0.0692097	3.82752	0.899789	16.2815		0.471567
DPP4	online	relaxed_r2_0.3_kb_100	LD-aware ML	ieu-a-1122	3	-0.353008	2.21707	0.873493	0.702571	0.00910925	54.1874		0.968421
DPP4	online	relaxed_r2_0.3_kb_100	LD-aware ML	ieu-a-1123	3	-1.72366	2.13844	0.420222	0.178412	0.00269866	11.7951		0.957259
DPP4	online	relaxed_r2_0.3_kb_100	LD-aware ML	ieu-a-1124	3	0.284122	1.84856	0.877847	1.32859	0.0354701	49.7648		0.968421
DPP4	online	relaxed_r2_0.3_kb_100	LD-aware ML	ieu-a-1125	3	0.25952	1.69383	0.878229	1.29631	0.0468694	35.8531		0.968421
DPP4	online	relaxed_r2_0.3_kb_100	LD-aware ML	ieu-a-1228	3	1.1912	0.7161	0.0962215	3.29103	0.808677	13.3933		0.471567
DPP4	online	relaxed_r2_0.3_kb_100	LD-aware ML	ieu-a-1229	3	-0.0523045	1.32121	0.968421	0.94904	0.0712272	12.6451		0.968421
DPP4	online	relaxed_r2_0.3_kb_100	LD-aware ML	ieu-a-1230	3	-0.201537	1.59747	0.899606	0.817474	0.0357007	18.7185		0.968421
DPP4	online	relaxed_r2_0.3_kb_100	LD-aware ML	ieu-a-1231	3	0.575174	1.39462	0.680029	1.77744	0.115523	27.3477		0.968421
DPP4	online	relaxed_r2_0.3_kb_100	LD-aware ML	ieu-a-1232	3	3.13689	2.06427	0.128609	23.0322	0.402892	1316.68		0.471567
DPP4	online	relaxed_r2_0.3_kb_100	LD-aware ML	ieu-a-1233	3	1.01701	1.30308	0.435118	2.76491	0.215018	35.5541		0.957259
GLP1R	online	relaxed_r2_0.3_kb_100	LD-aware IVW	ieu-a-1120	2	0.962448	1.18161	0.415345	2.6181	0.258334	26.5333
GLP1R	online	relaxed_r2_0.3_kb_100	LD-aware IVW	ieu-b-4963	2	0.00331814	0.0186384	0.858702	1.00332	0.967332	1.04065
GLP1R	online	relaxed_r2_0.3_kb_100	LD-aware IVW	ieu-a-1124	2	0.173592	2.6225	0.947224	1.18957	0.00696749	203.097		0.947224
GLP1R	online	relaxed_r2_0.3_kb_100	LD-aware ML	ieu-a-1120	2	0.994948	1.2099	0.410882	2.70458	0.252474	28.9724
GLP1R	online	relaxed_r2_0.3_kb_100	LD-aware ML	ieu-b-4963	2	0.00341101	0.0188966	0.856753	1.00342	0.966933	1.04128
GLP1R	online	relaxed_r2_0.3_kb_100	LD-aware ML	ieu-a-1124	2	0.173642	2.62278	0.947214	1.18963	0.00696403	203.218		0.947214
INSR	article	relaxed_r2_0.3_kb_100	LD-aware Egger	ieu-a-1120	8	-4.27703			0.0138839
INSR	article	relaxed_r2_0.3_kb_100	LD-aware Egger	ieu-b-4963	7	-0.0522946			0.949049
INSR	article	relaxed_r2_0.3_kb_100	LD-aware IVW	ieu-a-1120	8	-0.256539	0.659699	0.69737	0.773725	0.212344	2.81925
INSR	article	relaxed_r2_0.3_kb_100	LD-aware IVW	ieu-b-4963	7	0.00494361	0.01145	0.66592	1.00496	0.982654	1.02776
INSR	article	relaxed_r2_0.3_kb_100	LD-aware ML	ieu-a-1120	8	-0.277767	0.670305	0.678589	0.757473	0.203607	2.81801
INSR	article	relaxed_r2_0.3_kb_100	LD-aware ML	ieu-b-4963	7	0.00693395	0.0119289	0.561056	1.00696	0.983688	1.03078
PPARG	article	relaxed_r2_0.3_kb_100	LD-aware Egger	ieu-a-1120	45	-0.660931			0.51637
PPARG	article	relaxed_r2_0.3_kb_100	LD-aware Egger	ieu-b-4963	40	0.000290286			1.00029
PPARG	article	relaxed_r2_0.3_kb_100	LD-aware Egger	ieu-a-1121	45	-0.776534			0.459998
PPARG	article	relaxed_r2_0.3_kb_100	LD-aware Egger	ieu-a-1122	45	0.538922			1.71416
PPARG	article	relaxed_r2_0.3_kb_100	LD-aware Egger	ieu-a-1123	45	-0.8034			0.447804
PPARG	article	relaxed_r2_0.3_kb_100	LD-aware Egger	ieu-a-1124	45	-0.149228			0.861373
PPARG	article	relaxed_r2_0.3_kb_100	LD-aware Egger	ieu-a-1125	45	-1.70726			0.181363
PPARG	article	relaxed_r2_0.3_kb_100	LD-aware Egger	ieu-a-1228	45	-0.652081			0.52096
PPARG	article	relaxed_r2_0.3_kb_100	LD-aware Egger	ieu-a-1229	45	-1.07771			0.340375
PPARG	article	relaxed_r2_0.3_kb_100	LD-aware Egger	ieu-a-1230	45	-2.04271			0.129677
PPARG	article	relaxed_r2_0.3_kb_100	LD-aware Egger	ieu-a-1231	45	-0.578031			0.561002
PPARG	article	relaxed_r2_0.3_kb_100	LD-aware Egger	ieu-a-1232	45	-0.527834			0.589882
PPARG	article	relaxed_r2_0.3_kb_100	LD-aware Egger	ieu-a-1233	45	-1.41995			0.241727
PPARG	article	relaxed_r2_0.3_kb_100	LD-aware IVW	ieu-a-1120	45	-0.466175	0.269015	0.0831139	0.627398	0.370299	1.063
PPARG	article	relaxed_r2_0.3_kb_100	LD-aware IVW	ieu-b-4963	40	-0.000655419	0.00532814	0.902099	0.999345	0.988963	1.00984
PPARG	article	relaxed_r2_0.3_kb_100	LD-aware IVW	ieu-a-1121	45	-0.402406	0.320284	0.208969	0.668709	0.356949	1.25276		0.38311
PPARG	article	relaxed_r2_0.3_kb_100	LD-aware IVW	ieu-a-1122	45	0.420602	0.98566	0.669583	1.52288	0.220625	10.5118		0.736541
PPARG	article	relaxed_r2_0.3_kb_100	LD-aware IVW	ieu-a-1123	45	-1.12695	0.80324	0.160614	0.324019	0.0671181	1.56424		0.353351
PPARG	article	relaxed_r2_0.3_kb_100	LD-aware IVW	ieu-a-1124	45	-0.485217	0.813989	0.55111	0.615564	0.124851	3.03497		0.673579
PPARG	article	relaxed_r2_0.3_kb_100	LD-aware IVW	ieu-a-1125	45	-1.70077	0.582349	0.00349432	0.182543	0.0582986	0.571571		0.0362802
PPARG	article	relaxed_r2_0.3_kb_100	LD-aware IVW	ieu-a-1228	45	-0.325697	0.31123	0.295338	0.722024	0.392308	1.32885		0.424079
PPARG	article	relaxed_r2_0.3_kb_100	LD-aware IVW	ieu-a-1229	45	-1.03321	0.584187	0.0769574	0.355865	0.113244	1.11829		0.211633
PPARG	article	relaxed_r2_0.3_kb_100	LD-aware IVW	ieu-a-1230	45	-1.9196	0.706629	0.0065964	0.146666	0.0367142	0.585899		0.0362802
PPARG	article	relaxed_r2_0.3_kb_100	LD-aware IVW	ieu-a-1231	45	-0.623147	0.611804	0.308421	0.536254	0.161656	1.77889		0.424079
PPARG	article	relaxed_r2_0.3_kb_100	LD-aware IVW	ieu-a-1232	45	-0.233764	0.90505	0.796184	0.791548	0.134302	4.66521		0.796184
PPARG	article	relaxed_r2_0.3_kb_100	LD-aware IVW	ieu-a-1233	45	-1.24544	0.573502	0.0298834	0.287815	0.0935275	0.885705		0.109572
PPARG	article	relaxed_r2_0.3_kb_100	LD-aware ML	ieu-a-1120	45	-0.478786	0.278394	0.0854668	0.619535	0.358998	1.06915
PPARG	article	relaxed_r2_0.3_kb_100	LD-aware ML	ieu-b-4963	40	-0.000656579	0.00553126	0.90551	0.999344	0.988568	1.01024
PPARG	article	relaxed_r2_0.3_kb_100	LD-aware ML	ieu-a-1121	45	-0.389977	0.330661	0.238245	0.677073	0.354137	1.29449		0.409389
PPARG	article	relaxed_r2_0.3_kb_100	LD-aware ML	ieu-a-1122	45	0.469039	1.02145	0.646098	1.59846	0.215887	11.8352		0.710707
PPARG	article	relaxed_r2_0.3_kb_100	LD-aware ML	ieu-a-1123	45	-1.21848	0.833861	0.143945	0.295678	0.0576795	1.51571		0.31668
PPARG	article	relaxed_r2_0.3_kb_100	LD-aware ML	ieu-a-1124	45	-0.483935	0.84003	0.564553	0.616353	0.118791	3.19799		0.690009
PPARG	article	relaxed_r2_0.3_kb_100	LD-aware ML	ieu-a-1125	45	-1.76639	0.603287	0.00341211	0.170949	0.0524008	0.557692		0.0375333
PPARG	article	relaxed_r2_0.3_kb_100	LD-aware ML	ieu-a-1228	45	-0.334312	0.321054	0.297738	0.71583	0.381525	1.34306		0.409389
PPARG	article	relaxed_r2_0.3_kb_100	LD-aware ML	ieu-a-1229	45	-1.04727	0.601798	0.0818169	0.350893	0.107873	1.14139		0.224996
PPARG	article	relaxed_r2_0.3_kb_100	LD-aware ML	ieu-a-1230	45	-1.77103	0.732073	0.0155549	0.170158	0.0405228	0.714506		0.0855521
PPARG	article	relaxed_r2_0.3_kb_100	LD-aware ML	ieu-a-1231	45	-0.712428	0.636073	0.262696	0.490452	0.140981	1.70621		0.409389
PPARG	article	relaxed_r2_0.3_kb_100	LD-aware ML	ieu-a-1232	45	-0.209919	0.940536	0.823387	0.81065	0.128302	5.12193		0.823387
PPARG	article	relaxed_r2_0.3_kb_100	LD-aware ML	ieu-a-1233	45	-1.28978	0.595411	0.0302962	0.275332	0.0857104	0.884466		0.111086
PPARG	merged	relaxed_r2_0.3_kb_100	LD-aware Egger	ieu-a-1120	46	-0.642764			0.525837
PPARG	merged	relaxed_r2_0.3_kb_100	LD-aware Egger	ieu-b-4963	41	-0.000762346			0.999238
PPARG	merged	relaxed_r2_0.3_kb_100	LD-aware Egger	ieu-a-1121	46	-0.821094			0.43995
PPARG	merged	relaxed_r2_0.3_kb_100	LD-aware Egger	ieu-a-1122	46	0.72392			2.0625
PPARG	merged	relaxed_r2_0.3_kb_100	LD-aware Egger	ieu-a-1123	46	-0.587339			0.555804
PPARG	merged	relaxed_r2_0.3_kb_100	LD-aware Egger	ieu-a-1124	46	-0.246466			0.781558
PPARG	merged	relaxed_r2_0.3_kb_100	LD-aware Egger	ieu-a-1125	46	-1.36732			0.254788
PPARG	merged	relaxed_r2_0.3_kb_100	LD-aware Egger	ieu-a-1228	46	-0.679108			0.507069
PPARG	merged	relaxed_r2_0.3_kb_100	LD-aware Egger	ieu-a-1229	46	-0.908052			0.403309
PPARG	merged	relaxed_r2_0.3_kb_100	LD-aware Egger	ieu-a-1230	46	-1.85987			0.155693
PPARG	merged	relaxed_r2_0.3_kb_100	LD-aware Egger	ieu-a-1231	46	-0.305074			0.737069
PPARG	merged	relaxed_r2_0.3_kb_100	LD-aware Egger	ieu-a-1232	46	-0.140507			0.868918
PPARG	merged	relaxed_r2_0.3_kb_100	LD-aware Egger	ieu-a-1233	46	-1.17273			0.309521
PPARG	merged	relaxed_r2_0.3_kb_100	LD-aware IVW	ieu-a-1120	46	-0.361525	0.241326	0.134113	0.696613	0.434081	1.11792
PPARG	merged	relaxed_r2_0.3_kb_100	LD-aware IVW	ieu-b-4963	41	-0.00464497	0.00499022	0.35195	0.995366	0.985678	1.00515
PPARG	merged	relaxed_r2_0.3_kb_100	LD-aware IVW	ieu-a-1121	46	-0.347094	0.286885	0.226327	0.706739	0.40277	1.24011		0.442482
PPARG	merged	relaxed_r2_0.3_kb_100	LD-aware IVW	ieu-a-1122	46	0.728374	0.885379	0.410697	2.07171	0.365324	11.7484		0.501963
PPARG	merged	relaxed_r2_0.3_kb_100	LD-aware IVW	ieu-a-1123	46	-0.845845	0.721952	0.241354	0.429194	0.10426	1.76682		0.442482
PPARG	merged	relaxed_r2_0.3_kb_100	LD-aware IVW	ieu-a-1124	46	-0.783147	0.731295	0.284212	0.456966	0.108992	1.91591		0.446619
PPARG	merged	relaxed_r2_0.3_kb_100	LD-aware IVW	ieu-a-1125	46	-1.07355	0.548835	0.0504597	0.341794	0.11657	1.00217		0.277528
PPARG	merged	relaxed_r2_0.3_kb_100	LD-aware IVW	ieu-a-1228	46	-0.256136	0.278897	0.358414	0.774037	0.448084	1.3371		0.49282
PPARG	merged	relaxed_r2_0.3_kb_100	LD-aware IVW	ieu-a-1229	46	-0.703656	0.526211	0.181153	0.494773	0.176395	1.3878		0.442482
PPARG	merged	relaxed_r2_0.3_kb_100	LD-aware IVW	ieu-a-1230	46	-1.5387	0.636165	0.0155753	0.214659	0.0616929	0.746903		0.171329
PPARG	merged	relaxed_r2_0.3_kb_100	LD-aware IVW	ieu-a-1231	46	-0.130153	0.566581	0.818311	0.877961	0.289196	2.66538		0.818311
PPARG	merged	relaxed_r2_0.3_kb_100	LD-aware IVW	ieu-a-1232	46	0.598205	0.85231	0.482764	1.81885	0.342213	9.66714		0.531041
PPARG	merged	relaxed_r2_0.3_kb_100	LD-aware IVW	ieu-a-1233	46	-0.725033	0.521324	0.1643	0.484308	0.174326	1.3455		0.442482
PPARG	merged	relaxed_r2_0.3_kb_100	LD-aware ML	ieu-a-1120	46	-0.374383	0.248392	0.131752	0.687713	0.422642	1.11903
PPARG	merged	relaxed_r2_0.3_kb_100	LD-aware ML	ieu-b-4963	41	-0.00430512	0.00515641	0.403771	0.995704	0.985692	1.00582
PPARG	merged	relaxed_r2_0.3_kb_100	LD-aware ML	ieu-a-1121	46	-0.357074	0.293748	0.224144	0.69972	0.393443	1.24442		0.430939
PPARG	merged	relaxed_r2_0.3_kb_100	LD-aware ML	ieu-a-1122	46	0.712475	0.911497	0.434418	2.03903	0.341619	12.1704		0.527726
PPARG	merged	relaxed_r2_0.3_kb_100	LD-aware ML	ieu-a-1123	46	-0.883075	0.743685	0.235058	0.41351	0.0962604	1.77633		0.430939
PPARG	merged	relaxed_r2_0.3_kb_100	LD-aware ML	ieu-a-1124	46	-0.760179	0.749849	0.310689	0.467583	0.107541	2.03302		0.488226
PPARG	merged	relaxed_r2_0.3_kb_100	LD-aware ML	ieu-a-1125	46	-1.08594	0.569823	0.0566835	0.337585	0.110494	1.0314		0.311759
PPARG	merged	relaxed_r2_0.3_kb_100	LD-aware ML	ieu-a-1228	46	-0.259665	0.28647	0.364708	0.77131	0.439928	1.35231		0.501474
PPARG	merged	relaxed_r2_0.3_kb_100	LD-aware ML	ieu-a-1229	46	-0.740034	0.541206	0.171506	0.477098	0.165167	1.37813		0.430939
PPARG	merged	relaxed_r2_0.3_kb_100	LD-aware ML	ieu-a-1230	46	-1.57235	0.656045	0.0165433	0.207558	0.0573722	0.750889		0.181976
PPARG	merged	relaxed_r2_0.3_kb_100	LD-aware ML	ieu-a-1231	46	-0.158821	0.585525	0.786202	0.853149	0.27078	2.68803		0.786202
PPARG	merged	relaxed_r2_0.3_kb_100	LD-aware ML	ieu-a-1232	46	0.623037	0.881611	0.479751	1.86458	0.331238	10.496		0.527726
PPARG	merged	relaxed_r2_0.3_kb_100	LD-aware ML	ieu-a-1233	46	-0.766906	0.537941	0.153975	0.464448	0.16182	1.33304		0.430939
PPARG	online	relaxed_r2_0.3_kb_100	LD-aware IVW	ieu-a-1120	2	-0.297557	0.714131	0.676919	0.74263	0.183186	3.0106
PPARG	online	relaxed_r2_0.3_kb_100	LD-aware IVW	ieu-b-4963	2	-0.0047709	0.013461	0.723022	0.99524	0.969326	1.02185
PPARG	online	relaxed_r2_0.3_kb_100	LD-aware IVW	ieu-a-1121	2	-0.856047	0.846269	0.311751	0.424838	0.0808845	2.23142		0.688861
PPARG	online	relaxed_r2_0.3_kb_100	LD-aware IVW	ieu-a-1122	2	-1.1957	2.60905	0.646744	0.302492	0.00181907	50.3012		0.8882
PPARG	online	relaxed_r2_0.3_kb_100	LD-aware IVW	ieu-a-1123	2	0.3001	2.13468	0.8882	1.34999	0.0205708	88.5956		0.8882
PPARG	online	relaxed_r2_0.3_kb_100	LD-aware IVW	ieu-a-1124	2	-0.405432	2.18188	0.852588	0.666689	0.00926123	47.993		0.8882
PPARG	online	relaxed_r2_0.3_kb_100	LD-aware IVW	ieu-a-1125	2	0.840369	3.49997	0.810247	2.31722	0.00243071	2209.03		0.8882
PPARG	online	relaxed_r2_0.3_kb_100	LD-aware IVW	ieu-a-1228	2	-0.830036	0.822877	0.313118	0.436034	0.0869107	2.18759		0.688861
PPARG	online	relaxed_r2_0.3_kb_100	LD-aware IVW	ieu-a-1229	2	0.915172	2.24873	0.684028	2.4972	0.0304295	204.934		0.8882
PPARG	online	relaxed_r2_0.3_kb_100	LD-aware IVW	ieu-a-1230	2	2.04482	2.3575	0.385739	7.72778	0.0760874	784.869		0.707189
PPARG	online	relaxed_r2_0.3_kb_100	LD-aware IVW	ieu-a-1231	2	1.84337	1.62616	0.256974	6.31781	0.260825	153.033		0.688861
PPARG	online	relaxed_r2_0.3_kb_100	LD-aware IVW	ieu-a-1232	2	3.43845	2.40866	0.153424	31.1387	0.277339	3496.15		0.688861
PPARG	online	relaxed_r2_0.3_kb_100	LD-aware IVW	ieu-a-1233	2	2.67216	2.17584	0.219409	14.4711	0.203418	1029.48		0.688861
PPARG	online	relaxed_r2_0.3_kb_100	LD-aware ML	ieu-a-1120	2	-0.300736	0.71892	0.675716	0.740273	0.180898	3.02935
PPARG	online	relaxed_r2_0.3_kb_100	LD-aware ML	ieu-b-4963	2	-0.00483768	0.0135674	0.721418	0.995174	0.969059	1.02199
PPARG	online	relaxed_r2_0.3_kb_100	LD-aware ML	ieu-a-1121	2	-0.856317	0.852451	0.315121	0.424723	0.0798886	2.25802		0.696433
PPARG	online	relaxed_r2_0.3_kb_100	LD-aware ML	ieu-a-1122	2	-1.20718	2.62547	0.645663	0.29904	0.00174133	51.3541		0.888165
PPARG	online	relaxed_r2_0.3_kb_100	LD-aware ML	ieu-a-1123	2	0.300372	2.13596	0.888165	1.35036	0.0205249	88.8422		0.888165
PPARG	online	relaxed_r2_0.3_kb_100	LD-aware ML	ieu-a-1124	2	-0.409802	2.19485	0.851887	0.663782	0.00898942	49.0138		0.888165
PPARG	online	relaxed_r2_0.3_kb_100	LD-aware ML	ieu-a-1125	2	0.903934	3.63101	0.803401	2.4693	0.00200352	3043.36		0.888165
PPARG	online	relaxed_r2_0.3_kb_100	LD-aware ML	ieu-a-1228	2	-0.830112	0.828826	0.31656	0.436001	0.0858966	2.21309		0.696433
PPARG	online	relaxed_r2_0.3_kb_100	LD-aware ML	ieu-a-1229	2	0.942563	2.28254	0.679646	2.56655	0.0292696	225.053		0.888165
PPARG	online	relaxed_r2_0.3_kb_100	LD-aware ML	ieu-a-1230	2	2.09031	2.38508	0.380808	8.08739	0.0754369	867.027		0.698149
PPARG	online	relaxed_r2_0.3_kb_100	LD-aware ML	ieu-a-1231	2	1.85003	1.64386	0.260411	6.36002	0.253617	159.492		0.696433
PPARG	online	relaxed_r2_0.3_kb_100	LD-aware ML	ieu-a-1232	2	3.46717	2.45454	0.157788	32.0458	0.260869	3936.59		0.696433
PPARG	online	relaxed_r2_0.3_kb_100	LD-aware ML	ieu-a-1233	2	2.74735	2.20901	0.21361	15.6012	0.205499	1184.42		0.696433
PRKAB1	article	relaxed_r2_0.3_kb_100	LD-aware Egger	ieu-b-4963	19	0.0220956			1.02234
PRKAB1	article	relaxed_r2_0.3_kb_100	LD-aware IVW	ieu-b-4963	19	9.87808e-05	0.00708286	0.988873	1.0001	0.986311	1.01408
PRKAB1	article	relaxed_r2_0.3_kb_100	LD-aware ML	ieu-b-4963	19	0.000155912	0.00730418	0.98297	1.00016	0.98594	1.01458
PRKAB1	merged	relaxed_r2_0.3_kb_100	LD-aware Egger	ieu-b-4963	21	0.0243914			1.02469
PRKAB1	merged	relaxed_r2_0.3_kb_100	LD-aware IVW	ieu-b-4963	21	-0.00124914	0.00619664	0.840243	0.998752	0.986695	1.01096
PRKAB1	merged	relaxed_r2_0.3_kb_100	LD-aware ML	ieu-b-4963	21	-0.00130415	0.00636399	0.837629	0.998697	0.986317	1.01123
PRKAB1	online	relaxed_r2_0.3_kb_100	LD-aware IVW	ieu-b-4963	2	-0.00665788	0.0194534	0.732164	0.993364	0.956202	1.03197
PRKAB1	online	relaxed_r2_0.3_kb_100	LD-aware ML	ieu-b-4963	2	-0.00686266	0.0197502	0.728237	0.993161	0.95545	1.03236
SLC5A2	article	relaxed_r2_0.3_kb_100	LD-aware Egger	ieu-a-1120	23	0.247396			1.28069
SLC5A2	article	relaxed_r2_0.3_kb_100	LD-aware Egger	ieu-b-4963	19	-0.000740834			0.999259
SLC5A2	article	relaxed_r2_0.3_kb_100	LD-aware Egger	ieu-a-1125	23	0.175482			1.19182
SLC5A2	article	relaxed_r2_0.3_kb_100	LD-aware Egger	ieu-a-1121	23	-0.196845			0.821318
SLC5A2	article	relaxed_r2_0.3_kb_100	LD-aware IVW	ieu-a-1120	23	-0.190333	0.323045	0.555739	0.826684	0.438892	1.55712
SLC5A2	article	relaxed_r2_0.3_kb_100	LD-aware IVW	ieu-b-4963	19	-0.000550547	0.00649679	0.932467	0.99945	0.986804	1.01226
SLC5A2	article	relaxed_r2_0.3_kb_100	LD-aware IVW	ieu-a-1125	23	1.38946	0.697231	0.04628	4.0127	1.02315	15.7373		0.0661206
SLC5A2	article	relaxed_r2_0.3_kb_100	LD-aware IVW	ieu-a-1121	23	-0.706651	0.38455	0.0661206	0.493293	0.232151	1.04819		0.0661206
SLC5A2	article	relaxed_r2_0.3_kb_100	LD-aware ML	ieu-a-1120	23	-0.195977	0.328988	0.551379	0.822031	0.431368	1.56649
SLC5A2	article	relaxed_r2_0.3_kb_100	LD-aware ML	ieu-b-4963	19	0.000452691	0.00674251	0.94647	1.00045	0.987318	1.01376
SLC5A2	article	relaxed_r2_0.3_kb_100	LD-aware ML	ieu-a-1125	23	1.5018	0.70848	0.0340273	4.48976	1.11983	18.0009		0.0680546
SLC5A2	article	relaxed_r2_0.3_kb_100	LD-aware ML	ieu-a-1121	23	-0.667126	0.395036	0.0912629	0.513181	0.236597	1.11309		0.0912629

## Sheet: Diagnostics
Supplementary Table 10. Sensitivity analyses for drug-target MR using strict independent instruments and LD-aware correlated-SNP models (with diagnostics).
target	source	outcome	tier	proxies	iv_file	iv_ext	n_exp_raw	n_relaxed	n_relaxed_ld	indep_mode	indep_r2	indep_kb	n_indep	n_out_union	n_h_relaxed	n_h_indep	ldaware_attempted	ldaware_success	ldaware_nsnp_used	ldaware_dropped_n	ldaware_error
PPARG	merged	ieu-a-1120	MAIN	FALSE	/Users/mac/Desktop/MR/drug-glucose/IV/merge/PPARG.txt	txt	79	47	47	clumped	0.01	10000	3	599	46	3	TRUE	TRUE	46	0
PPARG	merged	ieu-b-4963	MAIN	FALSE	/Users/mac/Desktop/MR/drug-glucose/IV/merge/PPARG.txt	txt	79	47	47	clumped	0.01	10000	3	599	41	3	TRUE	TRUE	41	0
PPARG	merged	ieu-a-1121	MAIN	FALSE	/Users/mac/Desktop/MR/drug-glucose/IV/merge/PPARG.txt	txt	79	47	47	clumped	0.01	10000	3	599	46	3	TRUE	TRUE	46	0
PPARG	merged	ieu-a-1122	MAIN	FALSE	/Users/mac/Desktop/MR/drug-glucose/IV/merge/PPARG.txt	txt	79	47	47	clumped	0.01	10000	3	599	46	3	TRUE	TRUE	46	0
PPARG	merged	ieu-a-1123	MAIN	FALSE	/Users/mac/Desktop/MR/drug-glucose/IV/merge/PPARG.txt	txt	79	47	47	clumped	0.01	10000	3	599	46	3	TRUE	TRUE	46	0
PPARG	merged	ieu-a-1124	MAIN	FALSE	/Users/mac/Desktop/MR/drug-glucose/IV/merge/PPARG.txt	txt	79	47	47	clumped	0.01	10000	3	599	46	3	TRUE	TRUE	46	0
PPARG	merged	ieu-a-1125	MAIN	FALSE	/Users/mac/Desktop/MR/drug-glucose/IV/merge/PPARG.txt	txt	79	47	47	clumped	0.01	10000	3	599	46	3	TRUE	TRUE	46	0
PPARG	merged	ieu-a-1228	MAIN	FALSE	/Users/mac/Desktop/MR/drug-glucose/IV/merge/PPARG.txt	txt	79	47	47	clumped	0.01	10000	3	599	46	3	TRUE	TRUE	46	0
PPARG	merged	ieu-a-1229	MAIN	FALSE	/Users/mac/Desktop/MR/drug-glucose/IV/merge/PPARG.txt	txt	79	47	47	clumped	0.01	10000	3	599	46	3	TRUE	TRUE	46	0
PPARG	merged	ieu-a-1230	MAIN	FALSE	/Users/mac/Desktop/MR/drug-glucose/IV/merge/PPARG.txt	txt	79	47	47	clumped	0.01	10000	3	599	46	3	TRUE	TRUE	46	0
PPARG	merged	ieu-a-1231	MAIN	FALSE	/Users/mac/Desktop/MR/drug-glucose/IV/merge/PPARG.txt	txt	79	47	47	clumped	0.01	10000	3	599	46	3	TRUE	TRUE	46	0
PPARG	merged	ieu-a-1232	MAIN	FALSE	/Users/mac/Desktop/MR/drug-glucose/IV/merge/PPARG.txt	txt	79	47	47	clumped	0.01	10000	3	599	46	3	TRUE	TRUE	46	0
PPARG	merged	ieu-a-1233	MAIN	FALSE	/Users/mac/Desktop/MR/drug-glucose/IV/merge/PPARG.txt	txt	79	47	47	clumped	0.01	10000	3	599	46	3	TRUE	TRUE	46	0
PPARG	article	ieu-a-1120	MAIN	FALSE	/Users/mac/Desktop/MR/drug-glucose/IV/article/PPARG.xlsx	xlsx	74	46	46	clumped	0.01	10000	3	586	45	3	TRUE	TRUE	45	0
PPARG	article	ieu-b-4963	MAIN	FALSE	/Users/mac/Desktop/MR/drug-glucose/IV/article/PPARG.xlsx	xlsx	74	46	46	clumped	0.01	10000	3	586	40	3	TRUE	TRUE	40	0
PPARG	article	ieu-a-1121	MAIN	FALSE	/Users/mac/Desktop/MR/drug-glucose/IV/article/PPARG.xlsx	xlsx	74	46	46	clumped	0.01	10000	3	586	45	3	TRUE	TRUE	45	0
PPARG	article	ieu-a-1122	MAIN	FALSE	/Users/mac/Desktop/MR/drug-glucose/IV/article/PPARG.xlsx	xlsx	74	46	46	clumped	0.01	10000	3	586	45	3	TRUE	TRUE	45	0
PPARG	article	ieu-a-1123	MAIN	FALSE	/Users/mac/Desktop/MR/drug-glucose/IV/article/PPARG.xlsx	xlsx	74	46	46	clumped	0.01	10000	3	586	45	3	TRUE	TRUE	45	0
PPARG	article	ieu-a-1124	MAIN	FALSE	/Users/mac/Desktop/MR/drug-glucose/IV/article/PPARG.xlsx	xlsx	74	46	46	clumped	0.01	10000	3	586	45	3	TRUE	TRUE	45	0
PPARG	article	ieu-a-1125	MAIN	FALSE	/Users/mac/Desktop/MR/drug-glucose/IV/article/PPARG.xlsx	xlsx	74	46	46	clumped	0.01	10000	3	586	45	3	TRUE	TRUE	45	0
PPARG	article	ieu-a-1228	MAIN	FALSE	/Users/mac/Desktop/MR/drug-glucose/IV/article/PPARG.xlsx	xlsx	74	46	46	clumped	0.01	10000	3	586	45	3	TRUE	TRUE	45	0
PPARG	article	ieu-a-1229	MAIN	FALSE	/Users/mac/Desktop/MR/drug-glucose/IV/article/PPARG.xlsx	xlsx	74	46	46	clumped	0.01	10000	3	586	45	3	TRUE	TRUE	45	0
PPARG	article	ieu-a-1230	MAIN	FALSE	/Users/mac/Desktop/MR/drug-glucose/IV/article/PPARG.xlsx	xlsx	74	46	46	clumped	0.01	10000	3	586	45	3	TRUE	TRUE	45	0
PPARG	article	ieu-a-1231	MAIN	FALSE	/Users/mac/Desktop/MR/drug-glucose/IV/article/PPARG.xlsx	xlsx	74	46	46	clumped	0.01	10000	3	586	45	3	TRUE	TRUE	45	0
PPARG	article	ieu-a-1232	MAIN	FALSE	/Users/mac/Desktop/MR/drug-glucose/IV/article/PPARG.xlsx	xlsx	74	46	46	clumped	0.01	10000	3	586	45	3	TRUE	TRUE	45	0
PPARG	article	ieu-a-1233	MAIN	FALSE	/Users/mac/Desktop/MR/drug-glucose/IV/article/PPARG.xlsx	xlsx	74	46	46	clumped	0.01	10000	3	586	45	3	TRUE	TRUE	45	0
PPARG	online	ieu-a-1120	MAIN	FALSE	/Users/mac/Desktop/MR/drug-glucose/IV/online/PPARG.txt	txt	5	2	2	clumped	0.01	10000	2	26	2	2	TRUE	TRUE	2	0
PPARG	online	ieu-b-4963	MAIN	FALSE	/Users/mac/Desktop/MR/drug-glucose/IV/online/PPARG.txt	txt	5	2	2	clumped	0.01	10000	2	26	2	2	TRUE	TRUE	2	0
PPARG	online	ieu-a-1121	MAIN	FALSE	/Users/mac/Desktop/MR/drug-glucose/IV/online/PPARG.txt	txt	5	2	2	clumped	0.01	10000	2	26	2	2	TRUE	TRUE	2	0
PPARG	online	ieu-a-1122	MAIN	FALSE	/Users/mac/Desktop/MR/drug-glucose/IV/online/PPARG.txt	txt	5	2	2	clumped	0.01	10000	2	26	2	2	TRUE	TRUE	2	0
PPARG	online	ieu-a-1123	MAIN	FALSE	/Users/mac/Desktop/MR/drug-glucose/IV/online/PPARG.txt	txt	5	2	2	clumped	0.01	10000	2	26	2	2	TRUE	TRUE	2	0
PPARG	online	ieu-a-1124	MAIN	FALSE	/Users/mac/Desktop/MR/drug-glucose/IV/online/PPARG.txt	txt	5	2	2	clumped	0.01	10000	2	26	2	2	TRUE	TRUE	2	0
PPARG	online	ieu-a-1125	MAIN	FALSE	/Users/mac/Desktop/MR/drug-glucose/IV/online/PPARG.txt	txt	5	2	2	clumped	0.01	10000	2	26	2	2	TRUE	TRUE	2	0
PPARG	online	ieu-a-1228	MAIN	FALSE	/Users/mac/Desktop/MR/drug-glucose/IV/online/PPARG.txt	txt	5	2	2	clumped	0.01	10000	2	26	2	2	TRUE	TRUE	2	0
PPARG	online	ieu-a-1229	MAIN	FALSE	/Users/mac/Desktop/MR/drug-glucose/IV/online/PPARG.txt	txt	5	2	2	clumped	0.01	10000	2	26	2	2	TRUE	TRUE	2	0
PPARG	online	ieu-a-1230	MAIN	FALSE	/Users/mac/Desktop/MR/drug-glucose/IV/online/PPARG.txt	txt	5	2	2	clumped	0.01	10000	2	26	2	2	TRUE	TRUE	2	0
PPARG	online	ieu-a-1231	MAIN	FALSE	/Users/mac/Desktop/MR/drug-glucose/IV/online/PPARG.txt	txt	5	2	2	clumped	0.01	10000	2	26	2	2	TRUE	TRUE	2	0
PPARG	online	ieu-a-1232	MAIN	FALSE	/Users/mac/Desktop/MR/drug-glucose/IV/online/PPARG.txt	txt	5	2	2	clumped	0.01	10000	2	26	2	2	TRUE	TRUE	2	0
PPARG	online	ieu-a-1233	MAIN	FALSE	/Users/mac/Desktop/MR/drug-glucose/IV/online/PPARG.txt	txt	5	2	2	clumped	0.01	10000	2	26	2	2	TRUE	TRUE	2	0
DPP4	merged	ieu-a-1120	MAIN	FALSE	/Users/mac/Desktop/MR/drug-glucose/IV/merge/DPP4.txt	txt	42	23	23	clumped	0.001	10000	3	300	22	3	TRUE	TRUE	22	0
DPP4	merged	ieu-b-4963	MAIN	FALSE	/Users/mac/Desktop/MR/drug-glucose/IV/merge/DPP4.txt	txt	42	23	23	clumped	0.001	10000	3	300	22	3	TRUE	TRUE	22	0
DPP4	merged	ieu-a-1121	MAIN	FALSE	/Users/mac/Desktop/MR/drug-glucose/IV/merge/DPP4.txt	txt	42	23	23	clumped	0.001	10000	3	300	22	3	TRUE	TRUE	22	0
DPP4	merged	ieu-a-1122	MAIN	FALSE	/Users/mac/Desktop/MR/drug-glucose/IV/merge/DPP4.txt	txt	42	23	23	clumped	0.001	10000	3	300	22	3	TRUE	TRUE	22	0
DPP4	merged	ieu-a-1123	MAIN	FALSE	/Users/mac/Desktop/MR/drug-glucose/IV/merge/DPP4.txt	txt	42	23	23	clumped	0.001	10000	3	300	22	3	TRUE	TRUE	22	0
DPP4	merged	ieu-a-1124	MAIN	FALSE	/Users/mac/Desktop/MR/drug-glucose/IV/merge/DPP4.txt	txt	42	23	23	clumped	0.001	10000	3	300	22	3	TRUE	TRUE	22	0
DPP4	merged	ieu-a-1125	MAIN	FALSE	/Users/mac/Desktop/MR/drug-glucose/IV/merge/DPP4.txt	txt	42	23	23	clumped	0.001	10000	3	300	22	3	TRUE	TRUE	22	0
DPP4	merged	ieu-a-1228	MAIN	FALSE	/Users/mac/Desktop/MR/drug-glucose/IV/merge/DPP4.txt	txt	42	23	23	clumped	0.001	10000	3	300	22	3	TRUE	TRUE	22	0
DPP4	merged	ieu-a-1229	MAIN	FALSE	/Users/mac/Desktop/MR/drug-glucose/IV/merge/DPP4.txt	txt	42	23	23	clumped	0.001	10000	3	300	22	3	TRUE	TRUE	22	0
DPP4	merged	ieu-a-1230	MAIN	FALSE	/Users/mac/Desktop/MR/drug-glucose/IV/merge/DPP4.txt	txt	42	23	23	clumped	0.001	10000	3	300	22	3	TRUE	TRUE	22	0
DPP4	merged	ieu-a-1231	MAIN	FALSE	/Users/mac/Desktop/MR/drug-glucose/IV/merge/DPP4.txt	txt	42	23	23	clumped	0.001	10000	3	300	22	3	TRUE	TRUE	22	0
DPP4	merged	ieu-a-1232	MAIN	FALSE	/Users/mac/Desktop/MR/drug-glucose/IV/merge/DPP4.txt	txt	42	23	23	clumped	0.001	10000	3	300	22	3	TRUE	TRUE	22	0
DPP4	merged	ieu-a-1233	MAIN	FALSE	/Users/mac/Desktop/MR/drug-glucose/IV/merge/DPP4.txt	txt	42	23	23	clumped	0.001	10000	3	300	22	3	TRUE	TRUE	22	0
DPP4	article	ieu-a-1120	MAIN	FALSE	/Users/mac/Desktop/MR/drug-glucose/IV/article/DPP4.xlsx	xlsx	32	22	22	clumped	0.001	10000	3	287	21	3	TRUE	TRUE	21	0
DPP4	article	ieu-b-4963	MAIN	FALSE	/Users/mac/Desktop/MR/drug-glucose/IV/article/DPP4.xlsx	xlsx	32	22	22	clumped	0.001	10000	3	287	21	3	TRUE	TRUE	21	0
DPP4	article	ieu-a-1121	MAIN	FALSE	/Users/mac/Desktop/MR/drug-glucose/IV/article/DPP4.xlsx	xlsx	32	22	22	clumped	0.001	10000	3	287	21	3	TRUE	TRUE	21	0
DPP4	article	ieu-a-1122	MAIN	FALSE	/Users/mac/Desktop/MR/drug-glucose/IV/article/DPP4.xlsx	xlsx	32	22	22	clumped	0.001	10000	3	287	21	3	TRUE	TRUE	21	0
DPP4	article	ieu-a-1123	MAIN	FALSE	/Users/mac/Desktop/MR/drug-glucose/IV/article/DPP4.xlsx	xlsx	32	22	22	clumped	0.001	10000	3	287	21	3	TRUE	TRUE	21	0
DPP4	article	ieu-a-1124	MAIN	FALSE	/Users/mac/Desktop/MR/drug-glucose/IV/article/DPP4.xlsx	xlsx	32	22	22	clumped	0.001	10000	3	287	21	3	TRUE	TRUE	21	0
DPP4	article	ieu-a-1125	MAIN	FALSE	/Users/mac/Desktop/MR/drug-glucose/IV/article/DPP4.xlsx	xlsx	32	22	22	clumped	0.001	10000	3	287	21	3	TRUE	TRUE	21	0
DPP4	article	ieu-a-1228	MAIN	FALSE	/Users/mac/Desktop/MR/drug-glucose/IV/article/DPP4.xlsx	xlsx	32	22	22	clumped	0.001	10000	3	287	21	3	TRUE	TRUE	21	0
DPP4	article	ieu-a-1229	MAIN	FALSE	/Users/mac/Desktop/MR/drug-glucose/IV/article/DPP4.xlsx	xlsx	32	22	22	clumped	0.001	10000	3	287	21	3	TRUE	TRUE	21	0
DPP4	article	ieu-a-1230	MAIN	FALSE	/Users/mac/Desktop/MR/drug-glucose/IV/article/DPP4.xlsx	xlsx	32	22	22	clumped	0.001	10000	3	287	21	3	TRUE	TRUE	21	0
DPP4	article	ieu-a-1231	MAIN	FALSE	/Users/mac/Desktop/MR/drug-glucose/IV/article/DPP4.xlsx	xlsx	32	22	22	clumped	0.001	10000	3	287	21	3	TRUE	TRUE	21	0
DPP4	article	ieu-a-1232	MAIN	FALSE	/Users/mac/Desktop/MR/drug-glucose/IV/article/DPP4.xlsx	xlsx	32	22	22	clumped	0.001	10000	3	287	21	3	TRUE	TRUE	21	0
DPP4	article	ieu-a-1233	MAIN	FALSE	/Users/mac/Desktop/MR/drug-glucose/IV/article/DPP4.xlsx	xlsx	32	22	22	clumped	0.001	10000	3	287	21	3	TRUE	TRUE	21	0
DPP4	online	ieu-a-1120	MAIN	FALSE	/Users/mac/Desktop/MR/drug-glucose/IV/online/DPP4.txt	txt	10	3	3	clumped	0.01	10000	2	39	3	2	TRUE	TRUE	3	0
DPP4	online	ieu-b-4963	MAIN	FALSE	/Users/mac/Desktop/MR/drug-glucose/IV/online/DPP4.txt	txt	10	3	3	clumped	0.01	10000	2	39	3	2	TRUE	TRUE	3	0
DPP4	online	ieu-a-1121	MAIN	FALSE	/Users/mac/Desktop/MR/drug-glucose/IV/online/DPP4.txt	txt	10	3	3	clumped	0.01	10000	2	39	3	2	TRUE	TRUE	3	0
DPP4	online	ieu-a-1122	MAIN	FALSE	/Users/mac/Desktop/MR/drug-glucose/IV/online/DPP4.txt	txt	10	3	3	clumped	0.01	10000	2	39	3	2	TRUE	TRUE	3	0
DPP4	online	ieu-a-1123	MAIN	FALSE	/Users/mac/Desktop/MR/drug-glucose/IV/online/DPP4.txt	txt	10	3	3	clumped	0.01	10000	2	39	3	2	TRUE	TRUE	3	0
DPP4	online	ieu-a-1124	MAIN	FALSE	/Users/mac/Desktop/MR/drug-glucose/IV/online/DPP4.txt	txt	10	3	3	clumped	0.01	10000	2	39	3	2	TRUE	TRUE	3	0
DPP4	online	ieu-a-1125	MAIN	FALSE	/Users/mac/Desktop/MR/drug-glucose/IV/online/DPP4.txt	txt	10	3	3	clumped	0.01	10000	2	39	3	2	TRUE	TRUE	3	0
DPP4	online	ieu-a-1228	MAIN	FALSE	/Users/mac/Desktop/MR/drug-glucose/IV/online/DPP4.txt	txt	10	3	3	clumped	0.01	10000	2	39	3	2	TRUE	TRUE	3	0
DPP4	online	ieu-a-1229	MAIN	FALSE	/Users/mac/Desktop/MR/drug-glucose/IV/online/DPP4.txt	txt	10	3	3	clumped	0.01	10000	2	39	3	2	TRUE	TRUE	3	0
DPP4	online	ieu-a-1230	MAIN	FALSE	/Users/mac/Desktop/MR/drug-glucose/IV/online/DPP4.txt	txt	10	3	3	clumped	0.01	10000	2	39	3	2	TRUE	TRUE	3	0
DPP4	online	ieu-a-1231	MAIN	FALSE	/Users/mac/Desktop/MR/drug-glucose/IV/online/DPP4.txt	txt	10	3	3	clumped	0.01	10000	2	39	3	2	TRUE	TRUE	3	0
DPP4	online	ieu-a-1232	MAIN	FALSE	/Users/mac/Desktop/MR/drug-glucose/IV/online/DPP4.txt	txt	10	3	3	clumped	0.01	10000	2	39	3	2	TRUE	TRUE	3	0
DPP4	online	ieu-a-1233	MAIN	FALSE	/Users/mac/Desktop/MR/drug-glucose/IV/online/DPP4.txt	txt	10	3	3	clumped	0.01	10000	2	39	3	2	TRUE	TRUE	3	0
GLP1R	merged	ieu-a-1120	SUPP	FALSE	/Users/mac/Desktop/MR/drug-glucose/IV/merge/GLP1R.txt	txt	27	0		lead_only		10000	1	3	0	1	FALSE	FALSE		0
GLP1R	merged	ieu-b-4963	SUPP	FALSE	/Users/mac/Desktop/MR/drug-glucose/IV/merge/GLP1R.txt	txt	27	0		lead_only		10000	1	3	0	1	FALSE	FALSE		0
GLP1R	merged	ieu-a-1124	SUPP	FALSE	/Users/mac/Desktop/MR/drug-glucose/IV/merge/GLP1R.txt	txt	27	0		lead_only		10000	1	3	0	1	FALSE	FALSE		0
GLP1R	article	ieu-a-1120	SUPP	FALSE	/Users/mac/Desktop/MR/drug-glucose/IV/article/GLP1R.xlsx	xlsx	24	0		lead_only		10000	1	3	0	1	FALSE	FALSE		0
GLP1R	article	ieu-b-4963	SUPP	FALSE	/Users/mac/Desktop/MR/drug-glucose/IV/article/GLP1R.xlsx	xlsx	24	0		lead_only		10000	1	3	0	1	FALSE	FALSE		0
GLP1R	article	ieu-a-1124	SUPP	FALSE	/Users/mac/Desktop/MR/drug-glucose/IV/article/GLP1R.xlsx	xlsx	24	0		lead_only		10000	1	3	0	1	FALSE	FALSE		0
GLP1R	online	ieu-a-1120	SUPP	FALSE	/Users/mac/Desktop/MR/drug-glucose/IV/online/GLP1R.txt	txt	3	2	2	clumped	0.001	10000	2	6	2	2	TRUE	TRUE	2	0
GLP1R	online	ieu-b-4963	SUPP	FALSE	/Users/mac/Desktop/MR/drug-glucose/IV/online/GLP1R.txt	txt	3	2	2	clumped	0.001	10000	2	6	2	2	TRUE	TRUE	2	0
GLP1R	online	ieu-a-1124	SUPP	FALSE	/Users/mac/Desktop/MR/drug-glucose/IV/online/GLP1R.txt	txt	3	2	2	clumped	0.001	10000	2	6	2	2	TRUE	TRUE	2	0
INSR	article	ieu-a-1120	SUPP	FALSE	/Users/mac/Desktop/MR/drug-glucose/IV/article/INSR.xlsx	xlsx	9	8	8	clumped	0.001	10000	2	16	8	2	TRUE	TRUE	8	0
INSR	article	ieu-b-4963	SUPP	FALSE	/Users/mac/Desktop/MR/drug-glucose/IV/article/INSR.xlsx	xlsx	9	8	8	clumped	0.001	10000	2	16	7	2	TRUE	TRUE	7	0
SLC5A2	article	ieu-a-1120	SECONDARY	FALSE	/Users/mac/Desktop/MR/drug-glucose/IV/article/SLC5A2.xlsx	xlsx	32	23	23	clumped	0.001	10000	2	92	23	2	TRUE	TRUE	23	0
SLC5A2	article	ieu-b-4963	SECONDARY	FALSE	/Users/mac/Desktop/MR/drug-glucose/IV/article/SLC5A2.xlsx	xlsx	32	23	23	clumped	0.001	10000	2	92	19	2	TRUE	TRUE	19	0
SLC5A2	article	ieu-a-1125	SECONDARY	FALSE	/Users/mac/Desktop/MR/drug-glucose/IV/article/SLC5A2.xlsx	xlsx	32	23	23	clumped	0.001	10000	2	92	23	2	TRUE	TRUE	23	0
SLC5A2	article	ieu-a-1121	SECONDARY	FALSE	/Users/mac/Desktop/MR/drug-glucose/IV/article/SLC5A2.xlsx	xlsx	32	23	23	clumped	0.001	10000	2	92	23	2	TRUE	TRUE	23	0
ABCC8+KCNJ11	merged	ieu-a-1120	MAIN	FALSE	/Users/mac/Desktop/MR/drug-glucose/IV/merge/ABCC8+KCNJ11.txt	txt	34	21	21	clumped	0.001	10000	3	272	21	3	TRUE	TRUE	20	1
ABCC8+KCNJ11	merged	ieu-b-4963	MAIN	FALSE	/Users/mac/Desktop/MR/drug-glucose/IV/merge/ABCC8+KCNJ11.txt	txt	34	21	21	clumped	0.001	10000	3	272	20	3	TRUE	TRUE	19	1
ABCC8+KCNJ11	merged	ieu-a-1121	MAIN	FALSE	/Users/mac/Desktop/MR/drug-glucose/IV/merge/ABCC8+KCNJ11.txt	txt	34	21	21	clumped	0.001	10000	3	272	21	3	TRUE	TRUE	20	1
ABCC8+KCNJ11	merged	ieu-a-1122	MAIN	FALSE	/Users/mac/Desktop/MR/drug-glucose/IV/merge/ABCC8+KCNJ11.txt	txt	34	21	21	clumped	0.001	10000	3	272	21	3	TRUE	TRUE	20	1
ABCC8+KCNJ11	merged	ieu-a-1123	MAIN	FALSE	/Users/mac/Desktop/MR/drug-glucose/IV/merge/ABCC8+KCNJ11.txt	txt	34	21	21	clumped	0.001	10000	3	272	21	3	TRUE	TRUE	20	1
ABCC8+KCNJ11	merged	ieu-a-1124	MAIN	FALSE	/Users/mac/Desktop/MR/drug-glucose/IV/merge/ABCC8+KCNJ11.txt	txt	34	21	21	clumped	0.001	10000	3	272	21	3	TRUE	TRUE	20	1
ABCC8+KCNJ11	merged	ieu-a-1125	MAIN	FALSE	/Users/mac/Desktop/MR/drug-glucose/IV/merge/ABCC8+KCNJ11.txt	txt	34	21	21	clumped	0.001	10000	3	272	21	3	TRUE	TRUE	20	1
ABCC8+KCNJ11	merged	ieu-a-1228	MAIN	FALSE	/Users/mac/Desktop/MR/drug-glucose/IV/merge/ABCC8+KCNJ11.txt	txt	34	21	21	clumped	0.001	10000	3	272	21	3	TRUE	TRUE	20	1
ABCC8+KCNJ11	merged	ieu-a-1229	MAIN	FALSE	/Users/mac/Desktop/MR/drug-glucose/IV/merge/ABCC8+KCNJ11.txt	txt	34	21	21	clumped	0.001	10000	3	272	21	3	TRUE	TRUE	20	1
ABCC8+KCNJ11	merged	ieu-a-1230	MAIN	FALSE	/Users/mac/Desktop/MR/drug-glucose/IV/merge/ABCC8+KCNJ11.txt	txt	34	21	21	clumped	0.001	10000	3	272	21	3	TRUE	TRUE	20	1
ABCC8+KCNJ11	merged	ieu-a-1231	MAIN	FALSE	/Users/mac/Desktop/MR/drug-glucose/IV/merge/ABCC8+KCNJ11.txt	txt	34	21	21	clumped	0.001	10000	3	272	21	3	TRUE	TRUE	20	1
ABCC8+KCNJ11	merged	ieu-a-1232	MAIN	FALSE	/Users/mac/Desktop/MR/drug-glucose/IV/merge/ABCC8+KCNJ11.txt	txt	34	21	21	clumped	0.001	10000	3	272	21	3	TRUE	TRUE	20	1
ABCC8+KCNJ11	merged	ieu-a-1233	MAIN	FALSE	/Users/mac/Desktop/MR/drug-glucose/IV/merge/ABCC8+KCNJ11.txt	txt	34	21	21	clumped	0.001	10000	3	272	21	3	TRUE	TRUE	20	1
GPD2	article	ieu-a-1120	SUPP	FALSE	/Users/mac/Desktop/MR/drug-glucose/IV/article/GPD2.xlsx	xlsx	3	3		clumped	0.001	10000	3	6	0	3	FALSE	FALSE		0
GPD2	article	ieu-b-4963	SUPP	FALSE	/Users/mac/Desktop/MR/drug-glucose/IV/article/GPD2.xlsx	xlsx	3	3		clumped	0.001	10000	3	6	0	3	FALSE	FALSE		0
GPD2	online	ieu-a-1120	SUPP	FALSE	/Users/mac/Desktop/MR/drug-glucose/IV/online/GDP2.snp.csv	csv	1	1		lead_only		10000	1	2	0	1	FALSE	FALSE		0
GPD2	online	ieu-b-4963	SUPP	FALSE	/Users/mac/Desktop/MR/drug-glucose/IV/online/GDP2.snp.csv	csv	1	1		lead_only		10000	1	2	0	1	FALSE	FALSE		0
PRKAB1	merged	ieu-a-1120	SUPP	FALSE	/Users/mac/Desktop/MR/drug-glucose/IV/merge/PRKAB1.txt	txt	26	22	22	clumped	0.001	10000	3	22	0	0	FALSE	FALSE		0
PRKAB1	merged	ieu-b-4963	SUPP	FALSE	/Users/mac/Desktop/MR/drug-glucose/IV/merge/PRKAB1.txt	txt	26	22	22	clumped	0.001	10000	3	22	21	3	TRUE	TRUE	21	0
PRKAB1	article	ieu-a-1120	SUPP	FALSE	/Users/mac/Desktop/MR/drug-glucose/IV/article/PRKAB1.xlsx	xlsx	24	20	20	clumped	0.001	10000	3	20	0	0	FALSE	FALSE		0
PRKAB1	article	ieu-b-4963	SUPP	FALSE	/Users/mac/Desktop/MR/drug-glucose/IV/article/PRKAB1.xlsx	xlsx	24	20	20	clumped	0.001	10000	3	20	19	3	TRUE	TRUE	19	0
PRKAB1	online	ieu-a-1120	SUPP	FALSE	/Users/mac/Desktop/MR/drug-glucose/IV/online/PRKAB1.snp.csv	csv	2	2	2	clumped	0.001	10000	2	2	0	0	FALSE	FALSE		0
PRKAB1	online	ieu-b-4963	SUPP	FALSE	/Users/mac/Desktop/MR/drug-glucose/IV/online/PRKAB1.snp.csv	csv	2	2	2	clumped	0.001	10000	2	2	2	2	TRUE	TRUE	2	0
