# Supplementary material for: From Pathway Tracing to Actionable Targets: Integrative Mendelian Randomization and Experimental Triangulation Map Metabolic Pathways Across Ovarian Cancer Histotypes
Source: Int J Mol Sci. 2026 Jun 2;27(11):5043. doi: 10.3390/ijms27115043 (PMC13256907; doi:10.3390/ijms27115043)
Supplement: Supplementary file 1 [file ijms-27-05043-s001.zip › Table S11.xlsx]

## Sheet: QC_counts
Supplementary Table 11. Complete two-step MR mediation, MVMR validation, and sensitivity analyses.
Component	Expected_rows	Observed_rows	Pass
StepA Target→Mediator	24	24	TRUE
StepB Mediator→OC	52	52	TRUE
Total Target→OC	78	78	TRUE
Indirect Target→Mediator→OC	312	312	TRUE
MVMR key pairs	8	8	TRUE
HOMA-B sensitivity (StepB)	3	3	TRUE
HOMA-B sensitivity (Indirect)	3	3	TRUE

## Sheet: Total_missing_pairs
Supplementary Table 11. Complete two-step MR mediation, MVMR validation, and sensitivity analyses.
target	outcome_id	outcome_short	outcome	beta_total	se_total	OR_total	LCI_total	UCI_total	p_total	q_total	nsnp_total	method_total	error_msg_total
PRKAB1	ieu-a-1120	Overall OC (OCAC)	Ovarian cancer (OCAC; main)										No outcome data returned for SNPs
PRKAB1	ieu-a-1121	HGSC	High grade serous ovarian cancer										No outcome data returned for SNPs
PRKAB1	ieu-a-1122	LGSC	Low grade serous ovarian cancer										No outcome data returned for SNPs
PRKAB1	ieu-a-1123	Inv mucinous	Invasive mucinous ovarian cancer										No outcome data returned for SNPs
PRKAB1	ieu-a-1124	Clear cell	Clear cell ovarian cancer										No outcome data returned for SNPs
PRKAB1	ieu-a-1125	Endometrioid	Endometrioid ovarian cancer										No outcome data returned for SNPs
PRKAB1	ieu-a-1228	Serous (HG+LG)	High grade and low grade serous ovarian cancer										No outcome data returned for SNPs
PRKAB1	ieu-a-1229	Serous (LG+LMP)	Serous ovarian cancer: low grade and low malignant potential										No outcome data returned for SNPs
PRKAB1	ieu-a-1230	Serous LMP	Serous ovarian cancer: low malignant potential										No outcome data returned for SNPs
PRKAB1	ieu-a-1231	Mucinous (inv+LMP)	Mucinous ovarian cancer: invasive and low malignant potential										No outcome data returned for SNPs
PRKAB1	ieu-a-1232	Mucinous LMP	Low malignant potential mucinous ovarian cancer										No outcome data returned for SNPs
PRKAB1	ieu-a-1233	LMP OC	Low malignant potential ovarian cancer										No outcome data returned for SNPs

## Sheet: KeyPairs_2step_only
Supplementary Table 11. Complete two-step MR mediation, MVMR validation, and sensitivity analyses.
mediator_short	mediator_id	target	outcome_id	outcome_short	outcome	OR_total	LCI_total	UCI_total	p_total	or_indirect	or_lci	or_uci	p_indirect	mediation_prop	mediation_pct	beta1	p1	beta2	p2	nsnp_1	nsnp2
BMI	ukb-b-19953	ABCC8+KCNJ11	ieu-a-1230	Serous LMP	Serous ovarian cancer: low malignant potential	0.216841	0.0791265	0.594237	0.00295939	0.906069	0.839498	0.977919	0.0112938	0.0645297	6.45297	-0.232271	0.000823819	0.424674	0.000104242	25	417
BMI	ukb-b-19953	ABCC8+KCNJ11	ieu-a-1233	LMP OC	Low malignant potential ovarian cancer	0.373	0.164932	0.843552	0.017854	0.926763	0.872591	0.984297	0.0133219	0.0771239	7.71239	-0.232271	0.000823819	0.327452	0.000233444	25	417
BMI	ukb-b-19953	ABCC8+KCNJ11	ieu-a-1229	Serous (LG+LMP)	Serous ovarian cancer: low grade and low malignant potential	0.436854	0.190926	0.999556	0.0498729	0.939709	0.8883	0.994094	0.0302823	0.0750884	7.50884	-0.232271	0.000823819	0.267725	0.0044629	25	417
BMI	ukb-b-19953	ABCC8+KCNJ11	ieu-a-1120	Overall OC (OCAC)	Ovarian cancer (OCAC; main)	0.519148	0.343997	0.783478	0.00179573	0.972276	0.946707	0.998536	0.0386621	0.0428873	4.28873	-0.232271	0.000823819	0.121046	0.00851969	25	417
BMI	ukb-b-19953	PPARG	ieu-a-1230	Serous LMP	Serous ovarian cancer: low malignant potential	0.165704	0.103052	0.266446	1.19105e-13	0.969967	0.941999	0.998765	0.0410716	0.0169639	1.69639	-0.0718043	0.0162754	0.424674	0.000104242	63	417
BMI	ukb-b-19953	ABCC8+KCNJ11	ieu-a-1125	Endometrioid	Endometrioid ovarian cancer	0.310041	0.135742	0.708149	0.00545375	0.946745	0.898109	0.998015	0.0419657	0.0467323	4.67323	-0.232271	0.000823819	0.235612	0.0104082	25	417
BMI	ukb-b-19953	PPARG	ieu-a-1233	LMP OC	Low malignant potential ovarian cancer	0.409637	0.278562	0.602389	5.73028e-06	0.976762	0.954641	0.999395	0.0442407	0.026345	2.6345	-0.0718043	0.0162754	0.327452	0.000233444	63	417
HOMA-B	ieu-b-117	DPP4	ieu-a-1123	Inv mucinous	Invasive mucinous ovarian cancer	0.10074	0.033251	0.305211	4.94019e-05	0.464485	0.23732	0.909095	0.0252097	0.334098	33.4098	0.318949	7.51804e-08	-2.40423	0.0138383	19	2

## Sheet: KeyPairs_MVMR_only
Supplementary Table 11. Complete two-step MR mediation, MVMR validation, and sensitivity analyses.
mediator_short	mediator_id	target	outcome_id	outcome_short	outcome	OR_total	LCI_total	UCI_total	p_total	or_indirect	or_lci	or_uci	p_indirect	mediation_prop	mediation_pct	beta1	p1	beta2	p2	nsnp_1	nsnp2	n_snps_mvmr	beta_target_direct	se_target_direct	p_target_direct	OR_target_direct	beta_mediator_direct	se_mediator_direct	p_mediator_direct	OR_mediator_direct	beta_total	se_total	p_total_mvmr	OR_total_mvmr	attenuation_abs	attenuation_signed
BMI	ukb-b-19953	ABCC8+KCNJ11	ieu-a-1230	Serous LMP	Serous ovarian cancer: low malignant potential	0.216841	0.0791265	0.594237	0.00295939	0.906069	0.839498	0.977919	0.0112938	0.0645297	6.45297	-0.232271	0.000823819	0.424674	0.000104242	25	417	34	-2.14764	0.606604	0.000399484	0.11676	-2.91066	1.41325	0.0394415	0.0544398	-1.52859	0.514344	0.00295939	0.216841	-0.404977	-0.404977
BMI	ukb-b-19953	ABCC8+KCNJ11	ieu-a-1233	LMP OC	Low malignant potential ovarian cancer	0.373	0.164932	0.843552	0.017854	0.926763	0.872591	0.984297	0.0133219	0.0771239	7.71239	-0.232271	0.000823819	0.327452	0.000233444	25	417	34	-1.13861	0.48856	0.0197774	0.320264	-0.912451	1.1413	0.424008	0.401539	-0.986176	0.416348	0.017854	0.373	-0.154571	-0.154571
BMI	ukb-b-19953	ABCC8+KCNJ11	ieu-a-1229	Serous (LG+LMP)	Serous ovarian cancer: low grade and low malignant potential	0.436854	0.190926	0.999556	0.0498729	0.939709	0.8883	0.994094	0.0302823	0.0750884	7.50884	-0.232271	0.000823819	0.267725	0.0044629	25	417	34	-1.15985	0.494993	0.0191204	0.313532	-1.58761	1.15667	0.169886	0.204413	-0.828156	0.422302	0.0498729	0.436854	-0.400526	-0.400526
BMI	ukb-b-19953	ABCC8+KCNJ11	ieu-a-1120	Overall OC (OCAC)	Ovarian cancer (OCAC; main)	0.519148	0.343997	0.783478	0.00179573	0.972276	0.946707	0.998536	0.0386621	0.0428873	4.28873	-0.232271	0.000823819	0.121046	0.00851969	25	417	34	-0.24953	0.227685	0.273103	0.779167	1.86248	0.533546	0.000481666	6.43967	-0.655567	0.209977	0.00179573	0.519148	0.619368	0.619368
BMI	ukb-b-19953	PPARG	ieu-a-1230	Serous LMP	Serous ovarian cancer: low malignant potential	0.165704	0.103052	0.266446	1.19105e-13	0.969967	0.941999	0.998765	0.0410716	0.0169639	1.69639	-0.0718043	0.0162754	0.424674	0.000104242	63	417	73	-2.09556	0.247727	2.69327e-17	0.123001	-2.3936	0.798308	0.00271453	0.0913005	-1.81716	0.251936	5.48145e-13	0.162487	-0.153207	-0.153207
BMI	ukb-b-19953	ABCC8+KCNJ11	ieu-a-1125	Endometrioid	Endometrioid ovarian cancer	0.310041	0.135742	0.708149	0.00545375	0.946745	0.898109	0.998015	0.0419657	0.0467323	4.67323	-0.232271	0.000823819	0.235612	0.0104082	25	417	34	-0.527811	0.491718	0.283091	0.589895	3.18201	1.15125	0.00571069	24.095	-1.17105	0.421402	0.00545375	0.310041	0.549284	0.549284
BMI	ukb-b-19953	PPARG	ieu-a-1233	LMP OC	Low malignant potential ovarian cancer	0.409637	0.278562	0.602389	5.73028e-06	0.976762	0.954641	0.999395	0.0442407	0.026345	2.6345	-0.0718043	0.0162754	0.327452	0.000233444	63	417	73	-1.18479	0.201188	3.8863e-09	0.30581	-2.08716	0.647237	0.00126097	0.124039	-0.901022	0.204588	1.06231e-05	0.406154	-0.314941	-0.314941
HOMA-B	ieu-b-117	DPP4	ieu-a-1123	Inv mucinous	Invasive mucinous ovarian cancer	0.10074	0.033251	0.305211	4.94019e-05	0.464485	0.23732	0.909095	0.0252097	0.334098	33.4098	0.318949	7.51804e-08	-2.40423	0.0138383	19	2	22	-2.86216	1.25199	0.0222495	0.0571454	2.2039	3.12771	0.481036	9.0603	-2.11927	0.704284	0.00262012	0.120119	-0.350539	-0.350539

## Sheet: StepA_all24
mediator_short	mediator_id	target	beta1	se1	CI_low	CI_high	p1	q1_within_mediator	nsnp_1	method1	source
BMI	ukb-b-19953	PRKAB1	0.379792	0.107807	0.16849	0.591093	0.000426863	0.00247146	23	Inverse variance weighted	BMI_patch
BMI	ukb-b-19953	ABCC8+KCNJ11	-0.232271	0.0694453	-0.368384	-0.0961585	0.000823819	0.00247146	25	Inverse variance weighted	BMI_patch
BMI	ukb-b-19953	PPARG	-0.0718043	0.0298851	-0.130379	-0.0132296	0.0162754	0.0319564	63	Inverse variance weighted	BMI_patch
BMI	ukb-b-19953	GLP1R	0.112422	0.0488251	0.016725	0.208119	0.0213043	0.0319564	26	Inverse variance weighted	BMI_patch
BMI	ukb-b-19953	GPD2	0.101711	0.2162	-0.322041	0.525463	0.638035	0.73536	3	Inverse variance weighted	BMI_patch
BMI	ukb-b-19953	DPP4	0.038475	0.11383	-0.184632	0.261582	0.73536	0.73536	36	Inverse variance weighted	BMI_patch
Fasting insulin	ieu-b-116	DPP4	0.854027	0.10622	0.645836	1.06222	8.97025e-16	5.38215e-15	10	Inverse variance weighted	WHR_run
Fasting insulin	ieu-b-116	PPARG	0.278888	0.0864691	0.109409	0.448367	0.00125844	0.00377533	14	Inverse variance weighted	WHR_run
Fasting insulin	ieu-b-116	GLP1R	0.226584	0.111003	0.00901777	0.44415	0.0412271	0.0759367	3	Inverse variance weighted	WHR_run
Fasting insulin	ieu-b-116	PRKAB1	-0.136975	0.0700766	-0.274325	0.00037497	0.0506245	0.0759367	5	Inverse variance weighted	WHR_run
Fasting insulin	ieu-b-116	ABCC8+KCNJ11	-0.0567875	0.0504009	-0.155573	0.0419983	0.259863	0.311835	6	Inverse variance weighted	WHR_run
Fasting insulin	ieu-b-116	GPD2	-0.026808	0.154661	-0.329945	0.276329	0.862389	0.862389	1	Wald ratio	WHR_run
HOMA-B	ieu-b-117	DPP4	0.318949	0.0593026	0.202716	0.435182	7.51804e-08	4.51082e-07	19	Inverse variance weighted	WHR_run
HOMA-B	ieu-b-117	PRKAB1	-0.153696	0.0771478	-0.304906	-0.00248641	0.0463459	0.101233	14	Inverse variance weighted	WHR_run
HOMA-B	ieu-b-117	PPARG	0.056306	0.0288052	-0.000152207	0.112764	0.0506166	0.101233	36	Inverse variance weighted	WHR_run
HOMA-B	ieu-b-117	GPD2	-0.256474	0.210285	-0.668633	0.155684	0.222597	0.320961	2	Inverse variance weighted	WHR_run
HOMA-B	ieu-b-117	GLP1R	-0.13912	0.125456	-0.385014	0.106774	0.267468	0.320961	11	Inverse variance weighted	WHR_run
HOMA-B	ieu-b-117	ABCC8+KCNJ11	0.0530588	0.0671563	-0.0785675	0.184685	0.429481	0.429481	16	Inverse variance weighted	WHR_run
WHR (female)	ieu-a-81	PPARG	0.7157	0.0817908	0.55539	0.87601	2.12643e-18	1.27586e-17	38	Inverse variance weighted	WHR_run
WHR (female)	ieu-a-81	DPP4	2.14649	0.364852	1.43138	2.8616	4.0245e-09	1.20735e-08	19	Inverse variance weighted	WHR_run
WHR (female)	ieu-a-81	PRKAB1	-0.483717	0.164763	-0.806653	-0.160781	0.00332652	0.00665304	14	Inverse variance weighted	WHR_run
WHR (female)	ieu-a-81	ABCC8+KCNJ11	0.222594	0.0851806	0.0556397	0.389548	0.00896997	0.013455	16	Inverse variance weighted	WHR_run
WHR (female)	ieu-a-81	GPD2	-0.509462	0.797483	-2.07253	1.0536	0.522929	0.627515	2	Inverse variance weighted	WHR_run
WHR (female)	ieu-a-81	GLP1R	0.0478852	0.142803	-0.232009	0.327779	0.737381	0.737381	12	Inverse variance weighted	WHR_run

## Sheet: StepB_all52
mediator_short	mediator_id	outcome_id	outcome_short	outcome	beta2	se2	OR	LCI	UCI	p2	q2_within_mediator	nsnp2	method2	p1_used	source
BMI	ukb-b-19953	ieu-a-1120	Overall OC (OCAC)	Ovarian cancer (OCAC; main)	0.121046	0.046012	1.12868	1.03134	1.2352	0.00851969	0.0270613	417	Inverse variance weighted		BMI_patch
BMI	ukb-b-19953	ieu-b-4963	Overall OC (rep)	Ovarian cancer (replication dataset)	0.00187202	0.000785504	1.00187	1.00033	1.00342	0.0171627	0.0371859	433	Inverse variance weighted		BMI_patch
BMI	ukb-b-19953	ieu-a-1121	HGSC	High grade serous ovarian cancer	0.108892	0.0561518	1.11504	0.998835	1.24477	0.0524712	0.0974465	417	Inverse variance weighted		BMI_patch
BMI	ukb-b-19953	ieu-a-1122	LGSC	Low grade serous ovarian cancer	-0.0512787	0.157375	0.950014	0.697863	1.29327	0.744546	0.744546	417	Inverse variance weighted		BMI_patch
BMI	ukb-b-19953	ieu-a-1123	Inv mucinous	Invasive mucinous ovarian cancer	0.132905	0.131844	1.14214	0.882048	1.47893	0.31343	0.370417	417	Inverse variance weighted	5e-08	BMI_patch
BMI	ukb-b-19953	ieu-a-1124	Clear cell	Clear cell ovarian cancer	-0.0569412	0.127417	0.94465	0.735888	1.21263	0.654954	0.709534	417	Inverse variance weighted	5e-08	BMI_patch
BMI	ukb-b-19953	ieu-a-1125	Endometrioid	Endometrioid ovarian cancer	0.235612	0.0919653	1.26568	1.05692	1.51568	0.0104082	0.0270613	417	Inverse variance weighted	5e-08	BMI_patch
BMI	ukb-b-19953	ieu-a-1228	Serous (HG+LG)	High grade and low grade serous ovarian cancer	0.0976199	0.0545916	1.10254	0.990664	1.22706	0.073746	0.119837	417	Inverse variance weighted	5e-08	BMI_patch
BMI	ukb-b-19953	ieu-a-1229	Serous (LG+LMP)	Serous ovarian cancer: low grade and low malignant potential	0.267725	0.0941553	1.30699	1.08674	1.57188	0.0044629	0.0193392	417	Inverse variance weighted	5e-08	BMI_patch
BMI	ukb-b-19953	ieu-a-1230	Serous LMP	Serous ovarian cancer: low malignant potential	0.424674	0.109438	1.52909	1.2339	1.89491	0.000104242	0.00135514	417	Inverse variance weighted	5e-08	BMI_patch
BMI	ukb-b-19953	ieu-a-1231	Mucinous (inv+LMP)	Mucinous ovarian cancer: invasive and low malignant potential	0.148349	0.0944889	1.15992	0.963821	1.39591	0.116412	0.16815	417	Inverse variance weighted	5e-08	BMI_patch
BMI	ukb-b-19953	ieu-a-1232	Mucinous LMP	Low malignant potential mucinous ovarian cancer	0.163519	0.139003	1.17765	0.896797	1.54645	0.239446	0.311279	417	Inverse variance weighted	5e-08	BMI_patch
BMI	ukb-b-19953	ieu-a-1233	LMP OC	Low malignant potential ovarian cancer	0.327452	0.0889871	1.38743	1.16537	1.6518	0.000233444	0.00151739	417	Inverse variance weighted		BMI_patch
Fasting insulin	ieu-b-116	ieu-a-1120	Overall OC (OCAC)	Ovarian cancer (overall; OCAC)	0.110565	0.249182	1.11691	0.685346	1.82023	0.65725	0.943145	13	Inverse variance weighted	5e-08	WHR_run
Fasting insulin	ieu-b-116	ieu-b-4963	Overall OC (rep)	Ovarian cancer (overall; replication)	0.0017045	0.0048798	1.00171	0.992171	1.01133	0.726866	0.943145	14	Inverse variance weighted	5e-08	WHR_run
Fasting insulin	ieu-b-116	ieu-a-1121	HGSC	High grade serous ovarian cancer	0.300357	0.363668	1.35034	0.662038	2.75425	0.408855	0.943145	13	Inverse variance weighted	5e-08	WHR_run
Fasting insulin	ieu-b-116	ieu-a-1122	LGSC	Low grade serous ovarian cancer	-0.576883	1.32351	0.561646	0.0419631	7.51724	0.662929	0.943145	13	Inverse variance weighted	5e-08	WHR_run
Fasting insulin	ieu-b-116	ieu-a-1123	Inv mucinous	Invasive mucinous ovarian cancer	-0.0946509	0.746661	0.90969	0.210534	3.93065	0.899126	0.943145	13	Inverse variance weighted	5e-08	WHR_run
Fasting insulin	ieu-b-116	ieu-a-1124	Clear cell	Clear cell ovarian cancer	0.123055	0.75612	1.13095	0.256933	4.97811	0.870719	0.943145	13	Inverse variance weighted	5e-08	WHR_run
Fasting insulin	ieu-b-116	ieu-a-1125	Endometrioid	Endometrioid ovarian cancer	0.52346	0.731978	1.68786	0.402035	7.08611	0.474528	0.943145	13	Inverse variance weighted	5e-08	WHR_run
Fasting insulin	ieu-b-116	ieu-a-1228	Serous (HG+LG)	High grade and low grade serous ovarian cancer	0.206027	0.353145	1.22879	0.614997	2.45516	0.55962	0.943145	13	Inverse variance weighted	5e-08	WHR_run
Fasting insulin	ieu-b-116	ieu-a-1229	Serous (LG+LMP)	Serous ovarian cancer: low grade and low malignant potential	0.0579674	0.812806	1.05968	0.215427	5.21254	0.943145	0.943145	13	Inverse variance weighted	5e-08	WHR_run
Fasting insulin	ieu-b-116	ieu-a-1230	Serous LMP	Serous ovarian cancer: low malignant potential	0.408544	0.807755	1.50463	0.308926	7.3283	0.613013	0.943145	13	Inverse variance weighted	5e-08	WHR_run
Fasting insulin	ieu-b-116	ieu-a-1231	Mucinous (inv+LMP)	Mucinous ovarian cancer: invasive and low malignant potential	0.382556	0.56505	1.46603	0.484353	4.43733	0.498387	0.943145	13	Inverse variance weighted	5e-08	WHR_run
Fasting insulin	ieu-b-116	ieu-a-1232	Mucinous LMP	Low malignant potential mucinous ovarian cancer	0.927338	0.830163	2.52777	0.496693	12.8643	0.263971	0.943145	13	Inverse variance weighted	5e-08	WHR_run
Fasting insulin	ieu-b-116	ieu-a-1233	LMP OC	Low malignant potential ovarian cancer	0.624344	0.683926	1.86702	0.48863	7.13375	0.361304	0.943145	13	Inverse variance weighted	5e-08	WHR_run
HOMA-B	ieu-b-117	ieu-a-1120	Overall OC (OCAC)	Ovarian cancer (overall; OCAC)	-0.237241	0.326423	0.788801	0.416016	1.49563	0.467355	0.983963	2	Inverse variance weighted	5e-08	WHR_run
HOMA-B	ieu-b-117	ieu-b-4963	Overall OC (rep)	Ovarian cancer (overall; replication)	-0.0076022	0.00591445	0.992427	0.980989	1.004	0.198666	0.860887	2	Inverse variance weighted	5e-08	WHR_run
HOMA-B	ieu-b-117	ieu-a-1121	HGSC	High grade serous ovarian cancer	-0.0681894	0.629989	0.934084	0.271724	3.21102	0.913806	0.983963	2	Inverse variance weighted	5e-08	WHR_run
HOMA-B	ieu-b-117	ieu-a-1122	LGSC	Low grade serous ovarian cancer	-0.72633	2.38658	0.483681	0.00449842	52.0066	0.76087	0.983963	2	Inverse variance weighted	5e-08	WHR_run
HOMA-B	ieu-b-117	ieu-a-1123	Inv mucinous	Invasive mucinous ovarian cancer	-2.40423	0.976759	0.0903353	0.0133175	0.612761	0.0138383	0.179898	2	Inverse variance weighted	5e-08	WHR_run
HOMA-B	ieu-b-117	ieu-a-1124	Clear cell	Clear cell ovarian cancer	-0.879978	1.55279	0.414792	0.0197728	8.70149	0.570914	0.983963	2	Inverse variance weighted	5e-08	WHR_run
HOMA-B	ieu-b-117	ieu-a-1125	Endometrioid	Endometrioid ovarian cancer	0.481303	0.70726	1.61818	0.404572	6.47231	0.496177	0.983963	2	Inverse variance weighted	5e-08	WHR_run
HOMA-B	ieu-b-117	ieu-a-1228	Serous (HG+LG)	High grade and low grade serous ovarian cancer	-0.074601	0.414326	0.928114	0.412021	2.09066	0.85711	0.983963	2	Inverse variance weighted	5e-08	WHR_run
HOMA-B	ieu-b-117	ieu-a-1229	Serous (LG+LMP)	Serous ovarian cancer: low grade and low malignant potential	-0.351541	0.800689	0.703603	0.146476	3.37977	0.660626	0.983963	2	Inverse variance weighted	5e-08	WHR_run
HOMA-B	ieu-b-117	ieu-a-1230	Serous LMP	Serous ovarian cancer: low malignant potential	-0.0502216	2.49857	0.951019	0.00710175	127.354	0.983963	0.983963	2	Inverse variance weighted	5e-08	WHR_run
HOMA-B	ieu-b-117	ieu-a-1231	Mucinous (inv+LMP)	Mucinous ovarian cancer: invasive and low malignant potential	-1.50431	0.740472	0.222171	0.0520456	0.948394	0.0421987	0.274291	2	Inverse variance weighted	5e-08	WHR_run
HOMA-B	ieu-b-117	ieu-a-1232	Mucinous LMP	Low malignant potential mucinous ovarian cancer	-0.428181	1.08935	0.651694	0.0770496	5.51209	0.694275	0.983963	2	Inverse variance weighted	5e-08	WHR_run
HOMA-B	ieu-b-117	ieu-a-1233	LMP OC	Low malignant potential ovarian cancer	-0.195337	1.67831	0.822558	0.0306589	22.0687	0.907345	0.983963	2	Inverse variance weighted	5e-08	WHR_run
WHR (female)	ieu-a-81	ieu-a-1120	Overall OC (OCAC)	Ovarian cancer (overall; OCAC)	-0.0407459	0.0715031	0.960073	0.834526	1.10451	0.568781	0.976072	29	Inverse variance weighted	5e-08	WHR_run
WHR (female)	ieu-a-81	ieu-b-4963	Overall OC (rep)	Ovarian cancer (overall; replication)	-0.000450935	0.00126077	0.999549	0.997082	1.00202	0.720593	0.976072	32	Inverse variance weighted	5e-08	WHR_run
WHR (female)	ieu-a-81	ieu-a-1121	HGSC	High grade serous ovarian cancer	0.0261011	0.0942053	1.02644	0.853388	1.2346	0.781729	0.976072	29	Inverse variance weighted	5e-08	WHR_run
WHR (female)	ieu-a-81	ieu-a-1122	LGSC	Low grade serous ovarian cancer	-0.228241	0.258322	0.795932	0.47972	1.32058	0.376938	0.976072	29	Inverse variance weighted	5e-08	WHR_run
WHR (female)	ieu-a-81	ieu-a-1123	Inv mucinous	Invasive mucinous ovarian cancer	-0.0163508	0.213822	0.983782	0.646978	1.49592	0.939046	0.976072	29	Inverse variance weighted	5e-08	WHR_run
WHR (female)	ieu-a-81	ieu-a-1124	Clear cell	Clear cell ovarian cancer	-0.237685	0.240093	0.788451	0.492496	1.26225	0.32219	0.976072	29	Inverse variance weighted	5e-08	WHR_run
WHR (female)	ieu-a-81	ieu-a-1125	Endometrioid	Endometrioid ovarian cancer	-0.265009	0.1902	0.767199	0.528453	1.11381	0.163524	0.976072	29	Inverse variance weighted	5e-08	WHR_run
WHR (female)	ieu-a-81	ieu-a-1228	Serous (HG+LG)	High grade and low grade serous ovarian cancer	0.00293304	0.0977893	1.00294	0.828007	1.21483	0.976072	0.976072	29	Inverse variance weighted	5e-08	WHR_run
WHR (female)	ieu-a-81	ieu-a-1229	Serous (LG+LMP)	Serous ovarian cancer: low grade and low malignant potential	-0.0982551	0.187288	0.906418	0.627922	1.30843	0.599847	0.976072	29	Inverse variance weighted	5e-08	WHR_run
WHR (female)	ieu-a-81	ieu-a-1230	Serous LMP	Serous ovarian cancer: low malignant potential	-0.0214222	0.234725	0.978806	0.617866	1.5506	0.927282	0.976072	29	Inverse variance weighted	5e-08	WHR_run
WHR (female)	ieu-a-81	ieu-a-1231	Mucinous (inv+LMP)	Mucinous ovarian cancer: invasive and low malignant potential	0.0832284	0.161676	1.08679	0.791634	1.49199	0.606702	0.976072	29	Inverse variance weighted	5e-08	WHR_run
WHR (female)	ieu-a-81	ieu-a-1232	Mucinous LMP	Low malignant potential mucinous ovarian cancer	0.204858	0.248246	1.22735	0.754497	1.99655	0.409245	0.976072	29	Inverse variance weighted	5e-08	WHR_run
WHR (female)	ieu-a-81	ieu-a-1233	LMP OC	Low malignant potential ovarian cancer	0.0511068	0.155344	1.05244	0.776183	1.42701	0.742162	0.976072	29	Inverse variance weighted	5e-08	WHR_run

## Sheet: Total_all78
target	outcome_id	outcome_short	outcome	beta_total	se_total	OR_total	LCI_total	UCI_total	p_total	q_total	nsnp_total	method_total	error_msg_total
ABCC8+KCNJ11	ieu-a-1120	Overall OC (OCAC)	Ovarian cancer (OCAC; main)	-0.655567	0.209977	0.519148	0.343997	0.783478	0.00179573	0.00911678	25	Inverse variance weighted
ABCC8+KCNJ11	ieu-b-4963	Overall OC (rep)	Ovarian cancer (replication dataset)	-0.00401236	0.0044411	0.995996	0.987364	1.0047	0.366281	0.636172	24	Inverse variance weighted
ABCC8+KCNJ11	ieu-a-1121	HGSC	High grade serous ovarian cancer	-0.870232	0.289101	0.418854	0.237671	0.73816	0.00261135	0.0114899	25	Inverse variance weighted
ABCC8+KCNJ11	ieu-a-1122	LGSC	Low grade serous ovarian cancer	0.461528	0.697093	1.5865	0.404633	6.22038	0.507923	0.728759	25	Inverse variance weighted
ABCC8+KCNJ11	ieu-a-1123	Inv mucinous	Invasive mucinous ovarian cancer	2.1094	0.580295	8.24327	2.64328	25.7073	0.000277934	0.00183436	25	Inverse variance weighted
ABCC8+KCNJ11	ieu-a-1124	Clear cell	Clear cell ovarian cancer	-1.31846	0.595802	0.267546	0.0832228	0.860113	0.026903	0.0739831	25	Inverse variance weighted
ABCC8+KCNJ11	ieu-a-1125	Endometrioid	Endometrioid ovarian cancer	-1.17105	0.421402	0.310041	0.135742	0.708149	0.00545375	0.019616	25	Inverse variance weighted
ABCC8+KCNJ11	ieu-a-1228	Serous (HG+LG)	High grade and low grade serous ovarian cancer	-0.776882	0.280462	0.459837	0.265381	0.79678	0.00560552	0.019616	25	Inverse variance weighted
ABCC8+KCNJ11	ieu-a-1229	Serous (LG+LMP)	Serous ovarian cancer: low grade and low malignant potential	-0.828156	0.422302	0.436854	0.190926	0.999556	0.0498729	0.126601	25	Inverse variance weighted
ABCC8+KCNJ11	ieu-a-1230	Serous LMP	Serous ovarian cancer: low malignant potential	-1.52859	0.514344	0.216841	0.0791265	0.594237	0.00295939	0.0122075	25	Inverse variance weighted
ABCC8+KCNJ11	ieu-a-1231	Mucinous (inv+LMP)	Mucinous ovarian cancer: invasive and low malignant potential	1.20826	0.439293	3.34765	1.41516	7.91905	0.00595116	0.0196388	25	Inverse variance weighted
ABCC8+KCNJ11	ieu-a-1232	Mucinous LMP	Low malignant potential mucinous ovarian cancer	-0.127411	0.645476	0.880372	0.248442	3.11966	0.843522	0.946212	25	Inverse variance weighted
ABCC8+KCNJ11	ieu-a-1233	LMP OC	Low malignant potential ovarian cancer	-0.986176	0.416348	0.373	0.164932	0.843552	0.017854	0.0512332	25	Inverse variance weighted
DPP4	ieu-a-1120	Overall OC (OCAC)	Ovarian cancer (OCAC; main)	0.648835	0.213392	1.91331	1.25934	2.90689	0.00236121	0.0111314	37	Inverse variance weighted
DPP4	ieu-b-4963	Overall OC (rep)	Ovarian cancer (replication dataset)	-0.00596013	0.00348957	0.994058	0.987282	1.00088	0.0876399	0.20658	37	Inverse variance weighted
DPP4	ieu-a-1121	HGSC	High grade serous ovarian cancer	1.06222	0.251238	2.89277	1.7679	4.73339	2.35853e-05	0.000222375	37	Inverse variance weighted
DPP4	ieu-a-1122	LGSC	Low grade serous ovarian cancer	-0.727648	0.691296	0.483044	0.124607	1.87253	0.292531	0.538182	37	Inverse variance weighted
DPP4	ieu-a-1123	Inv mucinous	Invasive mucinous ovarian cancer	-2.29521	0.56554	0.10074	0.033251	0.305211	4.94019e-05	0.000407566	37	Inverse variance weighted
DPP4	ieu-a-1124	Clear cell	Clear cell ovarian cancer	-0.313616	0.57561	0.7308	0.236499	2.25822	0.585863	0.786646	37	Inverse variance weighted
DPP4	ieu-a-1125	Endometrioid	Endometrioid ovarian cancer	0.837998	0.413648	2.31174	1.02762	5.20046	0.0427775	0.112933	37	Inverse variance weighted
DPP4	ieu-a-1228	Serous (HG+LG)	High grade and low grade serous ovarian cancer	0.906819	0.232951	2.47643	1.56868	3.90948	9.91192e-05	0.000726874	37	Inverse variance weighted
DPP4	ieu-a-1229	Serous (LG+LMP)	Serous ovarian cancer: low grade and low malignant potential	-0.0600265	0.411508	0.94174	0.420386	2.10966	0.884024	0.946212	37	Inverse variance weighted
DPP4	ieu-a-1230	Serous LMP	Serous ovarian cancer: low malignant potential	-0.00288945	0.496185	0.997115	0.377037	2.63697	0.995354	0.995354	37	Inverse variance weighted
DPP4	ieu-a-1231	Mucinous (inv+LMP)	Mucinous ovarian cancer: invasive and low malignant potential	0.228384	0.430715	1.25657	0.540199	2.92293	0.595944	0.786646	37	Inverse variance weighted
DPP4	ieu-a-1232	Mucinous LMP	Low malignant potential mucinous ovarian cancer	2.97156	0.636963	19.5224	5.60194	68.034	3.08314e-06	4.06974e-05	37	Inverse variance weighted
DPP4	ieu-a-1233	LMP OC	Low malignant potential ovarian cancer	1.12131	0.405155	3.06886	1.38708	6.78972	0.00564704	0.019616	37	Inverse variance weighted
GLP1R	ieu-a-1120	Overall OC (OCAC)	Ovarian cancer (OCAC; main)	0.136557	0.313038	1.14632	0.620644	2.11724	0.66267	0.857573	26	Inverse variance weighted
GLP1R	ieu-b-4963	Overall OC (rep)	Ovarian cancer (replication dataset)	-0.000975912	0.00424536	0.999025	0.990746	1.00737	0.818187	0.946212	25	Inverse variance weighted
GLP1R	ieu-a-1121	HGSC	High grade serous ovarian cancer	-0.312677	0.334039	0.731486	0.380073	1.40782	0.349249	0.622984	26	Inverse variance weighted
GLP1R	ieu-a-1122	LGSC	Low grade serous ovarian cancer	-0.123031	0.912865	0.884237	0.147748	5.29194	0.89279	0.946212	26	Inverse variance weighted
GLP1R	ieu-a-1123	Inv mucinous	Invasive mucinous ovarian cancer	-1.06456	0.762331	0.344878	0.0774028	1.53665	0.162576	0.335313	26	Inverse variance weighted
GLP1R	ieu-a-1124	Clear cell	Clear cell ovarian cancer	2.35274	0.866644	10.5143	1.92344	57.4757	0.00663219	0.020844	26	Inverse variance weighted
GLP1R	ieu-a-1125	Endometrioid	Endometrioid ovarian cancer	1.13866	0.724762	3.12259	0.754371	12.9254	0.116163	0.264371	26	Inverse variance weighted
GLP1R	ieu-a-1228	Serous (HG+LG)	High grade and low grade serous ovarian cancer	-0.24963	0.315752	0.779089	0.419579	1.44664	0.429184	0.701536	26	Inverse variance weighted
GLP1R	ieu-a-1229	Serous (LG+LMP)	Serous ovarian cancer: low grade and low malignant potential	-0.347054	0.546676	0.706767	0.242068	2.06356	0.52553	0.737979	26	Inverse variance weighted
GLP1R	ieu-a-1230	Serous LMP	Serous ovarian cancer: low malignant potential	-0.520325	0.661733	0.594327	0.16246	2.17422	0.431688	0.701536	26	Inverse variance weighted
GLP1R	ieu-a-1231	Mucinous (inv+LMP)	Mucinous ovarian cancer: invasive and low malignant potential	-0.724891	0.690137	0.484378	0.125236	1.87344	0.293554	0.538182	26	Inverse variance weighted
GLP1R	ieu-a-1232	Mucinous LMP	Low malignant potential mucinous ovarian cancer	-0.276401	1.08059	0.758509	0.091231	6.30636	0.798116	0.946212	26	Inverse variance weighted
GLP1R	ieu-a-1233	LMP OC	Low malignant potential ovarian cancer	-0.411744	0.540789	0.662494	0.229537	1.9121	0.446432	0.701536	26	Inverse variance weighted
GPD2	ieu-a-1120	Overall OC (OCAC)	Ovarian cancer (OCAC; main)	-0.0857831	0.807782	0.917793	0.188429	4.47036	0.915427	0.946212	3	Inverse variance weighted
GPD2	ieu-b-4963	Overall OC (rep)	Ovarian cancer (replication dataset)	-0.00171764	0.0131059	0.998284	0.972967	1.02426	0.895729	0.946212	3	Inverse variance weighted
GPD2	ieu-a-1121	HGSC	High grade serous ovarian cancer	-0.231182	1.02569	0.793595	0.106295	5.92495	0.821675	0.946212	3	Inverse variance weighted
GPD2	ieu-a-1122	LGSC	Low grade serous ovarian cancer	0.295338	3.45483	1.34358	0.00153975	1172.41	0.931875	0.946212	3	Inverse variance weighted
GPD2	ieu-a-1123	Inv mucinous	Invasive mucinous ovarian cancer	0.586737	2.17005	1.79811	0.0255644	126.473	0.786868	0.946212	3	Inverse variance weighted
GPD2	ieu-a-1124	Clear cell	Clear cell ovarian cancer	-0.820029	2.78709	0.440419	0.00186828	103.822	0.768587	0.946212	3	Inverse variance weighted
GPD2	ieu-a-1125	Endometrioid	Endometrioid ovarian cancer	1.1755	1.58805	3.23977	0.144126	72.826	0.459167	0.704768	3	Inverse variance weighted
GPD2	ieu-a-1228	Serous (HG+LG)	High grade and low grade serous ovarian cancer	-0.136314	0.949144	0.872568	0.135791	5.60696	0.885802	0.946212	3	Inverse variance weighted
GPD2	ieu-a-1229	Serous (LG+LMP)	Serous ovarian cancer: low grade and low malignant potential	-0.201774	1.96343	0.81728	0.0174207	38.3422	0.918149	0.946212	3	Inverse variance weighted
GPD2	ieu-a-1230	Serous LMP	Serous ovarian cancer: low malignant potential	-0.503473	1.90075	0.604428	0.0145678	25.0781	0.791101	0.946212	3	Inverse variance weighted
GPD2	ieu-a-1231	Mucinous (inv+LMP)	Mucinous ovarian cancer: invasive and low malignant potential	-0.956775	1.63547	0.38413	0.0155717	9.47585	0.558537	0.767989	3	Inverse variance weighted
GPD2	ieu-a-1232	Mucinous LMP	Low malignant potential mucinous ovarian cancer	-3.11457	4.03116	0.0443976	1.64424e-05	119.882	0.439746	0.701536	3	Inverse variance weighted
GPD2	ieu-a-1233	LMP OC	Low malignant potential ovarian cancer	-1.49576	2.24442	0.224077	0.00275366	18.2342	0.505132	0.728759	3	Inverse variance weighted
PPARG	ieu-a-1120	Overall OC (OCAC)	Ovarian cancer (OCAC; main)	-0.340662	0.0952744	0.711299	0.590137	0.857337	0.000349439	0.00209663	68	Inverse variance weighted
PPARG	ieu-b-4963	Overall OC (rep)	Ovarian cancer (replication dataset)	-0.00226648	0.0017508	0.997736	0.994318	1.00117	0.195481	0.379463	62	Inverse variance weighted
PPARG	ieu-a-1121	HGSC	High grade serous ovarian cancer	-0.21209	0.109708	0.808892	0.652387	1.00294	0.053208	0.130064	68	Inverse variance weighted
PPARG	ieu-a-1122	LGSC	Low grade serous ovarian cancer	0.472931	0.334112	1.60469	0.833662	3.08882	0.156925	0.334099	68	Inverse variance weighted
PPARG	ieu-a-1123	Inv mucinous	Invasive mucinous ovarian cancer	-1.699	0.275389	0.182867	0.106591	0.313726	6.85272e-10	1.5076e-08	68	Inverse variance weighted
PPARG	ieu-a-1124	Clear cell	Clear cell ovarian cancer	-0.691845	0.279136	0.500652	0.289688	0.865249	0.0131929	0.0395786	68	Inverse variance weighted
PPARG	ieu-a-1125	Endometrioid	Endometrioid ovarian cancer	-1.25076	0.199855	0.286288	0.193501	0.423568	3.8914e-10	1.28416e-08	68	Inverse variance weighted
PPARG	ieu-a-1228	Serous (HG+LG)	High grade and low grade serous ovarian cancer	-0.144615	0.110818	0.865355	0.696409	1.07529	0.1919	0.379463	68	Inverse variance weighted
PPARG	ieu-a-1229	Serous (LG+LMP)	Serous ovarian cancer: low grade and low malignant potential	-0.94736	0.200159	0.387763	0.261931	0.574045	2.2119e-06	3.64963e-05	68	Inverse variance weighted
PPARG	ieu-a-1230	Serous LMP	Serous ovarian cancer: low malignant potential	-1.79755	0.24233	0.165704	0.103052	0.266446	1.19105e-13	7.86091e-12	68	Inverse variance weighted
PPARG	ieu-a-1231	Mucinous (inv+LMP)	Mucinous ovarian cancer: invasive and low malignant potential	-0.67846	0.208433	0.507398	0.33723	0.763432	0.00113372	0.00623543	68	Inverse variance weighted
PPARG	ieu-a-1232	Mucinous LMP	Low malignant potential mucinous ovarian cancer	0.450409	0.31109	1.56895	0.852718	2.88679	0.14766	0.324853	68	Inverse variance weighted
PPARG	ieu-a-1233	LMP OC	Low malignant potential ovarian cancer	-0.892483	0.196751	0.409637	0.278562	0.602389	5.73028e-06	6.30331e-05	68	Inverse variance weighted
PRKAB1	ieu-a-1120	Overall OC (OCAC)	Ovarian cancer (OCAC; main)										No outcome data returned for SNPs
PRKAB1	ieu-b-4963	Overall OC (rep)	Ovarian cancer (replication dataset)	-0.00298424	0.00438319	0.99702	0.988491	1.00562	0.495974	0.728759	22	Inverse variance weighted
PRKAB1	ieu-a-1121	HGSC	High grade serous ovarian cancer										No outcome data returned for SNPs
PRKAB1	ieu-a-1122	LGSC	Low grade serous ovarian cancer										No outcome data returned for SNPs
PRKAB1	ieu-a-1123	Inv mucinous	Invasive mucinous ovarian cancer										No outcome data returned for SNPs
PRKAB1	ieu-a-1124	Clear cell	Clear cell ovarian cancer										No outcome data returned for SNPs
PRKAB1	ieu-a-1125	Endometrioid	Endometrioid ovarian cancer										No outcome data returned for SNPs
PRKAB1	ieu-a-1228	Serous (HG+LG)	High grade and low grade serous ovarian cancer										No outcome data returned for SNPs
PRKAB1	ieu-a-1229	Serous (LG+LMP)	Serous ovarian cancer: low grade and low malignant potential										No outcome data returned for SNPs
PRKAB1	ieu-a-1230	Serous LMP	Serous ovarian cancer: low malignant potential										No outcome data returned for SNPs
PRKAB1	ieu-a-1231	Mucinous (inv+LMP)	Mucinous ovarian cancer: invasive and low malignant potential										No outcome data returned for SNPs
PRKAB1	ieu-a-1232	Mucinous LMP	Low malignant potential mucinous ovarian cancer										No outcome data returned for SNPs
PRKAB1	ieu-a-1233	LMP OC	Low malignant potential ovarian cancer										No outcome data returned for SNPs

## Sheet: Indirect_all312
mediator_short	mediator_id	target	outcome_id	outcome_short	outcome	or_indirect	or_lci	or_uci	p_indirect	q_indirect_within_mediator	mediation_prop	beta_total	p_total	beta1	p1	beta2	p2	nsnp_1	nsnp2	source
BMI	ukb-b-19953	ABCC8+KCNJ11	ieu-a-1120	Overall OC (OCAC)	Ovarian cancer (OCAC; main)	0.972276	0.946707	0.998536	0.0386621	0.254821	0.0428873	-0.655567	0.00179573	-0.232271	0.000823819	0.121046	0.00851969	25	417	BMI_patch
BMI	ukb-b-19953	ABCC8+KCNJ11	ieu-a-1121	HGSC	High grade serous ovarian cancer	0.975025	0.946635	1.00427	0.0934149	0.291454	0.0290641	-0.870232	0.00261135	-0.232271	0.000823819	0.108892	0.0524712	25	417	BMI_patch
BMI	ukb-b-19953	ABCC8+KCNJ11	ieu-a-1122	LGSC	Low grade serous ovarian cancer	1.01198	0.941695	1.08751	0.745708	0.778557	0.0258068	0.461528	0.507923	-0.232271	0.000823819	-0.0512787	0.744546	25	417	BMI_patch
BMI	ukb-b-19953	ABCC8+KCNJ11	ieu-a-1123	Inv mucinous	Invasive mucinous ovarian cancer	0.969602	0.910684	1.03233	0.334461	0.621141	-0.0146346	2.1094	0.000277934	-0.232271	0.000823819	0.132905	0.31343	25	417	BMI_patch
BMI	ukb-b-19953	ABCC8+KCNJ11	ieu-a-1124	Clear cell	Clear cell ovarian cancer	1.01331	0.955714	1.07438	0.657799	0.778557	-0.0100312	-1.31846	0.026903	-0.232271	0.000823819	-0.0569412	0.654954	25	417	BMI_patch
BMI	ukb-b-19953	ABCC8+KCNJ11	ieu-a-1125	Endometrioid	Endometrioid ovarian cancer	0.946745	0.898109	0.998015	0.0419657	0.254821	0.0467323	-1.17105	0.00545375	-0.232271	0.000823819	0.235612	0.0104082	25	417	BMI_patch
BMI	ukb-b-19953	ABCC8+KCNJ11	ieu-a-1228	Serous (HG+LG)	High grade and low grade serous ovarian cancer	0.977581	0.950415	1.00552	0.114806	0.319816	0.0291863	-0.776882	0.00560552	-0.232271	0.000823819	0.0976199	0.073746	25	417	BMI_patch
BMI	ukb-b-19953	ABCC8+KCNJ11	ieu-a-1229	Serous (LG+LMP)	Serous ovarian cancer: low grade and low malignant potential	0.939709	0.8883	0.994094	0.0302823	0.254821	0.0750884	-0.828156	0.0498729	-0.232271	0.000823819	0.267725	0.0044629	25	417	BMI_patch
BMI	ukb-b-19953	ABCC8+KCNJ11	ieu-a-1230	Serous LMP	Serous ovarian cancer: low malignant potential	0.906069	0.839498	0.977919	0.0112938	0.254821	0.0645297	-1.52859	0.00295939	-0.232271	0.000823819	0.424674	0.000104242	25	417	BMI_patch
BMI	ukb-b-19953	ABCC8+KCNJ11	ieu-a-1231	Mucinous (inv+LMP)	Mucinous ovarian cancer: invasive and low malignant potential	0.96613	0.921293	1.01315	0.155252	0.362149	-0.0285181	1.20826	0.00595116	-0.232271	0.000823819	0.148349	0.116412	25	417	BMI_patch
BMI	ukb-b-19953	ABCC8+KCNJ11	ieu-a-1232	Mucinous LMP	Low malignant potential mucinous ovarian cancer	0.962731	0.900269	1.02953	0.267113	0.548285	0.298097	-0.127411	0.843522	-0.232271	0.000823819	0.163519	0.239446	25	417	BMI_patch
BMI	ukb-b-19953	ABCC8+KCNJ11	ieu-a-1233	LMP OC	Low malignant potential ovarian cancer	0.926763	0.872591	0.984297	0.0133219	0.254821	0.0771239	-0.986176	0.017854	-0.232271	0.000823819	0.327452	0.000233444	25	417	BMI_patch
BMI	ukb-b-19953	ABCC8+KCNJ11	ieu-b-4963	Overall OC (rep)	Ovarian cancer (replication dataset)	0.999565	0.999126	1	0.0522711	0.254821		-0.00401236	0.366281	-0.232271	0.000823819	0.00187202	0.0171627	25	433	BMI_patch
BMI	ukb-b-19953	DPP4	ieu-a-1120	Overall OC (OCAC)	Ovarian cancer (OCAC; main)	1.00467	0.977682	1.0324	0.737437	0.778557	0.00717786	0.648835	0.00236121	0.038475	0.73536	0.121046	0.00851969	36	417	BMI_patch
BMI	ukb-b-19953	DPP4	ieu-a-1121	HGSC	High grade serous ovarian cancer	1.0042	0.979737	1.02927	0.739146	0.778557	0.00394424	1.06222	2.35853e-05	0.038475	0.73536	0.108892	0.0524712	36	417	BMI_patch
BMI	ukb-b-19953	DPP4	ieu-a-1122	LGSC	Low grade serous ovarian cancer	0.998029	0.981712	1.01462	0.81453	0.81453	0.00271141	-0.727648	0.292531	0.038475	0.73536	-0.0512787	0.744546	36	417	BMI_patch
BMI	ukb-b-19953	DPP4	ieu-a-1123	Inv mucinous	Invasive mucinous ovarian cancer	1.00513	0.974178	1.03706	0.748613	0.778557	-0.00222792	-2.29521	4.94019e-05	0.038475	0.73536	0.132905	0.31343	36	417	BMI_patch
BMI	ukb-b-19953	DPP4	ieu-a-1124	Clear cell	Clear cell ovarian cancer	0.997812	0.982044	1.01383	0.787483	0.799049	0.00698567	-0.313616	0.585863	0.038475	0.73536	-0.0569412	0.654954	36	417	BMI_patch
BMI	ukb-b-19953	DPP4	ieu-a-1125	Endometrioid	Endometrioid ovarian cancer	1.00911	0.956995	1.06406	0.737549	0.778557	0.0108177	0.837998	0.0427775	0.038475	0.73536	0.235612	0.0104082	36	417	BMI_patch
BMI	ukb-b-19953	DPP4	ieu-a-1228	Serous (HG+LG)	High grade and low grade serous ovarian cancer	1.00376	0.981759	1.02626	0.739796	0.778557	0.00414187	0.906819	9.91192e-05	0.038475	0.73536	0.0976199	0.073746	36	417	BMI_patch
BMI	ukb-b-19953	DPP4	ieu-a-1229	Serous (LG+LMP)	Serous ovarian cancer: low grade and low malignant potential	1.01035	0.951371	1.07299	0.737141	0.778557	-0.171603	-0.0600265	0.884024	0.038475	0.73536	0.267725	0.0044629	36	417	BMI_patch
BMI	ukb-b-19953	DPP4	ieu-a-1230	Serous LMP	Serous ovarian cancer: low malignant potential	1.01647	0.924255	1.11789	0.736321	0.778557		-0.00288945	0.995354	0.038475	0.73536	0.424674	0.000104242	36	417	BMI_patch
BMI	ukb-b-19953	DPP4	ieu-a-1231	Mucinous (inv+LMP)	Mucinous ovarian cancer: invasive and low malignant potential	1.00572	0.972244	1.04036	0.741072	0.778557	0.0249919	0.228384	0.595944	0.038475	0.73536	0.148349	0.116412	36	417	BMI_patch
BMI	ukb-b-19953	DPP4	ieu-a-1232	Mucinous LMP	Low malignant potential mucinous ovarian cancer	1.00631	0.968829	1.04524	0.745286	0.778557	0.00211721	2.97156	3.08314e-06	0.038475	0.73536	0.163519	0.239446	36	417	BMI_patch
BMI	ukb-b-19953	DPP4	ieu-a-1233	LMP OC	Low malignant potential ovarian cancer	1.01268	0.941044	1.08977	0.736428	0.778557	0.0112358	1.12131	0.00564704	0.038475	0.73536	0.327452	0.000233444	36	417	BMI_patch
BMI	ukb-b-19953	DPP4	ieu-b-4963	Overall OC (rep)	Ovarian cancer (replication dataset)	1.00007	0.99965	1.00049	0.737885	0.778557		-0.00596013	0.0876399	0.038475	0.73536	0.00187202	0.0171627	36	433	BMI_patch
BMI	ukb-b-19953	GLP1R	ieu-a-1120	Overall OC (OCAC)	Ovarian cancer (OCAC; main)	1.0137	0.998216	1.02943	0.0831607	0.291454	0.0996529	0.136557	0.66267	0.112422	0.0213043	0.121046	0.00851969	26	417	BMI_patch
BMI	ukb-b-19953	GLP1R	ieu-a-1121	HGSC	High grade serous ovarian cancer	1.01232	0.996073	1.02883	0.138003	0.358807	-0.039152	-0.312677	0.349249	0.112422	0.0213043	0.108892	0.0524712	26	417	BMI_patch
BMI	ukb-b-19953	GLP1R	ieu-a-1122	LGSC	Low grade serous ovarian cancer	0.994252	0.960033	1.02969	0.74698	0.778557	0.0468572	-0.123031	0.89279	0.112422	0.0213043	-0.0512787	0.744546	26	417	BMI_patch
BMI	ukb-b-19953	GLP1R	ieu-a-1123	Inv mucinous	Invasive mucinous ovarian cancer	1.01505	0.983368	1.04776	0.355782	0.630704	-0.0140353	-1.06456	0.162576	0.112422	0.0213043	0.132905	0.31343	26	417	BMI_patch
BMI	ukb-b-19953	GLP1R	ieu-a-1124	Clear cell	Clear cell ovarian cancer	0.993619	0.965604	1.02245	0.660876	0.778557	-0.00272085	2.35274	0.00663219	0.112422	0.0213043	-0.0569412	0.654954	26	417	BMI_patch
BMI	ukb-b-19953	GLP1R	ieu-a-1125	Endometrioid	Endometrioid ovarian cancer	1.02684	0.99618	1.05845	0.0867971	0.291454	0.0232624	1.13866	0.116163	0.112422	0.0213043	0.235612	0.0104082	26	417	BMI_patch
BMI	ukb-b-19953	GLP1R	ieu-a-1228	Serous (HG+LG)	High grade and low grade serous ovarian cancer	1.01104	0.995753	1.02655	0.15786	0.362149	-0.0439637	-0.24963	0.429184	0.112422	0.0213043	0.0976199	0.073746	26	417	BMI_patch
BMI	ukb-b-19953	GLP1R	ieu-a-1229	Serous (LG+LMP)	Serous ovarian cancer: low grade and low malignant potential	1.03056	0.997135	1.0651	0.0735465	0.291454	-0.0867251	-0.347054	0.52553	0.112422	0.0213043	0.267725	0.0044629	26	417	BMI_patch
BMI	ukb-b-19953	GLP1R	ieu-a-1230	Serous LMP	Serous ovarian cancer: low malignant potential	1.0489	1.00049	1.09966	0.0476818	0.254821	-0.0917558	-0.520325	0.431688	0.112422	0.0213043	0.424674	0.000104242	26	417	BMI_patch
BMI	ukb-b-19953	GLP1R	ieu-a-1231	Mucinous (inv+LMP)	Mucinous ovarian cancer: invasive and low malignant potential	1.01682	0.991514	1.04277	0.194575	0.421578	-0.0230072	-0.724891	0.293554	0.112422	0.0213043	0.148349	0.116412	26	417	BMI_patch
BMI	ukb-b-19953	GLP1R	ieu-a-1232	Mucinous LMP	Low malignant potential mucinous ovarian cancer	1.01855	0.984116	1.0542	0.294835	0.574929	-0.0665092	-0.276401	0.798116	0.112422	0.0213043	0.163519	0.239446	26	417	BMI_patch
BMI	ukb-b-19953	GLP1R	ieu-a-1233	LMP OC	Low malignant potential ovarian cancer	1.0375	0.999848	1.07657	0.0509483	0.254821	-0.0894073	-0.411744	0.446432	0.112422	0.0213043	0.327452	0.000233444	26	417	BMI_patch
BMI	ukb-b-19953	GLP1R	ieu-b-4963	Overall OC (rep)	Ovarian cancer (replication dataset)	1.00021	0.999961	1.00046	0.0977366	0.29321		-0.000975912	0.818187	0.112422	0.0213043	0.00187202	0.0171627	26	433	BMI_patch
BMI	ukb-b-19953	GPD2	ieu-a-1120	Overall OC (OCAC)	Ovarian cancer (OCAC; main)	1.01239	0.960986	1.06654	0.643292	0.778557	-0.143521	-0.0857831	0.915427	0.101711	0.638035	0.121046	0.00851969	3	417	BMI_patch
BMI	ukb-b-19953	GPD2	ieu-a-1121	HGSC	High grade serous ovarian cancer	1.01114	0.964249	1.06031	0.647537	0.778557	-0.0479083	-0.231182	0.821675	0.101711	0.638035	0.108892	0.0524712	3	417	BMI_patch
BMI	ukb-b-19953	GPD2	ieu-a-1122	LGSC	Low grade serous ovarian cancer	0.994798	0.957548	1.0335	0.788804	0.799049	-0.0176597	0.295338	0.931875	0.101711	0.638035	-0.0512787	0.744546	3	417	BMI_patch
BMI	ukb-b-19953	GPD2	ieu-a-1123	Inv mucinous	Invasive mucinous ovarian cancer	1.01361	0.952531	1.0786	0.669884	0.778557	0.0230391	0.586737	0.786868	0.101711	0.638035	0.132905	0.31343	3	417	BMI_patch
BMI	ukb-b-19953	GPD2	ieu-a-1124	Clear cell	Clear cell ovarian cancer	0.994225	0.959996	1.02967	0.745933	0.778557	0.0070626	-0.820029	0.768587	0.101711	0.638035	-0.0569412	0.654954	3	417	BMI_patch
BMI	ukb-b-19953	GPD2	ieu-a-1125	Endometrioid	Endometrioid ovarian cancer	1.02425	0.925384	1.13369	0.643572	0.778557	0.0203864	1.1755	0.459167	0.101711	0.638035	0.235612	0.0104082	3	417	BMI_patch
BMI	ukb-b-19953	GPD2	ieu-a-1228	Serous (HG+LG)	High grade and low grade serous ovarian cancer	1.00998	0.967688	1.05412	0.649134	0.778557	-0.0728389	-0.136314	0.885802	0.101711	0.638035	0.0976199	0.073746	3	417	BMI_patch
BMI	ukb-b-19953	GPD2	ieu-a-1229	Serous (LG+LMP)	Serous ovarian cancer: low grade and low malignant potential	1.0276	0.91598	1.15283	0.642549	0.778557	-0.134956	-0.201774	0.918149	0.101711	0.638035	0.267725	0.0044629	3	417	BMI_patch
BMI	ukb-b-19953	GPD2	ieu-a-1230	Serous LMP	Serous ovarian cancer: low malignant potential	1.04414	0.871029	1.25166	0.64048	0.778557	-0.085792	-0.503473	0.791101	0.101711	0.638035	0.424674	0.000104242	3	417	BMI_patch
BMI	ukb-b-19953	GPD2	ieu-a-1231	Mucinous (inv+LMP)	Mucinous ovarian cancer: invasive and low malignant potential	1.0152	0.95072	1.08406	0.652241	0.778557	-0.0157704	-0.956775	0.558537	0.101711	0.638035	0.148349	0.116412	3	417	BMI_patch
BMI	ukb-b-19953	GPD2	ieu-a-1232	Mucinous LMP	Low malignant potential mucinous ovarian cancer	1.01677	0.943654	1.09555	0.662247	0.778557	-0.00533995	-3.11457	0.439746	0.101711	0.638035	0.163519	0.239446	3	417	BMI_patch
BMI	ukb-b-19953	GPD2	ieu-a-1233	LMP OC	Low malignant potential ovarian cancer	1.03387	0.898901	1.1891	0.640751	0.778557	-0.0222665	-1.49576	0.505132	0.101711	0.638035	0.327452	0.000233444	3	417	BMI_patch
BMI	ukb-b-19953	GPD2	ieu-b-4963	Overall OC (rep)	Ovarian cancer (replication dataset)	1.00019	0.999382	1.001	0.644411	0.778557		-0.00171764	0.895729	0.101711	0.638035	0.00187202	0.0171627	3	433	BMI_patch
BMI	ukb-b-19953	PPARG	ieu-a-1120	Overall OC (OCAC)	Ovarian cancer (OCAC; main)	0.991346	0.981872	1.00091	0.0760445	0.291454	0.0255139	-0.340662	0.000349439	-0.0718043	0.0162754	0.121046	0.00851969	63	417	BMI_patch
BMI	ukb-b-19953	PPARG	ieu-a-1121	HGSC	High grade serous ovarian cancer	0.992212	0.982186	1.00234	0.131288	0.353118	0.0368661	-0.21209	0.053208	-0.0718043	0.0162754	0.108892	0.0524712	63	417	BMI_patch
BMI	ukb-b-19953	PPARG	ieu-a-1122	LGSC	Low grade serous ovarian cancer	1.00369	0.981504	1.02637	0.746784	0.778557	0.00778556	0.472931	0.156925	-0.0718043	0.0162754	-0.0512787	0.744546	63	417	BMI_patch
BMI	ukb-b-19953	PPARG	ieu-a-1123	Inv mucinous	Invasive mucinous ovarian cancer	0.990502	0.97077	1.01064	0.352602	0.630704	0.00561695	-1.699	6.85272e-10	-0.0718043	0.0162754	0.132905	0.31343	63	417	BMI_patch
BMI	ukb-b-19953	PPARG	ieu-a-1124	Clear cell	Clear cell ovarian cancer	1.0041	0.985949	1.02258	0.660404	0.778557	-0.00590975	-0.691845	0.0131929	-0.0718043	0.0162754	-0.0569412	0.654954	63	417	BMI_patch
BMI	ukb-b-19953	PPARG	ieu-a-1125	Endometrioid	Endometrioid ovarian cancer	0.983224	0.964796	1.002	0.0796778	0.291454	0.0135262	-1.25076	3.8914e-10	-0.0718043	0.0162754	0.235612	0.0104082	63	417	BMI_patch
BMI	ukb-b-19953	PPARG	ieu-a-1228	Serous (HG+LG)	High grade and low grade serous ovarian cancer	0.993015	0.98355	1.00257	0.151429	0.362149	0.0484702	-0.144615	0.1919	-0.0718043	0.0162754	0.0976199	0.073746	63	417	BMI_patch
BMI	ukb-b-19953	PPARG	ieu-a-1229	Serous (LG+LMP)	Serous ovarian cancer: low grade and low malignant potential	0.98096	0.961025	1.00131	0.0664721	0.291454	0.020292	-0.94736	2.2119e-06	-0.0718043	0.0162754	0.267725	0.0044629	63	417	BMI_patch
BMI	ukb-b-19953	PPARG	ieu-a-1230	Serous LMP	Serous ovarian cancer: low malignant potential	0.969967	0.941999	0.998765	0.0410716	0.254821	0.0169639	-1.79755	1.19105e-13	-0.0718043	0.0162754	0.424674	0.000104242	63	417	BMI_patch
BMI	ukb-b-19953	PPARG	ieu-a-1231	Mucinous (inv+LMP)	Mucinous ovarian cancer: invasive and low malignant potential	0.989404	0.973812	1.00525	0.188746	0.420634	0.0157004	-0.67846	0.00113372	-0.0718043	0.0162754	0.148349	0.116412	63	417	BMI_patch
BMI	ukb-b-19953	PPARG	ieu-a-1232	Mucinous LMP	Low malignant potential mucinous ovarian cancer	0.988327	0.967033	1.01009	0.290724	0.574929	-0.0260683	0.450409	0.14766	-0.0718043	0.0162754	0.163519	0.239446	63	417	BMI_patch
BMI	ukb-b-19953	PPARG	ieu-a-1233	LMP OC	Low malignant potential ovarian cancer	0.976762	0.954641	0.999395	0.0442407	0.254821	0.026345	-0.892483	5.73028e-06	-0.0718043	0.0162754	0.327452	0.000233444	63	417	BMI_patch
BMI	ukb-b-19953	PPARG	ieu-b-4963	Overall OC (rep)	Ovarian cancer (replication dataset)	0.999866	0.99971	1.00002	0.0906415	0.291454		-0.00226648	0.195481	-0.0718043	0.0162754	0.00187202	0.0171627	63	433	BMI_patch
BMI	ukb-b-19953	PRKAB1	ieu-a-1120	Overall OC (OCAC)	Ovarian cancer (OCAC; main)	1.04705	1.00323	1.09277	0.0350418	0.254821				0.379792	0.000426863	0.121046	0.00851969	23	417	BMI_patch
BMI	ukb-b-19953	PRKAB1	ieu-a-1121	HGSC	High grade serous ovarian cancer	1.04222	0.993663	1.09316	0.0893452	0.291454				0.379792	0.000426863	0.108892	0.0524712	23	417	BMI_patch
BMI	ukb-b-19953	PRKAB1	ieu-a-1122	LGSC	Low grade serous ovarian cancer	0.980713	0.871862	1.10315	0.745595	0.778557				0.379792	0.000426863	-0.0512787	0.744546	23	417	BMI_patch
BMI	ukb-b-19953	PRKAB1	ieu-a-1123	Inv mucinous	Invasive mucinous ovarian cancer	1.05177	0.949703	1.16481	0.332468	0.621141				0.379792	0.000426863	0.132905	0.31343	23	417	BMI_patch
BMI	ukb-b-19953	PRKAB1	ieu-a-1124	Clear cell	Clear cell ovarian cancer	0.978606	0.889377	1.07679	0.657522	0.778557				0.379792	0.000426863	-0.0569412	0.654954	23	417	BMI_patch
BMI	ukb-b-19953	PRKAB1	ieu-a-1125	Endometrioid	Endometrioid ovarian cancer	1.09361	1.00485	1.19021	0.0382662	0.254821				0.379792	0.000426863	0.235612	0.0104082	23	417	BMI_patch
BMI	ukb-b-19953	PRKAB1	ieu-a-1228	Serous (HG+LG)	High grade and low grade serous ovarian cancer	1.03777	0.991538	1.08616	0.110817	0.319816				0.379792	0.000426863	0.0976199	0.073746	23	417	BMI_patch
BMI	ukb-b-19953	PRKAB1	ieu-a-1229	Serous (LG+LMP)	Serous ovarian cancer: low grade and low malignant potential	1.10703	1.01168	1.21137	0.0269227	0.254821				0.379792	0.000426863	0.267725	0.0044629	23	417	BMI_patch
BMI	ukb-b-19953	PRKAB1	ieu-a-1230	Serous LMP	Serous ovarian cancer: low malignant potential	1.17502	1.04091	1.32642	0.00909807	0.254821				0.379792	0.000426863	0.424674	0.000104242	23	417	BMI_patch
BMI	ukb-b-19953	PRKAB1	ieu-a-1231	Mucinous (inv+LMP)	Mucinous ovarian cancer: invasive and low malignant potential	1.05796	0.979548	1.14265	0.151558	0.362149				0.379792	0.000426863	0.148349	0.116412	23	417	BMI_patch
BMI	ukb-b-19953	PRKAB1	ieu-a-1232	Mucinous LMP	Low malignant potential mucinous ovarian cancer	1.06407	0.954101	1.18672	0.264504	0.548285				0.379792	0.000426863	0.163519	0.239446	23	417	BMI_patch
BMI	ukb-b-19953	PRKAB1	ieu-a-1233	LMP OC	Low malignant potential ovarian cancer	1.13243	1.02899	1.24627	0.0109367	0.254821				0.379792	0.000426863	0.327452	0.000233444	23	417	BMI_patch
BMI	ukb-b-19953	PRKAB1	ieu-b-4963	Overall OC (rep)	Ovarian cancer (replication dataset)	1.00071	1.00001	1.00142	0.0483875	0.254821		-0.00298424	0.495974	0.379792	0.000426863	0.00187202	0.0171627	23	433	BMI_patch
Fasting insulin	ieu-b-116	ABCC8+KCNJ11	ieu-a-1120	Overall OC (OCAC)	Ovarian cancer (overall; OCAC)	0.993741	0.964557	1.02381	0.679715	0.947415	0.00957755	-0.655567	0.00179573	-0.0567875	0.259863	0.110565	0.65725	6	13	WHR_run
Fasting insulin	ieu-b-116	ABCC8+KCNJ11	ieu-a-1121	HGSC	High grade serous ovarian cancer	0.983088	0.934967	1.03369	0.505337	0.947415	0.0196	-0.870232	0.00261135	-0.0567875	0.259863	0.300357	0.408855	6	13	WHR_run
Fasting insulin	ieu-b-116	ABCC8+KCNJ11	ieu-a-1122	LGSC	Low grade serous ovarian cancer	1.0333	0.882329	1.21011	0.684364	0.947415	0.0709809	0.461528	0.507923	-0.0567875	0.259863	-0.576883	0.662929	6	13	WHR_run
Fasting insulin	ieu-b-116	ABCC8+KCNJ11	ieu-a-1123	Inv mucinous	Invasive mucinous ovarian cancer	1.00539	0.924728	1.09309	0.899755	0.947415	0.00254811	2.1094	0.000277934	-0.0567875	0.259863	-0.0946509	0.899126	6	13	WHR_run
Fasting insulin	ieu-b-116	ABCC8+KCNJ11	ieu-a-1124	Clear cell	Clear cell ovarian cancer	0.993036	0.912087	1.08117	0.872035	0.947415	0.00530011	-1.31846	0.026903	-0.0567875	0.259863	0.123055	0.870719	6	13	WHR_run
Fasting insulin	ieu-b-116	ABCC8+KCNJ11	ieu-a-1125	Endometrioid	Endometrioid ovarian cancer	0.970712	0.881419	1.06905	0.545989	0.947415	0.025384	-1.17105	0.00545375	-0.0567875	0.259863	0.52346	0.474528	6	13	WHR_run
Fasting insulin	ieu-b-116	ABCC8+KCNJ11	ieu-a-1228	Serous (HG+LG)	High grade and low grade serous ovarian cancer	0.988368	0.945574	1.0331	0.604406	0.947415	0.0150599	-0.776882	0.00560552	-0.0567875	0.259863	0.206027	0.55962	6	13	WHR_run
Fasting insulin	ieu-b-116	ABCC8+KCNJ11	ieu-a-1229	Serous (LG+LMP)	Serous ovarian cancer: low grade and low malignant potential	0.996714	0.910337	1.09129	0.943258	0.947415	0.00397488	-0.828156	0.0498729	-0.0567875	0.259863	0.0579674	0.943145	6	13	WHR_run
Fasting insulin	ieu-b-116	ABCC8+KCNJ11	ieu-a-1230	Serous LMP	Serous ovarian cancer: low malignant potential	0.977067	0.885371	1.07826	0.644497	0.947415	0.0151775	-1.52859	0.00295939	-0.0567875	0.259863	0.408544	0.613013	6	13	WHR_run
Fasting insulin	ieu-b-116	ABCC8+KCNJ11	ieu-a-1231	Mucinous (inv+LMP)	Mucinous ovarian cancer: invasive and low malignant potential	0.97851	0.909285	1.05301	0.561698	0.947415	-0.0179799	1.20826	0.00595116	-0.0567875	0.259863	0.382556	0.498387	6	13	WHR_run
Fasting insulin	ieu-b-116	ABCC8+KCNJ11	ieu-a-1232	Mucinous LMP	Low malignant potential mucinous ovarian cancer	0.948701	0.832955	1.08053	0.42762	0.947415	0.413317	-0.127411	0.843522	-0.0567875	0.259863	0.927338	0.263971	6	13	WHR_run
Fasting insulin	ieu-b-116	ABCC8+KCNJ11	ieu-a-1233	LMP OC	Low malignant potential ovarian cancer	0.965166	0.875091	1.06451	0.478143	0.947415	0.0359519	-0.986176	0.017854	-0.0567875	0.259863	0.624344	0.361304	6	13	WHR_run
Fasting insulin	ieu-b-116	ABCC8+KCNJ11	ieu-b-4963	Overall OC (rep)	Ovarian cancer (overall; replication)	0.999903	0.999335	1.00047	0.738656	0.947415		-0.00401236	0.366281	-0.0567875	0.259863	0.0017045	0.726866	6	14	WHR_run
Fasting insulin	ieu-b-116	DPP4	ieu-a-1120	Overall OC (OCAC)	Ovarian cancer (overall; OCAC)	1.09903	0.723748	1.6689	0.657737	0.947415	0.145531	0.648835	0.00236121	0.854027	8.97025e-16	0.110565	0.65725	10	13	WHR_run
Fasting insulin	ieu-b-116	DPP4	ieu-a-1121	HGSC	High grade serous ovarian cancer	1.29242	0.700871	2.38323	0.411312	0.947415	0.241489	1.06222	2.35853e-05	0.854027	8.97025e-16	0.300357	0.408855	10	13	WHR_run
Fasting insulin	ieu-b-116	DPP4	ieu-a-1122	LGSC	Low grade serous ovarian cancer	0.610991	0.0664475	5.61811	0.663393	0.947415	0.677077	-0.727648	0.292531	0.854027	8.97025e-16	-0.576883	0.662929	10	13	WHR_run
Fasting insulin	ieu-b-116	DPP4	ieu-a-1123	Inv mucinous	Invasive mucinous ovarian cancer	0.922346	0.26426	3.21926	0.899138	0.947415	0.0352187	-2.29521	4.94019e-05	0.854027	8.97025e-16	-0.0946509	0.899126	10	13	WHR_run
Fasting insulin	ieu-b-116	DPP4	ieu-a-1124	Clear cell	Clear cell ovarian cancer	1.11081	0.313226	3.93935	0.870745	0.947415	-0.3351	-0.313616	0.585863	0.854027	8.97025e-16	0.123055	0.870719	10	13	WHR_run
Fasting insulin	ieu-b-116	DPP4	ieu-a-1125	Endometrioid	Endometrioid ovarian cancer	1.56369	0.457014	5.35023	0.476267	0.947415	0.533472	0.837998	0.0427775	0.854027	8.97025e-16	0.52346	0.474528	10	13	WHR_run
Fasting insulin	ieu-b-116	DPP4	ieu-a-1228	Serous (HG+LG)	High grade and low grade serous ovarian cancer	1.19238	0.6592	2.15682	0.56065	0.947415	0.194033	0.906819	9.91192e-05	0.854027	8.97025e-16	0.206027	0.55962	10	13	WHR_run
Fasting insulin	ieu-b-116	DPP4	ieu-a-1229	Serous (LG+LMP)	Serous ovarian cancer: low grade and low malignant potential	1.05075	0.269524	4.0964	0.943147	0.947415	-0.824732	-0.0600265	0.884024	0.854027	8.97025e-16	0.0579674	0.943145	10	13	WHR_run
Fasting insulin	ieu-b-116	DPP4	ieu-a-1230	Serous LMP	Serous ovarian cancer: low malignant potential	1.41752	0.36573	5.4941	0.613713	0.947415		-0.00288945	0.995354	0.854027	8.97025e-16	0.408544	0.613013	10	13	WHR_run
Fasting insulin	ieu-b-116	DPP4	ieu-a-1231	Mucinous (inv+LMP)	Mucinous ovarian cancer: invasive and low malignant potential	1.3864	0.536619	3.5819	0.499903	0.947415	1.43055	0.228384	0.595944	0.854027	8.97025e-16	0.382556	0.498387	10	13	WHR_run
Fasting insulin	ieu-b-116	DPP4	ieu-a-1232	Mucinous LMP	Low malignant potential mucinous ovarian cancer	2.20774	0.542818	8.97931	0.268542	0.947415	0.266517	2.97156	3.08314e-06	0.854027	8.97025e-16	0.927338	0.263971	10	13	WHR_run
Fasting insulin	ieu-b-116	DPP4	ieu-a-1233	LMP OC	Low malignant potential ovarian cancer	1.70439	0.5385	5.3945	0.364378	0.947415	0.475522	1.12131	0.00564704	0.854027	8.97025e-16	0.624344	0.361304	10	13	WHR_run
Fasting insulin	ieu-b-116	DPP4	ieu-b-4963	Overall OC (rep)	Ovarian cancer (overall; replication)	1.00146	0.993302	1.00968	0.727113	0.947415		-0.00596013	0.0876399	0.854027	8.97025e-16	0.0017045	0.726866	10	14	WHR_run
Fasting insulin	ieu-b-116	GLP1R	ieu-a-1120	Overall OC (OCAC)	Ovarian cancer (overall; OCAC)	1.02537	0.915583	1.14832	0.664588	0.947415	0.183457	0.136557	0.66267	0.226584	0.0412271	0.110565	0.65725	3	13	WHR_run
Fasting insulin	ieu-b-116	GLP1R	ieu-a-1121	HGSC	High grade serous ovarian cancer	1.07043	0.899272	1.27415	0.443906	0.947415	-0.217656	-0.312677	0.349249	0.226584	0.0412271	0.300357	0.408855	3	13	WHR_run
Fasting insulin	ieu-b-116	GLP1R	ieu-a-1122	LGSC	Low grade serous ovarian cancer	0.87747	0.481071	1.6005	0.669916	0.947415	1.06244	-0.123031	0.89279	0.226584	0.0412271	-0.576883	0.662929	3	13	WHR_run
Fasting insulin	ieu-b-116	GLP1R	ieu-a-1123	Inv mucinous	Invasive mucinous ovarian cancer	0.978782	0.702099	1.3645	0.899319	0.947415	0.0201457	-1.06456	0.162576	0.226584	0.0412271	-0.0946509	0.899126	3	13	WHR_run
Fasting insulin	ieu-b-116	GLP1R	ieu-a-1124	Clear cell	Clear cell ovarian cancer	1.02827	0.734196	1.44015	0.871124	0.947415	0.011851	2.35274	0.00663219	0.226584	0.0412271	0.123055	0.870719	3	13	WHR_run
Fasting insulin	ieu-b-116	GLP1R	ieu-a-1125	Endometrioid	Endometrioid ovarian cancer	1.12593	0.797846	1.58892	0.499733	0.947415	0.104164	1.13866	0.116163	0.226584	0.0412271	0.52346	0.474528	3	13	WHR_run
Fasting insulin	ieu-b-116	GLP1R	ieu-a-1228	Serous (HG+LG)	High grade and low grade serous ovarian cancer	1.04779	0.890092	1.23343	0.574835	0.947415	-0.187006	-0.24963	0.429184	0.226584	0.0412271	0.206027	0.55962	3	13	WHR_run
Fasting insulin	ieu-b-116	GLP1R	ieu-a-1229	Serous (LG+LMP)	Serous ovarian cancer: low grade and low malignant potential	1.01322	0.706059	1.45401	0.94318	0.947415	-0.0378456	-0.347054	0.52553	0.226584	0.0412271	0.0579674	0.943145	3	13	WHR_run
Fasting insulin	ieu-b-116	GLP1R	ieu-a-1230	Serous LMP	Serous ovarian cancer: low malignant potential	1.09699	0.75805	1.58747	0.623475	0.947415	-0.177907	-0.520325	0.431688	0.226584	0.0412271	0.408544	0.613013	3	13	WHR_run
Fasting insulin	ieu-b-116	GLP1R	ieu-a-1231	Mucinous (inv+LMP)	Mucinous ovarian cancer: invasive and low malignant potential	1.09055	0.837191	1.42058	0.52048	0.947415	-0.119578	-0.724891	0.293554	0.226584	0.0412271	0.382556	0.498387	3	13	WHR_run
Fasting insulin	ieu-b-116	GLP1R	ieu-a-1232	Mucinous LMP	Low malignant potential mucinous ovarian cancer	1.23383	0.810459	1.87835	0.327126	0.947415	-0.760198	-0.276401	0.798116	0.226584	0.0412271	0.927338	0.263971	3	13	WHR_run
Fasting insulin	ieu-b-116	GLP1R	ieu-a-1233	LMP OC	Low malignant potential ovarian cancer	1.15196	0.825919	1.60671	0.404652	0.947415	-0.343578	-0.411744	0.446432	0.226584	0.0412271	0.624344	0.361304	3	13	WHR_run
Fasting insulin	ieu-b-116	GLP1R	ieu-b-4963	Overall OC (rep)	Ovarian cancer (overall; replication)	1.00039	0.998189	1.00259	0.730625	0.947415		-0.000975912	0.818187	0.226584	0.0412271	0.0017045	0.726866	3	14	WHR_run
Fasting insulin	ieu-b-116	GPD2	ieu-a-1120	Overall OC (OCAC)	Ovarian cancer (overall; OCAC)	0.99704	0.961802	1.03357	0.871738	0.947415	0.0345526	-0.0857831	0.915427	-0.026808	0.862389	0.110565	0.65725	1	13	WHR_run
Fasting insulin	ieu-b-116	GPD2	ieu-a-1121	HGSC	High grade serous ovarian cancer	0.99198	0.903856	1.0887	0.865295	0.947415	0.0348296	-0.231182	0.821675	-0.026808	0.862389	0.300357	0.408855	1	13	WHR_run
Fasting insulin	ieu-b-116	GPD2	ieu-a-1122	LGSC	Low grade serous ovarian cancer	1.01559	0.841365	1.22588	0.872042	0.947415	0.0523639	0.295338	0.931875	-0.026808	0.862389	-0.576883	0.662929	1	13	WHR_run
Fasting insulin	ieu-b-116	GPD2	ieu-a-1123	Inv mucinous	Invasive mucinous ovarian cancer	1.00254	0.954978	1.05247	0.918501	0.947415	0.0043246	0.586737	0.786868	-0.026808	0.862389	-0.0946509	0.899126	1	13	WHR_run
Fasting insulin	ieu-b-116	GPD2	ieu-a-1124	Clear cell	Clear cell ovarian cancer	0.996707	0.943843	1.05253	0.905557	0.947415	0.00402287	-0.820029	0.768587	-0.026808	0.862389	0.123055	0.870719	1	13	WHR_run
Fasting insulin	ieu-b-116	GPD2	ieu-a-1125	Endometrioid	Endometrioid ovarian cancer	0.986065	0.837522	1.16095	0.866225	0.947415	-0.0119378	1.1755	0.459167	-0.026808	0.862389	0.52346	0.474528	1	13	WHR_run
Fasting insulin	ieu-b-116	GPD2	ieu-a-1228	Serous (HG+LG)	High grade and low grade serous ovarian cancer	0.994492	0.931764	1.06144	0.868035	0.947415	0.0405179	-0.136314	0.885802	-0.026808	0.862389	0.206027	0.55962	1	13	WHR_run
Fasting insulin	ieu-b-116	GPD2	ieu-a-1229	Serous (LG+LMP)	Serous ovarian cancer: low grade and low malignant potential	0.998447	0.953386	1.04564	0.947415	0.947415	0.00770165	-0.201774	0.918149	-0.026808	0.862389	0.0579674	0.943145	1	13	WHR_run
Fasting insulin	ieu-b-116	GPD2	ieu-a-1230	Serous LMP	Serous ovarian cancer: low malignant potential	0.989108	0.867736	1.12746	0.869754	0.947415	0.0217534	-0.503473	0.791101	-0.026808	0.862389	0.408544	0.613013	1	13	WHR_run
Fasting insulin	ieu-b-116	GPD2	ieu-a-1231	Mucinous (inv+LMP)	Mucinous ovarian cancer: invasive and low malignant potential	0.989797	0.878128	1.11567	0.866648	0.947415	0.0107189	-0.956775	0.558537	-0.026808	0.862389	0.382556	0.498387	1	13	WHR_run
Fasting insulin	ieu-b-116	GPD2	ieu-a-1232	Mucinous LMP	Low malignant potential mucinous ovarian cancer	0.975446	0.733936	1.29643	0.864001	0.947415	0.00798186	-3.11457	0.439746	-0.026808	0.862389	0.927338	0.263971	1	13	WHR_run
Fasting insulin	ieu-b-116	GPD2	ieu-a-1233	LMP OC	Low malignant potential ovarian cancer	0.983402	0.811087	1.19233	0.864781	0.947415	0.0111899	-1.49576	0.505132	-0.026808	0.862389	0.624344	0.361304	1	13	WHR_run
Fasting insulin	ieu-b-116	GPD2	ieu-b-4963	Overall OC (rep)	Ovarian cancer (overall; replication)	0.999954	0.999378	1.00053	0.876611	0.947415		-0.00171764	0.895729	-0.026808	0.862389	0.0017045	0.726866	1	14	WHR_run
Fasting insulin	ieu-b-116	PPARG	ieu-a-1120	Overall OC (OCAC)	Ovarian cancer (overall; OCAC)	1.03132	0.898835	1.18332	0.660246	0.947415	-0.0905159	-0.340662	0.000349439	0.278888	0.00125844	0.110565	0.65725	14	13	WHR_run
Fasting insulin	ieu-b-116	PPARG	ieu-a-1121	HGSC	High grade serous ovarian cancer	1.08737	0.885647	1.33505	0.423656	0.947415	-0.394954	-0.21209	0.053208	0.278888	0.00125844	0.300357	0.408855	14	13	WHR_run
Fasting insulin	ieu-b-116	PPARG	ieu-a-1122	LGSC	Low grade serous ovarian cancer	0.851389	0.410278	1.76676	0.66578	0.947415	-0.340189	0.472931	0.156925	0.278888	0.00125844	-0.576883	0.662929	14	13	WHR_run
Fasting insulin	ieu-b-116	PPARG	ieu-a-1123	Inv mucinous	Invasive mucinous ovarian cancer	0.973948	0.64736	1.4653	0.899203	0.947415	0.0155368	-1.699	6.85272e-10	0.278888	0.00125844	-0.0946509	0.899126	14	13	WHR_run
Fasting insulin	ieu-b-116	PPARG	ieu-a-1124	Clear cell	Clear cell ovarian cancer	1.03491	0.684191	1.56542	0.870881	0.947415	-0.0496046	-0.691845	0.0131929	0.278888	0.00125844	0.123055	0.870719	14	13	WHR_run
Fasting insulin	ieu-b-116	PPARG	ieu-a-1125	Endometrioid	Endometrioid ovarian cancer	1.15718	0.768093	1.74337	0.485068	0.947415	-0.116719	-1.25076	3.8914e-10	0.278888	0.00125844	0.52346	0.474528	14	13	WHR_run
Fasting insulin	ieu-b-116	PPARG	ieu-a-1228	Serous (HG+LG)	High grade and low grade serous ovarian cancer	1.05914	0.87048	1.28869	0.565907	0.947415	-0.397319	-0.144615	0.1919	0.278888	0.00125844	0.206027	0.55962	14	13	WHR_run
Fasting insulin	ieu-b-116	PPARG	ieu-a-1229	Serous (LG+LMP)	Serous ovarian cancer: low grade and low malignant potential	1.0163	0.651656	1.58498	0.943159	0.947415	-0.0170647	-0.94736	2.2119e-06	0.278888	0.00125844	0.0579674	0.943145	14	13	WHR_run
Fasting insulin	ieu-b-116	PPARG	ieu-a-1230	Serous LMP	Serous ovarian cancer: low malignant potential	1.12068	0.716775	1.7522	0.617306	0.947415	-0.0633852	-1.79755	1.19105e-13	0.278888	0.00125844	0.408544	0.613013	14	13	WHR_run
Fasting insulin	ieu-b-116	PPARG	ieu-a-1231	Mucinous (inv+LMP)	Mucinous ovarian cancer: invasive and low malignant potential	1.11259	0.811469	1.52545	0.507593	0.947415	-0.157253	-0.67846	0.00113372	0.278888	0.00125844	0.382556	0.498387	14	13	WHR_run
Fasting insulin	ieu-b-116	PPARG	ieu-a-1232	Mucinous LMP	Low malignant potential mucinous ovarian cancer	1.29515	0.80123	2.09353	0.291179	0.947415	0.574196	0.450409	0.14766	0.278888	0.00125844	0.927338	0.263971	14	13	WHR_run
Fasting insulin	ieu-b-116	PPARG	ieu-a-1233	LMP OC	Low malignant potential ovarian cancer	1.1902	0.807016	1.75533	0.37974	0.947415	-0.195098	-0.892483	5.73028e-06	0.278888	0.00125844	0.624344	0.361304	14	13	WHR_run
Fasting insulin	ieu-b-116	PPARG	ieu-b-4963	Overall OC (rep)	Ovarian cancer (overall; replication)	1.00048	0.997795	1.00316	0.72839	0.947415		-0.00226648	0.195481	0.278888	0.00125844	0.0017045	0.726866	14	14	WHR_run
Fasting insulin	ieu-b-116	PRKAB1	ieu-a-1120	Overall OC (OCAC)	Ovarian cancer (overall; OCAC)	0.984969	0.919666	1.05491	0.665229	0.947415				-0.136975	0.0506245	0.110565	0.65725	5	13	WHR_run
Fasting insulin	ieu-b-116	PRKAB1	ieu-a-1121	HGSC	High grade serous ovarian cancer	0.959693	0.863178	1.067	0.446786	0.947415				-0.136975	0.0506245	0.300357	0.408855	5	13	WHR_run
Fasting insulin	ieu-b-116	PRKAB1	ieu-a-1122	LGSC	Low grade serous ovarian cancer	1.08222	0.751989	1.55748	0.670527	0.947415				-0.136975	0.0506245	-0.576883	0.662929	5	13	WHR_run
Fasting insulin	ieu-b-116	PRKAB1	ieu-a-1123	Inv mucinous	Invasive mucinous ovarian cancer	1.01305	0.828687	1.23843	0.899336	0.947415				-0.136975	0.0506245	-0.0946509	0.899126	5	13	WHR_run
Fasting insulin	ieu-b-116	PRKAB1	ieu-a-1124	Clear cell	Clear cell ovarian cancer	0.983286	0.802074	1.20544	0.871161	0.947415				-0.136975	0.0506245	0.123055	0.870719	5	13	WHR_run
Fasting insulin	ieu-b-116	PRKAB1	ieu-a-1125	Endometrioid	Endometrioid ovarian cancer	0.930809	0.755062	1.14746	0.501842	0.947415				-0.136975	0.0506245	0.52346	0.474528	5	13	WHR_run
Fasting insulin	ieu-b-116	PRKAB1	ieu-a-1228	Serous (HG+LG)	High grade and low grade serous ovarian cancer	0.972174	0.88059	1.07328	0.576137	0.947415				-0.136975	0.0506245	0.206027	0.55962	5	13	WHR_run
Fasting insulin	ieu-b-116	PRKAB1	ieu-a-1229	Serous (LG+LMP)	Serous ovarian cancer: low grade and low malignant potential	0.992091	0.797479	1.2342	0.943183	0.947415				-0.136975	0.0506245	0.0579674	0.943145	5	13	WHR_run
Fasting insulin	ieu-b-116	PRKAB1	ieu-a-1230	Serous LMP	Serous ovarian cancer: low malignant potential	0.945577	0.755813	1.18298	0.624381	0.947415				-0.136975	0.0506245	0.408544	0.613013	5	13	WHR_run
Fasting insulin	ieu-b-116	PRKAB1	ieu-a-1231	Mucinous (inv+LMP)	Mucinous ovarian cancer: invasive and low malignant potential	0.948949	0.808203	1.1142	0.522341	0.947415				-0.136975	0.0506245	0.382556	0.498387	5	13	WHR_run
Fasting insulin	ieu-b-116	PRKAB1	ieu-a-1232	Mucinous LMP	Low malignant potential mucinous ovarian cancer	0.880714	0.681319	1.13846	0.332121	0.947415				-0.136975	0.0506245	0.927338	0.263971	5	13	WHR_run
Fasting insulin	ieu-b-116	PRKAB1	ieu-a-1233	LMP OC	Low malignant potential ovarian cancer	0.918035	0.749633	1.12427	0.408167	0.947415				-0.136975	0.0506245	0.624344	0.361304	5	13	WHR_run
Fasting insulin	ieu-b-116	PRKAB1	ieu-b-4963	Overall OC (rep)	Ovarian cancer (overall; replication)	0.999767	0.998437	1.0011	0.730958	0.947415		-0.00298424	0.495974	-0.136975	0.0506245	0.0017045	0.726866	5	14	WHR_run
HOMA-B	ieu-b-117	ABCC8+KCNJ11	ieu-a-1120	Overall OC (OCAC)	Ovarian cancer (overall; OCAC)	0.987491	0.942978	1.03411	0.592723	0.983969	0.0192013	-0.655567	0.00179573	0.0530588	0.429481	-0.237241	0.467355	16	2	WHR_run
HOMA-B	ieu-b-117	ABCC8+KCNJ11	ieu-a-1121	HGSC	High grade serous ovarian cancer	0.996388	0.932631	1.0645	0.914601	0.983969	0.00415757	-0.870232	0.00261135	0.0530588	0.429481	-0.0681894	0.913806	16	2	WHR_run
HOMA-B	ieu-b-117	ABCC8+KCNJ11	ieu-a-1122	LGSC	Low grade serous ovarian cancer	0.962195	0.737486	1.25537	0.776412	0.983969	-0.0835013	0.461528	0.507923	0.0530588	0.429481	-0.72633	0.76087	16	2	WHR_run
HOMA-B	ieu-b-117	ABCC8+KCNJ11	ieu-a-1123	Inv mucinous	Invasive mucinous ovarian cancer	0.880236	0.631329	1.22728	0.451885	0.983969	-0.0604749	2.1094	0.000277934	0.0530588	0.429481	-2.40423	0.0138383	16	2	WHR_run
HOMA-B	ieu-b-117	ABCC8+KCNJ11	ieu-a-1124	Clear cell	Clear cell ovarian cancer	0.954383	0.782377	1.1642	0.645161	0.983969	0.0354129	-1.31846	0.026903	0.0530588	0.429481	-0.879978	0.570914	16	2	WHR_run
HOMA-B	ieu-b-117	ABCC8+KCNJ11	ieu-a-1125	Endometrioid	Endometrioid ovarian cancer	1.02587	0.930962	1.13044	0.60612	0.983969	-0.0218073	-1.17105	0.00545375	0.0530588	0.429481	0.481303	0.496177	16	2	WHR_run
HOMA-B	ieu-b-117	ABCC8+KCNJ11	ieu-a-1228	Serous (HG+LG)	High grade and low grade serous ovarian cancer	0.99605	0.95299	1.04105	0.860645	0.983969	0.00509504	-0.776882	0.00560552	0.0530588	0.429481	-0.074601	0.85711	16	2	WHR_run
HOMA-B	ieu-b-117	ABCC8+KCNJ11	ieu-a-1229	Serous (LG+LMP)	Serous ovarian cancer: low grade and low malignant potential	0.981521	0.892335	1.07962	0.701146	0.983969	0.0225228	-0.828156	0.0498729	0.0530588	0.429481	-0.351541	0.660626	16	2	WHR_run
HOMA-B	ieu-b-117	ABCC8+KCNJ11	ieu-a-1230	Serous LMP	Serous ovarian cancer: low malignant potential	0.997339	0.769059	1.29338	0.983969	0.983969	0.00174324	-1.52859	0.00295939	0.0530588	0.429481	-0.0502216	0.983963	16	2	WHR_run
HOMA-B	ieu-b-117	ABCC8+KCNJ11	ieu-a-1231	Mucinous (inv+LMP)	Mucinous ovarian cancer: invasive and low malignant potential	0.923285	0.746567	1.14184	0.461515	0.983969	-0.0660595	1.20826	0.00595116	0.0530588	0.429481	-1.50431	0.0421987	16	2	WHR_run
HOMA-B	ieu-b-117	ABCC8+KCNJ11	ieu-a-1232	Mucinous LMP	Low malignant potential mucinous ovarian cancer	0.977537	0.861353	1.10939	0.724901	0.983969	0.178311	-0.127411	0.843522	0.0530588	0.429481	-0.428181	0.694275	16	2	WHR_run
HOMA-B	ieu-b-117	ABCC8+KCNJ11	ieu-a-1233	LMP OC	Low malignant potential ovarian cancer	0.989689	0.829622	1.18064	0.908329	0.983969	0.0105096	-0.986176	0.017854	0.0530588	0.429481	-0.195337	0.907345	16	2	WHR_run
HOMA-B	ieu-b-117	ABCC8+KCNJ11	ieu-b-4963	Overall OC (rep)	Ovarian cancer (overall; replication)	0.999597	0.998423	1.00077	0.500889	0.983969		-0.00401236	0.366281	0.0530588	0.429481	-0.0076022	0.198666	16	2	WHR_run
HOMA-B	ieu-b-117	DPP4	ieu-a-1120	Overall OC (OCAC)	Ovarian cancer (overall; OCAC)	0.927124	0.754589	1.13911	0.471376	0.983969	-0.116621	0.648835	0.00236121	0.318949	7.51804e-08	-0.237241	0.467355	19	2	WHR_run
HOMA-B	ieu-b-117	DPP4	ieu-a-1121	HGSC	High grade serous ovarian cancer	0.978486	0.659905	1.45087	0.913824	0.983969	-0.020475	1.06222	2.35853e-05	0.318949	7.51804e-08	-0.0681894	0.913806	19	2	WHR_run
HOMA-B	ieu-b-117	DPP4	ieu-a-1122	LGSC	Low grade serous ovarian cancer	0.793214	0.177996	3.53485	0.76124	0.983969	0.318371	-0.727648	0.292531	0.318949	7.51804e-08	-0.72633	0.76087	19	2	WHR_run
HOMA-B	ieu-b-117	DPP4	ieu-a-1123	Inv mucinous	Invasive mucinous ovarian cancer	0.464485	0.23732	0.909095	0.0252097	0.983969	0.334098	-2.29521	4.94019e-05	0.318949	7.51804e-08	-2.40423	0.0138383	19	2	WHR_run
HOMA-B	ieu-b-117	DPP4	ieu-a-1124	Clear cell	Clear cell ovarian cancer	0.755279	0.284577	2.00455	0.573035	0.983969	0.894941	-0.313616	0.585863	0.318949	7.51804e-08	-0.879978	0.570914	19	2	WHR_run
HOMA-B	ieu-b-117	DPP4	ieu-a-1125	Endometrioid	Endometrioid ovarian cancer	1.16592	0.746656	1.82061	0.49959	0.983969	0.183188	0.837998	0.0427775	0.318949	7.51804e-08	0.481303	0.496177	19	2	WHR_run
HOMA-B	ieu-b-117	DPP4	ieu-a-1228	Serous (HG+LG)	High grade and low grade serous ovarian cancer	0.976487	0.753557	1.26537	0.857189	0.983969	-0.0262389	0.906819	9.91192e-05	0.318949	7.51804e-08	-0.074601	0.85711	19	2	WHR_run
HOMA-B	ieu-b-117	DPP4	ieu-a-1229	Serous (LG+LMP)	Serous ovarian cancer: low grade and low malignant potential	0.893934	0.541003	1.4771	0.661681	0.983969	1.8679	-0.0600265	0.884024	0.318949	7.51804e-08	-0.351541	0.660626	19	2	WHR_run
HOMA-B	ieu-b-117	DPP4	ieu-a-1230	Serous LMP	Serous ovarian cancer: low malignant potential	0.98411	0.206391	4.69241	0.983964	0.983969		-0.00288945	0.995354	0.318949	7.51804e-08	-0.0502216	0.983963	19	2	WHR_run
HOMA-B	ieu-b-117	DPP4	ieu-a-1231	Mucinous (inv+LMP)	Mucinous ovarian cancer: invasive and low malignant potential	0.618909	0.377337	1.01514	0.0573684	0.983969	-2.10084	0.228384	0.595944	0.318949	7.51804e-08	-1.50431	0.0421987	19	2	WHR_run
HOMA-B	ieu-b-117	DPP4	ieu-a-1232	Mucinous LMP	Low malignant potential mucinous ovarian cancer	0.872347	0.440705	1.72675	0.695047	0.983969	-0.0459582	2.97156	3.08314e-06	0.318949	7.51804e-08	-0.428181	0.694275	19	2	WHR_run
HOMA-B	ieu-b-117	DPP4	ieu-a-1233	LMP OC	Low malignant potential ovarian cancer	0.939599	0.32899	2.6835	0.907366	0.983969	-0.0555623	1.12131	0.00564704	0.318949	7.51804e-08	-0.195337	0.907345	19	2	WHR_run
HOMA-B	ieu-b-117	DPP4	ieu-b-4963	Overall OC (rep)	Ovarian cancer (overall; replication)	0.997578	0.993793	1.00138	0.211243	0.983969		-0.00596013	0.0876399	0.318949	7.51804e-08	-0.0076022	0.198666	19	2	WHR_run
HOMA-B	ieu-b-117	GLP1R	ieu-a-1120	Overall OC (OCAC)	Ovarian cancer (overall; OCAC)	1.03356	0.929214	1.14961	0.543277	0.983969	0.241694	0.136557	0.66267	-0.13912	0.267468	-0.237241	0.467355	11	2	WHR_run
HOMA-B	ieu-b-117	GLP1R	ieu-a-1121	HGSC	High grade serous ovarian cancer	1.00953	0.849496	1.19972	0.914212	0.983969	-0.0303397	-0.312677	0.349249	-0.13912	0.267468	-0.0681894	0.913806	11	2	WHR_run
HOMA-B	ieu-b-117	GLP1R	ieu-a-1122	LGSC	Low grade serous ovarian cancer	1.10633	0.563393	2.17249	0.76915	0.983969	-0.821316	-0.123031	0.89279	-0.13912	0.267468	-0.72633	0.76087	11	2	WHR_run
HOMA-B	ieu-b-117	GLP1R	ieu-a-1123	Inv mucinous	Invasive mucinous ovarian cancer	1.39721	0.730567	2.67216	0.311994	0.983969	-0.314191	-1.06456	0.162576	-0.13912	0.267468	-2.40423	0.0138383	11	2	WHR_run
HOMA-B	ieu-b-117	GLP1R	ieu-a-1124	Clear cell	Clear cell ovarian cancer	1.13023	0.702527	1.81833	0.61382	0.983969	0.052034	2.35274	0.00663219	-0.13912	0.267468	-0.879978	0.570914	11	2	WHR_run
HOMA-B	ieu-b-117	GLP1R	ieu-a-1125	Endometrioid	Endometrioid ovarian cancer	0.935234	0.745851	1.1727	0.561908	0.983969	-0.0588048	1.13866	0.116163	-0.13912	0.267468	0.481303	0.496177	11	2	WHR_run
HOMA-B	ieu-b-117	GLP1R	ieu-a-1228	Serous (HG+LG)	High grade and low grade serous ovarian cancer	1.01043	0.901155	1.13296	0.858938	0.983969	-0.0415755	-0.24963	0.429184	-0.13912	0.267468	-0.074601	0.85711	11	2	WHR_run
HOMA-B	ieu-b-117	GLP1R	ieu-a-1229	Serous (LG+LMP)	Serous ovarian cancer: low grade and low malignant potential	1.05012	0.830347	1.32807	0.683114	0.983969	-0.140919	-0.347054	0.52553	-0.13912	0.267468	-0.351541	0.660626	11	2	WHR_run
HOMA-B	ieu-b-117	GLP1R	ieu-a-1230	Serous LMP	Serous ovarian cancer: low malignant potential	1.00701	0.509451	1.99052	0.983966	0.983969	-0.0134278	-0.520325	0.431688	-0.13912	0.267468	-0.0502216	0.983963	11	2	WHR_run
HOMA-B	ieu-b-117	GLP1R	ieu-a-1231	Mucinous (inv+LMP)	Mucinous ovarian cancer: invasive and low malignant potential	1.23279	0.808852	1.87892	0.330379	0.983969	-0.288705	-0.724891	0.293554	-0.13912	0.267468	-1.50431	0.0421987	11	2	WHR_run
HOMA-B	ieu-b-117	GLP1R	ieu-a-1232	Mucinous LMP	Low malignant potential mucinous ovarian cancer	1.06138	0.774469	1.45458	0.711028	0.983969	-0.215515	-0.276401	0.798116	-0.13912	0.267468	-0.428181	0.694275	11	2	WHR_run
HOMA-B	ieu-b-117	GLP1R	ieu-a-1233	LMP OC	Low malignant potential ovarian cancer	1.02755	0.648578	1.62795	0.907848	0.983969	-0.0660004	-0.411744	0.446432	-0.13912	0.267468	-0.195337	0.907345	11	2	WHR_run
HOMA-B	ieu-b-117	GLP1R	ieu-b-4963	Overall OC (rep)	Ovarian cancer (overall; replication)	1.00106	0.99859	1.00353	0.401116	0.983969		-0.000975912	0.818187	-0.13912	0.267468	-0.0076022	0.198666	11	2	WHR_run
HOMA-B	ieu-b-117	GPD2	ieu-a-1120	Overall OC (OCAC)	Ovarian cancer (overall; OCAC)	1.06274	0.877948	1.28642	0.532402	0.983969	-0.709302	-0.0857831	0.915427	-0.256474	0.222597	-0.237241	0.467355	2	2	WHR_run
HOMA-B	ieu-b-117	GPD2	ieu-a-1121	HGSC	High grade serous ovarian cancer	1.01764	0.740489	1.39853	0.914142	0.983969	-0.0756497	-0.231182	0.821675	-0.256474	0.222597	-0.0681894	0.913806	2	2	WHR_run
HOMA-B	ieu-b-117	GPD2	ieu-a-1122	LGSC	Low grade serous ovarian cancer	1.20477	0.349864	4.14864	0.767776	0.983969	0.63075	0.295338	0.931875	-0.256474	0.222597	-0.72633	0.76087	2	2	WHR_run
HOMA-B	ieu-b-117	GPD2	ieu-a-1123	Inv mucinous	Invasive mucinous ovarian cancer	1.85266	0.613069	5.59863	0.274461	0.983969	1.05093	0.586737	0.786868	-0.256474	0.222597	-2.40423	0.0138383	2	2	WHR_run
HOMA-B	ieu-b-117	GPD2	ieu-a-1124	Clear cell	Clear cell ovarian cancer	1.25319	0.529921	2.96362	0.607296	0.983969	-0.275224	-0.820029	0.768587	-0.256474	0.222597	-0.879978	0.570914	2	2	WHR_run
HOMA-B	ieu-b-117	GPD2	ieu-a-1125	Endometrioid	Endometrioid ovarian cancer	0.883873	0.588268	1.32802	0.552331	0.983969	-0.105012	1.1755	0.459167	-0.256474	0.222597	0.481303	0.496177	2	2	WHR_run
HOMA-B	ieu-b-117	GPD2	ieu-a-1228	Serous (HG+LG)	High grade and low grade serous ovarian cancer	1.01932	0.825801	1.25818	0.858626	0.983969	-0.140361	-0.136314	0.885802	-0.256474	0.222597	-0.074601	0.85711	2	2	WHR_run
HOMA-B	ieu-b-117	GPD2	ieu-a-1229	Serous (LG+LMP)	Serous ovarian cancer: low grade and low malignant potential	1.09435	0.713465	1.67857	0.679535	0.983969	-0.446843	-0.201774	0.918149	-0.256474	0.222597	-0.351541	0.660626	2	2	WHR_run
HOMA-B	ieu-b-117	GPD2	ieu-a-1230	Serous LMP	Serous ovarian cancer: low malignant potential	1.01296	0.288433	3.55749	0.983966	0.983969	-0.0255834	-0.503473	0.791101	-0.256474	0.222597	-0.0502216	0.983963	2	2	WHR_run
HOMA-B	ieu-b-117	GPD2	ieu-a-1231	Mucinous (inv+LMP)	Mucinous ovarian cancer: invasive and low malignant potential	1.47081	0.713659	3.03128	0.295709	0.983969	-0.403247	-0.956775	0.558537	-0.256474	0.222597	-1.50431	0.0421987	2	2	WHR_run
HOMA-B	ieu-b-117	GPD2	ieu-a-1232	Mucinous LMP	Low malignant potential mucinous ovarian cancer	1.11607	0.627807	1.98408	0.70832	0.983969	-0.0352592	-3.11457	0.439746	-0.256474	0.222597	-0.428181	0.694275	2	2	WHR_run
HOMA-B	ieu-b-117	GPD2	ieu-a-1233	LMP OC	Low malignant potential ovarian cancer	1.05138	0.450497	2.45371	0.907762	0.983969	-0.0334938	-1.49576	0.505132	-0.256474	0.222597	-0.195337	0.907345	2	2	WHR_run
HOMA-B	ieu-b-117	GPD2	ieu-b-4963	Overall OC (rep)	Ovarian cancer (overall; replication)	1.00195	0.997633	1.00629	0.376296	0.983969		-0.00171764	0.895729	-0.256474	0.222597	-0.0076022	0.198666	2	2	WHR_run
HOMA-B	ieu-b-117	PPARG	ieu-a-1120	Overall OC (OCAC)	Ovarian cancer (overall; OCAC)	0.986731	0.949527	1.02539	0.495729	0.983969	0.0392121	-0.340662	0.000349439	0.056306	0.0506166	-0.237241	0.467355	36	2	WHR_run
HOMA-B	ieu-b-117	PPARG	ieu-a-1121	HGSC	High grade serous ovarian cancer	0.996168	0.929163	1.06801	0.913937	0.983969	0.018103	-0.21209	0.053208	0.056306	0.0506166	-0.0681894	0.913806	36	2	WHR_run
HOMA-B	ieu-b-117	PPARG	ieu-a-1122	LGSC	Low grade serous ovarian cancer	0.959928	0.735318	1.25315	0.763631	0.983969	-0.086475	0.472931	0.156925	0.056306	0.0506166	-0.72633	0.76087	36	2	WHR_run
HOMA-B	ieu-b-117	PPARG	ieu-a-1123	Inv mucinous	Invasive mucinous ovarian cancer	0.873391	0.734396	1.03869	0.125833	0.983969	0.0796778	-1.699	6.85272e-10	0.056306	0.0506166	-2.40423	0.0138383	36	2	WHR_run
HOMA-B	ieu-b-117	PPARG	ieu-a-1124	Clear cell	Clear cell ovarian cancer	0.951659	0.796148	1.13755	0.586239	0.983969	0.0716172	-0.691845	0.0131929	0.056306	0.0506166	-0.879978	0.570914	36	2	WHR_run
HOMA-B	ieu-b-117	PPARG	ieu-a-1125	Endometrioid	Endometrioid ovarian cancer	1.02747	0.945967	1.116	0.520429	0.983969	-0.021667	-1.25076	3.8914e-10	0.056306	0.0506166	0.481303	0.496177	36	2	WHR_run
HOMA-B	ieu-b-117	PPARG	ieu-a-1228	Serous (HG+LG)	High grade and low grade serous ovarian cancer	0.995808	0.951116	1.0426	0.857706	0.983969	0.0290459	-0.144615	0.1919	0.056306	0.0506166	-0.074601	0.85711	36	2	WHR_run
HOMA-B	ieu-b-117	PPARG	ieu-a-1229	Serous (LG+LMP)	Serous ovarian cancer: low grade and low malignant potential	0.980401	0.895512	1.07334	0.668378	0.983969	0.0208937	-0.94736	2.2119e-06	0.056306	0.0506166	-0.351541	0.660626	36	2	WHR_run
HOMA-B	ieu-b-117	PPARG	ieu-a-1230	Serous LMP	Serous ovarian cancer: low malignant potential	0.997176	0.756855	1.31381	0.983964	0.983969	0.00157313	-1.79755	1.19105e-13	0.056306	0.0506166	-0.0502216	0.983963	36	2	WHR_run
HOMA-B	ieu-b-117	PPARG	ieu-a-1231	Mucinous (inv+LMP)	Mucinous ovarian cancer: invasive and low malignant potential	0.918786	0.816636	1.03371	0.158961	0.983969	0.124844	-0.67846	0.00113372	0.056306	0.0506166	-1.50431	0.0421987	36	2	WHR_run
HOMA-B	ieu-b-117	PPARG	ieu-a-1232	Mucinous LMP	Low malignant potential mucinous ovarian cancer	0.976179	0.863522	1.10353	0.69998	0.983969	-0.0535272	0.450409	0.14766	0.056306	0.0506166	-0.428181	0.694275	36	2	WHR_run
HOMA-B	ieu-b-117	PPARG	ieu-a-1233	LMP OC	Low malignant potential ovarian cancer	0.989062	0.821564	1.19071	0.907508	0.983969	0.0123236	-0.892483	5.73028e-06	0.056306	0.0506166	-0.195337	0.907345	36	2	WHR_run
HOMA-B	ieu-b-117	PPARG	ieu-b-4963	Overall OC (rep)	Ovarian cancer (overall; replication)	0.999572	0.998791	1.00035	0.282835	0.983969		-0.00226648	0.195481	0.056306	0.0506166	-0.0076022	0.198666	36	2	WHR_run
HOMA-B	ieu-b-117	PRKAB1	ieu-a-1120	Overall OC (OCAC)	Ovarian cancer (overall; OCAC)	1.03714	0.934065	1.15158	0.49475	0.983969				-0.153696	0.0463459	-0.237241	0.467355	14	2	WHR_run
HOMA-B	ieu-b-117	PRKAB1	ieu-a-1121	HGSC	High grade serous ovarian cancer	1.01054	0.835621	1.22206	0.913933	0.983969				-0.153696	0.0463459	-0.0681894	0.913806	14	2	WHR_run
HOMA-B	ieu-b-117	PRKAB1	ieu-a-1122	LGSC	Low grade serous ovarian cancer	1.1181	0.540289	2.31386	0.76353	0.983969				-0.153696	0.0463459	-0.72633	0.76087	14	2	WHR_run
HOMA-B	ieu-b-117	PRKAB1	ieu-a-1123	Inv mucinous	Invasive mucinous ovarian cancer	1.44704	0.906487	2.30994	0.121487	0.983969				-0.153696	0.0463459	-2.40423	0.0138383	14	2	WHR_run
HOMA-B	ieu-b-117	PRKAB1	ieu-a-1124	Clear cell	Clear cell ovarian cancer	1.14482	0.703929	1.86186	0.585697	0.983969				-0.153696	0.0463459	-0.879978	0.570914	14	2	WHR_run
HOMA-B	ieu-b-117	PRKAB1	ieu-a-1125	Endometrioid	Endometrioid ovarian cancer	0.928695	0.741471	1.1632	0.519586	0.983969				-0.153696	0.0463459	0.481303	0.496177	14	2	WHR_run
HOMA-B	ieu-b-117	PRKAB1	ieu-a-1228	Serous (HG+LG)	High grade and low grade serous ovarian cancer	1.01153	0.892386	1.14659	0.857684	0.983969				-0.153696	0.0463459	-0.074601	0.85711	14	2	WHR_run
HOMA-B	ieu-b-117	PRKAB1	ieu-a-1229	Serous (LG+LMP)	Serous ovarian cancer: low grade and low malignant potential	1.05552	0.824515	1.35124	0.668098	0.983969				-0.153696	0.0463459	-0.351541	0.660626	14	2	WHR_run
HOMA-B	ieu-b-117	PRKAB1	ieu-a-1230	Serous LMP	Serous ovarian cancer: low malignant potential	1.00775	0.474735	2.13921	0.983964	0.983969				-0.153696	0.0463459	-0.0502216	0.983963	14	2	WHR_run
HOMA-B	ieu-b-117	PRKAB1	ieu-a-1231	Mucinous (inv+LMP)	Mucinous ovarian cancer: invasive and low malignant potential	1.26012	0.916328	1.7329	0.154905	0.983969				-0.153696	0.0463459	-1.50431	0.0421987	14	2	WHR_run
HOMA-B	ieu-b-117	PRKAB1	ieu-a-1232	Mucinous LMP	Low malignant potential mucinous ovarian cancer	1.06802	0.76439	1.49227	0.699773	0.983969				-0.153696	0.0463459	-0.428181	0.694275	14	2	WHR_run
HOMA-B	ieu-b-117	PRKAB1	ieu-a-1233	LMP OC	Low malignant potential ovarian cancer	1.03048	0.621001	1.70996	0.907502	0.983969				-0.153696	0.0463459	-0.195337	0.907345	14	2	WHR_run
HOMA-B	ieu-b-117	PRKAB1	ieu-b-4963	Overall OC (rep)	Ovarian cancer (overall; replication)	1.00117	0.999049	1.00329	0.28011	0.983969		-0.00298424	0.495974	-0.153696	0.0463459	-0.0076022	0.198666	14	2	WHR_run
WHR (female)	ieu-a-81	ABCC8+KCNJ11	ieu-a-1120	Overall OC (OCAC)	Ovarian cancer (overall; OCAC)	0.990971	0.959831	1.02312	0.577689	0.976167	0.013835	-0.655567	0.00179573	0.222594	0.00896997	-0.0407459	0.568781	16	29	WHR_run
WHR (female)	ieu-a-81	ABCC8+KCNJ11	ieu-a-1121	HGSC	High grade serous ovarian cancer	1.00583	0.965103	1.04827	0.782915	0.976167	-0.00667631	-0.870232	0.00261135	0.222594	0.00896997	0.0261011	0.781729	16	29	WHR_run
WHR (female)	ieu-a-81	ABCC8+KCNJ11	ieu-a-1122	LGSC	Low grade serous ovarian cancer	0.950464	0.843855	1.07054	0.40259	0.976167	-0.11008	0.461528	0.507923	0.222594	0.00896997	-0.228241	0.376938	16	29	WHR_run
WHR (female)	ieu-a-81	ABCC8+KCNJ11	ieu-a-1123	Inv mucinous	Invasive mucinous ovarian cancer	0.996367	0.907586	1.09383	0.939072	0.976167	-0.00172542	2.1094	0.000277934	0.222594	0.00896997	-0.0163508	0.939046	16	29	WHR_run
WHR (female)	ieu-a-81	ABCC8+KCNJ11	ieu-a-1124	Clear cell	Clear cell ovarian cancer	0.948468	0.847961	1.06089	0.354569	0.976167	0.0401279	-1.31846	0.026903	0.222594	0.00896997	-0.237685	0.32219	16	29	WHR_run
WHR (female)	ieu-a-81	ABCC8+KCNJ11	ieu-a-1125	Endometrioid	Endometrioid ovarian cancer	0.942717	0.858105	1.03567	0.218895	0.976167	0.050373	-1.17105	0.00545375	0.222594	0.00896997	-0.265009	0.163524	16	29	WHR_run
WHR (female)	ieu-a-81	ABCC8+KCNJ11	ieu-a-1228	Serous (HG+LG)	High grade and low grade serous ovarian cancer	1.00065	0.958857	1.04427	0.976074	0.976167	-0.000840381	-0.776882	0.00560552	0.222594	0.00896997	0.00293304	0.976072	16	29	WHR_run
WHR (female)	ieu-a-81	ABCC8+KCNJ11	ieu-a-1229	Serous (LG+LMP)	Serous ovarian cancer: low grade and low malignant potential	0.978366	0.900134	1.0634	0.607002	0.976167	0.0264092	-0.828156	0.0498729	0.222594	0.00896997	-0.0982551	0.599847	16	29	WHR_run
WHR (female)	ieu-a-81	ABCC8+KCNJ11	ieu-a-1230	Serous LMP	Serous ovarian cancer: low malignant potential	0.995243	0.898312	1.10263	0.927326	0.976167	0.0031195	-1.52859	0.00295939	0.222594	0.00896997	-0.0214222	0.927282	16	29	WHR_run
WHR (female)	ieu-a-81	ABCC8+KCNJ11	ieu-a-1231	Mucinous (inv+LMP)	Mucinous ovarian cancer: invasive and low malignant potential	1.0187	0.948033	1.09463	0.613503	0.976167	0.0153329	1.20826	0.00595116	0.222594	0.00896997	0.0832284	0.606702	16	29	WHR_run
WHR (female)	ieu-a-81	ABCC8+KCNJ11	ieu-a-1232	Mucinous LMP	Low malignant potential mucinous ovarian cancer	1.04666	0.934282	1.17255	0.43133	0.976167	-0.357898	-0.127411	0.843522	0.222594	0.00896997	0.204858	0.409245	16	29	WHR_run
WHR (female)	ieu-a-81	ABCC8+KCNJ11	ieu-a-1233	LMP OC	Low malignant potential ovarian cancer	1.01144	0.944657	1.08295	0.744111	0.976167	-0.0115355	-0.986176	0.017854	0.222594	0.00896997	0.0511068	0.742162	16	29	WHR_run
WHR (female)	ieu-a-81	ABCC8+KCNJ11	ieu-b-4963	Overall OC (rep)	Ovarian cancer (overall; replication)	0.9999	0.999345	1.00045	0.723067	0.976167		-0.00401236	0.366281	0.222594	0.00896997	-0.000450935	0.720593	16	32	WHR_run
WHR (female)	ieu-a-81	DPP4	ieu-a-1120	Overall OC (OCAC)	Ovarian cancer (overall; OCAC)	0.916255	0.677267	1.23958	0.570583	0.976167	-0.134796	0.648835	0.00236121	2.14649	4.0245e-09	-0.0407459	0.568781	19	29	WHR_run
WHR (female)	ieu-a-81	DPP4	ieu-a-1121	HGSC	High grade serous ovarian cancer	1.05762	0.711239	1.57271	0.781965	0.976167	0.0527442	1.06222	2.35853e-05	2.14649	4.0245e-09	0.0261011	0.781729	19	29	WHR_run
WHR (female)	ieu-a-81	DPP4	ieu-a-1122	LGSC	Low grade serous ovarian cancer	0.612677	0.204151	1.83871	0.382252	0.976167	0.673289	-0.727648	0.292531	2.14649	4.0245e-09	-0.228241	0.376938	19	29	WHR_run
WHR (female)	ieu-a-81	DPP4	ieu-a-1123	Inv mucinous	Invasive mucinous ovarian cancer	0.965512	0.392685	2.37395	0.939051	0.976167	0.0152913	-2.29521	4.94019e-05	2.14649	4.0245e-09	-0.0163508	0.939046	19	29	WHR_run
WHR (female)	ieu-a-81	DPP4	ieu-a-1124	Clear cell	Clear cell ovarian cancer	0.600383	0.215566	1.67216	0.328944	0.976167	1.62679	-0.313616	0.585863	2.14649	4.0245e-09	-0.237685	0.32219	19	29	WHR_run
WHR (female)	ieu-a-81	DPP4	ieu-a-1125	Endometrioid	Endometrioid ovarian cancer	0.566182	0.248785	1.28852	0.175159	0.976167	-0.678807	0.837998	0.0427775	2.14649	4.0245e-09	-0.265009	0.163524	19	29	WHR_run
WHR (female)	ieu-a-81	DPP4	ieu-a-1228	Serous (HG+LG)	High grade and low grade serous ovarian cancer	1.00632	0.666896	1.51848	0.976073	0.976167	0.00694267	0.906819	9.91192e-05	2.14649	4.0245e-09	0.00293304	0.976072	19	29	WHR_run
WHR (female)	ieu-a-81	DPP4	ieu-a-1229	Serous (LG+LMP)	Serous ovarian cancer: low grade and low malignant potential	0.809852	0.367154	1.78634	0.60129	0.976167	3.51351	-0.0600265	0.884024	2.14649	4.0245e-09	-0.0982551	0.599847	19	29	WHR_run
WHR (female)	ieu-a-81	DPP4	ieu-a-1230	Serous LMP	Serous ovarian cancer: low malignant potential	0.955059	0.355718	2.56422	0.927291	0.976167		-0.00288945	0.995354	2.14649	4.0245e-09	-0.0214222	0.927282	19	29	WHR_run
WHR (female)	ieu-a-81	DPP4	ieu-a-1231	Mucinous (inv+LMP)	Mucinous ovarian cancer: invasive and low malignant potential	1.1956	0.604026	2.36656	0.608072	0.976167	0.782232	0.228384	0.595944	2.14649	4.0245e-09	0.0832284	0.606702	19	29	WHR_run
WHR (female)	ieu-a-81	DPP4	ieu-a-1232	Mucinous LMP	Low malignant potential mucinous ovarian cancer	1.55228	0.540696	4.45643	0.413801	0.976167	0.147978	2.97156	3.08314e-06	2.14649	4.0245e-09	0.204858	0.409245	19	29	WHR_run
WHR (female)	ieu-a-81	DPP4	ieu-a-1233	LMP OC	Low malignant potential ovarian cancer	1.11594	0.579916	2.14743	0.74255	0.976167	0.0978325	1.12131	0.00564704	2.14649	4.0245e-09	0.0511068	0.742162	19	29	WHR_run
WHR (female)	ieu-a-81	DPP4	ieu-b-4963	Overall OC (rep)	Ovarian cancer (overall; replication)	0.999033	0.993738	1.00436	0.721087	0.976167		-0.00596013	0.0876399	2.14649	4.0245e-09	-0.000450935	0.720593	19	32	WHR_run
WHR (female)	ieu-a-81	GLP1R	ieu-a-1120	Overall OC (OCAC)	Ovarian cancer (overall; OCAC)	0.998051	0.984931	1.01135	0.772581	0.976167	-0.014288	0.136557	0.66267	0.0478852	0.737381	-0.0407459	0.568781	12	29	WHR_run
WHR (female)	ieu-a-81	GLP1R	ieu-a-1121	HGSC	High grade serous ovarian cancer	1.00125	0.989833	1.0128	0.830868	0.976167	-0.00399729	-0.312677	0.349249	0.0478852	0.737381	0.0261011	0.781729	12	29	WHR_run
WHR (female)	ieu-a-81	GLP1R	ieu-a-1122	LGSC	Low grade serous ovarian cancer	0.98913	0.923801	1.05908	0.753897	0.976167	0.0888346	-0.123031	0.89279	0.0478852	0.737381	-0.228241	0.376938	12	29	WHR_run
WHR (female)	ieu-a-81	GLP1R	ieu-a-1123	Inv mucinous	Invasive mucinous ovarian cancer	0.999217	0.97886	1.02	0.940569	0.976167	0.000735477	-1.06456	0.162576	0.0478852	0.737381	-0.0163508	0.939046	12	29	WHR_run
WHR (female)	ieu-a-81	GLP1R	ieu-a-1124	Clear cell	Clear cell ovarian cancer	0.988683	0.921621	1.06062	0.750789	0.976167	-0.00483759	2.35274	0.00663219	0.0478852	0.737381	-0.237685	0.32219	12	29	WHR_run
WHR (female)	ieu-a-81	GLP1R	ieu-a-1125	Endometrioid	Endometrioid ovarian cancer	0.98739	0.914862	1.06567	0.744413	0.976167	-0.0111447	1.13866	0.116163	0.0478852	0.737381	-0.265009	0.163524	12	29	WHR_run
WHR (female)	ieu-a-81	GLP1R	ieu-a-1228	Serous (HG+LG)	High grade and low grade serous ovarian cancer	1.00014	0.990967	1.0094	0.976167	0.976167	-0.000562631	-0.24963	0.429184	0.0478852	0.737381	0.00293304	0.976072	12	29	WHR_run
WHR (female)	ieu-a-81	GLP1R	ieu-a-1229	Serous (LG+LMP)	Serous ovarian cancer: low grade and low malignant potential	0.995306	0.963345	1.02833	0.77753	0.976167	0.0135569	-0.347054	0.52553	0.0478852	0.737381	-0.0982551	0.599847	12	29	WHR_run
WHR (female)	ieu-a-81	GLP1R	ieu-a-1230	Serous LMP	Serous ovarian cancer: low malignant potential	0.998975	0.976425	1.02205	0.929828	0.976167	0.00197147	-0.520325	0.431688	0.0478852	0.737381	-0.0214222	0.927282	12	29	WHR_run
WHR (female)	ieu-a-81	GLP1R	ieu-a-1231	Mucinous (inv+LMP)	Mucinous ovarian cancer: invasive and low malignant potential	1.00399	0.976465	1.0323	0.778732	0.976167	-0.00549795	-0.724891	0.293554	0.0478852	0.737381	0.0832284	0.606702	12	29	WHR_run
WHR (female)	ieu-a-81	GLP1R	ieu-a-1232	Mucinous LMP	Low malignant potential mucinous ovarian cancer	1.00986	0.949251	1.07433	0.756062	0.976167	-0.0354907	-0.276401	0.798116	0.0478852	0.737381	0.204858	0.409245	12	29	WHR_run
WHR (female)	ieu-a-81	GLP1R	ieu-a-1233	LMP OC	Low malignant potential ovarian cancer	1.00245	0.982183	1.02314	0.814334	0.976167	-0.00594365	-0.411744	0.446432	0.0478852	0.737381	0.0511068	0.742162	12	29	WHR_run
WHR (female)	ieu-a-81	GLP1R	ieu-b-4963	Overall OC (rep)	Ovarian cancer (overall; replication)	0.999978	0.999805	1.00015	0.806745	0.976167		-0.000975912	0.818187	0.0478852	0.737381	-0.000450935	0.720593	12	32	WHR_run
WHR (female)	ieu-a-81	GPD2	ieu-a-1120	Overall OC (OCAC)	Ovarian cancer (overall; OCAC)	1.02098	0.927819	1.12348	0.670654	0.976167	-0.241987	-0.0857831	0.915427	-0.509462	0.522929	-0.0407459	0.568781	2	29	WHR_run
WHR (female)	ieu-a-81	GPD2	ieu-a-1121	HGSC	High grade serous ovarian cancer	0.986791	0.890625	1.09334	0.799349	0.976167	0.0575197	-0.231182	0.821675	-0.509462	0.522929	0.0261011	0.781729	2	29	WHR_run
WHR (female)	ieu-a-81	GPD2	ieu-a-1122	LGSC	Low grade serous ovarian cancer	1.12331	0.72328	1.74459	0.604673	0.976167	0.393718	0.295338	0.931875	-0.509462	0.522929	-0.228241	0.376938	2	29	WHR_run
WHR (female)	ieu-a-81	GPD2	ieu-a-1123	Inv mucinous	Invasive mucinous ovarian cancer	1.00836	0.813259	1.25028	0.939477	0.976167	0.0141974	0.586737	0.786868	-0.509462	0.522929	-0.0163508	0.939046	2	29	WHR_run
WHR (female)	ieu-a-81	GPD2	ieu-a-1124	Clear cell	Clear cell ovarian cancer	1.12873	0.725376	1.75637	0.591422	0.976167	-0.147667	-0.820029	0.768587	-0.509462	0.522929	-0.237685	0.32219	2	29	WHR_run
WHR (female)	ieu-a-81	GPD2	ieu-a-1125	Endometrioid	Endometrioid ovarian cancer	1.14455	0.725656	1.80526	0.561438	0.976167	0.114855	1.1755	0.459167	-0.509462	0.522929	-0.265009	0.163524	2	29	WHR_run
WHR (female)	ieu-a-81	GPD2	ieu-a-1228	Serous (HG+LG)	High grade and low grade serous ovarian cancer	0.998507	0.905517	1.10105	0.976099	0.976167	0.010962	-0.136314	0.885802	-0.509462	0.522929	0.00293304	0.976072	2	29	WHR_run
WHR (female)	ieu-a-81	GPD2	ieu-a-1229	Serous (LG+LMP)	Serous ovarian cancer: low grade and low malignant potential	1.05133	0.825359	1.33917	0.685161	0.976167	-0.248086	-0.201774	0.918149	-0.509462	0.522929	-0.0982551	0.599847	2	29	WHR_run
WHR (female)	ieu-a-81	GPD2	ieu-a-1230	Serous LMP	Serous ovarian cancer: low malignant potential	1.01097	0.797838	1.28105	0.928011	0.976167	-0.021677	-0.503473	0.791101	-0.509462	0.522929	-0.0214222	0.927282	2	29	WHR_run
WHR (female)	ieu-a-81	GPD2	ieu-a-1231	Mucinous (inv+LMP)	Mucinous ovarian cancer: invasive and low malignant potential	0.958485	0.779008	1.17931	0.688538	0.976167	0.0443173	-0.956775	0.558537	-0.509462	0.522929	0.0832284	0.606702	2	29	WHR_run
WHR (female)	ieu-a-81	GPD2	ieu-a-1232	Mucinous LMP	Low malignant potential mucinous ovarian cancer	0.900894	0.60091	1.35064	0.613449	0.976167	0.0335094	-3.11457	0.439746	-0.509462	0.522929	0.204858	0.409245	2	29	WHR_run
WHR (female)	ieu-a-81	GPD2	ieu-a-1233	LMP OC	Low malignant potential ovarian cancer	0.974299	0.818308	1.16003	0.769916	0.976167	0.0174071	-1.49576	0.505132	-0.509462	0.522929	0.0511068	0.742162	2	29	WHR_run
WHR (female)	ieu-a-81	GPD2	ieu-b-4963	Overall OC (rep)	Ovarian cancer (overall; replication)	1.00023	0.998788	1.00167	0.754977	0.976167		-0.00171764	0.895729	-0.509462	0.522929	-0.000450935	0.720593	2	32	WHR_run
WHR (female)	ieu-a-81	PPARG	ieu-a-1120	Overall OC (OCAC)	Ovarian cancer (overall; OCAC)	0.971259	0.878379	1.07396	0.569598	0.976167	0.0856033	-0.340662	0.000349439	0.7157	2.12643e-18	-0.0407459	0.568781	38	29	WHR_run
WHR (female)	ieu-a-81	PPARG	ieu-a-1121	HGSC	High grade serous ovarian cancer	1.01886	0.892674	1.16288	0.781836	0.976167	-0.0880783	-0.21209	0.053208	0.7157	2.12643e-18	0.0261011	0.781729	38	29	WHR_run
WHR (female)	ieu-a-81	PPARG	ieu-a-1122	LGSC	Low grade serous ovarian cancer	0.849292	0.590042	1.22245	0.379357	0.976167	-0.345404	0.472931	0.156925	0.7157	2.12643e-18	-0.228241	0.376938	38	29	WHR_run
WHR (female)	ieu-a-81	PPARG	ieu-a-1123	Inv mucinous	Invasive mucinous ovarian cancer	0.988366	0.732232	1.33409	0.939048	0.976167	0.00688776	-1.699	6.85272e-10	0.7157	2.12643e-18	-0.0163508	0.939046	38	29	WHR_run
WHR (female)	ieu-a-81	PPARG	ieu-a-1124	Clear cell	Clear cell ovarian cancer	0.843571	0.601063	1.18392	0.325267	0.976167	0.24588	-0.691845	0.0131929	0.7157	2.12643e-18	-0.237685	0.32219	38	29	WHR_run
WHR (female)	ieu-a-81	PPARG	ieu-a-1125	Endometrioid	Endometrioid ovarian cancer	0.827235	0.631387	1.08383	0.168827	0.976167	0.151642	-1.25076	3.8914e-10	0.7157	2.12643e-18	-0.265009	0.163524	38	29	WHR_run
WHR (female)	ieu-a-81	PPARG	ieu-a-1228	Serous (HG+LG)	High grade and low grade serous ovarian cancer	1.0021	0.873648	1.14944	0.976072	0.976167	-0.0145156	-0.144615	0.1919	0.7157	2.12643e-18	0.00293304	0.976072	38	29	WHR_run
WHR (female)	ieu-a-81	PPARG	ieu-a-1229	Serous (LG+LMP)	Serous ovarian cancer: low grade and low malignant potential	0.932094	0.716401	1.21273	0.600501	0.976167	0.0742285	-0.94736	2.2119e-06	0.7157	2.12643e-18	-0.0982551	0.599847	38	29	WHR_run
WHR (female)	ieu-a-81	PPARG	ieu-a-1230	Serous LMP	Serous ovarian cancer: low malignant potential	0.984785	0.708493	1.36882	0.927286	0.976167	0.0085293	-1.79755	1.19105e-13	0.7157	2.12643e-18	-0.0214222	0.927282	38	29	WHR_run
WHR (female)	ieu-a-81	PPARG	ieu-a-1231	Mucinous (inv+LMP)	Mucinous ovarian cancer: invasive and low malignant potential	1.06138	0.845675	1.33209	0.607323	0.976167	-0.0877967	-0.67846	0.00113372	0.7157	2.12643e-18	0.0832284	0.606702	38	29	WHR_run
WHR (female)	ieu-a-81	PPARG	ieu-a-1232	Mucinous LMP	Low malignant potential mucinous ovarian cancer	1.15791	0.816147	1.64279	0.411317	0.976167	0.325519	0.450409	0.14766	0.7157	2.12643e-18	0.204858	0.409245	38	29	WHR_run
WHR (female)	ieu-a-81	PPARG	ieu-a-1233	LMP OC	Low malignant potential ovarian cancer	1.03725	0.834027	1.29	0.742338	0.976167	-0.0409836	-0.892483	5.73028e-06	0.7157	2.12643e-18	0.0511068	0.742162	38	29	WHR_run
WHR (female)	ieu-a-81	PPARG	ieu-b-4963	Overall OC (rep)	Ovarian cancer (overall; replication)	0.999677	0.997909	1.00145	0.720817	0.976167		-0.00226648	0.195481	0.7157	2.12643e-18	-0.000450935	0.720593	38	32	WHR_run
WHR (female)	ieu-a-81	PRKAB1	ieu-a-1120	Overall OC (OCAC)	Ovarian cancer (overall; OCAC)	1.0199	0.951851	1.09282	0.575884	0.976167				-0.483717	0.00332652	-0.0407459	0.568781	14	29	WHR_run
WHR (female)	ieu-a-81	PRKAB1	ieu-a-1121	HGSC	High grade serous ovarian cancer	0.987454	0.902725	1.08013	0.782671	0.976167				-0.483717	0.00332652	0.0261011	0.781729	14	29	WHR_run
WHR (female)	ieu-a-81	PRKAB1	ieu-a-1122	LGSC	Low grade serous ovarian cancer	1.11673	0.864713	1.4422	0.397515	0.976167				-0.483717	0.00332652	-0.228241	0.376938	14	29	WHR_run
WHR (female)	ieu-a-81	PRKAB1	ieu-a-1123	Inv mucinous	Invasive mucinous ovarian cancer	1.00794	0.822932	1.23454	0.939066	0.976167				-0.483717	0.00332652	-0.0163508	0.939046	14	29	WHR_run
WHR (female)	ieu-a-81	PRKAB1	ieu-a-1124	Clear cell	Clear cell ovarian cancer	1.12184	0.882276	1.42646	0.348208	0.976167				-0.483717	0.00332652	-0.237685	0.32219	14	29	WHR_run
WHR (female)	ieu-a-81	PRKAB1	ieu-a-1125	Endometrioid	Endometrioid ovarian cancer	1.13677	0.931076	1.3879	0.20812	0.976167				-0.483717	0.00332652	-0.265009	0.163524	14	29	WHR_run
WHR (female)	ieu-a-81	PRKAB1	ieu-a-1228	Serous (HG+LG)	High grade and low grade serous ovarian cancer	0.998582	0.910159	1.0956	0.976073	0.976167				-0.483717	0.00332652	0.00293304	0.976072	14	29	WHR_run
WHR (female)	ieu-a-81	PRKAB1	ieu-a-1229	Serous (LG+LMP)	Serous ovarian cancer: low grade and low malignant potential	1.04868	0.875596	1.25597	0.605548	0.976167				-0.483717	0.00332652	-0.0982551	0.599847	14	29	WHR_run
WHR (female)	ieu-a-81	PRKAB1	ieu-a-1230	Serous LMP	Serous ovarian cancer: low malignant potential	1.01042	0.808734	1.26239	0.927317	0.976167				-0.483717	0.00332652	-0.0214222	0.927282	14	29	WHR_run
WHR (female)	ieu-a-81	PRKAB1	ieu-a-1231	Mucinous (inv+LMP)	Mucinous ovarian cancer: invasive and low malignant potential	0.960541	0.822111	1.12228	0.612119	0.976167				-0.483717	0.00332652	0.0832284	0.606702	14	29	WHR_run
WHR (female)	ieu-a-81	PRKAB1	ieu-a-1232	Mucinous LMP	Low malignant potential mucinous ovarian cancer	0.905658	0.709232	1.15649	0.426942	0.976167				-0.483717	0.00332652	0.204858	0.409245	14	29	WHR_run
WHR (female)	ieu-a-81	PRKAB1	ieu-a-1233	LMP OC	Low malignant potential ovarian cancer	0.975582	0.841203	1.13143	0.74371	0.976167				-0.483717	0.00332652	0.0511068	0.742162	14	29	WHR_run
WHR (female)	ieu-a-81	PRKAB1	ieu-b-4963	Overall OC (rep)	Ovarian cancer (overall; replication)	1.00022	0.999014	1.00142	0.722559	0.976167		-0.00298424	0.495974	-0.483717	0.00332652	-0.000450935	0.720593	14	32	WHR_run

## Sheet: HOMAB_stepB_sensitivity
mediator	mediator_id	outcome_id	p1	nsnp	beta	se	p	OR	LCI	UCI	msg
HOMA-B	ieu-b-117	ieu-a-1123	5e-08	2	-2.40423	0.976759	0.0138383	0.0903353	0.0133175	0.612761
HOMA-B	ieu-b-117	ieu-a-1123	1e-06	5	-2.08652	0.757785	0.00589723	0.124119	0.0281059	0.548122
HOMA-B	ieu-b-117	ieu-a-1123	1e-05	14	-0.994327	0.534022	0.0626087	0.369972	0.129898	1.05375

## Sheet: HOMAB_indirect_sensitivity
mediator	mediator_id	outcome_id	p1	nsnp	beta	se	p	OR	LCI	UCI	msg	beta1	se1	beta_total	se_total	b_indirect	se_indirect	p_indirect	OR_indirect	LCI_indirect	UCI_indirect	mediation_prop
HOMA-B	ieu-b-117	ieu-a-1123	5e-08	2	-2.40423	0.976759	0.0138383	0.0903353	0.0133175	0.612761		0.318949	0.0593026	-2.29521	0.56554	-0.766825	0.342612	0.0252097	0.464485	0.23732	0.909095	0.334098
HOMA-B	ieu-b-117	ieu-a-1123	1e-06	5	-2.08652	0.757785	0.00589723	0.124119	0.0281059	0.548122		0.318949	0.0593026	-2.29521	0.56554	-0.665492	0.271527	0.014249	0.514021	0.301892	0.875203	0.289948
HOMA-B	ieu-b-117	ieu-a-1123	1e-05	14	-0.994327	0.534022	0.0626087	0.369972	0.129898	1.05375		0.318949	0.0593026	-2.29521	0.56554	-0.317139	0.180244	0.0784921	0.728229	0.511495	1.0368	0.138174
