# Supplementary material for: From Pathway Tracing to Actionable Targets: Integrative Mendelian Randomization and Experimental Triangulation Map Metabolic Pathways Across Ovarian Cancer Histotypes
Source: Int J Mol Sci. 2026 Jun 2;27(11):5043. doi: 10.3390/ijms27115043 (PMC13256907; doi:10.3390/ijms27115043)
Supplement: Supplementary file 1 [file ijms-27-05043-s001.zip › Table S2.xlsx]

## Sheet: 1,400 plasma metabolic traits
Supplementary Table 2. Source information for all 1,400 metabolic traits.
OpenGWAS ID	id	reportedTrait	Sample size (N)	Population/ancestry	Platform / matrix	Unit / scaling	Primary reference
ebi-a-GCST90200159	GCST90200159	Dodecenedioate (C12:1-DC) levels	8217	European	Plasma metabolites (Metabolon HD4; UPLC-MS/MS)	Processed metabolite abundance (as in GWAS)	Chen et al., Nat Genet (doi:10.1038/s41588-022-01270-1)
ebi-a-GCST90200160	GCST90200160	Trans-2-hexenoylglycine levels	6545	European	Plasma metabolites (Metabolon HD4; UPLC-MS/MS)	Processed metabolite abundance (as in GWAS)	Chen et al., Nat Genet (doi:10.1038/s41588-022-01270-1)
ebi-a-GCST90200161	GCST90200161	2-hydroxyarachidate levels	8170	European	Plasma metabolites (Metabolon HD4; UPLC-MS/MS)	Processed metabolite abundance (as in GWAS)	Chen et al., Nat Genet (doi:10.1038/s41588-022-01270-1)
ebi-a-GCST90200162	GCST90200162	3-hydroxyphenylacetoylglutamine levels	5371	European	Plasma metabolites (Metabolon HD4; UPLC-MS/MS)	Processed metabolite abundance (as in GWAS)	Chen et al., Nat Genet (doi:10.1038/s41588-022-01270-1)
ebi-a-GCST90200163	GCST90200163	Heptenedioate (C7:1-DC) levels	8128	European	Plasma metabolites (Metabolon HD4; UPLC-MS/MS)	Processed metabolite abundance (as in GWAS)	Chen et al., Nat Genet (doi:10.1038/s41588-022-01270-1)
ebi-a-GCST90200164	GCST90200164	Hexadecenedioate (C16:1-DC) levels	8248	European	Plasma metabolites (Metabolon HD4; UPLC-MS/MS)	Processed metabolite abundance (as in GWAS)	Chen et al., Nat Genet (doi:10.1038/s41588-022-01270-1)
ebi-a-GCST90200165	GCST90200165	Octadecenedioate (C18:1-DC) levels	8267	European	Plasma metabolites (Metabolon HD4; UPLC-MS/MS)	Processed metabolite abundance (as in GWAS)	Chen et al., Nat Genet (doi:10.1038/s41588-022-01270-1)
ebi-a-GCST90200166	GCST90200166	Dihydroferulic acid sulfate levels	5188	European	Plasma metabolites (Metabolon HD4; UPLC-MS/MS)	Processed metabolite abundance (as in GWAS)	Chen et al., Nat Genet (doi:10.1038/s41588-022-01270-1)
ebi-a-GCST90200167	GCST90200167	Glutamine conjugate of C7H12O2 levels	7881	European	Plasma metabolites (Metabolon HD4; UPLC-MS/MS)	Processed metabolite abundance (as in GWAS)	Chen et al., Nat Genet (doi:10.1038/s41588-022-01270-1)
ebi-a-GCST90200168	GCST90200168	Hydroxyasparagine levels	8206	European	Plasma metabolites (Metabolon HD4; UPLC-MS/MS)	Processed metabolite abundance (as in GWAS)	Chen et al., Nat Genet (doi:10.1038/s41588-022-01270-1)
ebi-a-GCST90200169	GCST90200169	Sphingomyelin (d17:1/14:0, d16:1/15:0) levels	8267	European	Plasma metabolites (Metabolon HD4; UPLC-MS/MS)	Processed metabolite abundance (as in GWAS)	Chen et al., Nat Genet (doi:10.1038/s41588-022-01270-1)
ebi-a-GCST90200170	GCST90200170	Octadecadienedioate (C18:2-DC) levels	8231	European	Plasma metabolites (Metabolon HD4; UPLC-MS/MS)	Processed metabolite abundance (as in GWAS)	Chen et al., Nat Genet (doi:10.1038/s41588-022-01270-1)
ebi-a-GCST90200171	GCST90200171	Perfluorooctanoate (PFOA) levels	8199	European	Plasma metabolites (Metabolon HD4; UPLC-MS/MS)	Processed metabolite abundance (as in GWAS)	Chen et al., Nat Genet (doi:10.1038/s41588-022-01270-1)
ebi-a-GCST90200172	GCST90200172	3-carboxy-4-methyl-5-pentyl-2-furanpropionate (3-CMPFP) levels	8234	European	Plasma metabolites (Metabolon HD4; UPLC-MS/MS)	Processed metabolite abundance (as in GWAS)	Chen et al., Nat Genet (doi:10.1038/s41588-022-01270-1)
ebi-a-GCST90200173	GCST90200173	Glutamine conjugate of C6H10O2 (2) levels	8233	European	Plasma metabolites (Metabolon HD4; UPLC-MS/MS)	Processed metabolite abundance (as in GWAS)	Chen et al., Nat Genet (doi:10.1038/s41588-022-01270-1)
ebi-a-GCST90200174	GCST90200174	3-hydroxybutyroylglycine levels	8171	European	Plasma metabolites (Metabolon HD4; UPLC-MS/MS)	Processed metabolite abundance (as in GWAS)	Chen et al., Nat Genet (doi:10.1038/s41588-022-01270-1)
ebi-a-GCST90200175	GCST90200175	Glycine conjugate of C10H14O2 (1) levels	8128	European	Plasma metabolites (Metabolon HD4; UPLC-MS/MS)	Processed metabolite abundance (as in GWAS)	Chen et al., Nat Genet (doi:10.1038/s41588-022-01270-1)
ebi-a-GCST90200176	GCST90200176	Glutamine conjugate of C6H10O2 (1) levels	7980	European	Plasma metabolites (Metabolon HD4; UPLC-MS/MS)	Processed metabolite abundance (as in GWAS)	Chen et al., Nat Genet (doi:10.1038/s41588-022-01270-1)
ebi-a-GCST90200177	GCST90200177	N-methylhydroxyproline levels	6902	European	Plasma metabolites (Metabolon HD4; UPLC-MS/MS)	Processed metabolite abundance (as in GWAS)	Chen et al., Nat Genet (doi:10.1038/s41588-022-01270-1)
ebi-a-GCST90200178	GCST90200178	Glucuronide of C10H18O2 (7) levels	6090	European	Plasma metabolites (Metabolon HD4; UPLC-MS/MS)	Processed metabolite abundance (as in GWAS)	Chen et al., Nat Genet (doi:10.1038/s41588-022-01270-1)
ebi-a-GCST90200179	GCST90200179	Glyco-beta-muricholate levels	7206	European	Plasma metabolites (Metabolon HD4; UPLC-MS/MS)	Processed metabolite abundance (as in GWAS)	Chen et al., Nat Genet (doi:10.1038/s41588-022-01270-1)
ebi-a-GCST90200180	GCST90200180	Glucuronide of C12H22O4 (1) levels	5831	European	Plasma metabolites (Metabolon HD4; UPLC-MS/MS)	Processed metabolite abundance (as in GWAS)	Chen et al., Nat Genet (doi:10.1038/s41588-022-01270-1)
ebi-a-GCST90200181	GCST90200181	N,n,n-trimethyl-alanylproline betaine (tmap) levels	8220	European	Plasma metabolites (Metabolon HD4; UPLC-MS/MS)	Processed metabolite abundance (as in GWAS)	Chen et al., Nat Genet (doi:10.1038/s41588-022-01270-1)
ebi-a-GCST90200182	GCST90200182	Glycine conjugate of C10H12O2 levels	6177	European	Plasma metabolites (Metabolon HD4; UPLC-MS/MS)	Processed metabolite abundance (as in GWAS)	Chen et al., Nat Genet (doi:10.1038/s41588-022-01270-1)
ebi-a-GCST90200183	GCST90200183	N-acetyl-2-aminooctanoate levels	8253	European	Plasma metabolites (Metabolon HD4; UPLC-MS/MS)	Processed metabolite abundance (as in GWAS)	Chen et al., Nat Genet (doi:10.1038/s41588-022-01270-1)
ebi-a-GCST90200109	GCST90200109	Linoleoyl-arachidonoyl-glycerol (18:2/20:4) [2] levels	7744	European	Plasma metabolites (Metabolon HD4; UPLC-MS/MS)	Processed metabolite abundance (as in GWAS)	Chen et al., Nat Genet (doi:10.1038/s41588-022-01270-1)
ebi-a-GCST90200110	GCST90200110	Palmitoleoylcarnitine (C16:1) levels	8263	European	Plasma metabolites (Metabolon HD4; UPLC-MS/MS)	Processed metabolite abundance (as in GWAS)	Chen et al., Nat Genet (doi:10.1038/s41588-022-01270-1)
ebi-a-GCST90200111	GCST90200111	N-stearoyl-sphingadienine (d18:2/18:0) levels	7229	European	Plasma metabolites (Metabolon HD4; UPLC-MS/MS)	Processed metabolite abundance (as in GWAS)	Chen et al., Nat Genet (doi:10.1038/s41588-022-01270-1)
ebi-a-GCST90200112	GCST90200112	2,3-dihydroxy-2-methylbutyrate levels	8018	European	Plasma metabolites (Metabolon HD4; UPLC-MS/MS)	Processed metabolite abundance (as in GWAS)	Chen et al., Nat Genet (doi:10.1038/s41588-022-01270-1)
ebi-a-GCST90200113	GCST90200113	Stearoylcholine levels	7140	European	Plasma metabolites (Metabolon HD4; UPLC-MS/MS)	Processed metabolite abundance (as in GWAS)	Chen et al., Nat Genet (doi:10.1038/s41588-022-01270-1)
ebi-a-GCST90200114	GCST90200114	Glycosyl-N-tricosanoyl-sphingadienine (d18:2/23:0) levels	7274	European	Plasma metabolites (Metabolon HD4; UPLC-MS/MS)	Processed metabolite abundance (as in GWAS)	Chen et al., Nat Genet (doi:10.1038/s41588-022-01270-1)
ebi-a-GCST90200115	GCST90200115	N-palmitoyl-heptadecasphingosine (d17:1/16:0) levels	7141	European	Plasma metabolites (Metabolon HD4; UPLC-MS/MS)	Processed metabolite abundance (as in GWAS)	Chen et al., Nat Genet (doi:10.1038/s41588-022-01270-1)
ebi-a-GCST90200116	GCST90200116	Ceramide (d18:1/14:0, d16:1/16:0) levels	7270	European	Plasma metabolites (Metabolon HD4; UPLC-MS/MS)	Processed metabolite abundance (as in GWAS)	Chen et al., Nat Genet (doi:10.1038/s41588-022-01270-1)
ebi-a-GCST90200117	GCST90200117	Glycosyl-N-(2-hydroxynervonoyl)-sphingosine (d18:1/24:1(2OH)) levels	8012	European	Plasma metabolites (Metabolon HD4; UPLC-MS/MS)	Processed metabolite abundance (as in GWAS)	Chen et al., Nat Genet (doi:10.1038/s41588-022-01270-1)
ebi-a-GCST90200118	GCST90200118	Glycosyl ceramide (d18:2/24:1, d18:1/24:2) levels	8251	European	Plasma metabolites (Metabolon HD4; UPLC-MS/MS)	Processed metabolite abundance (as in GWAS)	Chen et al., Nat Genet (doi:10.1038/s41588-022-01270-1)
ebi-a-GCST90200119	GCST90200119	Glycosyl ceramide (d18:1/23:1, d17:1/24:1) levels	5309	European	Plasma metabolites (Metabolon HD4; UPLC-MS/MS)	Processed metabolite abundance (as in GWAS)	Chen et al., Nat Genet (doi:10.1038/s41588-022-01270-1)
ebi-a-GCST90200120	GCST90200120	Sphingadienine levels	4533	European	Plasma metabolites (Metabolon HD4; UPLC-MS/MS)	Processed metabolite abundance (as in GWAS)	Chen et al., Nat Genet (doi:10.1038/s41588-022-01270-1)
ebi-a-GCST90200121	GCST90200121	Ceramide (d18:1/17:0, d17:1/18:0) levels	6073	European	Plasma metabolites (Metabolon HD4; UPLC-MS/MS)	Processed metabolite abundance (as in GWAS)	Chen et al., Nat Genet (doi:10.1038/s41588-022-01270-1)
ebi-a-GCST90200122	GCST90200122	Nisinate (24:6n3) levels	4765	European	Plasma metabolites (Metabolon HD4; UPLC-MS/MS)	Processed metabolite abundance (as in GWAS)	Chen et al., Nat Genet (doi:10.1038/s41588-022-01270-1)
ebi-a-GCST90200123	GCST90200123	Sphingomyelin (d18:0/20:0, d16:0/22:0) levels	8277	European	Plasma metabolites (Metabolon HD4; UPLC-MS/MS)	Processed metabolite abundance (as in GWAS)	Chen et al., Nat Genet (doi:10.1038/s41588-022-01270-1)
ebi-a-GCST90200124	GCST90200124	Sphingomyelin (d18:2/24:2) levels	8140	European	Plasma metabolites (Metabolon HD4; UPLC-MS/MS)	Processed metabolite abundance (as in GWAS)	Chen et al., Nat Genet (doi:10.1038/s41588-022-01270-1)
ebi-a-GCST90200125	GCST90200125	Sphingomyelin (d17:2/16:0, d18:2/15:0) levels	8264	European	Plasma metabolites (Metabolon HD4; UPLC-MS/MS)	Processed metabolite abundance (as in GWAS)	Chen et al., Nat Genet (doi:10.1038/s41588-022-01270-1)
ebi-a-GCST90200126	GCST90200126	Sphingomyelin (d18:2/23:1) levels	8267	European	Plasma metabolites (Metabolon HD4; UPLC-MS/MS)	Processed metabolite abundance (as in GWAS)	Chen et al., Nat Genet (doi:10.1038/s41588-022-01270-1)
ebi-a-GCST90200127	GCST90200127	Behenoylcarnitine (C22) levels	7368	European	Plasma metabolites (Metabolon HD4; UPLC-MS/MS)	Processed metabolite abundance (as in GWAS)	Chen et al., Nat Genet (doi:10.1038/s41588-022-01270-1)
ebi-a-GCST90200128	GCST90200128	Sphingomyelin (d18:2/18:1) levels	8253	European	Plasma metabolites (Metabolon HD4; UPLC-MS/MS)	Processed metabolite abundance (as in GWAS)	Chen et al., Nat Genet (doi:10.1038/s41588-022-01270-1)
ebi-a-GCST90200129	GCST90200129	Sphingomyelin (d18:2/21:0, d16:2/23:0) levels	8260	European	Plasma metabolites (Metabolon HD4; UPLC-MS/MS)	Processed metabolite abundance (as in GWAS)	Chen et al., Nat Genet (doi:10.1038/s41588-022-01270-1)
ebi-a-GCST90200130	GCST90200130	Linoleoylcholine levels	8193	European	Plasma metabolites (Metabolon HD4; UPLC-MS/MS)	Processed metabolite abundance (as in GWAS)	Chen et al., Nat Genet (doi:10.1038/s41588-022-01270-1)
ebi-a-GCST90200131	GCST90200131	Sphingomyelin (d18:1/19:0, d19:1/18:0) levels	8256	European	Plasma metabolites (Metabolon HD4; UPLC-MS/MS)	Processed metabolite abundance (as in GWAS)	Chen et al., Nat Genet (doi:10.1038/s41588-022-01270-1)
ebi-a-GCST90200132	GCST90200132	Linolenoylcarnitine (C18:3) levels	8195	European	Plasma metabolites (Metabolon HD4; UPLC-MS/MS)	Processed metabolite abundance (as in GWAS)	Chen et al., Nat Genet (doi:10.1038/s41588-022-01270-1)
ebi-a-GCST90200133	GCST90200133	Heneicosapentaenoate (21:5n3) levels	4827	European	Plasma metabolites (Metabolon HD4; UPLC-MS/MS)	Processed metabolite abundance (as in GWAS)	Chen et al., Nat Genet (doi:10.1038/s41588-022-01270-1)
ebi-a-GCST90200362	GCST90200362	Succinate levels	7943	European	Plasma metabolites (Metabolon HD4; UPLC-MS/MS)	Processed metabolite abundance (as in GWAS)	Chen et al., Nat Genet (doi:10.1038/s41588-022-01270-1)
ebi-a-GCST90200363	GCST90200363	Phosphocholine levels	8245	European	Plasma metabolites (Metabolon HD4; UPLC-MS/MS)	Processed metabolite abundance (as in GWAS)	Chen et al., Nat Genet (doi:10.1038/s41588-022-01270-1)
ebi-a-GCST90200364	GCST90200364	Cysteinylglycine levels	8214	European	Plasma metabolites (Metabolon HD4; UPLC-MS/MS)	Processed metabolite abundance (as in GWAS)	Chen et al., Nat Genet (doi:10.1038/s41588-022-01270-1)
ebi-a-GCST90200365	GCST90200365	Phenylpyruvate levels	8241	European	Plasma metabolites (Metabolon HD4; UPLC-MS/MS)	Processed metabolite abundance (as in GWAS)	Chen et al., Nat Genet (doi:10.1038/s41588-022-01270-1)
ebi-a-GCST90200366	GCST90200366	Creatinine levels	8239	European	Plasma metabolites (Metabolon HD4; UPLC-MS/MS)	Processed metabolite abundance (as in GWAS)	Chen et al., Nat Genet (doi:10.1038/s41588-022-01270-1)
ebi-a-GCST90200367	GCST90200367	3-Hydroxybutyrate levels	8292	European	Plasma metabolites (Metabolon HD4; UPLC-MS/MS)	Processed metabolite abundance (as in GWAS)	Chen et al., Nat Genet (doi:10.1038/s41588-022-01270-1)
ebi-a-GCST90200368	GCST90200368	Cholesterol levels	8258	European	Plasma metabolites (Metabolon HD4; UPLC-MS/MS)	Processed metabolite abundance (as in GWAS)	Chen et al., Nat Genet (doi:10.1038/s41588-022-01270-1)
ebi-a-GCST90200369	GCST90200369	2-hydroxyphenylacetate levels	7564	European	Plasma metabolites (Metabolon HD4; UPLC-MS/MS)	Processed metabolite abundance (as in GWAS)	Chen et al., Nat Genet (doi:10.1038/s41588-022-01270-1)
ebi-a-GCST90200370	GCST90200370	Aspartate levels	8253	European	Plasma metabolites (Metabolon HD4; UPLC-MS/MS)	Processed metabolite abundance (as in GWAS)	Chen et al., Nat Genet (doi:10.1038/s41588-022-01270-1)
ebi-a-GCST90200371	GCST90200371	3-(4-hydroxyphenyl)lactate levels	8259	European	Plasma metabolites (Metabolon HD4; UPLC-MS/MS)	Processed metabolite abundance (as in GWAS)	Chen et al., Nat Genet (doi:10.1038/s41588-022-01270-1)
ebi-a-GCST90200372	GCST90200372	Arginine levels	8237	European	Plasma metabolites (Metabolon HD4; UPLC-MS/MS)	Processed metabolite abundance (as in GWAS)	Chen et al., Nat Genet (doi:10.1038/s41588-022-01270-1)
ebi-a-GCST90200373	GCST90200373	Gluconate levels	8106	European	Plasma metabolites (Metabolon HD4; UPLC-MS/MS)	Processed metabolite abundance (as in GWAS)	Chen et al., Nat Genet (doi:10.1038/s41588-022-01270-1)
ebi-a-GCST90200374	GCST90200374	Sphinganine levels	7429	European	Plasma metabolites (Metabolon HD4; UPLC-MS/MS)	Processed metabolite abundance (as in GWAS)	Chen et al., Nat Genet (doi:10.1038/s41588-022-01270-1)
ebi-a-GCST90200375	GCST90200375	Gamma-glutamylglutamate levels	8244	European	Plasma metabolites (Metabolon HD4; UPLC-MS/MS)	Processed metabolite abundance (as in GWAS)	Chen et al., Nat Genet (doi:10.1038/s41588-022-01270-1)
ebi-a-GCST90200376	GCST90200376	Flavin adenine dinucleotide (FAD) levels	6257	European	Plasma metabolites (Metabolon HD4; UPLC-MS/MS)	Processed metabolite abundance (as in GWAS)	Chen et al., Nat Genet (doi:10.1038/s41588-022-01270-1)
ebi-a-GCST90200377	GCST90200377	Histidine levels	8223	European	Plasma metabolites (Metabolon HD4; UPLC-MS/MS)	Processed metabolite abundance (as in GWAS)	Chen et al., Nat Genet (doi:10.1038/s41588-022-01270-1)
ebi-a-GCST90200378	GCST90200378	Cortisol levels (plasma)	8193	European	Plasma metabolites (Metabolon HD4; UPLC-MS/MS)	Processed metabolite abundance (as in GWAS)	Chen et al., Nat Genet (doi:10.1038/s41588-022-01270-1)
ebi-a-GCST90200379	GCST90200379	Hypotaurine levels	8212	European	Plasma metabolites (Metabolon HD4; UPLC-MS/MS)	Processed metabolite abundance (as in GWAS)	Chen et al., Nat Genet (doi:10.1038/s41588-022-01270-1)
ebi-a-GCST90200380	GCST90200380	Glutarate (C5-DC) levels	7757	European	Plasma metabolites (Metabolon HD4; UPLC-MS/MS)	Processed metabolite abundance (as in GWAS)	Chen et al., Nat Genet (doi:10.1038/s41588-022-01270-1)
ebi-a-GCST90200381	GCST90200381	S-1-pyrroline-5-carboxylate levels	8232	European	Plasma metabolites (Metabolon HD4; UPLC-MS/MS)	Processed metabolite abundance (as in GWAS)	Chen et al., Nat Genet (doi:10.1038/s41588-022-01270-1)
ebi-a-GCST90200382	GCST90200382	Cystine levels	8177	European	Plasma metabolites (Metabolon HD4; UPLC-MS/MS)	Processed metabolite abundance (as in GWAS)	Chen et al., Nat Genet (doi:10.1038/s41588-022-01270-1)
ebi-a-GCST90200383	GCST90200383	Cystathionine levels	8014	European	Plasma metabolites (Metabolon HD4; UPLC-MS/MS)	Processed metabolite abundance (as in GWAS)	Chen et al., Nat Genet (doi:10.1038/s41588-022-01270-1)
ebi-a-GCST90200384	GCST90200384	Guanidinoacetate levels	8238	European	Plasma metabolites (Metabolon HD4; UPLC-MS/MS)	Processed metabolite abundance (as in GWAS)	Chen et al., Nat Genet (doi:10.1038/s41588-022-01270-1)
ebi-a-GCST90200385	GCST90200385	Sphingosine levels	7982	European	Plasma metabolites (Metabolon HD4; UPLC-MS/MS)	Processed metabolite abundance (as in GWAS)	Chen et al., Nat Genet (doi:10.1038/s41588-022-01270-1)
ebi-a-GCST90200386	GCST90200386	Deoxycholate levels	7649	European	Plasma metabolites (Metabolon HD4; UPLC-MS/MS)	Processed metabolite abundance (as in GWAS)	Chen et al., Nat Genet (doi:10.1038/s41588-022-01270-1)
ebi-a-GCST90199833	GCST90199833	Hexanoylglutamine levels	8128	European	Plasma metabolites (Metabolon HD4; UPLC-MS/MS)	Processed metabolite abundance (as in GWAS)	Chen et al., Nat Genet (doi:10.1038/s41588-022-01270-1)
ebi-a-GCST90199834	GCST90199834	Gamma-glutamylalanine levels	7518	European	Plasma metabolites (Metabolon HD4; UPLC-MS/MS)	Processed metabolite abundance (as in GWAS)	Chen et al., Nat Genet (doi:10.1038/s41588-022-01270-1)
ebi-a-GCST90199835	GCST90199835	5alpha-androstan-3beta,17beta-diol disulfate levels	8199	European	Plasma metabolites (Metabolon HD4; UPLC-MS/MS)	Processed metabolite abundance (as in GWAS)	Chen et al., Nat Genet (doi:10.1038/s41588-022-01270-1)
ebi-a-GCST90199836	GCST90199836	N-methylproline levels	8299	European	Plasma metabolites (Metabolon HD4; UPLC-MS/MS)	Processed metabolite abundance (as in GWAS)	Chen et al., Nat Genet (doi:10.1038/s41588-022-01270-1)
ebi-a-GCST90199837	GCST90199837	Carotenoid levels (cryptoxanthin)	8226	European	Plasma metabolites (Metabolon HD4; UPLC-MS/MS)	Processed metabolite abundance (as in GWAS)	Chen et al., Nat Genet (doi:10.1038/s41588-022-01270-1)
ebi-a-GCST90199838	GCST90199838	5alpha-pregnan-3beta,20alpha-diol disulfate levels	8130	European	Plasma metabolites (Metabolon HD4; UPLC-MS/MS)	Processed metabolite abundance (as in GWAS)	Chen et al., Nat Genet (doi:10.1038/s41588-022-01270-1)
ebi-a-GCST90199839	GCST90199839	Taurocholenate sulfate levels	8249	European	Plasma metabolites (Metabolon HD4; UPLC-MS/MS)	Processed metabolite abundance (as in GWAS)	Chen et al., Nat Genet (doi:10.1038/s41588-022-01270-1)
ebi-a-GCST90199840	GCST90199840	Pregnenediol disulfate (C21H34O8S2) levels	8245	European	Plasma metabolites (Metabolon HD4; UPLC-MS/MS)	Processed metabolite abundance (as in GWAS)	Chen et al., Nat Genet (doi:10.1038/s41588-022-01270-1)
ebi-a-GCST90199841	GCST90199841	Glycocholenate sulfate levels	8250	European	Plasma metabolites (Metabolon HD4; UPLC-MS/MS)	Processed metabolite abundance (as in GWAS)	Chen et al., Nat Genet (doi:10.1038/s41588-022-01270-1)
ebi-a-GCST90199842	GCST90199842	Androstenediol (3beta,17beta) disulfate (1) levels	8222	European	Plasma metabolites (Metabolon HD4; UPLC-MS/MS)	Processed metabolite abundance (as in GWAS)	Chen et al., Nat Genet (doi:10.1038/s41588-022-01270-1)
ebi-a-GCST90199843	GCST90199843	Chiro-inositol levels	4429	European	Plasma metabolites (Metabolon HD4; UPLC-MS/MS)	Processed metabolite abundance (as in GWAS)	Chen et al., Nat Genet (doi:10.1038/s41588-022-01270-1)
ebi-a-GCST90200323	GCST90200323	Creatine levels	8285	European	Plasma metabolites (Metabolon HD4; UPLC-MS/MS)	Processed metabolite abundance (as in GWAS)	Chen et al., Nat Genet (doi:10.1038/s41588-022-01270-1)
ebi-a-GCST90200324	GCST90200324	Anthranilate levels	5773	European	Plasma metabolites (Metabolon HD4; UPLC-MS/MS)	Processed metabolite abundance (as in GWAS)	Chen et al., Nat Genet (doi:10.1038/s41588-022-01270-1)
ebi-a-GCST90200325	GCST90200325	Glycerol levels	8285	European	Plasma metabolites (Metabolon HD4; UPLC-MS/MS)	Processed metabolite abundance (as in GWAS)	Chen et al., Nat Genet (doi:10.1038/s41588-022-01270-1)
ebi-a-GCST90200326	GCST90200326	Gamma-glutamylleucine levels	8041	European	Plasma metabolites (Metabolon HD4; UPLC-MS/MS)	Processed metabolite abundance (as in GWAS)	Chen et al., Nat Genet (doi:10.1038/s41588-022-01270-1)
ebi-a-GCST90200327	GCST90200327	Choline levels	8262	European	Plasma metabolites (Metabolon HD4; UPLC-MS/MS)	Processed metabolite abundance (as in GWAS)	Chen et al., Nat Genet (doi:10.1038/s41588-022-01270-1)
ebi-a-GCST90200328	GCST90200328	3-methoxytyrosine levels	8258	European	Plasma metabolites (Metabolon HD4; UPLC-MS/MS)	Processed metabolite abundance (as in GWAS)	Chen et al., Nat Genet (doi:10.1038/s41588-022-01270-1)
ebi-a-GCST90200329	GCST90200329	3-phosphoglycerate levels	8196	European	Plasma metabolites (Metabolon HD4; UPLC-MS/MS)	Processed metabolite abundance (as in GWAS)	Chen et al., Nat Genet (doi:10.1038/s41588-022-01270-1)
ebi-a-GCST90200330	GCST90200330	1-palmitoyl-2-linoleoyl-gpc (16:0/18:2) levels	8230	European	Plasma metabolites (Metabolon HD4; UPLC-MS/MS)	Processed metabolite abundance (as in GWAS)	Chen et al., Nat Genet (doi:10.1038/s41588-022-01270-1)
ebi-a-GCST90200331	GCST90200331	1-palmitoyl-2-oleoyl-GPE (16:0/18:1) levels	8262	European	Plasma metabolites (Metabolon HD4; UPLC-MS/MS)	Processed metabolite abundance (as in GWAS)	Chen et al., Nat Genet (doi:10.1038/s41588-022-01270-1)
ebi-a-GCST90200332	GCST90200332	1-palmitoyl-2-linoleoyl-GPI (16:0/18:2) levels	8115	European	Plasma metabolites (Metabolon HD4; UPLC-MS/MS)	Processed metabolite abundance (as in GWAS)	Chen et al., Nat Genet (doi:10.1038/s41588-022-01270-1)
ebi-a-GCST90200333	GCST90200333	Taurocholic acid levels	7743	European	Plasma metabolites (Metabolon HD4; UPLC-MS/MS)	Processed metabolite abundance (as in GWAS)	Chen et al., Nat Genet (doi:10.1038/s41588-022-01270-1)
ebi-a-GCST90200334	GCST90200334	Taurodeoxycholate levels	7287	European	Plasma metabolites (Metabolon HD4; UPLC-MS/MS)	Processed metabolite abundance (as in GWAS)	Chen et al., Nat Genet (doi:10.1038/s41588-022-01270-1)
ebi-a-GCST90200335	GCST90200335	Stearoyl sphingomyelin (d18:1/18:0) levels	8258	European	Plasma metabolites (Metabolon HD4; UPLC-MS/MS)	Processed metabolite abundance (as in GWAS)	Chen et al., Nat Genet (doi:10.1038/s41588-022-01270-1)
ebi-a-GCST90200336	GCST90200336	Ceramide (d18:1/16:0) levels	8266	European	Plasma metabolites (Metabolon HD4; UPLC-MS/MS)	Processed metabolite abundance (as in GWAS)	Chen et al., Nat Genet (doi:10.1038/s41588-022-01270-1)
ebi-a-GCST90200337	GCST90200337	Taurochenodeoxycholate levels	8048	European	Plasma metabolites (Metabolon HD4; UPLC-MS/MS)	Processed metabolite abundance (as in GWAS)	Chen et al., Nat Genet (doi:10.1038/s41588-022-01270-1)
ebi-a-GCST90200338	GCST90200338	4-hydroxyphenylacetate levels	7906	European	Plasma metabolites (Metabolon HD4; UPLC-MS/MS)	Processed metabolite abundance (as in GWAS)	Chen et al., Nat Genet (doi:10.1038/s41588-022-01270-1)
ebi-a-GCST90200339	GCST90200339	5,6-dihydrothymine levels	8219	European	Plasma metabolites (Metabolon HD4; UPLC-MS/MS)	Processed metabolite abundance (as in GWAS)	Chen et al., Nat Genet (doi:10.1038/s41588-022-01270-1)
ebi-a-GCST90200340	GCST90200340	1-palmitoyl-2-oleoyl-gpc (16:0/18:1) levels	8249	European	Plasma metabolites (Metabolon HD4; UPLC-MS/MS)	Processed metabolite abundance (as in GWAS)	Chen et al., Nat Genet (doi:10.1038/s41588-022-01270-1)
ebi-a-GCST90200341	GCST90200341	N-stearoyl-sphingosine (d18:1/18:0) levels	8254	European	Plasma metabolites (Metabolon HD4; UPLC-MS/MS)	Processed metabolite abundance (as in GWAS)	Chen et al., Nat Genet (doi:10.1038/s41588-022-01270-1)
ebi-a-GCST90200342	GCST90200342	Glycochenodeoxycholate levels	8164	European	Plasma metabolites (Metabolon HD4; UPLC-MS/MS)	Processed metabolite abundance (as in GWAS)	Chen et al., Nat Genet (doi:10.1038/s41588-022-01270-1)
ebi-a-GCST90200343	GCST90200343	N-formylmethionine levels	8235	European	Plasma metabolites (Metabolon HD4; UPLC-MS/MS)	Processed metabolite abundance (as in GWAS)	Chen et al., Nat Genet (doi:10.1038/s41588-022-01270-1)
ebi-a-GCST90200344	GCST90200344	N6,n6,n6-trimethyllysine levels	8180	European	Plasma metabolites (Metabolon HD4; UPLC-MS/MS)	Processed metabolite abundance (as in GWAS)	Chen et al., Nat Genet (doi:10.1038/s41588-022-01270-1)
ebi-a-GCST90200345	GCST90200345	S-adenosylhomocysteine (SAH) levels	6142	European	Plasma metabolites (Metabolon HD4; UPLC-MS/MS)	Processed metabolite abundance (as in GWAS)	Chen et al., Nat Genet (doi:10.1038/s41588-022-01270-1)
ebi-a-GCST90200346	GCST90200346	4-acetaminophen sulfate levels	4197	European	Plasma metabolites (Metabolon HD4; UPLC-MS/MS)	Processed metabolite abundance (as in GWAS)	Chen et al., Nat Genet (doi:10.1038/s41588-022-01270-1)
ebi-a-GCST90200347	GCST90200347	2-hydroxyhippurate (salicylurate) levels	8244	European	Plasma metabolites (Metabolon HD4; UPLC-MS/MS)	Processed metabolite abundance (as in GWAS)	Chen et al., Nat Genet (doi:10.1038/s41588-022-01270-1)
ebi-a-GCST90200348	GCST90200348	Quinolinate levels	8203	European	Plasma metabolites (Metabolon HD4; UPLC-MS/MS)	Processed metabolite abundance (as in GWAS)	Chen et al., Nat Genet (doi:10.1038/s41588-022-01270-1)
ebi-a-GCST90200349	GCST90200349	Eicosapentaenoate (EPA; 20:5n3) levels	8257	European	Plasma metabolites (Metabolon HD4; UPLC-MS/MS)	Processed metabolite abundance (as in GWAS)	Chen et al., Nat Genet (doi:10.1038/s41588-022-01270-1)
ebi-a-GCST90200350	GCST90200350	Laurate (12:0) levels	8226	European	Plasma metabolites (Metabolon HD4; UPLC-MS/MS)	Processed metabolite abundance (as in GWAS)	Chen et al., Nat Genet (doi:10.1038/s41588-022-01270-1)
ebi-a-GCST90200351	GCST90200351	N-acetylputrescine levels	8243	European	Plasma metabolites (Metabolon HD4; UPLC-MS/MS)	Processed metabolite abundance (as in GWAS)	Chen et al., Nat Genet (doi:10.1038/s41588-022-01270-1)
ebi-a-GCST90200352	GCST90200352	Methylsuccinate levels	7965	European	Plasma metabolites (Metabolon HD4; UPLC-MS/MS)	Processed metabolite abundance (as in GWAS)	Chen et al., Nat Genet (doi:10.1038/s41588-022-01270-1)
ebi-a-GCST90200353	GCST90200353	9,10-DiHOME levels	7557	European	Plasma metabolites (Metabolon HD4; UPLC-MS/MS)	Processed metabolite abundance (as in GWAS)	Chen et al., Nat Genet (doi:10.1038/s41588-022-01270-1)
ebi-a-GCST90200354	GCST90200354	Linoleate (18:2n6) levels	8260	European	Plasma metabolites (Metabolon HD4; UPLC-MS/MS)	Processed metabolite abundance (as in GWAS)	Chen et al., Nat Genet (doi:10.1038/s41588-022-01270-1)
ebi-a-GCST90200355	GCST90200355	Adenosine 5'-diphosphate (ADP) levels	4607	European	Plasma metabolites (Metabolon HD4; UPLC-MS/MS)	Processed metabolite abundance (as in GWAS)	Chen et al., Nat Genet (doi:10.1038/s41588-022-01270-1)
ebi-a-GCST90200356	GCST90200356	Adenosine 5'-monophosphate (AMP) levels	8218	European	Plasma metabolites (Metabolon HD4; UPLC-MS/MS)	Processed metabolite abundance (as in GWAS)	Chen et al., Nat Genet (doi:10.1038/s41588-022-01270-1)
ebi-a-GCST90200357	GCST90200357	Adenosine 3',5'-cyclic monophosphate (camp) levels	6756	European	Plasma metabolites (Metabolon HD4; UPLC-MS/MS)	Processed metabolite abundance (as in GWAS)	Chen et al., Nat Genet (doi:10.1038/s41588-022-01270-1)
ebi-a-GCST90200358	GCST90200358	Arachidonate (20:4n6) levels	8272	European	Plasma metabolites (Metabolon HD4; UPLC-MS/MS)	Processed metabolite abundance (as in GWAS)	Chen et al., Nat Genet (doi:10.1038/s41588-022-01270-1)
ebi-a-GCST90200359	GCST90200359	5-methylthioadenosine (mta) levels	8210	European	Plasma metabolites (Metabolon HD4; UPLC-MS/MS)	Processed metabolite abundance (as in GWAS)	Chen et al., Nat Genet (doi:10.1038/s41588-022-01270-1)
ebi-a-GCST90200360	GCST90200360	Cortisone levels	8153	European	Plasma metabolites (Metabolon HD4; UPLC-MS/MS)	Processed metabolite abundance (as in GWAS)	Chen et al., Nat Genet (doi:10.1038/s41588-022-01270-1)
ebi-a-GCST90200361	GCST90200361	Beta-alanine levels	8114	European	Plasma metabolites (Metabolon HD4; UPLC-MS/MS)	Processed metabolite abundance (as in GWAS)	Chen et al., Nat Genet (doi:10.1038/s41588-022-01270-1)
ebi-a-GCST90200387	GCST90200387	Glycocholate levels	8247	European	Plasma metabolites (Metabolon HD4; UPLC-MS/MS)	Processed metabolite abundance (as in GWAS)	Chen et al., Nat Genet (doi:10.1038/s41588-022-01270-1)
ebi-a-GCST90200388	GCST90200388	Palmitoleate (16:1n7) levels	8290	European	Plasma metabolites (Metabolon HD4; UPLC-MS/MS)	Processed metabolite abundance (as in GWAS)	Chen et al., Nat Genet (doi:10.1038/s41588-022-01270-1)
ebi-a-GCST90200389	GCST90200389	Leucine levels	8252	European	Plasma metabolites (Metabolon HD4; UPLC-MS/MS)	Processed metabolite abundance (as in GWAS)	Chen et al., Nat Genet (doi:10.1038/s41588-022-01270-1)
ebi-a-GCST90200390	GCST90200390	Stearate (18:0) levels	8272	European	Plasma metabolites (Metabolon HD4; UPLC-MS/MS)	Processed metabolite abundance (as in GWAS)	Chen et al., Nat Genet (doi:10.1038/s41588-022-01270-1)
ebi-a-GCST90200391	GCST90200391	Methionine levels	8222	European	Plasma metabolites (Metabolon HD4; UPLC-MS/MS)	Processed metabolite abundance (as in GWAS)	Chen et al., Nat Genet (doi:10.1038/s41588-022-01270-1)
ebi-a-GCST90200392	GCST90200392	Orotate levels	8128	European	Plasma metabolites (Metabolon HD4; UPLC-MS/MS)	Processed metabolite abundance (as in GWAS)	Chen et al., Nat Genet (doi:10.1038/s41588-022-01270-1)
ebi-a-GCST90200393	GCST90200393	Phosphate levels (UKB data field 30810)	8247	European	Plasma metabolites (Metabolon HD4; UPLC-MS/MS)	Processed metabolite abundance (as in GWAS)	Chen et al., Nat Genet (doi:10.1038/s41588-022-01270-1)
ebi-a-GCST90200394	GCST90200394	Inosine levels	4940	European	Plasma metabolites (Metabolon HD4; UPLC-MS/MS)	Processed metabolite abundance (as in GWAS)	Chen et al., Nat Genet (doi:10.1038/s41588-022-01270-1)
ebi-a-GCST90200395	GCST90200395	Inosine 5'-monophosphate (IMP) levels	4639	European	Plasma metabolites (Metabolon HD4; UPLC-MS/MS)	Processed metabolite abundance (as in GWAS)	Chen et al., Nat Genet (doi:10.1038/s41588-022-01270-1)
ebi-a-GCST90200396	GCST90200396	Phenylalanine levels	8228	European	Plasma metabolites (Metabolon HD4; UPLC-MS/MS)	Processed metabolite abundance (as in GWAS)	Chen et al., Nat Genet (doi:10.1038/s41588-022-01270-1)
ebi-a-GCST90200397	GCST90200397	Palmitate (16:0) levels	8269	European	Plasma metabolites (Metabolon HD4; UPLC-MS/MS)	Processed metabolite abundance (as in GWAS)	Chen et al., Nat Genet (doi:10.1038/s41588-022-01270-1)
ebi-a-GCST90200398	GCST90200398	Malate levels	8187	European	Plasma metabolites (Metabolon HD4; UPLC-MS/MS)	Processed metabolite abundance (as in GWAS)	Chen et al., Nat Genet (doi:10.1038/s41588-022-01270-1)
ebi-a-GCST90200399	GCST90200399	Isoleucine levels	8255	European	Plasma metabolites (Metabolon HD4; UPLC-MS/MS)	Processed metabolite abundance (as in GWAS)	Chen et al., Nat Genet (doi:10.1038/s41588-022-01270-1)
ebi-a-GCST90200400	GCST90200400	Nicotinamide levels	8110	European	Plasma metabolites (Metabolon HD4; UPLC-MS/MS)	Processed metabolite abundance (as in GWAS)	Chen et al., Nat Genet (doi:10.1038/s41588-022-01270-1)
ebi-a-GCST90200401	GCST90200401	Myo-inositol levels	8193	European	Plasma metabolites (Metabolon HD4; UPLC-MS/MS)	Processed metabolite abundance (as in GWAS)	Chen et al., Nat Genet (doi:10.1038/s41588-022-01270-1)
ebi-a-GCST90200402	GCST90200402	Lysine levels	8250	European	Plasma metabolites (Metabolon HD4; UPLC-MS/MS)	Processed metabolite abundance (as in GWAS)	Chen et al., Nat Genet (doi:10.1038/s41588-022-01270-1)
ebi-a-GCST90200403	GCST90200403	Citrulline levels	8157	European	Plasma metabolites (Metabolon HD4; UPLC-MS/MS)	Processed metabolite abundance (as in GWAS)	Chen et al., Nat Genet (doi:10.1038/s41588-022-01270-1)
ebi-a-GCST90200404	GCST90200404	Ornithine levels	8255	European	Plasma metabolites (Metabolon HD4; UPLC-MS/MS)	Processed metabolite abundance (as in GWAS)	Chen et al., Nat Genet (doi:10.1038/s41588-022-01270-1)
ebi-a-GCST90200405	GCST90200405	Retinol (Vitamin A) levels	8247	European	Plasma metabolites (Metabolon HD4; UPLC-MS/MS)	Processed metabolite abundance (as in GWAS)	Chen et al., Nat Genet (doi:10.1038/s41588-022-01270-1)
ebi-a-GCST90200406	GCST90200406	1-methylnicotinamide levels	8194	European	Plasma metabolites (Metabolon HD4; UPLC-MS/MS)	Processed metabolite abundance (as in GWAS)	Chen et al., Nat Genet (doi:10.1038/s41588-022-01270-1)
ebi-a-GCST90200407	GCST90200407	Uridine levels	8253	European	Plasma metabolites (Metabolon HD4; UPLC-MS/MS)	Processed metabolite abundance (as in GWAS)	Chen et al., Nat Genet (doi:10.1038/s41588-022-01270-1)
ebi-a-GCST90200408	GCST90200408	Plasma lactate levels	8217	European	Plasma metabolites (Metabolon HD4; UPLC-MS/MS)	Processed metabolite abundance (as in GWAS)	Chen et al., Nat Genet (doi:10.1038/s41588-022-01270-1)
ebi-a-GCST90200409	GCST90200409	Pristanate levels	6497	European	Plasma metabolites (Metabolon HD4; UPLC-MS/MS)	Processed metabolite abundance (as in GWAS)	Chen et al., Nat Genet (doi:10.1038/s41588-022-01270-1)
ebi-a-GCST90200410	GCST90200410	Phytanate levels	8223	European	Plasma metabolites (Metabolon HD4; UPLC-MS/MS)	Processed metabolite abundance (as in GWAS)	Chen et al., Nat Genet (doi:10.1038/s41588-022-01270-1)
ebi-a-GCST90200411	GCST90200411	Plasma free proline levels	8257	European	Plasma metabolites (Metabolon HD4; UPLC-MS/MS)	Processed metabolite abundance (as in GWAS)	Chen et al., Nat Genet (doi:10.1038/s41588-022-01270-1)
ebi-a-GCST90200615	GCST90200615	X-23974 levels	7752	European	Plasma metabolites (Metabolon HD4; UPLC-MS/MS)	Processed metabolite abundance (as in GWAS)	Chen et al., Nat Genet (doi:10.1038/s41588-022-01270-1)
ebi-a-GCST90200616	GCST90200616	X-23659 levels	8176	European	Plasma metabolites (Metabolon HD4; UPLC-MS/MS)	Processed metabolite abundance (as in GWAS)	Chen et al., Nat Genet (doi:10.1038/s41588-022-01270-1)
ebi-a-GCST90200617	GCST90200617	X-23665 levels	8214	European	Plasma metabolites (Metabolon HD4; UPLC-MS/MS)	Processed metabolite abundance (as in GWAS)	Chen et al., Nat Genet (doi:10.1038/s41588-022-01270-1)
ebi-a-GCST90200618	GCST90200618	X-23782 levels	8263	European	Plasma metabolites (Metabolon HD4; UPLC-MS/MS)	Processed metabolite abundance (as in GWAS)	Chen et al., Nat Genet (doi:10.1038/s41588-022-01270-1)
ebi-a-GCST90200619	GCST90200619	X-24295 levels	7987	European	Plasma metabolites (Metabolon HD4; UPLC-MS/MS)	Processed metabolite abundance (as in GWAS)	Chen et al., Nat Genet (doi:10.1038/s41588-022-01270-1)
ebi-a-GCST90200620	GCST90200620	X-24243 levels	7540	European	Plasma metabolites (Metabolon HD4; UPLC-MS/MS)	Processed metabolite abundance (as in GWAS)	Chen et al., Nat Genet (doi:10.1038/s41588-022-01270-1)
ebi-a-GCST90200621	GCST90200621	X-23739 levels	8249	European	Plasma metabolites (Metabolon HD4; UPLC-MS/MS)	Processed metabolite abundance (as in GWAS)	Chen et al., Nat Genet (doi:10.1038/s41588-022-01270-1)
ebi-a-GCST90200622	GCST90200622	X-23997 levels	7804	European	Plasma metabolites (Metabolon HD4; UPLC-MS/MS)	Processed metabolite abundance (as in GWAS)	Chen et al., Nat Genet (doi:10.1038/s41588-022-01270-1)
ebi-a-GCST90200623	GCST90200623	X-24241 levels	8053	European	Plasma metabolites (Metabolon HD4; UPLC-MS/MS)	Processed metabolite abundance (as in GWAS)	Chen et al., Nat Genet (doi:10.1038/s41588-022-01270-1)
ebi-a-GCST90200624	GCST90200624	X-24328 levels	7807	European	Plasma metabolites (Metabolon HD4; UPLC-MS/MS)	Processed metabolite abundance (as in GWAS)	Chen et al., Nat Genet (doi:10.1038/s41588-022-01270-1)
ebi-a-GCST90200625	GCST90200625	X-24456 levels	6523	European	Plasma metabolites (Metabolon HD4; UPLC-MS/MS)	Processed metabolite abundance (as in GWAS)	Chen et al., Nat Genet (doi:10.1038/s41588-022-01270-1)
ebi-a-GCST90200626	GCST90200626	X-24418 levels	5952	European	Plasma metabolites (Metabolon HD4; UPLC-MS/MS)	Processed metabolite abundance (as in GWAS)	Chen et al., Nat Genet (doi:10.1038/s41588-022-01270-1)
ebi-a-GCST90200627	GCST90200627	X-24344 levels	5457	European	Plasma metabolites (Metabolon HD4; UPLC-MS/MS)	Processed metabolite abundance (as in GWAS)	Chen et al., Nat Genet (doi:10.1038/s41588-022-01270-1)
ebi-a-GCST90200628	GCST90200628	X-24556 levels	8004	European	Plasma metabolites (Metabolon HD4; UPLC-MS/MS)	Processed metabolite abundance (as in GWAS)	Chen et al., Nat Genet (doi:10.1038/s41588-022-01270-1)
ebi-a-GCST90200629	GCST90200629	X-24337 levels	8088	European	Plasma metabolites (Metabolon HD4; UPLC-MS/MS)	Processed metabolite abundance (as in GWAS)	Chen et al., Nat Genet (doi:10.1038/s41588-022-01270-1)
ebi-a-GCST90200630	GCST90200630	X-24546 levels	6391	European	Plasma metabolites (Metabolon HD4; UPLC-MS/MS)	Processed metabolite abundance (as in GWAS)	Chen et al., Nat Genet (doi:10.1038/s41588-022-01270-1)
ebi-a-GCST90200631	GCST90200631	X-24306 levels	8074	European	Plasma metabolites (Metabolon HD4; UPLC-MS/MS)	Processed metabolite abundance (as in GWAS)	Chen et al., Nat Genet (doi:10.1038/s41588-022-01270-1)
ebi-a-GCST90200632	GCST90200632	X-24307 levels	8119	European	Plasma metabolites (Metabolon HD4; UPLC-MS/MS)	Processed metabolite abundance (as in GWAS)	Chen et al., Nat Genet (doi:10.1038/s41588-022-01270-1)
ebi-a-GCST90200633	GCST90200633	X-24334 levels	6975	European	Plasma metabolites (Metabolon HD4; UPLC-MS/MS)	Processed metabolite abundance (as in GWAS)	Chen et al., Nat Genet (doi:10.1038/s41588-022-01270-1)
ebi-a-GCST90200634	GCST90200634	X-24518 levels	6131	European	Plasma metabolites (Metabolon HD4; UPLC-MS/MS)	Processed metabolite abundance (as in GWAS)	Chen et al., Nat Genet (doi:10.1038/s41588-022-01270-1)
ebi-a-GCST90200635	GCST90200635	X-24494 levels	6767	European	Plasma metabolites (Metabolon HD4; UPLC-MS/MS)	Processed metabolite abundance (as in GWAS)	Chen et al., Nat Genet (doi:10.1038/s41588-022-01270-1)
ebi-a-GCST90200636	GCST90200636	X-24544 levels	7939	European	Plasma metabolites (Metabolon HD4; UPLC-MS/MS)	Processed metabolite abundance (as in GWAS)	Chen et al., Nat Genet (doi:10.1038/s41588-022-01270-1)
ebi-a-GCST90200637	GCST90200637	X-24531 levels	6455	European	Plasma metabolites (Metabolon HD4; UPLC-MS/MS)	Processed metabolite abundance (as in GWAS)	Chen et al., Nat Genet (doi:10.1038/s41588-022-01270-1)
ebi-a-GCST90200638	GCST90200638	X-24811 levels	6349	European	Plasma metabolites (Metabolon HD4; UPLC-MS/MS)	Processed metabolite abundance (as in GWAS)	Chen et al., Nat Genet (doi:10.1038/s41588-022-01270-1)
ebi-a-GCST90200639	GCST90200639	X-24757 levels	6251	European	Plasma metabolites (Metabolon HD4; UPLC-MS/MS)	Processed metabolite abundance (as in GWAS)	Chen et al., Nat Genet (doi:10.1038/s41588-022-01270-1)
ebi-a-GCST90200590	GCST90200590	X-21470 levels	7700	European	Plasma metabolites (Metabolon HD4; UPLC-MS/MS)	Processed metabolite abundance (as in GWAS)	Chen et al., Nat Genet (doi:10.1038/s41588-022-01270-1)
ebi-a-GCST90200591	GCST90200591	X-21383 levels	8226	European	Plasma metabolites (Metabolon HD4; UPLC-MS/MS)	Processed metabolite abundance (as in GWAS)	Chen et al., Nat Genet (doi:10.1038/s41588-022-01270-1)
ebi-a-GCST90200592	GCST90200592	X-21607 levels	7975	European	Plasma metabolites (Metabolon HD4; UPLC-MS/MS)	Processed metabolite abundance (as in GWAS)	Chen et al., Nat Genet (doi:10.1038/s41588-022-01270-1)
ebi-a-GCST90200593	GCST90200593	X-21834 levels	7466	European	Plasma metabolites (Metabolon HD4; UPLC-MS/MS)	Processed metabolite abundance (as in GWAS)	Chen et al., Nat Genet (doi:10.1038/s41588-022-01270-1)
ebi-a-GCST90200594	GCST90200594	X-21467 levels	8195	European	Plasma metabolites (Metabolon HD4; UPLC-MS/MS)	Processed metabolite abundance (as in GWAS)	Chen et al., Nat Genet (doi:10.1038/s41588-022-01270-1)
ebi-a-GCST90200595	GCST90200595	X-22776 levels	6944	European	Plasma metabolites (Metabolon HD4; UPLC-MS/MS)	Processed metabolite abundance (as in GWAS)	Chen et al., Nat Genet (doi:10.1038/s41588-022-01270-1)
ebi-a-GCST90200596	GCST90200596	X-23655 levels	6764	European	Plasma metabolites (Metabolon HD4; UPLC-MS/MS)	Processed metabolite abundance (as in GWAS)	Chen et al., Nat Genet (doi:10.1038/s41588-022-01270-1)
ebi-a-GCST90200597	GCST90200597	X-22834 levels	6531	European	Plasma metabolites (Metabolon HD4; UPLC-MS/MS)	Processed metabolite abundance (as in GWAS)	Chen et al., Nat Genet (doi:10.1038/s41588-022-01270-1)
ebi-a-GCST90200598	GCST90200598	X-22771 levels	8087	European	Plasma metabolites (Metabolon HD4; UPLC-MS/MS)	Processed metabolite abundance (as in GWAS)	Chen et al., Nat Genet (doi:10.1038/s41588-022-01270-1)
ebi-a-GCST90200599	GCST90200599	X-23639 levels	8272	European	Plasma metabolites (Metabolon HD4; UPLC-MS/MS)	Processed metabolite abundance (as in GWAS)	Chen et al., Nat Genet (doi:10.1038/s41588-022-01270-1)
ebi-a-GCST90200600	GCST90200600	X-23648 levels	7357	European	Plasma metabolites (Metabolon HD4; UPLC-MS/MS)	Processed metabolite abundance (as in GWAS)	Chen et al., Nat Genet (doi:10.1038/s41588-022-01270-1)
ebi-a-GCST90200601	GCST90200601	X-23654 levels	8241	European	Plasma metabolites (Metabolon HD4; UPLC-MS/MS)	Processed metabolite abundance (as in GWAS)	Chen et al., Nat Genet (doi:10.1038/s41588-022-01270-1)
ebi-a-GCST90200602	GCST90200602	X-22520 levels	5389	European	Plasma metabolites (Metabolon HD4; UPLC-MS/MS)	Processed metabolite abundance (as in GWAS)	Chen et al., Nat Genet (doi:10.1038/s41588-022-01270-1)
ebi-a-GCST90200603	GCST90200603	X-23641 levels	6673	European	Plasma metabolites (Metabolon HD4; UPLC-MS/MS)	Processed metabolite abundance (as in GWAS)	Chen et al., Nat Genet (doi:10.1038/s41588-022-01270-1)
ebi-a-GCST90200604	GCST90200604	X-23276 levels	5407	European	Plasma metabolites (Metabolon HD4; UPLC-MS/MS)	Processed metabolite abundance (as in GWAS)	Chen et al., Nat Genet (doi:10.1038/s41588-022-01270-1)
ebi-a-GCST90200605	GCST90200605	X-21845 levels	4874	European	Plasma metabolites (Metabolon HD4; UPLC-MS/MS)	Processed metabolite abundance (as in GWAS)	Chen et al., Nat Genet (doi:10.1038/s41588-022-01270-1)
ebi-a-GCST90200606	GCST90200606	X-22509 levels	5423	European	Plasma metabolites (Metabolon HD4; UPLC-MS/MS)	Processed metabolite abundance (as in GWAS)	Chen et al., Nat Genet (doi:10.1038/s41588-022-01270-1)
ebi-a-GCST90200607	GCST90200607	X-23644 levels	8250	European	Plasma metabolites (Metabolon HD4; UPLC-MS/MS)	Processed metabolite abundance (as in GWAS)	Chen et al., Nat Genet (doi:10.1038/s41588-022-01270-1)
ebi-a-GCST90200608	GCST90200608	X-22162 levels	8249	European	Plasma metabolites (Metabolon HD4; UPLC-MS/MS)	Processed metabolite abundance (as in GWAS)	Chen et al., Nat Genet (doi:10.1038/s41588-022-01270-1)
ebi-a-GCST90200609	GCST90200609	X-23587 levels	7662	European	Plasma metabolites (Metabolon HD4; UPLC-MS/MS)	Processed metabolite abundance (as in GWAS)	Chen et al., Nat Genet (doi:10.1038/s41588-022-01270-1)
ebi-a-GCST90200610	GCST90200610	X-23593 levels	7988	European	Plasma metabolites (Metabolon HD4; UPLC-MS/MS)	Processed metabolite abundance (as in GWAS)	Chen et al., Nat Genet (doi:10.1038/s41588-022-01270-1)
ebi-a-GCST90200611	GCST90200611	X-23636 levels	8251	European	Plasma metabolites (Metabolon HD4; UPLC-MS/MS)	Processed metabolite abundance (as in GWAS)	Chen et al., Nat Genet (doi:10.1038/s41588-022-01270-1)
ebi-a-GCST90200612	GCST90200612	X-23678 levels	5745	European	Plasma metabolites (Metabolon HD4; UPLC-MS/MS)	Processed metabolite abundance (as in GWAS)	Chen et al., Nat Genet (doi:10.1038/s41588-022-01270-1)
ebi-a-GCST90200613	GCST90200613	X-23680 levels	8215	European	Plasma metabolites (Metabolon HD4; UPLC-MS/MS)	Processed metabolite abundance (as in GWAS)	Chen et al., Nat Genet (doi:10.1038/s41588-022-01270-1)
ebi-a-GCST90200614	GCST90200614	X-23780 levels	7878	European	Plasma metabolites (Metabolon HD4; UPLC-MS/MS)	Processed metabolite abundance (as in GWAS)	Chen et al., Nat Genet (doi:10.1038/s41588-022-01270-1)
ebi-a-GCST90200963	GCST90200963	Inosine 5'-monophosphate (IMP) to urate ratio	4598	European	Plasma metabolites (Metabolon HD4; UPLC-MS/MS)	Processed metabolite abundance (as in GWAS)	Chen et al., Nat Genet (doi:10.1038/s41588-022-01270-1)
ebi-a-GCST90200964	GCST90200964	Adenosine 5'-diphosphate (ADP) to 5-oxoproline ratio	4570	European	Plasma metabolites (Metabolon HD4; UPLC-MS/MS)	Processed metabolite abundance (as in GWAS)	Chen et al., Nat Genet (doi:10.1038/s41588-022-01270-1)
ebi-a-GCST90200965	GCST90200965	Glutamate to 5-oxoproline ratio	8171	European	Plasma metabolites (Metabolon HD4; UPLC-MS/MS)	Processed metabolite abundance (as in GWAS)	Chen et al., Nat Genet (doi:10.1038/s41588-022-01270-1)
ebi-a-GCST90200966	GCST90200966	Adenosine 5'-diphosphate (ADP) to uridine ratio	4565	European	Plasma metabolites (Metabolon HD4; UPLC-MS/MS)	Processed metabolite abundance (as in GWAS)	Chen et al., Nat Genet (doi:10.1038/s41588-022-01270-1)
ebi-a-GCST90200967	GCST90200967	Phosphate to urate ratio	8204	European	Plasma metabolites (Metabolon HD4; UPLC-MS/MS)	Processed metabolite abundance (as in GWAS)	Chen et al., Nat Genet (doi:10.1038/s41588-022-01270-1)
ebi-a-GCST90200968	GCST90200968	Phosphate to 5-oxoproline ratio	8217	European	Plasma metabolites (Metabolon HD4; UPLC-MS/MS)	Processed metabolite abundance (as in GWAS)	Chen et al., Nat Genet (doi:10.1038/s41588-022-01270-1)
ebi-a-GCST90200969	GCST90200969	Adenosine 5'-monophosphate (AMP) to N-palmitoyl-sphingosine (d18:1 to 16:0) ratio	8188	European	Plasma metabolites (Metabolon HD4; UPLC-MS/MS)	Processed metabolite abundance (as in GWAS)	Chen et al., Nat Genet (doi:10.1038/s41588-022-01270-1)
ebi-a-GCST90200970	GCST90200970	Adenosine 5'-monophosphate (AMP) to leucine ratio	8201	European	Plasma metabolites (Metabolon HD4; UPLC-MS/MS)	Processed metabolite abundance (as in GWAS)	Chen et al., Nat Genet (doi:10.1038/s41588-022-01270-1)
ebi-a-GCST90200971	GCST90200971	Leucine to phosphate ratio	8298	European	Plasma metabolites (Metabolon HD4; UPLC-MS/MS)	Processed metabolite abundance (as in GWAS)	Chen et al., Nat Genet (doi:10.1038/s41588-022-01270-1)
ebi-a-GCST90200134	GCST90200134	Sphingomyelin (d18:1/25:0, d19:0/24:1, d20:1/23:0, d19:1/24:0) levels	8126	European	Plasma metabolites (Metabolon HD4; UPLC-MS/MS)	Processed metabolite abundance (as in GWAS)	Chen et al., Nat Genet (doi:10.1038/s41588-022-01270-1)
ebi-a-GCST90200135	GCST90200135	Arachidoylcarnitine (C20) levels	7682	European	Plasma metabolites (Metabolon HD4; UPLC-MS/MS)	Processed metabolite abundance (as in GWAS)	Chen et al., Nat Genet (doi:10.1038/s41588-022-01270-1)
ebi-a-GCST90200136	GCST90200136	Cerotoylcarnitine (C26) levels	8266	European	Plasma metabolites (Metabolon HD4; UPLC-MS/MS)	Processed metabolite abundance (as in GWAS)	Chen et al., Nat Genet (doi:10.1038/s41588-022-01270-1)
ebi-a-GCST90200137	GCST90200137	Lignoceroylcarnitine (C24) levels	8238	European	Plasma metabolites (Metabolon HD4; UPLC-MS/MS)	Processed metabolite abundance (as in GWAS)	Chen et al., Nat Genet (doi:10.1038/s41588-022-01270-1)
ebi-a-GCST90200138	GCST90200138	Docosatrienoate (22:3n6) levels	5398	European	Plasma metabolites (Metabolon HD4; UPLC-MS/MS)	Processed metabolite abundance (as in GWAS)	Chen et al., Nat Genet (doi:10.1038/s41588-022-01270-1)
ebi-a-GCST90200139	GCST90200139	Dihomo-linolenoylcarnitine (C20:3n3 or 6) levels	8092	European	Plasma metabolites (Metabolon HD4; UPLC-MS/MS)	Processed metabolite abundance (as in GWAS)	Chen et al., Nat Genet (doi:10.1038/s41588-022-01270-1)
ebi-a-GCST90200140	GCST90200140	Carotene diol (2) levels	8196	European	Plasma metabolites (Metabolon HD4; UPLC-MS/MS)	Processed metabolite abundance (as in GWAS)	Chen et al., Nat Genet (doi:10.1038/s41588-022-01270-1)
ebi-a-GCST90200141	GCST90200141	Ethyl alpha-glucopyranoside levels	6620	European	Plasma metabolites (Metabolon HD4; UPLC-MS/MS)	Processed metabolite abundance (as in GWAS)	Chen et al., Nat Genet (doi:10.1038/s41588-022-01270-1)
ebi-a-GCST90200142	GCST90200142	Carotene diol (1) levels	8256	European	Plasma metabolites (Metabolon HD4; UPLC-MS/MS)	Processed metabolite abundance (as in GWAS)	Chen et al., Nat Genet (doi:10.1038/s41588-022-01270-1)
ebi-a-GCST90200143	GCST90200143	Nervonoylcarnitine (C24:1) levels	7880	European	Plasma metabolites (Metabolon HD4; UPLC-MS/MS)	Processed metabolite abundance (as in GWAS)	Chen et al., Nat Genet (doi:10.1038/s41588-022-01270-1)
ebi-a-GCST90200144	GCST90200144	Dihomo-linoleoylcarnitine (C20:2) levels	7887	European	Plasma metabolites (Metabolon HD4; UPLC-MS/MS)	Processed metabolite abundance (as in GWAS)	Chen et al., Nat Genet (doi:10.1038/s41588-022-01270-1)
ebi-a-GCST90200145	GCST90200145	Glycosyl ceramide (d18:1/20:0, d16:1/22:0) levels	8259	European	Plasma metabolites (Metabolon HD4; UPLC-MS/MS)	Processed metabolite abundance (as in GWAS)	Chen et al., Nat Genet (doi:10.1038/s41588-022-01270-1)
ebi-a-GCST90200146	GCST90200146	Docosahexaenoylcarnitine (C22:6) levels	6287	European	Plasma metabolites (Metabolon HD4; UPLC-MS/MS)	Processed metabolite abundance (as in GWAS)	Chen et al., Nat Genet (doi:10.1038/s41588-022-01270-1)
ebi-a-GCST90200147	GCST90200147	N,N,N-trimethyl-5-aminovalerate levels	8214	European	Plasma metabolites (Metabolon HD4; UPLC-MS/MS)	Processed metabolite abundance (as in GWAS)	Chen et al., Nat Genet (doi:10.1038/s41588-022-01270-1)
ebi-a-GCST90200148	GCST90200148	Eicosenoylcarnitine (C20:1) levels	8145	European	Plasma metabolites (Metabolon HD4; UPLC-MS/MS)	Processed metabolite abundance (as in GWAS)	Chen et al., Nat Genet (doi:10.1038/s41588-022-01270-1)
ebi-a-GCST90200149	GCST90200149	Ximenoylcarnitine (C26:1) levels	8260	European	Plasma metabolites (Metabolon HD4; UPLC-MS/MS)	Processed metabolite abundance (as in GWAS)	Chen et al., Nat Genet (doi:10.1038/s41588-022-01270-1)
ebi-a-GCST90200150	GCST90200150	Arachidonoylcarnitine (C20:4) levels	8202	European	Plasma metabolites (Metabolon HD4; UPLC-MS/MS)	Processed metabolite abundance (as in GWAS)	Chen et al., Nat Genet (doi:10.1038/s41588-022-01270-1)
ebi-a-GCST90200151	GCST90200151	5-dodecenoylcarnitine (C12:1) levels	7899	European	Plasma metabolites (Metabolon HD4; UPLC-MS/MS)	Processed metabolite abundance (as in GWAS)	Chen et al., Nat Genet (doi:10.1038/s41588-022-01270-1)
ebi-a-GCST90200152	GCST90200152	2-butenoylglycine levels	6253	European	Plasma metabolites (Metabolon HD4; UPLC-MS/MS)	Processed metabolite abundance (as in GWAS)	Chen et al., Nat Genet (doi:10.1038/s41588-022-01270-1)
ebi-a-GCST90200153	GCST90200153	(N(1) + N(8))-acetylspermidine levels	8219	European	Plasma metabolites (Metabolon HD4; UPLC-MS/MS)	Processed metabolite abundance (as in GWAS)	Chen et al., Nat Genet (doi:10.1038/s41588-022-01270-1)
ebi-a-GCST90200154	GCST90200154	Hydroxy-cmpf levels	8254	European	Plasma metabolites (Metabolon HD4; UPLC-MS/MS)	Processed metabolite abundance (as in GWAS)	Chen et al., Nat Genet (doi:10.1038/s41588-022-01270-1)
ebi-a-GCST90200155	GCST90200155	2-furoylcarnitine levels	6448	European	Plasma metabolites (Metabolon HD4; UPLC-MS/MS)	Processed metabolite abundance (as in GWAS)	Chen et al., Nat Genet (doi:10.1038/s41588-022-01270-1)
ebi-a-GCST90200156	GCST90200156	Cortolone glucuronide (1) levels	8152	European	Plasma metabolites (Metabolon HD4; UPLC-MS/MS)	Processed metabolite abundance (as in GWAS)	Chen et al., Nat Genet (doi:10.1038/s41588-022-01270-1)
ebi-a-GCST90200157	GCST90200157	Carotene diol (3) levels	7650	European	Plasma metabolites (Metabolon HD4; UPLC-MS/MS)	Processed metabolite abundance (as in GWAS)	Chen et al., Nat Genet (doi:10.1038/s41588-022-01270-1)
ebi-a-GCST90200158	GCST90200158	3-hydroxyoleoylcarnitine levels	7532	European	Plasma metabolites (Metabolon HD4; UPLC-MS/MS)	Processed metabolite abundance (as in GWAS)	Chen et al., Nat Genet (doi:10.1038/s41588-022-01270-1)
ebi-a-GCST90200184	GCST90200184	3-formylindole levels	8256	European	Plasma metabolites (Metabolon HD4; UPLC-MS/MS)	Processed metabolite abundance (as in GWAS)	Chen et al., Nat Genet (doi:10.1038/s41588-022-01270-1)
ebi-a-GCST90200185	GCST90200185	Gamma-glutamylcitrulline levels	8163	European	Plasma metabolites (Metabolon HD4; UPLC-MS/MS)	Processed metabolite abundance (as in GWAS)	Chen et al., Nat Genet (doi:10.1038/s41588-022-01270-1)
ebi-a-GCST90200186	GCST90200186	8-methoxykynurenate levels	6938	European	Plasma metabolites (Metabolon HD4; UPLC-MS/MS)	Processed metabolite abundance (as in GWAS)	Chen et al., Nat Genet (doi:10.1038/s41588-022-01270-1)
ebi-a-GCST90200187	GCST90200187	Tetradecadienoate (14:2) levels	8255	European	Plasma metabolites (Metabolon HD4; UPLC-MS/MS)	Processed metabolite abundance (as in GWAS)	Chen et al., Nat Genet (doi:10.1038/s41588-022-01270-1)
ebi-a-GCST90200188	GCST90200188	3-amino-2-piperidone levels	8237	European	Plasma metabolites (Metabolon HD4; UPLC-MS/MS)	Processed metabolite abundance (as in GWAS)	Chen et al., Nat Genet (doi:10.1038/s41588-022-01270-1)
ebi-a-GCST90200189	GCST90200189	Glucuronide of piperine metabolite C17H21NO3 (3) levels	6512	European	Plasma metabolites (Metabolon HD4; UPLC-MS/MS)	Processed metabolite abundance (as in GWAS)	Chen et al., Nat Genet (doi:10.1038/s41588-022-01270-1)
ebi-a-GCST90200190	GCST90200190	Dodecadienoate (12:2) levels	8244	European	Plasma metabolites (Metabolon HD4; UPLC-MS/MS)	Processed metabolite abundance (as in GWAS)	Chen et al., Nat Genet (doi:10.1038/s41588-022-01270-1)
ebi-a-GCST90200191	GCST90200191	N-lactoyl tyrosine levels	6389	European	Plasma metabolites (Metabolon HD4; UPLC-MS/MS)	Processed metabolite abundance (as in GWAS)	Chen et al., Nat Genet (doi:10.1038/s41588-022-01270-1)
ebi-a-GCST90200192	GCST90200192	N,N-dimethylalanine levels	8219	European	Plasma metabolites (Metabolon HD4; UPLC-MS/MS)	Processed metabolite abundance (as in GWAS)	Chen et al., Nat Genet (doi:10.1038/s41588-022-01270-1)
ebi-a-GCST90200193	GCST90200193	Ethyl beta-glucopyranoside levels	8152	European	Plasma metabolites (Metabolon HD4; UPLC-MS/MS)	Processed metabolite abundance (as in GWAS)	Chen et al., Nat Genet (doi:10.1038/s41588-022-01270-1)
ebi-a-GCST90200194	GCST90200194	N-lactoyl phenylalanine levels	8223	European	Plasma metabolites (Metabolon HD4; UPLC-MS/MS)	Processed metabolite abundance (as in GWAS)	Chen et al., Nat Genet (doi:10.1038/s41588-022-01270-1)
ebi-a-GCST90200195	GCST90200195	N-acetyl-isoputreanine levels	8236	European	Plasma metabolites (Metabolon HD4; UPLC-MS/MS)	Processed metabolite abundance (as in GWAS)	Chen et al., Nat Genet (doi:10.1038/s41588-022-01270-1)
ebi-a-GCST90200196	GCST90200196	2,2'-Methylenebis(6-tert-butyl-p-cresol) levels	7397	European	Plasma metabolites (Metabolon HD4; UPLC-MS/MS)	Processed metabolite abundance (as in GWAS)	Chen et al., Nat Genet (doi:10.1038/s41588-022-01270-1)
ebi-a-GCST90200197	GCST90200197	N-lactoyl isoleucine levels	7526	European	Plasma metabolites (Metabolon HD4; UPLC-MS/MS)	Processed metabolite abundance (as in GWAS)	Chen et al., Nat Genet (doi:10.1038/s41588-022-01270-1)
ebi-a-GCST90200198	GCST90200198	2-hydroxysebacate levels	7865	European	Plasma metabolites (Metabolon HD4; UPLC-MS/MS)	Processed metabolite abundance (as in GWAS)	Chen et al., Nat Genet (doi:10.1038/s41588-022-01270-1)
ebi-a-GCST90200199	GCST90200199	Ascorbic acid 3-sulfate levels	8186	European	Plasma metabolites (Metabolon HD4; UPLC-MS/MS)	Processed metabolite abundance (as in GWAS)	Chen et al., Nat Genet (doi:10.1038/s41588-022-01270-1)
ebi-a-GCST90200200	GCST90200200	N-lactoyl valine levels	8133	European	Plasma metabolites (Metabolon HD4; UPLC-MS/MS)	Processed metabolite abundance (as in GWAS)	Chen et al., Nat Genet (doi:10.1038/s41588-022-01270-1)
ebi-a-GCST90200201	GCST90200201	6-bromotryptophan levels	8214	European	Plasma metabolites (Metabolon HD4; UPLC-MS/MS)	Processed metabolite abundance (as in GWAS)	Chen et al., Nat Genet (doi:10.1038/s41588-022-01270-1)
ebi-a-GCST90200202	GCST90200202	Delta-CEHC levels	6233	European	Plasma metabolites (Metabolon HD4; UPLC-MS/MS)	Processed metabolite abundance (as in GWAS)	Chen et al., Nat Genet (doi:10.1038/s41588-022-01270-1)
ebi-a-GCST90200203	GCST90200203	Indoleacetoylcarnitine levels	7777	European	Plasma metabolites (Metabolon HD4; UPLC-MS/MS)	Processed metabolite abundance (as in GWAS)	Chen et al., Nat Genet (doi:10.1038/s41588-022-01270-1)
ebi-a-GCST90200204	GCST90200204	N-acetyl leucine levels	7646	European	Plasma metabolites (Metabolon HD4; UPLC-MS/MS)	Processed metabolite abundance (as in GWAS)	Chen et al., Nat Genet (doi:10.1038/s41588-022-01270-1)
ebi-a-GCST90200205	GCST90200205	3-indoleglyoxylic acid levels	7848	European	Plasma metabolites (Metabolon HD4; UPLC-MS/MS)	Processed metabolite abundance (as in GWAS)	Chen et al., Nat Genet (doi:10.1038/s41588-022-01270-1)
ebi-a-GCST90200206	GCST90200206	Sulfate of piperine metabolite C18H21NO3 (1) levels	7021	European	Plasma metabolites (Metabolon HD4; UPLC-MS/MS)	Processed metabolite abundance (as in GWAS)	Chen et al., Nat Genet (doi:10.1038/s41588-022-01270-1)
ebi-a-GCST90200207	GCST90200207	Methyl vanillate sulfate levels	4303	European	Plasma metabolites (Metabolon HD4; UPLC-MS/MS)	Processed metabolite abundance (as in GWAS)	Chen et al., Nat Genet (doi:10.1038/s41588-022-01270-1)
ebi-a-GCST90200208	GCST90200208	Glucuronide of piperine metabolite C17H21NO3 (4) levels	7833	European	Plasma metabolites (Metabolon HD4; UPLC-MS/MS)	Processed metabolite abundance (as in GWAS)	Chen et al., Nat Genet (doi:10.1038/s41588-022-01270-1)
ebi-a-GCST90200422	GCST90200422	Serotonin levels	7498	European	Plasma metabolites (Metabolon HD4; UPLC-MS/MS)	Processed metabolite abundance (as in GWAS)	Chen et al., Nat Genet (doi:10.1038/s41588-022-01270-1)
ebi-a-GCST90200423	GCST90200423	Spermidine levels	7348	European	Plasma metabolites (Metabolon HD4; UPLC-MS/MS)	Processed metabolite abundance (as in GWAS)	Chen et al., Nat Genet (doi:10.1038/s41588-022-01270-1)
ebi-a-GCST90200424	GCST90200424	Dimethylglycine levels	8224	European	Plasma metabolites (Metabolon HD4; UPLC-MS/MS)	Processed metabolite abundance (as in GWAS)	Chen et al., Nat Genet (doi:10.1038/s41588-022-01270-1)
ebi-a-GCST90200425	GCST90200425	Betaine levels	8232	European	Plasma metabolites (Metabolon HD4; UPLC-MS/MS)	Processed metabolite abundance (as in GWAS)	Chen et al., Nat Genet (doi:10.1038/s41588-022-01270-1)
ebi-a-GCST90200426	GCST90200426	Xylose levels	6822	European	Plasma metabolites (Metabolon HD4; UPLC-MS/MS)	Processed metabolite abundance (as in GWAS)	Chen et al., Nat Genet (doi:10.1038/s41588-022-01270-1)
ebi-a-GCST90200427	GCST90200427	Tyrosine levels	8252	European	Plasma metabolites (Metabolon HD4; UPLC-MS/MS)	Processed metabolite abundance (as in GWAS)	Chen et al., Nat Genet (doi:10.1038/s41588-022-01270-1)
ebi-a-GCST90200428	GCST90200428	Caprate (10:0) levels	8272	European	Plasma metabolites (Metabolon HD4; UPLC-MS/MS)	Processed metabolite abundance (as in GWAS)	Chen et al., Nat Genet (doi:10.1038/s41588-022-01270-1)
ebi-a-GCST90200429	GCST90200429	Cytidine levels	7659	European	Plasma metabolites (Metabolon HD4; UPLC-MS/MS)	Processed metabolite abundance (as in GWAS)	Chen et al., Nat Genet (doi:10.1038/s41588-022-01270-1)
ebi-a-GCST90200430	GCST90200430	Pyruvate levels	8259	European	Plasma metabolites (Metabolon HD4; UPLC-MS/MS)	Processed metabolite abundance (as in GWAS)	Chen et al., Nat Genet (doi:10.1038/s41588-022-01270-1)
ebi-a-GCST90200431	GCST90200431	Alanine levels	8265	European	Plasma metabolites (Metabolon HD4; UPLC-MS/MS)	Processed metabolite abundance (as in GWAS)	Chen et al., Nat Genet (doi:10.1038/s41588-022-01270-1)
ebi-a-GCST90200432	GCST90200432	Threonine levels	8245	European	Plasma metabolites (Metabolon HD4; UPLC-MS/MS)	Processed metabolite abundance (as in GWAS)	Chen et al., Nat Genet (doi:10.1038/s41588-022-01270-1)
ebi-a-GCST90200433	GCST90200433	Cytosine levels	6990	European	Plasma metabolites (Metabolon HD4; UPLC-MS/MS)	Processed metabolite abundance (as in GWAS)	Chen et al., Nat Genet (doi:10.1038/s41588-022-01270-1)
ebi-a-GCST90200434	GCST90200434	12,13-DiHOME levels	7918	European	Plasma metabolites (Metabolon HD4; UPLC-MS/MS)	Processed metabolite abundance (as in GWAS)	Chen et al., Nat Genet (doi:10.1038/s41588-022-01270-1)
ebi-a-GCST90200435	GCST90200435	Mannose levels	8212	European	Plasma metabolites (Metabolon HD4; UPLC-MS/MS)	Processed metabolite abundance (as in GWAS)	Chen et al., Nat Genet (doi:10.1038/s41588-022-01270-1)
ebi-a-GCST90200436	GCST90200436	Caffeine levels	8005	European	Plasma metabolites (Metabolon HD4; UPLC-MS/MS)	Processed metabolite abundance (as in GWAS)	Chen et al., Nat Genet (doi:10.1038/s41588-022-01270-1)
ebi-a-GCST90200248	GCST90200248	Cis 3,4-methyleneheptanoate levels	8223	European	Plasma metabolites (Metabolon HD4; UPLC-MS/MS)	Processed metabolite abundance (as in GWAS)	Chen et al., Nat Genet (doi:10.1038/s41588-022-01270-1)
ebi-a-GCST90200249	GCST90200249	Branched-chain, straight-chain, or cyclopropyl 12:1 fatty acid levels	8256	European	Plasma metabolites (Metabolon HD4; UPLC-MS/MS)	Processed metabolite abundance (as in GWAS)	Chen et al., Nat Genet (doi:10.1038/s41588-022-01270-1)
ebi-a-GCST90200250	GCST90200250	Deoxycholic acid 12-sulfate levels	7438	European	Plasma metabolites (Metabolon HD4; UPLC-MS/MS)	Processed metabolite abundance (as in GWAS)	Chen et al., Nat Genet (doi:10.1038/s41588-022-01270-1)
ebi-a-GCST90200251	GCST90200251	Branched-chain, straight-chain, or cyclopropyl 10:1 fatty acid (1) levels	8265	European	Plasma metabolites (Metabolon HD4; UPLC-MS/MS)	Processed metabolite abundance (as in GWAS)	Chen et al., Nat Genet (doi:10.1038/s41588-022-01270-1)
ebi-a-GCST90200252	GCST90200252	3,5-dichloro-2,6-dihydroxybenzoic acid levels	8218	European	Plasma metabolites (Metabolon HD4; UPLC-MS/MS)	Processed metabolite abundance (as in GWAS)	Chen et al., Nat Genet (doi:10.1038/s41588-022-01270-1)
ebi-a-GCST90200253	GCST90200253	Vanillic acid glycine levels	7512	European	Plasma metabolites (Metabolon HD4; UPLC-MS/MS)	Processed metabolite abundance (as in GWAS)	Chen et al., Nat Genet (doi:10.1038/s41588-022-01270-1)
ebi-a-GCST90200254	GCST90200254	(S)-a-amino-omega-caprolactam levels	8185	European	Plasma metabolites (Metabolon HD4; UPLC-MS/MS)	Processed metabolite abundance (as in GWAS)	Chen et al., Nat Genet (doi:10.1038/s41588-022-01270-1)
ebi-a-GCST90200255	GCST90200255	3-bromo-5-chloro-2,6-dihydroxybenzoic acid levels	8127	European	Plasma metabolites (Metabolon HD4; UPLC-MS/MS)	Processed metabolite abundance (as in GWAS)	Chen et al., Nat Genet (doi:10.1038/s41588-022-01270-1)
ebi-a-GCST90200256	GCST90200256	Dibutyl sulfosuccinate levels	8099	European	Plasma metabolites (Metabolon HD4; UPLC-MS/MS)	Processed metabolite abundance (as in GWAS)	Chen et al., Nat Genet (doi:10.1038/s41588-022-01270-1)
ebi-a-GCST90200257	GCST90200257	Metabolonic lactone sulfate levels	8203	European	Plasma metabolites (Metabolon HD4; UPLC-MS/MS)	Processed metabolite abundance (as in GWAS)	Chen et al., Nat Genet (doi:10.1038/s41588-022-01270-1)
ebi-a-GCST90200258	GCST90200258	2-hydroxy-4-(methylthio)butanoic acid levels	8255	European	Plasma metabolites (Metabolon HD4; UPLC-MS/MS)	Processed metabolite abundance (as in GWAS)	Chen et al., Nat Genet (doi:10.1038/s41588-022-01270-1)
ebi-a-GCST90200259	GCST90200259	Pentose acid levels	8235	European	Plasma metabolites (Metabolon HD4; UPLC-MS/MS)	Processed metabolite abundance (as in GWAS)	Chen et al., Nat Genet (doi:10.1038/s41588-022-01270-1)
ebi-a-GCST90200260	GCST90200260	Branched chain 14:0 dicarboxylic acid levels	7990	European	Plasma metabolites (Metabolon HD4; UPLC-MS/MS)	Processed metabolite abundance (as in GWAS)	Chen et al., Nat Genet (doi:10.1038/s41588-022-01270-1)
ebi-a-GCST90200261	GCST90200261	S-carboxyethylcysteine levels	8010	European	Plasma metabolites (Metabolon HD4; UPLC-MS/MS)	Processed metabolite abundance (as in GWAS)	Chen et al., Nat Genet (doi:10.1038/s41588-022-01270-1)
ebi-a-GCST90200262	GCST90200262	N-succinyl-phenylalanine levels	6199	European	Plasma metabolites (Metabolon HD4; UPLC-MS/MS)	Processed metabolite abundance (as in GWAS)	Chen et al., Nat Genet (doi:10.1038/s41588-022-01270-1)
ebi-a-GCST90200263	GCST90200263	(2 or 3)-decenoate (10:1n7 or n8) levels	8124	European	Plasma metabolites (Metabolon HD4; UPLC-MS/MS)	Processed metabolite abundance (as in GWAS)	Chen et al., Nat Genet (doi:10.1038/s41588-022-01270-1)
ebi-a-GCST90200264	GCST90200264	Bilirubin degradation product, C17H20N2O5 (2) levels	8254	European	Plasma metabolites (Metabolon HD4; UPLC-MS/MS)	Processed metabolite abundance (as in GWAS)	Chen et al., Nat Genet (doi:10.1038/s41588-022-01270-1)
ebi-a-GCST90200265	GCST90200265	Bilirubin degradation product, C16H18N2O5 (4) levels	8159	European	Plasma metabolites (Metabolon HD4; UPLC-MS/MS)	Processed metabolite abundance (as in GWAS)	Chen et al., Nat Genet (doi:10.1038/s41588-022-01270-1)
ebi-a-GCST90200266	GCST90200266	Cis-3,4-methyleneheptanoylcarnitine levels	8259	European	Plasma metabolites (Metabolon HD4; UPLC-MS/MS)	Processed metabolite abundance (as in GWAS)	Chen et al., Nat Genet (doi:10.1038/s41588-022-01270-1)
ebi-a-GCST90200267	GCST90200267	Tetrahydrocortisol glucuronide levels	8182	European	Plasma metabolites (Metabolon HD4; UPLC-MS/MS)	Processed metabolite abundance (as in GWAS)	Chen et al., Nat Genet (doi:10.1038/s41588-022-01270-1)
ebi-a-GCST90200268	GCST90200268	N-acetyl-2-aminoadipate levels	7606	European	Plasma metabolites (Metabolon HD4; UPLC-MS/MS)	Processed metabolite abundance (as in GWAS)	Chen et al., Nat Genet (doi:10.1038/s41588-022-01270-1)
ebi-a-GCST90200269	GCST90200269	Bilirubin degradation product, C17H20N2O5 (1) levels	8252	European	Plasma metabolites (Metabolon HD4; UPLC-MS/MS)	Processed metabolite abundance (as in GWAS)	Chen et al., Nat Genet (doi:10.1038/s41588-022-01270-1)
ebi-a-GCST90200270	GCST90200270	2-methoxyhydroquinone sulfate (1) levels	7487	European	Plasma metabolites (Metabolon HD4; UPLC-MS/MS)	Processed metabolite abundance (as in GWAS)	Chen et al., Nat Genet (doi:10.1038/s41588-022-01270-1)
ebi-a-GCST90200271	GCST90200271	Bilirubin degradation product, C16H18N2O5 (3) levels	7970	European	Plasma metabolites (Metabolon HD4; UPLC-MS/MS)	Processed metabolite abundance (as in GWAS)	Chen et al., Nat Genet (doi:10.1038/s41588-022-01270-1)
ebi-a-GCST90200272	GCST90200272	3-hydroxyoctanoylcarnitine (1) levels	8245	European	Plasma metabolites (Metabolon HD4; UPLC-MS/MS)	Processed metabolite abundance (as in GWAS)	Chen et al., Nat Genet (doi:10.1038/s41588-022-01270-1)
ebi-a-GCST90200273	GCST90200273	2-methoxyhydroquinone sulfate (2) levels	5778	European	Plasma metabolites (Metabolon HD4; UPLC-MS/MS)	Processed metabolite abundance (as in GWAS)	Chen et al., Nat Genet (doi:10.1038/s41588-022-01270-1)
ebi-a-GCST90200274	GCST90200274	Cis-3,4-methyleneheptanoylglycine levels	8106	European	Plasma metabolites (Metabolon HD4; UPLC-MS/MS)	Processed metabolite abundance (as in GWAS)	Chen et al., Nat Genet (doi:10.1038/s41588-022-01270-1)
ebi-a-GCST90200275	GCST90200275	Bilirubin degradation product, C16H18N2O5 (2) levels	8252	European	Plasma metabolites (Metabolon HD4; UPLC-MS/MS)	Processed metabolite abundance (as in GWAS)	Chen et al., Nat Genet (doi:10.1038/s41588-022-01270-1)
ebi-a-GCST90200276	GCST90200276	2,4-di-tert-butylphenol levels	8251	European	Plasma metabolites (Metabolon HD4; UPLC-MS/MS)	Processed metabolite abundance (as in GWAS)	Chen et al., Nat Genet (doi:10.1038/s41588-022-01270-1)
ebi-a-GCST90200277	GCST90200277	Bilirubin degradation product, C16H18N2O5 (1) levels	7864	European	Plasma metabolites (Metabolon HD4; UPLC-MS/MS)	Processed metabolite abundance (as in GWAS)	Chen et al., Nat Genet (doi:10.1038/s41588-022-01270-1)
ebi-a-GCST90200278	GCST90200278	3-hydroxyoctanoylcarnitine (2) levels	8243	European	Plasma metabolites (Metabolon HD4; UPLC-MS/MS)	Processed metabolite abundance (as in GWAS)	Chen et al., Nat Genet (doi:10.1038/s41588-022-01270-1)
ebi-a-GCST90200279	GCST90200279	Pantothenate levels	8194	European	Plasma metabolites (Metabolon HD4; UPLC-MS/MS)	Processed metabolite abundance (as in GWAS)	Chen et al., Nat Genet (doi:10.1038/s41588-022-01270-1)
ebi-a-GCST90200280	GCST90200280	5-oxoproline levels	8247	European	Plasma metabolites (Metabolon HD4; UPLC-MS/MS)	Processed metabolite abundance (as in GWAS)	Chen et al., Nat Genet (doi:10.1038/s41588-022-01270-1)
ebi-a-GCST90200281	GCST90200281	Phosphoethanolamine levels	8253	European	Plasma metabolites (Metabolon HD4; UPLC-MS/MS)	Processed metabolite abundance (as in GWAS)	Chen et al., Nat Genet (doi:10.1038/s41588-022-01270-1)
ebi-a-GCST90200282	GCST90200282	Picolinate levels	7051	European	Plasma metabolites (Metabolon HD4; UPLC-MS/MS)	Processed metabolite abundance (as in GWAS)	Chen et al., Nat Genet (doi:10.1038/s41588-022-01270-1)
ebi-a-GCST90200283	GCST90200283	3-ureidopropionate levels	7543	European	Plasma metabolites (Metabolon HD4; UPLC-MS/MS)	Processed metabolite abundance (as in GWAS)	Chen et al., Nat Genet (doi:10.1038/s41588-022-01270-1)
ebi-a-GCST90200284	GCST90200284	Erucate (22:1n9) levels	8208	European	Plasma metabolites (Metabolon HD4; UPLC-MS/MS)	Processed metabolite abundance (as in GWAS)	Chen et al., Nat Genet (doi:10.1038/s41588-022-01270-1)
ebi-a-GCST90200285	GCST90200285	Eicosenedioate (C20:1-DC) levels	8166	European	Plasma metabolites (Metabolon HD4; UPLC-MS/MS)	Processed metabolite abundance (as in GWAS)	Chen et al., Nat Genet (doi:10.1038/s41588-022-01270-1)
ebi-a-GCST90200286	GCST90200286	Allantoin levels	8252	European	Plasma metabolites (Metabolon HD4; UPLC-MS/MS)	Processed metabolite abundance (as in GWAS)	Chen et al., Nat Genet (doi:10.1038/s41588-022-01270-1)
ebi-a-GCST90200287	GCST90200287	N-acetylvaline levels	8218	European	Plasma metabolites (Metabolon HD4; UPLC-MS/MS)	Processed metabolite abundance (as in GWAS)	Chen et al., Nat Genet (doi:10.1038/s41588-022-01270-1)
ebi-a-GCST90200288	GCST90200288	N-acetylleucine levels	7905	European	Plasma metabolites (Metabolon HD4; UPLC-MS/MS)	Processed metabolite abundance (as in GWAS)	Chen et al., Nat Genet (doi:10.1038/s41588-022-01270-1)
ebi-a-GCST90200289	GCST90200289	N-acetylmethionine levels	7993	European	Plasma metabolites (Metabolon HD4; UPLC-MS/MS)	Processed metabolite abundance (as in GWAS)	Chen et al., Nat Genet (doi:10.1038/s41588-022-01270-1)
ebi-a-GCST90200290	GCST90200290	Glycerate levels	8222	European	Plasma metabolites (Metabolon HD4; UPLC-MS/MS)	Processed metabolite abundance (as in GWAS)	Chen et al., Nat Genet (doi:10.1038/s41588-022-01270-1)
ebi-a-GCST90200291	GCST90200291	Sarcosine levels	8223	European	Plasma metabolites (Metabolon HD4; UPLC-MS/MS)	Processed metabolite abundance (as in GWAS)	Chen et al., Nat Genet (doi:10.1038/s41588-022-01270-1)
ebi-a-GCST90200292	GCST90200292	Trans-4-hydroxyproline levels	8252	European	Plasma metabolites (Metabolon HD4; UPLC-MS/MS)	Processed metabolite abundance (as in GWAS)	Chen et al., Nat Genet (doi:10.1038/s41588-022-01270-1)
ebi-a-GCST90200293	GCST90200293	Thyroxine levels	8262	European	Plasma metabolites (Metabolon HD4; UPLC-MS/MS)	Processed metabolite abundance (as in GWAS)	Chen et al., Nat Genet (doi:10.1038/s41588-022-01270-1)
ebi-a-GCST90200294	GCST90200294	Pipecolate levels	8161	European	Plasma metabolites (Metabolon HD4; UPLC-MS/MS)	Processed metabolite abundance (as in GWAS)	Chen et al., Nat Genet (doi:10.1038/s41588-022-01270-1)
ebi-a-GCST90200295	GCST90200295	Gamma-glutamyltyrosine levels	8221	European	Plasma metabolites (Metabolon HD4; UPLC-MS/MS)	Processed metabolite abundance (as in GWAS)	Chen et al., Nat Genet (doi:10.1038/s41588-022-01270-1)
ebi-a-GCST90200296	GCST90200296	Methyl indole-3-acetate levels	7032	European	Plasma metabolites (Metabolon HD4; UPLC-MS/MS)	Processed metabolite abundance (as in GWAS)	Chen et al., Nat Genet (doi:10.1038/s41588-022-01270-1)
ebi-a-GCST90200297	GCST90200297	Ursodeoxycholate levels	6206	European	Plasma metabolites (Metabolon HD4; UPLC-MS/MS)	Processed metabolite abundance (as in GWAS)	Chen et al., Nat Genet (doi:10.1038/s41588-022-01270-1)
ebi-a-GCST90200437	GCST90200437	Fructose levels	8137	European	Plasma metabolites (Metabolon HD4; UPLC-MS/MS)	Processed metabolite abundance (as in GWAS)	Chen et al., Nat Genet (doi:10.1038/s41588-022-01270-1)
ebi-a-GCST90200438	GCST90200438	Alpha-ketobutyrate levels	8192	European	Plasma metabolites (Metabolon HD4; UPLC-MS/MS)	Processed metabolite abundance (as in GWAS)	Chen et al., Nat Genet (doi:10.1038/s41588-022-01270-1)
ebi-a-GCST90200439	GCST90200439	Cysteine levels	8216	European	Plasma metabolites (Metabolon HD4; UPLC-MS/MS)	Processed metabolite abundance (as in GWAS)	Chen et al., Nat Genet (doi:10.1038/s41588-022-01270-1)
ebi-a-GCST90199844	GCST90199844	1-palmitoyl-2-linoleoyl-GPE (16:0/18:2) levels	8266	European	Plasma metabolites (Metabolon HD4; UPLC-MS/MS)	Processed metabolite abundance (as in GWAS)	Chen et al., Nat Genet (doi:10.1038/s41588-022-01270-1)
ebi-a-GCST90199845	GCST90199845	Sphinganine-1-phosphate levels	8126	European	Plasma metabolites (Metabolon HD4; UPLC-MS/MS)	Processed metabolite abundance (as in GWAS)	Chen et al., Nat Genet (doi:10.1038/s41588-022-01270-1)
ebi-a-GCST90199846	GCST90199846	Glycosyl-N-stearoyl-sphingosine (d18:1/18:0) levels	8233	European	Plasma metabolites (Metabolon HD4; UPLC-MS/MS)	Processed metabolite abundance (as in GWAS)	Chen et al., Nat Genet (doi:10.1038/s41588-022-01270-1)
ebi-a-GCST90199847	GCST90199847	4-allylphenol sulfate levels	8240	European	Plasma metabolites (Metabolon HD4; UPLC-MS/MS)	Processed metabolite abundance (as in GWAS)	Chen et al., Nat Genet (doi:10.1038/s41588-022-01270-1)
ebi-a-GCST90199848	GCST90199848	Succinylcarnitine levels	8212	European	Plasma metabolites (Metabolon HD4; UPLC-MS/MS)	Processed metabolite abundance (as in GWAS)	Chen et al., Nat Genet (doi:10.1038/s41588-022-01270-1)
ebi-a-GCST90199849	GCST90199849	21-hydroxypregnenolone disulfate levels	8132	European	Plasma metabolites (Metabolon HD4; UPLC-MS/MS)	Processed metabolite abundance (as in GWAS)	Chen et al., Nat Genet (doi:10.1038/s41588-022-01270-1)
ebi-a-GCST90199850	GCST90199850	5alpha-androstan-3alpha,17alpha-diol monosulfate levels	5524	European	Plasma metabolites (Metabolon HD4; UPLC-MS/MS)	Processed metabolite abundance (as in GWAS)	Chen et al., Nat Genet (doi:10.1038/s41588-022-01270-1)
ebi-a-GCST90199851	GCST90199851	Androstenediol (3beta,17beta) disulfate (2) levels	8205	European	Plasma metabolites (Metabolon HD4; UPLC-MS/MS)	Processed metabolite abundance (as in GWAS)	Chen et al., Nat Genet (doi:10.1038/s41588-022-01270-1)
ebi-a-GCST90199852	GCST90199852	5alpha-androstan-3beta,17alpha-diol disulfate levels	7103	European	Plasma metabolites (Metabolon HD4; UPLC-MS/MS)	Processed metabolite abundance (as in GWAS)	Chen et al., Nat Genet (doi:10.1038/s41588-022-01270-1)
ebi-a-GCST90199853	GCST90199853	5alpha-pregnan-3beta,20beta-diol monosulfate (1) levels	7772	European	Plasma metabolites (Metabolon HD4; UPLC-MS/MS)	Processed metabolite abundance (as in GWAS)	Chen et al., Nat Genet (doi:10.1038/s41588-022-01270-1)
ebi-a-GCST90199854	GCST90199854	5alpha-pregnan-3beta,20alpha-diol monosulfate (2) levels	8028	European	Plasma metabolites (Metabolon HD4; UPLC-MS/MS)	Processed metabolite abundance (as in GWAS)	Chen et al., Nat Genet (doi:10.1038/s41588-022-01270-1)
ebi-a-GCST90199855	GCST90199855	5alpha-androstan-3beta,17beta-diol monosulfate (2) levels	7066	European	Plasma metabolites (Metabolon HD4; UPLC-MS/MS)	Processed metabolite abundance (as in GWAS)	Chen et al., Nat Genet (doi:10.1038/s41588-022-01270-1)
ebi-a-GCST90199856	GCST90199856	Androstenediol (3alpha, 17alpha) monosulfate (3) levels	8192	European	Plasma metabolites (Metabolon HD4; UPLC-MS/MS)	Processed metabolite abundance (as in GWAS)	Chen et al., Nat Genet (doi:10.1038/s41588-022-01270-1)
ebi-a-GCST90199857	GCST90199857	5alpha-pregnan-diol disulfate levels	4110	European	Plasma metabolites (Metabolon HD4; UPLC-MS/MS)	Processed metabolite abundance (as in GWAS)	Chen et al., Nat Genet (doi:10.1038/s41588-022-01270-1)
ebi-a-GCST90199858	GCST90199858	5alpha-androstan-3alpha,17beta-diol monosulfate (1) levels	7608	European	Plasma metabolites (Metabolon HD4; UPLC-MS/MS)	Processed metabolite abundance (as in GWAS)	Chen et al., Nat Genet (doi:10.1038/s41588-022-01270-1)
ebi-a-GCST90199859	GCST90199859	5alpha-androstan-3alpha,17beta-diol disulfate levels	5082	European	Plasma metabolites (Metabolon HD4; UPLC-MS/MS)	Processed metabolite abundance (as in GWAS)	Chen et al., Nat Genet (doi:10.1038/s41588-022-01270-1)
ebi-a-GCST90199860	GCST90199860	Andro steroid monosulfate C19H28O6S (1) levels	7415	European	Plasma metabolites (Metabolon HD4; UPLC-MS/MS)	Processed metabolite abundance (as in GWAS)	Chen et al., Nat Genet (doi:10.1038/s41588-022-01270-1)
ebi-a-GCST90199861	GCST90199861	Pregnenediol sulfate (C21H34O5S) levels	8260	European	Plasma metabolites (Metabolon HD4; UPLC-MS/MS)	Processed metabolite abundance (as in GWAS)	Chen et al., Nat Genet (doi:10.1038/s41588-022-01270-1)
ebi-a-GCST90199862	GCST90199862	4-hydroxycoumarin levels	6944	European	Plasma metabolites (Metabolon HD4; UPLC-MS/MS)	Processed metabolite abundance (as in GWAS)	Chen et al., Nat Genet (doi:10.1038/s41588-022-01270-1)
ebi-a-GCST90199863	GCST90199863	16a-hydroxy DHEA 3-sulfate levels	8236	European	Plasma metabolites (Metabolon HD4; UPLC-MS/MS)	Processed metabolite abundance (as in GWAS)	Chen et al., Nat Genet (doi:10.1038/s41588-022-01270-1)
ebi-a-GCST90199864	GCST90199864	Gamma-CEHC levels	8258	European	Plasma metabolites (Metabolon HD4; UPLC-MS/MS)	Processed metabolite abundance (as in GWAS)	Chen et al., Nat Genet (doi:10.1038/s41588-022-01270-1)
ebi-a-GCST90199865	GCST90199865	2-hydroxyglutarate levels	7769	European	Plasma metabolites (Metabolon HD4; UPLC-MS/MS)	Processed metabolite abundance (as in GWAS)	Chen et al., Nat Genet (doi:10.1038/s41588-022-01270-1)
ebi-a-GCST90199866	GCST90199866	N-acetyl-beta-alanine levels	8231	European	Plasma metabolites (Metabolon HD4; UPLC-MS/MS)	Processed metabolite abundance (as in GWAS)	Chen et al., Nat Genet (doi:10.1038/s41588-022-01270-1)
ebi-a-GCST90199867	GCST90199867	Tridecenedioate (C13:1-DC) levels	8231	European	Plasma metabolites (Metabolon HD4; UPLC-MS/MS)	Processed metabolite abundance (as in GWAS)	Chen et al., Nat Genet (doi:10.1038/s41588-022-01270-1)
ebi-a-GCST90199868	GCST90199868	N-acetyl-3-methylhistidine levels	7018	European	Plasma metabolites (Metabolon HD4; UPLC-MS/MS)	Processed metabolite abundance (as in GWAS)	Chen et al., Nat Genet (doi:10.1038/s41588-022-01270-1)
ebi-a-GCST90199869	GCST90199869	2-hydroxyhippurate levels	8241	European	Plasma metabolites (Metabolon HD4; UPLC-MS/MS)	Processed metabolite abundance (as in GWAS)	Chen et al., Nat Genet (doi:10.1038/s41588-022-01270-1)
ebi-a-GCST90199870	GCST90199870	4-cholesten-3-one levels	6990	European	Plasma metabolites (Metabolon HD4; UPLC-MS/MS)	Processed metabolite abundance (as in GWAS)	Chen et al., Nat Genet (doi:10.1038/s41588-022-01270-1)
ebi-a-GCST90199871	GCST90199871	Androstenediol (3beta,17beta) monosulfate (2) levels	7811	European	Plasma metabolites (Metabolon HD4; UPLC-MS/MS)	Processed metabolite abundance (as in GWAS)	Chen et al., Nat Genet (doi:10.1038/s41588-022-01270-1)
ebi-a-GCST90199872	GCST90199872	Androstenediol (3beta,17beta) monosulfate (1) levels	8229	European	Plasma metabolites (Metabolon HD4; UPLC-MS/MS)	Processed metabolite abundance (as in GWAS)	Chen et al., Nat Genet (doi:10.1038/s41588-022-01270-1)
ebi-a-GCST90199873	GCST90199873	Pregnenolone sulfate levels	7772	European	Plasma metabolites (Metabolon HD4; UPLC-MS/MS)	Processed metabolite abundance (as in GWAS)	Chen et al., Nat Genet (doi:10.1038/s41588-022-01270-1)
ebi-a-GCST90199874	GCST90199874	S-methylmethionine levels	6674	European	Plasma metabolites (Metabolon HD4; UPLC-MS/MS)	Processed metabolite abundance (as in GWAS)	Chen et al., Nat Genet (doi:10.1038/s41588-022-01270-1)
ebi-a-GCST90199875	GCST90199875	13-HODE + 9-HODE levels	8207	European	Plasma metabolites (Metabolon HD4; UPLC-MS/MS)	Processed metabolite abundance (as in GWAS)	Chen et al., Nat Genet (doi:10.1038/s41588-022-01270-1)
ebi-a-GCST90199876	GCST90199876	Palmitoyl sphingomyelin (d18:1/16:0) levels	8269	European	Plasma metabolites (Metabolon HD4; UPLC-MS/MS)	Processed metabolite abundance (as in GWAS)	Chen et al., Nat Genet (doi:10.1038/s41588-022-01270-1)
ebi-a-GCST90199877	GCST90199877	Indole-3-carboxylate levels	4989	European	Plasma metabolites (Metabolon HD4; UPLC-MS/MS)	Processed metabolite abundance (as in GWAS)	Chen et al., Nat Genet (doi:10.1038/s41588-022-01270-1)
ebi-a-GCST90199878	GCST90199878	Sphingomyelin (d18:1/18:1, d18:2/18:0) levels	8267	European	Plasma metabolites (Metabolon HD4; UPLC-MS/MS)	Processed metabolite abundance (as in GWAS)	Chen et al., Nat Genet (doi:10.1038/s41588-022-01270-1)
ebi-a-GCST90199879	GCST90199879	Ergothioneine levels	8210	European	Plasma metabolites (Metabolon HD4; UPLC-MS/MS)	Processed metabolite abundance (as in GWAS)	Chen et al., Nat Genet (doi:10.1038/s41588-022-01270-1)
ebi-a-GCST90199880	GCST90199880	Cis-4-decenoylcarnitine (C10:1) levels	8239	European	Plasma metabolites (Metabolon HD4; UPLC-MS/MS)	Processed metabolite abundance (as in GWAS)	Chen et al., Nat Genet (doi:10.1038/s41588-022-01270-1)
ebi-a-GCST90199881	GCST90199881	5-(galactosylhydroxy)-L-lysine levels	6898	European	Plasma metabolites (Metabolon HD4; UPLC-MS/MS)	Processed metabolite abundance (as in GWAS)	Chen et al., Nat Genet (doi:10.1038/s41588-022-01270-1)
ebi-a-GCST90199882	GCST90199882	2s,3R-dihydroxybutyrate levels	8252	European	Plasma metabolites (Metabolon HD4; UPLC-MS/MS)	Processed metabolite abundance (as in GWAS)	Chen et al., Nat Genet (doi:10.1038/s41588-022-01270-1)
ebi-a-GCST90199883	GCST90199883	Cysteinylglycine disulfide levels	8216	European	Plasma metabolites (Metabolon HD4; UPLC-MS/MS)	Processed metabolite abundance (as in GWAS)	Chen et al., Nat Genet (doi:10.1038/s41588-022-01270-1)
ebi-a-GCST90199884	GCST90199884	2,3-dihydroxyisovalerate levels	8268	European	Plasma metabolites (Metabolon HD4; UPLC-MS/MS)	Processed metabolite abundance (as in GWAS)	Chen et al., Nat Genet (doi:10.1038/s41588-022-01270-1)
ebi-a-GCST90199885	GCST90199885	Alpha-ketoglutaramate levels	8210	European	Plasma metabolites (Metabolon HD4; UPLC-MS/MS)	Processed metabolite abundance (as in GWAS)	Chen et al., Nat Genet (doi:10.1038/s41588-022-01270-1)
ebi-a-GCST90199886	GCST90199886	3-methylglutaconate levels	8197	European	Plasma metabolites (Metabolon HD4; UPLC-MS/MS)	Processed metabolite abundance (as in GWAS)	Chen et al., Nat Genet (doi:10.1038/s41588-022-01270-1)
ebi-a-GCST90199887	GCST90199887	(16 or 17)-methylstearate (a19:0 or i19:0) levels	8239	European	Plasma metabolites (Metabolon HD4; UPLC-MS/MS)	Processed metabolite abundance (as in GWAS)	Chen et al., Nat Genet (doi:10.1038/s41588-022-01270-1)
ebi-a-GCST90199888	GCST90199888	Cinnamoylglycine levels	7824	European	Plasma metabolites (Metabolon HD4; UPLC-MS/MS)	Processed metabolite abundance (as in GWAS)	Chen et al., Nat Genet (doi:10.1038/s41588-022-01270-1)
ebi-a-GCST90199889	GCST90199889	2R,3R-dihydroxybutyrate levels	8223	European	Plasma metabolites (Metabolon HD4; UPLC-MS/MS)	Processed metabolite abundance (as in GWAS)	Chen et al., Nat Genet (doi:10.1038/s41588-022-01270-1)
ebi-a-GCST90199890	GCST90199890	4-hydroxyglutamate levels	7226	European	Plasma metabolites (Metabolon HD4; UPLC-MS/MS)	Processed metabolite abundance (as in GWAS)	Chen et al., Nat Genet (doi:10.1038/s41588-022-01270-1)
ebi-a-GCST90200068	GCST90200068	1,2-dilinoleoyl-GPE (18:2/18:2) levels	6804	European	Plasma metabolites (Metabolon HD4; UPLC-MS/MS)	Processed metabolite abundance (as in GWAS)	Chen et al., Nat Genet (doi:10.1038/s41588-022-01270-1)
ebi-a-GCST90200069	GCST90200069	Phenylacetylglutamate levels	6227	European	Plasma metabolites (Metabolon HD4; UPLC-MS/MS)	Processed metabolite abundance (as in GWAS)	Chen et al., Nat Genet (doi:10.1038/s41588-022-01270-1)
ebi-a-GCST90200070	GCST90200070	1-(1-enyl-palmitoyl)-2-palmitoleoyl-GPC (P-16:0/16:1) levels	8083	European	Plasma metabolites (Metabolon HD4; UPLC-MS/MS)	Processed metabolite abundance (as in GWAS)	Chen et al., Nat Genet (doi:10.1038/s41588-022-01270-1)
ebi-a-GCST90200071	GCST90200071	Palmitoylcholine levels	8209	European	Plasma metabolites (Metabolon HD4; UPLC-MS/MS)	Processed metabolite abundance (as in GWAS)	Chen et al., Nat Genet (doi:10.1038/s41588-022-01270-1)
ebi-a-GCST90200072	GCST90200072	Thioproline levels	8226	European	Plasma metabolites (Metabolon HD4; UPLC-MS/MS)	Processed metabolite abundance (as in GWAS)	Chen et al., Nat Genet (doi:10.1038/s41588-022-01270-1)
ebi-a-GCST90200073	GCST90200073	1-linoleoyl-2-arachidonoyl-GPC (18:2/20:4n6) levels	8063	European	Plasma metabolites (Metabolon HD4; UPLC-MS/MS)	Processed metabolite abundance (as in GWAS)	Chen et al., Nat Genet (doi:10.1038/s41588-022-01270-1)
ebi-a-GCST90200074	GCST90200074	1-linoleoyl-GPG (18:2) levels	8115	European	Plasma metabolites (Metabolon HD4; UPLC-MS/MS)	Processed metabolite abundance (as in GWAS)	Chen et al., Nat Genet (doi:10.1038/s41588-022-01270-1)
ebi-a-GCST90200075	GCST90200075	1-(1-enyl-palmitoyl)-2-linoleoyl-GPE (p-16:0/18:2) levels	8254	European	Plasma metabolites (Metabolon HD4; UPLC-MS/MS)	Processed metabolite abundance (as in GWAS)	Chen et al., Nat Genet (doi:10.1038/s41588-022-01270-1)
ebi-a-GCST90200076	GCST90200076	1-(1-enyl-stearoyl)-2-linoleoyl-GPE (p-18:0/18:2) levels	8261	European	Plasma metabolites (Metabolon HD4; UPLC-MS/MS)	Processed metabolite abundance (as in GWAS)	Chen et al., Nat Genet (doi:10.1038/s41588-022-01270-1)
ebi-a-GCST90200077	GCST90200077	1-stearoyl-2-oleoyl-GPI (18:0/18:1) levels	8111	European	Plasma metabolites (Metabolon HD4; UPLC-MS/MS)	Processed metabolite abundance (as in GWAS)	Chen et al., Nat Genet (doi:10.1038/s41588-022-01270-1)
ebi-a-GCST90200078	GCST90200078	1-myristoyl-2-arachidonoyl-GPC (14:0/20:4) levels	8264	European	Plasma metabolites (Metabolon HD4; UPLC-MS/MS)	Processed metabolite abundance (as in GWAS)	Chen et al., Nat Genet (doi:10.1038/s41588-022-01270-1)
ebi-a-GCST90200079	GCST90200079	1-oleoyl-2-arachidonoyl-GPE (18:1/20:4) levels	8121	European	Plasma metabolites (Metabolon HD4; UPLC-MS/MS)	Processed metabolite abundance (as in GWAS)	Chen et al., Nat Genet (doi:10.1038/s41588-022-01270-1)
ebi-a-GCST90200080	GCST90200080	1-palmitoyl-2-oleoyl-GPI (16:0/18:1) levels	8123	European	Plasma metabolites (Metabolon HD4; UPLC-MS/MS)	Processed metabolite abundance (as in GWAS)	Chen et al., Nat Genet (doi:10.1038/s41588-022-01270-1)
ebi-a-GCST90200081	GCST90200081	1-oleoyl-2-docosahexaenoyl-GPC (18:1/22:6) levels	8267	European	Plasma metabolites (Metabolon HD4; UPLC-MS/MS)	Processed metabolite abundance (as in GWAS)	Chen et al., Nat Genet (doi:10.1038/s41588-022-01270-1)
ebi-a-GCST90200082	GCST90200082	1-oleoyl-2-linoleoyl-GPE (18:1/18:2) levels	8205	European	Plasma metabolites (Metabolon HD4; UPLC-MS/MS)	Processed metabolite abundance (as in GWAS)	Chen et al., Nat Genet (doi:10.1038/s41588-022-01270-1)
ebi-a-GCST90200083	GCST90200083	1-(1-enyl-palmitoyl)-2-palmitoyl-GPC (P-16:0/16:0) levels	8266	European	Plasma metabolites (Metabolon HD4; UPLC-MS/MS)	Processed metabolite abundance (as in GWAS)	Chen et al., Nat Genet (doi:10.1038/s41588-022-01270-1)
ebi-a-GCST90200084	GCST90200084	Oleoylcholine levels	8120	European	Plasma metabolites (Metabolon HD4; UPLC-MS/MS)	Processed metabolite abundance (as in GWAS)	Chen et al., Nat Genet (doi:10.1038/s41588-022-01270-1)
ebi-a-GCST90200085	GCST90200085	Glycosyl-N-palmitoyl-sphingosine (d18:1/16:0) levels	8245	European	Plasma metabolites (Metabolon HD4; UPLC-MS/MS)	Processed metabolite abundance (as in GWAS)	Chen et al., Nat Genet (doi:10.1038/s41588-022-01270-1)
ebi-a-GCST90200086	GCST90200086	Arachidonoylcholine levels	8170	European	Plasma metabolites (Metabolon HD4; UPLC-MS/MS)	Processed metabolite abundance (as in GWAS)	Chen et al., Nat Genet (doi:10.1038/s41588-022-01270-1)
ebi-a-GCST90200087	GCST90200087	2-methylserine levels	7722	European	Plasma metabolites (Metabolon HD4; UPLC-MS/MS)	Processed metabolite abundance (as in GWAS)	Chen et al., Nat Genet (doi:10.1038/s41588-022-01270-1)
ebi-a-GCST90200088	GCST90200088	(S)-3-hydroxybutyrylcarnitine levels	8249	European	Plasma metabolites (Metabolon HD4; UPLC-MS/MS)	Processed metabolite abundance (as in GWAS)	Chen et al., Nat Genet (doi:10.1038/s41588-022-01270-1)
ebi-a-GCST90200089	GCST90200089	Methylsuccinoylcarnitine levels	8004	European	Plasma metabolites (Metabolon HD4; UPLC-MS/MS)	Processed metabolite abundance (as in GWAS)	Chen et al., Nat Genet (doi:10.1038/s41588-022-01270-1)
ebi-a-GCST90200090	GCST90200090	Dihomo-linolenoyl-choline levels	6954	European	Plasma metabolites (Metabolon HD4; UPLC-MS/MS)	Processed metabolite abundance (as in GWAS)	Chen et al., Nat Genet (doi:10.1038/s41588-022-01270-1)
ebi-a-GCST90200091	GCST90200091	Docosahexaenoylcholine levels	7440	European	Plasma metabolites (Metabolon HD4; UPLC-MS/MS)	Processed metabolite abundance (as in GWAS)	Chen et al., Nat Genet (doi:10.1038/s41588-022-01270-1)
ebi-a-GCST90200092	GCST90200092	Glycocholate glucuronide (1) levels	4381	European	Plasma metabolites (Metabolon HD4; UPLC-MS/MS)	Processed metabolite abundance (as in GWAS)	Chen et al., Nat Genet (doi:10.1038/s41588-022-01270-1)
ebi-a-GCST90200093	GCST90200093	Caffeic acid sulfate levels	7798	European	Plasma metabolites (Metabolon HD4; UPLC-MS/MS)	Processed metabolite abundance (as in GWAS)	Chen et al., Nat Genet (doi:10.1038/s41588-022-01270-1)
ebi-a-GCST90200094	GCST90200094	Ascorbic acid 2-sulfate levels	8089	European	Plasma metabolites (Metabolon HD4; UPLC-MS/MS)	Processed metabolite abundance (as in GWAS)	Chen et al., Nat Genet (doi:10.1038/s41588-022-01270-1)
ebi-a-GCST90200095	GCST90200095	1-linoleoyl-2-linolenoyl-GPC (18:2/18:3) levels	8188	European	Plasma metabolites (Metabolon HD4; UPLC-MS/MS)	Processed metabolite abundance (as in GWAS)	Chen et al., Nat Genet (doi:10.1038/s41588-022-01270-1)
ebi-a-GCST90200096	GCST90200096	Catechol glucuronide levels	4698	European	Plasma metabolites (Metabolon HD4; UPLC-MS/MS)	Processed metabolite abundance (as in GWAS)	Chen et al., Nat Genet (doi:10.1038/s41588-022-01270-1)
ebi-a-GCST90200097	GCST90200097	Furaneol sulfate levels	5882	European	Plasma metabolites (Metabolon HD4; UPLC-MS/MS)	Processed metabolite abundance (as in GWAS)	Chen et al., Nat Genet (doi:10.1038/s41588-022-01270-1)
ebi-a-GCST90200098	GCST90200098	Ceramide (d18:1/24:1) levels	8265	European	Plasma metabolites (Metabolon HD4; UPLC-MS/MS)	Processed metabolite abundance (as in GWAS)	Chen et al., Nat Genet (doi:10.1038/s41588-022-01270-1)
ebi-a-GCST90200640	GCST90200640	X-24978 levels	5151	European	Plasma metabolites (Metabolon HD4; UPLC-MS/MS)	Processed metabolite abundance (as in GWAS)	Chen et al., Nat Genet (doi:10.1038/s41588-022-01270-1)
ebi-a-GCST90200641	GCST90200641	X-24970 levels	8263	European	Plasma metabolites (Metabolon HD4; UPLC-MS/MS)	Processed metabolite abundance (as in GWAS)	Chen et al., Nat Genet (doi:10.1038/s41588-022-01270-1)
ebi-a-GCST90200642	GCST90200642	X-24795 levels	4986	European	Plasma metabolites (Metabolon HD4; UPLC-MS/MS)	Processed metabolite abundance (as in GWAS)	Chen et al., Nat Genet (doi:10.1038/s41588-022-01270-1)
ebi-a-GCST90200643	GCST90200643	X-24951 levels	8208	European	Plasma metabolites (Metabolon HD4; UPLC-MS/MS)	Processed metabolite abundance (as in GWAS)	Chen et al., Nat Genet (doi:10.1038/s41588-022-01270-1)
ebi-a-GCST90200644	GCST90200644	X-24728 levels	8160	European	Plasma metabolites (Metabolon HD4; UPLC-MS/MS)	Processed metabolite abundance (as in GWAS)	Chen et al., Nat Genet (doi:10.1038/s41588-022-01270-1)
ebi-a-GCST90200645	GCST90200645	X-24565 levels	4364	European	Plasma metabolites (Metabolon HD4; UPLC-MS/MS)	Processed metabolite abundance (as in GWAS)	Chen et al., Nat Genet (doi:10.1038/s41588-022-01270-1)
ebi-a-GCST90200646	GCST90200646	X-24801 levels	8059	European	Plasma metabolites (Metabolon HD4; UPLC-MS/MS)	Processed metabolite abundance (as in GWAS)	Chen et al., Nat Genet (doi:10.1038/s41588-022-01270-1)
ebi-a-GCST90200647	GCST90200647	X-24736 levels	4846	European	Plasma metabolites (Metabolon HD4; UPLC-MS/MS)	Processed metabolite abundance (as in GWAS)	Chen et al., Nat Genet (doi:10.1038/s41588-022-01270-1)
ebi-a-GCST90200648	GCST90200648	X-24585 levels	8241	European	Plasma metabolites (Metabolon HD4; UPLC-MS/MS)	Processed metabolite abundance (as in GWAS)	Chen et al., Nat Genet (doi:10.1038/s41588-022-01270-1)
ebi-a-GCST90200649	GCST90200649	X-24588 levels	8239	European	Plasma metabolites (Metabolon HD4; UPLC-MS/MS)	Processed metabolite abundance (as in GWAS)	Chen et al., Nat Genet (doi:10.1038/s41588-022-01270-1)
ebi-a-GCST90200650	GCST90200650	X-25109 levels	7477	European	Plasma metabolites (Metabolon HD4; UPLC-MS/MS)	Processed metabolite abundance (as in GWAS)	Chen et al., Nat Genet (doi:10.1038/s41588-022-01270-1)
ebi-a-GCST90200651	GCST90200651	X-24947 levels	8002	European	Plasma metabolites (Metabolon HD4; UPLC-MS/MS)	Processed metabolite abundance (as in GWAS)	Chen et al., Nat Genet (doi:10.1038/s41588-022-01270-1)
ebi-a-GCST90200652	GCST90200652	X-24949 levels	7174	European	Plasma metabolites (Metabolon HD4; UPLC-MS/MS)	Processed metabolite abundance (as in GWAS)	Chen et al., Nat Genet (doi:10.1038/s41588-022-01270-1)
ebi-a-GCST90200653	GCST90200653	X-24812 levels	7878	European	Plasma metabolites (Metabolon HD4; UPLC-MS/MS)	Processed metabolite abundance (as in GWAS)	Chen et al., Nat Genet (doi:10.1038/s41588-022-01270-1)
ebi-a-GCST90200654	GCST90200654	X-25217 levels	4098	European	Plasma metabolites (Metabolon HD4; UPLC-MS/MS)	Processed metabolite abundance (as in GWAS)	Chen et al., Nat Genet (doi:10.1038/s41588-022-01270-1)
ebi-a-GCST90200655	GCST90200655	X-25828 levels	8156	European	Plasma metabolites (Metabolon HD4; UPLC-MS/MS)	Processed metabolite abundance (as in GWAS)	Chen et al., Nat Genet (doi:10.1038/s41588-022-01270-1)
ebi-a-GCST90200656	GCST90200656	X-25371 levels	8205	European	Plasma metabolites (Metabolon HD4; UPLC-MS/MS)	Processed metabolite abundance (as in GWAS)	Chen et al., Nat Genet (doi:10.1038/s41588-022-01270-1)
ebi-a-GCST90200657	GCST90200657	X-25419 levels	7994	European	Plasma metabolites (Metabolon HD4; UPLC-MS/MS)	Processed metabolite abundance (as in GWAS)	Chen et al., Nat Genet (doi:10.1038/s41588-022-01270-1)
ebi-a-GCST90200658	GCST90200658	X-25265 levels	7916	European	Plasma metabolites (Metabolon HD4; UPLC-MS/MS)	Processed metabolite abundance (as in GWAS)	Chen et al., Nat Genet (doi:10.1038/s41588-022-01270-1)
ebi-a-GCST90200659	GCST90200659	X-25172 levels	8117	European	Plasma metabolites (Metabolon HD4; UPLC-MS/MS)	Processed metabolite abundance (as in GWAS)	Chen et al., Nat Genet (doi:10.1038/s41588-022-01270-1)
ebi-a-GCST90200660	GCST90200660	X-25957 levels	7335	European	Plasma metabolites (Metabolon HD4; UPLC-MS/MS)	Processed metabolite abundance (as in GWAS)	Chen et al., Nat Genet (doi:10.1038/s41588-022-01270-1)
ebi-a-GCST90200661	GCST90200661	X-25422 levels	8210	European	Plasma metabolites (Metabolon HD4; UPLC-MS/MS)	Processed metabolite abundance (as in GWAS)	Chen et al., Nat Genet (doi:10.1038/s41588-022-01270-1)
ebi-a-GCST90200662	GCST90200662	X-25790 levels	8221	European	Plasma metabolites (Metabolon HD4; UPLC-MS/MS)	Processed metabolite abundance (as in GWAS)	Chen et al., Nat Genet (doi:10.1038/s41588-022-01270-1)
ebi-a-GCST90200066	GCST90200066	Gamma-tocopherol/beta-tocopherol levels	8231	European	Plasma metabolites (Metabolon HD4; UPLC-MS/MS)	Processed metabolite abundance (as in GWAS)	Chen et al., Nat Genet (doi:10.1038/s41588-022-01270-1)
ebi-a-GCST90200067	GCST90200067	1-stearoyl-2-linoleoyl-GPI (18:0/18:2) levels	8113	European	Plasma metabolites (Metabolon HD4; UPLC-MS/MS)	Processed metabolite abundance (as in GWAS)	Chen et al., Nat Genet (doi:10.1038/s41588-022-01270-1)
ebi-a-GCST90200551	GCST90200551	X-18886 levels	8198	European	Plasma metabolites (Metabolon HD4; UPLC-MS/MS)	Processed metabolite abundance (as in GWAS)	Chen et al., Nat Genet (doi:10.1038/s41588-022-01270-1)
ebi-a-GCST90199955	GCST90199955	Ferulic acid 4-sulfate levels	7332	European	Plasma metabolites (Metabolon HD4; UPLC-MS/MS)	Processed metabolite abundance (as in GWAS)	Chen et al., Nat Genet (doi:10.1038/s41588-022-01270-1)
ebi-a-GCST90199956	GCST90199956	1H-indole-7-acetic acid levels	5986	European	Plasma metabolites (Metabolon HD4; UPLC-MS/MS)	Processed metabolite abundance (as in GWAS)	Chen et al., Nat Genet (doi:10.1038/s41588-022-01270-1)
ebi-a-GCST90199957	GCST90199957	3-(3-hydroxyphenyl)propionate sulfate levels	5773	European	Plasma metabolites (Metabolon HD4; UPLC-MS/MS)	Processed metabolite abundance (as in GWAS)	Chen et al., Nat Genet (doi:10.1038/s41588-022-01270-1)
ebi-a-GCST90199958	GCST90199958	1-linolenoyl-GPC (18:3) levels	8261	European	Plasma metabolites (Metabolon HD4; UPLC-MS/MS)	Processed metabolite abundance (as in GWAS)	Chen et al., Nat Genet (doi:10.1038/s41588-022-01270-1)
ebi-a-GCST90199959	GCST90199959	O-sulfo-l-tyrosine levels	8229	European	Plasma metabolites (Metabolon HD4; UPLC-MS/MS)	Processed metabolite abundance (as in GWAS)	Chen et al., Nat Genet (doi:10.1038/s41588-022-01270-1)
ebi-a-GCST90199960	GCST90199960	N-formylanthranilic acid levels	7534	European	Plasma metabolites (Metabolon HD4; UPLC-MS/MS)	Processed metabolite abundance (as in GWAS)	Chen et al., Nat Genet (doi:10.1038/s41588-022-01270-1)
ebi-a-GCST90199961	GCST90199961	Methionine sulfone levels	8254	European	Plasma metabolites (Metabolon HD4; UPLC-MS/MS)	Processed metabolite abundance (as in GWAS)	Chen et al., Nat Genet (doi:10.1038/s41588-022-01270-1)
ebi-a-GCST90199962	GCST90199962	Acisoga levels	7489	European	Plasma metabolites (Metabolon HD4; UPLC-MS/MS)	Processed metabolite abundance (as in GWAS)	Chen et al., Nat Genet (doi:10.1038/s41588-022-01270-1)
ebi-a-GCST90199963	GCST90199963	17alpha-hydroxypregnanolone glucuronide levels	5582	European	Plasma metabolites (Metabolon HD4; UPLC-MS/MS)	Processed metabolite abundance (as in GWAS)	Chen et al., Nat Genet (doi:10.1038/s41588-022-01270-1)
ebi-a-GCST90199964	GCST90199964	Etiocholanolone glucuronide levels	7821	European	Plasma metabolites (Metabolon HD4; UPLC-MS/MS)	Processed metabolite abundance (as in GWAS)	Chen et al., Nat Genet (doi:10.1038/s41588-022-01270-1)
ebi-a-GCST90199965	GCST90199965	Fructosyllysine levels	8238	European	Plasma metabolites (Metabolon HD4; UPLC-MS/MS)	Processed metabolite abundance (as in GWAS)	Chen et al., Nat Genet (doi:10.1038/s41588-022-01270-1)
ebi-a-GCST90199966	GCST90199966	1-(1-enyl-oleoyl)-GPE (p-18:1) levels	8157	European	Plasma metabolites (Metabolon HD4; UPLC-MS/MS)	Processed metabolite abundance (as in GWAS)	Chen et al., Nat Genet (doi:10.1038/s41588-022-01270-1)
ebi-a-GCST90199967	GCST90199967	N-acetyltaurine levels	8160	European	Plasma metabolites (Metabolon HD4; UPLC-MS/MS)	Processed metabolite abundance (as in GWAS)	Chen et al., Nat Genet (doi:10.1038/s41588-022-01270-1)
ebi-a-GCST90199968	GCST90199968	1-palmitoyl-GPG (16:0) levels	7708	European	Plasma metabolites (Metabolon HD4; UPLC-MS/MS)	Processed metabolite abundance (as in GWAS)	Chen et al., Nat Genet (doi:10.1038/s41588-022-01270-1)
ebi-a-GCST90199969	GCST90199969	1-oleoyl-GPG (18:1) levels	6990	European	Plasma metabolites (Metabolon HD4; UPLC-MS/MS)	Processed metabolite abundance (as in GWAS)	Chen et al., Nat Genet (doi:10.1038/s41588-022-01270-1)
ebi-a-GCST90199970	GCST90199970	Octadecenedioylcarnitine (C18:1-DC) levels	8245	European	Plasma metabolites (Metabolon HD4; UPLC-MS/MS)	Processed metabolite abundance (as in GWAS)	Chen et al., Nat Genet (doi:10.1038/s41588-022-01270-1)
ebi-a-GCST90199971	GCST90199971	3-methylglutarylcarnitine (2) levels	8220	European	Plasma metabolites (Metabolon HD4; UPLC-MS/MS)	Processed metabolite abundance (as in GWAS)	Chen et al., Nat Genet (doi:10.1038/s41588-022-01270-1)
ebi-a-GCST90199972	GCST90199972	Sphingomyelin (d18:1/24:1, d18:2/24:0) levels	8267	European	Plasma metabolites (Metabolon HD4; UPLC-MS/MS)	Processed metabolite abundance (as in GWAS)	Chen et al., Nat Genet (doi:10.1038/s41588-022-01270-1)
ebi-a-GCST90199973	GCST90199973	Methyl glucopyranoside (alpha + beta) levels	7973	European	Plasma metabolites (Metabolon HD4; UPLC-MS/MS)	Processed metabolite abundance (as in GWAS)	Chen et al., Nat Genet (doi:10.1038/s41588-022-01270-1)
ebi-a-GCST90199974	GCST90199974	9-hydroxystearate levels	7474	European	Plasma metabolites (Metabolon HD4; UPLC-MS/MS)	Processed metabolite abundance (as in GWAS)	Chen et al., Nat Genet (doi:10.1038/s41588-022-01270-1)
ebi-a-GCST90199975	GCST90199975	Sphingomyelin (d18:2/14:0, d18:1/14:1) levels	8278	European	Plasma metabolites (Metabolon HD4; UPLC-MS/MS)	Processed metabolite abundance (as in GWAS)	Chen et al., Nat Genet (doi:10.1038/s41588-022-01270-1)
ebi-a-GCST90199976	GCST90199976	1-dihomo-linolenylglycerol (20:3) levels	6470	European	Plasma metabolites (Metabolon HD4; UPLC-MS/MS)	Processed metabolite abundance (as in GWAS)	Chen et al., Nat Genet (doi:10.1038/s41588-022-01270-1)
ebi-a-GCST90199977	GCST90199977	4-hydroxychlorothalonil levels	8216	European	Plasma metabolites (Metabolon HD4; UPLC-MS/MS)	Processed metabolite abundance (as in GWAS)	Chen et al., Nat Genet (doi:10.1038/s41588-022-01270-1)
ebi-a-GCST90199978	GCST90199978	Vanillactate levels	7935	European	Plasma metabolites (Metabolon HD4; UPLC-MS/MS)	Processed metabolite abundance (as in GWAS)	Chen et al., Nat Genet (doi:10.1038/s41588-022-01270-1)
ebi-a-GCST90200004	GCST90200004	N-carbamoylalanine levels	7315	European	Plasma metabolites (Metabolon HD4; UPLC-MS/MS)	Processed metabolite abundance (as in GWAS)	Chen et al., Nat Genet (doi:10.1038/s41588-022-01270-1)
ebi-a-GCST90200005	GCST90200005	Citraconate/glutaconate levels	8263	European	Plasma metabolites (Metabolon HD4; UPLC-MS/MS)	Processed metabolite abundance (as in GWAS)	Chen et al., Nat Genet (doi:10.1038/s41588-022-01270-1)
ebi-a-GCST90200006	GCST90200006	1,2,3-benzenetriol sulfate (2) levels	7484	European	Plasma metabolites (Metabolon HD4; UPLC-MS/MS)	Processed metabolite abundance (as in GWAS)	Chen et al., Nat Genet (doi:10.1038/s41588-022-01270-1)
ebi-a-GCST90200007	GCST90200007	3-methoxycatechol sulfate (2) levels	7286	European	Plasma metabolites (Metabolon HD4; UPLC-MS/MS)	Processed metabolite abundance (as in GWAS)	Chen et al., Nat Genet (doi:10.1038/s41588-022-01270-1)
ebi-a-GCST90200008	GCST90200008	C-glycosyltryptophan levels	8204	European	Plasma metabolites (Metabolon HD4; UPLC-MS/MS)	Processed metabolite abundance (as in GWAS)	Chen et al., Nat Genet (doi:10.1038/s41588-022-01270-1)
ebi-a-GCST90200009	GCST90200009	3-methoxycatechol sulfate (1) levels	8194	European	Plasma metabolites (Metabolon HD4; UPLC-MS/MS)	Processed metabolite abundance (as in GWAS)	Chen et al., Nat Genet (doi:10.1038/s41588-022-01270-1)
ebi-a-GCST90200010	GCST90200010	Sphingomyelin (d18:1/22:1, d18:2/22:0, d16:1/24:1) levels	8246	European	Plasma metabolites (Metabolon HD4; UPLC-MS/MS)	Processed metabolite abundance (as in GWAS)	Chen et al., Nat Genet (doi:10.1038/s41588-022-01270-1)
ebi-a-GCST90200011	GCST90200011	Arabitol/xylitol levels	8219	European	Plasma metabolites (Metabolon HD4; UPLC-MS/MS)	Processed metabolite abundance (as in GWAS)	Chen et al., Nat Genet (doi:10.1038/s41588-022-01270-1)
ebi-a-GCST90200012	GCST90200012	3-hydroxyhexanoate levels	8268	European	Plasma metabolites (Metabolon HD4; UPLC-MS/MS)	Processed metabolite abundance (as in GWAS)	Chen et al., Nat Genet (doi:10.1038/s41588-022-01270-1)
ebi-a-GCST90200013	GCST90200013	Sphingomyelin (d18:1/22:2, d18:2/22:1, d16:1/24:2) levels	8267	European	Plasma metabolites (Metabolon HD4; UPLC-MS/MS)	Processed metabolite abundance (as in GWAS)	Chen et al., Nat Genet (doi:10.1038/s41588-022-01270-1)
ebi-a-GCST90200014	GCST90200014	3beta-hydroxy-5-cholestenoate levels	8259	European	Plasma metabolites (Metabolon HD4; UPLC-MS/MS)	Processed metabolite abundance (as in GWAS)	Chen et al., Nat Genet (doi:10.1038/s41588-022-01270-1)
ebi-a-GCST90200015	GCST90200015	N-acetylkynurenine (2) levels	6193	European	Plasma metabolites (Metabolon HD4; UPLC-MS/MS)	Processed metabolite abundance (as in GWAS)	Chen et al., Nat Genet (doi:10.1038/s41588-022-01270-1)
ebi-a-GCST90200016	GCST90200016	Dopamine 4-sulfate levels	6888	European	Plasma metabolites (Metabolon HD4; UPLC-MS/MS)	Processed metabolite abundance (as in GWAS)	Chen et al., Nat Genet (doi:10.1038/s41588-022-01270-1)
ebi-a-GCST90200017	GCST90200017	Sphingomyelin (d17:1/16:0, d18:1/15:0, d16:1/17:0) levels	8261	European	Plasma metabolites (Metabolon HD4; UPLC-MS/MS)	Processed metabolite abundance (as in GWAS)	Chen et al., Nat Genet (doi:10.1038/s41588-022-01270-1)
ebi-a-GCST90200018	GCST90200018	Adipoylcarnitine (C6-DC) levels	8216	European	Plasma metabolites (Metabolon HD4; UPLC-MS/MS)	Processed metabolite abundance (as in GWAS)	Chen et al., Nat Genet (doi:10.1038/s41588-022-01270-1)
ebi-a-GCST90200019	GCST90200019	Dopamine 3-o-sulfate levels	8252	European	Plasma metabolites (Metabolon HD4; UPLC-MS/MS)	Processed metabolite abundance (as in GWAS)	Chen et al., Nat Genet (doi:10.1038/s41588-022-01270-1)
ebi-a-GCST90200020	GCST90200020	Lignoceroyl sphingomyelin (d18:1/24:0) levels	8250	European	Plasma metabolites (Metabolon HD4; UPLC-MS/MS)	Processed metabolite abundance (as in GWAS)	Chen et al., Nat Genet (doi:10.1038/s41588-022-01270-1)
ebi-a-GCST90200021	GCST90200021	N-acetylglucosamine/n-acetylgalactosamine levels	7940	European	Plasma metabolites (Metabolon HD4; UPLC-MS/MS)	Processed metabolite abundance (as in GWAS)	Chen et al., Nat Genet (doi:10.1038/s41588-022-01270-1)
ebi-a-GCST90200022	GCST90200022	Glycochenodeoxycholate 3-sulfate levels	8123	European	Plasma metabolites (Metabolon HD4; UPLC-MS/MS)	Processed metabolite abundance (as in GWAS)	Chen et al., Nat Genet (doi:10.1038/s41588-022-01270-1)
ebi-a-GCST90200023	GCST90200023	Trans 3,4-methyleneheptanoate levels	7104	European	Plasma metabolites (Metabolon HD4; UPLC-MS/MS)	Processed metabolite abundance (as in GWAS)	Chen et al., Nat Genet (doi:10.1038/s41588-022-01270-1)
ebi-a-GCST90200024	GCST90200024	Taurodeoxycholic acid 3-sulfate levels	7333	European	Plasma metabolites (Metabolon HD4; UPLC-MS/MS)	Processed metabolite abundance (as in GWAS)	Chen et al., Nat Genet (doi:10.1038/s41588-022-01270-1)
ebi-a-GCST90200025	GCST90200025	Phenol glucuronide levels	4466	European	Plasma metabolites (Metabolon HD4; UPLC-MS/MS)	Processed metabolite abundance (as in GWAS)	Chen et al., Nat Genet (doi:10.1038/s41588-022-01270-1)
ebi-a-GCST90200026	GCST90200026	Glycodeoxycholate 3-sulfate levels	8066	European	Plasma metabolites (Metabolon HD4; UPLC-MS/MS)	Processed metabolite abundance (as in GWAS)	Chen et al., Nat Genet (doi:10.1038/s41588-022-01270-1)
ebi-a-GCST90200027	GCST90200027	4-hydroxyphenylacetoylcarnitine levels	7523	European	Plasma metabolites (Metabolon HD4; UPLC-MS/MS)	Processed metabolite abundance (as in GWAS)	Chen et al., Nat Genet (doi:10.1038/s41588-022-01270-1)
ebi-a-GCST90200028	GCST90200028	1-stearoyl-2-oleoyl-gpc (18:0/18:1) levels	8257	European	Plasma metabolites (Metabolon HD4; UPLC-MS/MS)	Processed metabolite abundance (as in GWAS)	Chen et al., Nat Genet (doi:10.1038/s41588-022-01270-1)
ebi-a-GCST90199979	GCST90199979	Carnitine C14:1 levels	8257	European	Plasma metabolites (Metabolon HD4; UPLC-MS/MS)	Processed metabolite abundance (as in GWAS)	Chen et al., Nat Genet (doi:10.1038/s41588-022-01270-1)
ebi-a-GCST90199980	GCST90199980	N-formylphenylalanine levels	7229	European	Plasma metabolites (Metabolon HD4; UPLC-MS/MS)	Processed metabolite abundance (as in GWAS)	Chen et al., Nat Genet (doi:10.1038/s41588-022-01270-1)
ebi-a-GCST90199981	GCST90199981	2-acetamidophenol sulfate levels	6984	European	Plasma metabolites (Metabolon HD4; UPLC-MS/MS)	Processed metabolite abundance (as in GWAS)	Chen et al., Nat Genet (doi:10.1038/s41588-022-01270-1)
ebi-a-GCST90199982	GCST90199982	4-vinylguaiacol sulfate levels	7592	European	Plasma metabolites (Metabolon HD4; UPLC-MS/MS)	Processed metabolite abundance (as in GWAS)	Chen et al., Nat Genet (doi:10.1038/s41588-022-01270-1)
ebi-a-GCST90199983	GCST90199983	5alpha-androstan-3alpha,17beta-diol monosulfate (2) levels	5920	European	Plasma metabolites (Metabolon HD4; UPLC-MS/MS)	Processed metabolite abundance (as in GWAS)	Chen et al., Nat Genet (doi:10.1038/s41588-022-01270-1)
ebi-a-GCST90199984	GCST90199984	Vanillic alcohol sulfate levels	5076	European	Plasma metabolites (Metabolon HD4; UPLC-MS/MS)	Processed metabolite abundance (as in GWAS)	Chen et al., Nat Genet (doi:10.1038/s41588-022-01270-1)
ebi-a-GCST90199985	GCST90199985	Methyl-4-hydroxybenzoate sulfate levels	8285	European	Plasma metabolites (Metabolon HD4; UPLC-MS/MS)	Processed metabolite abundance (as in GWAS)	Chen et al., Nat Genet (doi:10.1038/s41588-022-01270-1)
ebi-a-GCST90199986	GCST90199986	Eugenol sulfate levels	7063	European	Plasma metabolites (Metabolon HD4; UPLC-MS/MS)	Processed metabolite abundance (as in GWAS)	Chen et al., Nat Genet (doi:10.1038/s41588-022-01270-1)
ebi-a-GCST90199987	GCST90199987	2-methoxyresorcinol sulfate levels	5897	European	Plasma metabolites (Metabolon HD4; UPLC-MS/MS)	Processed metabolite abundance (as in GWAS)	Chen et al., Nat Genet (doi:10.1038/s41588-022-01270-1)
ebi-a-GCST90199988	GCST90199988	Tyramine O-sulfate levels	7254	European	Plasma metabolites (Metabolon HD4; UPLC-MS/MS)	Processed metabolite abundance (as in GWAS)	Chen et al., Nat Genet (doi:10.1038/s41588-022-01270-1)
ebi-a-GCST90199989	GCST90199989	4-methylguaiacol sulfate levels	7141	European	Plasma metabolites (Metabolon HD4; UPLC-MS/MS)	Processed metabolite abundance (as in GWAS)	Chen et al., Nat Genet (doi:10.1038/s41588-022-01270-1)
ebi-a-GCST90199990	GCST90199990	3-hydroxypyridine sulfate levels	8270	European	Plasma metabolites (Metabolon HD4; UPLC-MS/MS)	Processed metabolite abundance (as in GWAS)	Chen et al., Nat Genet (doi:10.1038/s41588-022-01270-1)
ebi-a-GCST90199991	GCST90199991	Arabonate/xylonate levels	8211	European	Plasma metabolites (Metabolon HD4; UPLC-MS/MS)	Processed metabolite abundance (as in GWAS)	Chen et al., Nat Genet (doi:10.1038/s41588-022-01270-1)
ebi-a-GCST90199992	GCST90199992	Octadecanedioylcarnitine (C18-DC) levels	8049	European	Plasma metabolites (Metabolon HD4; UPLC-MS/MS)	Processed metabolite abundance (as in GWAS)	Chen et al., Nat Genet (doi:10.1038/s41588-022-01270-1)
ebi-a-GCST90199993	GCST90199993	Phenylacetylcarnitine levels	8127	European	Plasma metabolites (Metabolon HD4; UPLC-MS/MS)	Processed metabolite abundance (as in GWAS)	Chen et al., Nat Genet (doi:10.1038/s41588-022-01270-1)
ebi-a-GCST90199994	GCST90199994	Ethylparaben sulfate levels	6408	European	Plasma metabolites (Metabolon HD4; UPLC-MS/MS)	Processed metabolite abundance (as in GWAS)	Chen et al., Nat Genet (doi:10.1038/s41588-022-01270-1)
ebi-a-GCST90199995	GCST90199995	Sphingomyelin (d18:1/20:2, d18:2/20:1, d16:1/22:2) levels	8124	European	Plasma metabolites (Metabolon HD4; UPLC-MS/MS)	Processed metabolite abundance (as in GWAS)	Chen et al., Nat Genet (doi:10.1038/s41588-022-01270-1)
ebi-a-GCST90199996	GCST90199996	Sphingomyelin (d18:1/20:1, d18:2/20:0) levels	8255	European	Plasma metabolites (Metabolon HD4; UPLC-MS/MS)	Processed metabolite abundance (as in GWAS)	Chen et al., Nat Genet (doi:10.1038/s41588-022-01270-1)
ebi-a-GCST90199997	GCST90199997	Behenoyl sphingomyelin (d18:1/22:0) levels	8260	European	Plasma metabolites (Metabolon HD4; UPLC-MS/MS)	Processed metabolite abundance (as in GWAS)	Chen et al., Nat Genet (doi:10.1038/s41588-022-01270-1)
ebi-a-GCST90199998	GCST90199998	Propyl 4-hydroxybenzoate sulfate levels	7855	European	Plasma metabolites (Metabolon HD4; UPLC-MS/MS)	Processed metabolite abundance (as in GWAS)	Chen et al., Nat Genet (doi:10.1038/s41588-022-01270-1)
ebi-a-GCST90199999	GCST90199999	4-methoxyphenol sulfate levels	7500	European	Plasma metabolites (Metabolon HD4; UPLC-MS/MS)	Processed metabolite abundance (as in GWAS)	Chen et al., Nat Genet (doi:10.1038/s41588-022-01270-1)
ebi-a-GCST90200000	GCST90200000	Umbelliferone sulfate levels	5598	European	Plasma metabolites (Metabolon HD4; UPLC-MS/MS)	Processed metabolite abundance (as in GWAS)	Chen et al., Nat Genet (doi:10.1038/s41588-022-01270-1)
ebi-a-GCST90200001	GCST90200001	Sphingomyelin (d18:1/20:0, d16:1/22:0) levels	8257	European	Plasma metabolites (Metabolon HD4; UPLC-MS/MS)	Processed metabolite abundance (as in GWAS)	Chen et al., Nat Genet (doi:10.1038/s41588-022-01270-1)
ebi-a-GCST90200002	GCST90200002	6-hydroxyindole sulfate levels	8229	European	Plasma metabolites (Metabolon HD4; UPLC-MS/MS)	Processed metabolite abundance (as in GWAS)	Chen et al., Nat Genet (doi:10.1038/s41588-022-01270-1)
ebi-a-GCST90200003	GCST90200003	P-cresol glucuronide levels	7969	European	Plasma metabolites (Metabolon HD4; UPLC-MS/MS)	Processed metabolite abundance (as in GWAS)	Chen et al., Nat Genet (doi:10.1038/s41588-022-01270-1)
ebi-a-GCST90200997	GCST90200997	Histidine to glutamine ratio	8223	European	Plasma metabolites (Metabolon HD4; UPLC-MS/MS)	Processed metabolite abundance (as in GWAS)	Chen et al., Nat Genet (doi:10.1038/s41588-022-01270-1)
ebi-a-GCST90200998	GCST90200998	Salicylate to citrate ratio	8147	European	Plasma metabolites (Metabolon HD4; UPLC-MS/MS)	Processed metabolite abundance (as in GWAS)	Chen et al., Nat Genet (doi:10.1038/s41588-022-01270-1)
ebi-a-GCST90200999	GCST90200999	Taurocholate to oxalate (ethanedioate) ratio	7755	European	Plasma metabolites (Metabolon HD4; UPLC-MS/MS)	Processed metabolite abundance (as in GWAS)	Chen et al., Nat Genet (doi:10.1038/s41588-022-01270-1)
ebi-a-GCST90201000	GCST90201000	Serine to threonine ratio	8237	European	Plasma metabolites (Metabolon HD4; UPLC-MS/MS)	Processed metabolite abundance (as in GWAS)	Chen et al., Nat Genet (doi:10.1038/s41588-022-01270-1)
ebi-a-GCST90201001	GCST90201001	Serine to alpha-ketobutyrate ratio	8100	European	Plasma metabolites (Metabolon HD4; UPLC-MS/MS)	Processed metabolite abundance (as in GWAS)	Chen et al., Nat Genet (doi:10.1038/s41588-022-01270-1)
ebi-a-GCST90201002	GCST90201002	Maltose to sucrose ratio	5984	European	Plasma metabolites (Metabolon HD4; UPLC-MS/MS)	Processed metabolite abundance (as in GWAS)	Chen et al., Nat Genet (doi:10.1038/s41588-022-01270-1)
ebi-a-GCST90201003	GCST90201003	Glucose to N-palmitoyl-sphingosine (d18:1 to 16:0) ratio	8173	European	Plasma metabolites (Metabolon HD4; UPLC-MS/MS)	Processed metabolite abundance (as in GWAS)	Chen et al., Nat Genet (doi:10.1038/s41588-022-01270-1)
ebi-a-GCST90201004	GCST90201004	Glucose to N-stearoyl-sphingosine (d18:1 to 18:0) ratio	8179	European	Plasma metabolites (Metabolon HD4; UPLC-MS/MS)	Processed metabolite abundance (as in GWAS)	Chen et al., Nat Genet (doi:10.1038/s41588-022-01270-1)
ebi-a-GCST90201005	GCST90201005	Fructose to maltose ratio	6307	European	Plasma metabolites (Metabolon HD4; UPLC-MS/MS)	Processed metabolite abundance (as in GWAS)	Chen et al., Nat Genet (doi:10.1038/s41588-022-01270-1)
ebi-a-GCST90201006	GCST90201006	Alpha-ketobutyrate to 3-methyl-2-oxovalerate ratio	8136	European	Plasma metabolites (Metabolon HD4; UPLC-MS/MS)	Processed metabolite abundance (as in GWAS)	Chen et al., Nat Genet (doi:10.1038/s41588-022-01270-1)
ebi-a-GCST90201007	GCST90201007	Glucose to N-palmitoyl-sphinganine (d18:0 to 16:0) ratio	8119	European	Plasma metabolites (Metabolon HD4; UPLC-MS/MS)	Processed metabolite abundance (as in GWAS)	Chen et al., Nat Genet (doi:10.1038/s41588-022-01270-1)
ebi-a-GCST90201008	GCST90201008	Threonine to alpha-ketobutyrate ratio	8099	European	Plasma metabolites (Metabolon HD4; UPLC-MS/MS)	Processed metabolite abundance (as in GWAS)	Chen et al., Nat Genet (doi:10.1038/s41588-022-01270-1)
ebi-a-GCST90201009	GCST90201009	Threonine to pyruvate ratio	8220	European	Plasma metabolites (Metabolon HD4; UPLC-MS/MS)	Processed metabolite abundance (as in GWAS)	Chen et al., Nat Genet (doi:10.1038/s41588-022-01270-1)
ebi-a-GCST90201010	GCST90201010	Alpha-ketobutyrate to 4-methyl-2-oxopentanoate ratio	8142	European	Plasma metabolites (Metabolon HD4; UPLC-MS/MS)	Processed metabolite abundance (as in GWAS)	Chen et al., Nat Genet (doi:10.1038/s41588-022-01270-1)
ebi-a-GCST90201011	GCST90201011	3-methyl-2-oxovalerate to 4-methyl-2-oxopentanoate ratio	8233	European	Plasma metabolites (Metabolon HD4; UPLC-MS/MS)	Processed metabolite abundance (as in GWAS)	Chen et al., Nat Genet (doi:10.1038/s41588-022-01270-1)
ebi-a-GCST90201012	GCST90201012	3-methyl-2-oxovalerate to 3-methyl-2-oxobutyrate ratio	8200	European	Plasma metabolites (Metabolon HD4; UPLC-MS/MS)	Processed metabolite abundance (as in GWAS)	Chen et al., Nat Genet (doi:10.1038/s41588-022-01270-1)
ebi-a-GCST90201013	GCST90201013	Androsterone glucuronide to etiocholanolone glucuronide ratio	7555	European	Plasma metabolites (Metabolon HD4; UPLC-MS/MS)	Processed metabolite abundance (as in GWAS)	Chen et al., Nat Genet (doi:10.1038/s41588-022-01270-1)
ebi-a-GCST90201014	GCST90201014	Glucuronate to androsterone glucuronide ratio	7804	European	Plasma metabolites (Metabolon HD4; UPLC-MS/MS)	Processed metabolite abundance (as in GWAS)	Chen et al., Nat Genet (doi:10.1038/s41588-022-01270-1)
ebi-a-GCST90201015	GCST90201015	Bilirubin (Z,Z) to androsterone glucuronide ratio	7888	European	Plasma metabolites (Metabolon HD4; UPLC-MS/MS)	Processed metabolite abundance (as in GWAS)	Chen et al., Nat Genet (doi:10.1038/s41588-022-01270-1)
ebi-a-GCST90201016	GCST90201016	Bilirubin (Z,Z) to etiocholanolone glucuronide ratio	7707	European	Plasma metabolites (Metabolon HD4; UPLC-MS/MS)	Processed metabolite abundance (as in GWAS)	Chen et al., Nat Genet (doi:10.1038/s41588-022-01270-1)
ebi-a-GCST90201017	GCST90201017	4-methyl-2-oxopentanoate to 3-methyl-2-oxobutyrate ratio	8224	European	Plasma metabolites (Metabolon HD4; UPLC-MS/MS)	Processed metabolite abundance (as in GWAS)	Chen et al., Nat Genet (doi:10.1038/s41588-022-01270-1)
ebi-a-GCST90201018	GCST90201018	Bilirubin (Z,Z) to glucuronate ratio	8103	European	Plasma metabolites (Metabolon HD4; UPLC-MS/MS)	Processed metabolite abundance (as in GWAS)	Chen et al., Nat Genet (doi:10.1038/s41588-022-01270-1)
ebi-a-GCST90201019	GCST90201019	Glucuronate to etiocholanolone glucuronide ratio	7631	European	Plasma metabolites (Metabolon HD4; UPLC-MS/MS)	Processed metabolite abundance (as in GWAS)	Chen et al., Nat Genet (doi:10.1038/s41588-022-01270-1)
ebi-a-GCST90201020	GCST90201020	Paraxanthine to 5-acetylamino-6-formylamino-3-methyluracil ratio	7388	European	Plasma metabolites (Metabolon HD4; UPLC-MS/MS)	Processed metabolite abundance (as in GWAS)	Chen et al., Nat Genet (doi:10.1038/s41588-022-01270-1)
ebi-a-GCST90200972	GCST90200972	Leucine to N-palmitoyl-sphingosine (d18:1 to 16:0) ratio	8198	European	Plasma metabolites (Metabolon HD4; UPLC-MS/MS)	Processed metabolite abundance (as in GWAS)	Chen et al., Nat Genet (doi:10.1038/s41588-022-01270-1)
ebi-a-GCST90200973	GCST90200973	Proline to glutamate ratio	8185	European	Plasma metabolites (Metabolon HD4; UPLC-MS/MS)	Processed metabolite abundance (as in GWAS)	Chen et al., Nat Genet (doi:10.1038/s41588-022-01270-1)
ebi-a-GCST90200974	GCST90200974	Phosphate to proline ratio	8241	European	Plasma metabolites (Metabolon HD4; UPLC-MS/MS)	Processed metabolite abundance (as in GWAS)	Chen et al., Nat Genet (doi:10.1038/s41588-022-01270-1)
ebi-a-GCST90200975	GCST90200975	Arachidonate (20:4n6) to caffeine ratio	8000	European	Plasma metabolites (Metabolon HD4; UPLC-MS/MS)	Processed metabolite abundance (as in GWAS)	Chen et al., Nat Genet (doi:10.1038/s41588-022-01270-1)
ebi-a-GCST90200976	GCST90200976	Adenosine 5'-monophosphate (AMP) to urate ratio	8181	European	Plasma metabolites (Metabolon HD4; UPLC-MS/MS)	Processed metabolite abundance (as in GWAS)	Chen et al., Nat Genet (doi:10.1038/s41588-022-01270-1)
ebi-a-GCST90200977	GCST90200977	Arachidonate (20:4n6) to paraxanthine ratio	7776	European	Plasma metabolites (Metabolon HD4; UPLC-MS/MS)	Processed metabolite abundance (as in GWAS)	Chen et al., Nat Genet (doi:10.1038/s41588-022-01270-1)
ebi-a-GCST90200978	GCST90200978	Caffeine to paraxanthine ratio	7873	European	Plasma metabolites (Metabolon HD4; UPLC-MS/MS)	Processed metabolite abundance (as in GWAS)	Chen et al., Nat Genet (doi:10.1038/s41588-022-01270-1)
ebi-a-GCST90200979	GCST90200979	Arachidonate (20:4n6) to linoleate (18:2n6) ratio	8162	European	Plasma metabolites (Metabolon HD4; UPLC-MS/MS)	Processed metabolite abundance (as in GWAS)	Chen et al., Nat Genet (doi:10.1038/s41588-022-01270-1)
ebi-a-GCST90200980	GCST90200980	Phosphoethanolamine to choline ratio	8204	European	Plasma metabolites (Metabolon HD4; UPLC-MS/MS)	Processed metabolite abundance (as in GWAS)	Chen et al., Nat Genet (doi:10.1038/s41588-022-01270-1)
ebi-a-GCST90200981	GCST90200981	Caffeine to linoleate (18:2n6) ratio	7939	European	Plasma metabolites (Metabolon HD4; UPLC-MS/MS)	Processed metabolite abundance (as in GWAS)	Chen et al., Nat Genet (doi:10.1038/s41588-022-01270-1)
ebi-a-GCST90200982	GCST90200982	Paraxanthine to linoleate (18:2n6) ratio	7785	European	Plasma metabolites (Metabolon HD4; UPLC-MS/MS)	Processed metabolite abundance (as in GWAS)	Chen et al., Nat Genet (doi:10.1038/s41588-022-01270-1)
ebi-a-GCST90200983	GCST90200983	Cholesterol to linoleoyl-arachidonoyl-glycerol (18:2 to 20:4) [1] ratio	7624	European	Plasma metabolites (Metabolon HD4; UPLC-MS/MS)	Processed metabolite abundance (as in GWAS)	Chen et al., Nat Genet (doi:10.1038/s41588-022-01270-1)
ebi-a-GCST90200984	GCST90200984	Cholesterol to benzoate ratio	7387	European	Plasma metabolites (Metabolon HD4; UPLC-MS/MS)	Processed metabolite abundance (as in GWAS)	Chen et al., Nat Genet (doi:10.1038/s41588-022-01270-1)
ebi-a-GCST90200985	GCST90200985	Cholesterol to oleoyl-linoleoyl-glycerol (18:1 to 18:2) [2] ratio	7981	European	Plasma metabolites (Metabolon HD4; UPLC-MS/MS)	Processed metabolite abundance (as in GWAS)	Chen et al., Nat Genet (doi:10.1038/s41588-022-01270-1)
ebi-a-GCST90200986	GCST90200986	Cholesterol to linoleoyl-arachidonoyl-glycerol (18:2 to 20:4) [2] ratio	7655	European	Plasma metabolites (Metabolon HD4; UPLC-MS/MS)	Processed metabolite abundance (as in GWAS)	Chen et al., Nat Genet (doi:10.1038/s41588-022-01270-1)
ebi-a-GCST90200987	GCST90200987	Benzoate to oleoyl-linoleoyl-glycerol (18:1 to 18:2) [2] ratio	7162	European	Plasma metabolites (Metabolon HD4; UPLC-MS/MS)	Processed metabolite abundance (as in GWAS)	Chen et al., Nat Genet (doi:10.1038/s41588-022-01270-1)
ebi-a-GCST90200988	GCST90200988	Benzoate to linoleoyl-arachidonoyl-glycerol (18:2 to 20:4) [1] ratio	6813	European	Plasma metabolites (Metabolon HD4; UPLC-MS/MS)	Processed metabolite abundance (as in GWAS)	Chen et al., Nat Genet (doi:10.1038/s41588-022-01270-1)
ebi-a-GCST90200989	GCST90200989	Histidine to asparagine ratio	8225	European	Plasma metabolites (Metabolon HD4; UPLC-MS/MS)	Processed metabolite abundance (as in GWAS)	Chen et al., Nat Genet (doi:10.1038/s41588-022-01270-1)
ebi-a-GCST90200990	GCST90200990	Benzoate to linoleoyl-arachidonoyl-glycerol (18:2 to 20:4) [2] ratio	6865	European	Plasma metabolites (Metabolon HD4; UPLC-MS/MS)	Processed metabolite abundance (as in GWAS)	Chen et al., Nat Genet (doi:10.1038/s41588-022-01270-1)
ebi-a-GCST90200991	GCST90200991	Histidine to alanine ratio	8233	European	Plasma metabolites (Metabolon HD4; UPLC-MS/MS)	Processed metabolite abundance (as in GWAS)	Chen et al., Nat Genet (doi:10.1038/s41588-022-01270-1)
ebi-a-GCST90200992	GCST90200992	Alanine to asparagine ratio	8248	European	Plasma metabolites (Metabolon HD4; UPLC-MS/MS)	Processed metabolite abundance (as in GWAS)	Chen et al., Nat Genet (doi:10.1038/s41588-022-01270-1)
ebi-a-GCST90200993	GCST90200993	Salicylate to oxalate (ethanedioate) ratio	8107	European	Plasma metabolites (Metabolon HD4; UPLC-MS/MS)	Processed metabolite abundance (as in GWAS)	Chen et al., Nat Genet (doi:10.1038/s41588-022-01270-1)
ebi-a-GCST90200994	GCST90200994	Glutamine to alanine ratio	8222	European	Plasma metabolites (Metabolon HD4; UPLC-MS/MS)	Processed metabolite abundance (as in GWAS)	Chen et al., Nat Genet (doi:10.1038/s41588-022-01270-1)
ebi-a-GCST90200995	GCST90200995	Salicylate to taurocholate ratio	7614	European	Plasma metabolites (Metabolon HD4; UPLC-MS/MS)	Processed metabolite abundance (as in GWAS)	Chen et al., Nat Genet (doi:10.1038/s41588-022-01270-1)
ebi-a-GCST90200996	GCST90200996	Citrate to taurocholate ratio	7618	European	Plasma metabolites (Metabolon HD4; UPLC-MS/MS)	Processed metabolite abundance (as in GWAS)	Chen et al., Nat Genet (doi:10.1038/s41588-022-01270-1)
ebi-a-GCST90199696	GCST90199696	Trigonelline levels	8272	European	Plasma metabolites (Metabolon HD4; UPLC-MS/MS)	Processed metabolite abundance (as in GWAS)	Chen et al., Nat Genet (doi:10.1038/s41588-022-01270-1)
ebi-a-GCST90199697	GCST90199697	Dodecanedioate levels	8240	European	Plasma metabolites (Metabolon HD4; UPLC-MS/MS)	Processed metabolite abundance (as in GWAS)	Chen et al., Nat Genet (doi:10.1038/s41588-022-01270-1)
ebi-a-GCST90199698	GCST90199698	Isobutyrylcarnitine (c4) levels	8243	European	Plasma metabolites (Metabolon HD4; UPLC-MS/MS)	Processed metabolite abundance (as in GWAS)	Chen et al., Nat Genet (doi:10.1038/s41588-022-01270-1)
ebi-a-GCST90199699	GCST90199699	3-methylxanthine levels	8085	European	Plasma metabolites (Metabolon HD4; UPLC-MS/MS)	Processed metabolite abundance (as in GWAS)	Chen et al., Nat Genet (doi:10.1038/s41588-022-01270-1)
ebi-a-GCST90199700	GCST90199700	3-hydroxylaurate levels	8206	European	Plasma metabolites (Metabolon HD4; UPLC-MS/MS)	Processed metabolite abundance (as in GWAS)	Chen et al., Nat Genet (doi:10.1038/s41588-022-01270-1)
ebi-a-GCST90199701	GCST90199701	Pyridoxate levels	8089	European	Plasma metabolites (Metabolon HD4; UPLC-MS/MS)	Processed metabolite abundance (as in GWAS)	Chen et al., Nat Genet (doi:10.1038/s41588-022-01270-1)
ebi-a-GCST90199702	GCST90199702	5-hydroxyhexanoate levels	7097	European	Plasma metabolites (Metabolon HD4; UPLC-MS/MS)	Processed metabolite abundance (as in GWAS)	Chen et al., Nat Genet (doi:10.1038/s41588-022-01270-1)
ebi-a-GCST90199703	GCST90199703	Gamma-glutamylvaline levels	8179	European	Plasma metabolites (Metabolon HD4; UPLC-MS/MS)	Processed metabolite abundance (as in GWAS)	Chen et al., Nat Genet (doi:10.1038/s41588-022-01270-1)
ebi-a-GCST90199704	GCST90199704	3-hydroxysebacate levels	7325	European	Plasma metabolites (Metabolon HD4; UPLC-MS/MS)	Processed metabolite abundance (as in GWAS)	Chen et al., Nat Genet (doi:10.1038/s41588-022-01270-1)
ebi-a-GCST90199705	GCST90199705	Propionylglycine levels	7311	European	Plasma metabolites (Metabolon HD4; UPLC-MS/MS)	Processed metabolite abundance (as in GWAS)	Chen et al., Nat Genet (doi:10.1038/s41588-022-01270-1)
ebi-a-GCST90199706	GCST90199706	Butyrylglycine levels	6044	European	Plasma metabolites (Metabolon HD4; UPLC-MS/MS)	Processed metabolite abundance (as in GWAS)	Chen et al., Nat Genet (doi:10.1038/s41588-022-01270-1)
ebi-a-GCST90199707	GCST90199707	Pro-hydroxy-pro levels	8208	European	Plasma metabolites (Metabolon HD4; UPLC-MS/MS)	Processed metabolite abundance (as in GWAS)	Chen et al., Nat Genet (doi:10.1038/s41588-022-01270-1)
ebi-a-GCST90199708	GCST90199708	Propionylcarnitine (c3) levels	8273	European	Plasma metabolites (Metabolon HD4; UPLC-MS/MS)	Processed metabolite abundance (as in GWAS)	Chen et al., Nat Genet (doi:10.1038/s41588-022-01270-1)
ebi-a-GCST90199709	GCST90199709	Adrenate (22:4n6) levels	8279	European	Plasma metabolites (Metabolon HD4; UPLC-MS/MS)	Processed metabolite abundance (as in GWAS)	Chen et al., Nat Genet (doi:10.1038/s41588-022-01270-1)
ebi-a-GCST90199710	GCST90199710	Docosatrienoate (22:3n3) levels	6511	European	Plasma metabolites (Metabolon HD4; UPLC-MS/MS)	Processed metabolite abundance (as in GWAS)	Chen et al., Nat Genet (doi:10.1038/s41588-022-01270-1)
ebi-a-GCST90199711	GCST90199711	Docosadienoate (22:2n6) levels	8264	European	Plasma metabolites (Metabolon HD4; UPLC-MS/MS)	Processed metabolite abundance (as in GWAS)	Chen et al., Nat Genet (doi:10.1038/s41588-022-01270-1)
ebi-a-GCST90199712	GCST90199712	3-carboxy-4-methyl-5-propyl-2-furanpropanoate (cmpf) levels	8270	European	Plasma metabolites (Metabolon HD4; UPLC-MS/MS)	Processed metabolite abundance (as in GWAS)	Chen et al., Nat Genet (doi:10.1038/s41588-022-01270-1)
ebi-a-GCST90199713	GCST90199713	Docosapentaenoate n3 DPA; 22:5n3 levels	8284	European	Plasma metabolites (Metabolon HD4; UPLC-MS/MS)	Processed metabolite abundance (as in GWAS)	Chen et al., Nat Genet (doi:10.1038/s41588-022-01270-1)
ebi-a-GCST90199714	GCST90199714	3-hydroxy-2-ethylpropionate levels	8238	European	Plasma metabolites (Metabolon HD4; UPLC-MS/MS)	Processed metabolite abundance (as in GWAS)	Chen et al., Nat Genet (doi:10.1038/s41588-022-01270-1)
ebi-a-GCST90199715	GCST90199715	Myristoleate (14:1n5) levels	8255	European	Plasma metabolites (Metabolon HD4; UPLC-MS/MS)	Processed metabolite abundance (as in GWAS)	Chen et al., Nat Genet (doi:10.1038/s41588-022-01270-1)
ebi-a-GCST90199716	GCST90199716	10-undecenoate (11:1n1) levels	8243	European	Plasma metabolites (Metabolon HD4; UPLC-MS/MS)	Processed metabolite abundance (as in GWAS)	Chen et al., Nat Genet (doi:10.1038/s41588-022-01270-1)
ebi-a-GCST90199717	GCST90199717	1-methyl-4-imidazoleacetate levels	8090	European	Plasma metabolites (Metabolon HD4; UPLC-MS/MS)	Processed metabolite abundance (as in GWAS)	Chen et al., Nat Genet (doi:10.1038/s41588-022-01270-1)
ebi-a-GCST90199718	GCST90199718	Sebacate (C10-DC) levels	7926	European	Plasma metabolites (Metabolon HD4; UPLC-MS/MS)	Processed metabolite abundance (as in GWAS)	Chen et al., Nat Genet (doi:10.1038/s41588-022-01270-1)
ebi-a-GCST90199719	GCST90199719	Tauro-beta-muricholate levels	4661	European	Plasma metabolites (Metabolon HD4; UPLC-MS/MS)	Processed metabolite abundance (as in GWAS)	Chen et al., Nat Genet (doi:10.1038/s41588-022-01270-1)
ebi-a-GCST90199720	GCST90199720	Octanoylcarnitine (c8) levels	8226	European	Plasma metabolites (Metabolon HD4; UPLC-MS/MS)	Processed metabolite abundance (as in GWAS)	Chen et al., Nat Genet (doi:10.1038/s41588-022-01270-1)
ebi-a-GCST90199646	GCST90199646	Gentisate levels	8013	European	Plasma metabolites (Metabolon HD4; UPLC-MS/MS)	Processed metabolite abundance (as in GWAS)	Chen et al., Nat Genet (doi:10.1038/s41588-022-01270-1)
ebi-a-GCST90199647	GCST90199647	Theophylline levels	7822	European	Plasma metabolites (Metabolon HD4; UPLC-MS/MS)	Processed metabolite abundance (as in GWAS)	Chen et al., Nat Genet (doi:10.1038/s41588-022-01270-1)
ebi-a-GCST90199648	GCST90199648	1,5-anhydroglucitol (1,5-ag) levels	8139	European	Plasma metabolites (Metabolon HD4; UPLC-MS/MS)	Processed metabolite abundance (as in GWAS)	Chen et al., Nat Genet (doi:10.1038/s41588-022-01270-1)
ebi-a-GCST90199649	GCST90199649	1-stearoyl-2-arachidonoyl-GPI (18:0/20:4) levels	8134	European	Plasma metabolites (Metabolon HD4; UPLC-MS/MS)	Processed metabolite abundance (as in GWAS)	Chen et al., Nat Genet (doi:10.1038/s41588-022-01270-1)
ebi-a-GCST90199650	GCST90199650	Indolelactate levels	8233	European	Plasma metabolites (Metabolon HD4; UPLC-MS/MS)	Processed metabolite abundance (as in GWAS)	Chen et al., Nat Genet (doi:10.1038/s41588-022-01270-1)
ebi-a-GCST90199651	GCST90199651	Docosahexaenoate DHA; 22:6n3 levels	8279	European	Plasma metabolites (Metabolon HD4; UPLC-MS/MS)	Processed metabolite abundance (as in GWAS)	Chen et al., Nat Genet (doi:10.1038/s41588-022-01270-1)
ebi-a-GCST90199652	GCST90199652	1-stearoyl-2-oleoyl-GPS (18:0/18:1) levels	8055	European	Plasma metabolites (Metabolon HD4; UPLC-MS/MS)	Processed metabolite abundance (as in GWAS)	Chen et al., Nat Genet (doi:10.1038/s41588-022-01270-1)
ebi-a-GCST90199653	GCST90199653	1-myristoyl-2-palmitoyl-gpc (14:0/16:0) levels	8271	European	Plasma metabolites (Metabolon HD4; UPLC-MS/MS)	Processed metabolite abundance (as in GWAS)	Chen et al., Nat Genet (doi:10.1038/s41588-022-01270-1)
ebi-a-GCST90199654	GCST90199654	Paraxanthine levels in elite athletes	7840	European	Plasma metabolites (Metabolon HD4; UPLC-MS/MS)	Processed metabolite abundance (as in GWAS)	Chen et al., Nat Genet (doi:10.1038/s41588-022-01270-1)
ebi-a-GCST90199655	GCST90199655	4-methyl-2-oxopentanoate levels	8255	European	Plasma metabolites (Metabolon HD4; UPLC-MS/MS)	Processed metabolite abundance (as in GWAS)	Chen et al., Nat Genet (doi:10.1038/s41588-022-01270-1)
ebi-a-GCST90199656	GCST90199656	3-indoxyl sulfate levels	8242	European	Plasma metabolites (Metabolon HD4; UPLC-MS/MS)	Processed metabolite abundance (as in GWAS)	Chen et al., Nat Genet (doi:10.1038/s41588-022-01270-1)
ebi-a-GCST90199657	GCST90199657	Sphingosine 1-phosphate levels	8246	European	Plasma metabolites (Metabolon HD4; UPLC-MS/MS)	Processed metabolite abundance (as in GWAS)	Chen et al., Nat Genet (doi:10.1038/s41588-022-01270-1)
ebi-a-GCST90199658	GCST90199658	Alpha-hydroxyisocaproate levels	8250	European	Plasma metabolites (Metabolon HD4; UPLC-MS/MS)	Processed metabolite abundance (as in GWAS)	Chen et al., Nat Genet (doi:10.1038/s41588-022-01270-1)
ebi-a-GCST90199659	GCST90199659	1-stearoyl-GPI (18:0) levels	8260	European	Plasma metabolites (Metabolon HD4; UPLC-MS/MS)	Processed metabolite abundance (as in GWAS)	Chen et al., Nat Genet (doi:10.1038/s41588-022-01270-1)
ebi-a-GCST90199660	GCST90199660	1,2-dipalmitoyl-gpc (16:0/16:0) levels	8264	European	Plasma metabolites (Metabolon HD4; UPLC-MS/MS)	Processed metabolite abundance (as in GWAS)	Chen et al., Nat Genet (doi:10.1038/s41588-022-01270-1)
ebi-a-GCST90199661	GCST90199661	Maleate levels	8171	European	Plasma metabolites (Metabolon HD4; UPLC-MS/MS)	Processed metabolite abundance (as in GWAS)	Chen et al., Nat Genet (doi:10.1038/s41588-022-01270-1)
ebi-a-GCST90199662	GCST90199662	Isovalerate (i5:0) levels	7862	European	Plasma metabolites (Metabolon HD4; UPLC-MS/MS)	Processed metabolite abundance (as in GWAS)	Chen et al., Nat Genet (doi:10.1038/s41588-022-01270-1)
ebi-a-GCST90199663	GCST90199663	4-acetylphenol sulfate levels	7135	European	Plasma metabolites (Metabolon HD4; UPLC-MS/MS)	Processed metabolite abundance (as in GWAS)	Chen et al., Nat Genet (doi:10.1038/s41588-022-01270-1)
ebi-a-GCST90199664	GCST90199664	Phenyllactate (PLA) levels in elite athletes	8235	European	Plasma metabolites (Metabolon HD4; UPLC-MS/MS)	Processed metabolite abundance (as in GWAS)	Chen et al., Nat Genet (doi:10.1038/s41588-022-01270-1)
ebi-a-GCST90199665	GCST90199665	N-acetylaspartate (naa) levels	8148	European	Plasma metabolites (Metabolon HD4; UPLC-MS/MS)	Processed metabolite abundance (as in GWAS)	Chen et al., Nat Genet (doi:10.1038/s41588-022-01270-1)
ebi-a-GCST90199666	GCST90199666	Palmitoylcarnitine levels (Metabolon platform)	8256	European	Plasma metabolites (Metabolon HD4; UPLC-MS/MS)	Processed metabolite abundance (as in GWAS)	Chen et al., Nat Genet (doi:10.1038/s41588-022-01270-1)
ebi-a-GCST90199667	GCST90199667	Erythritol levels in elite athletes	8167	European	Plasma metabolites (Metabolon HD4; UPLC-MS/MS)	Processed metabolite abundance (as in GWAS)	Chen et al., Nat Genet (doi:10.1038/s41588-022-01270-1)
ebi-a-GCST90199668	GCST90199668	Hexanoylcarnitine levels (Biocrates platform)	8242	European	Plasma metabolites (Metabolon HD4; UPLC-MS/MS)	Processed metabolite abundance (as in GWAS)	Chen et al., Nat Genet (doi:10.1038/s41588-022-01270-1)
ebi-a-GCST90199669	GCST90199669	Acetylcarnitine levels (Biocrates platform)	8262	European	Plasma metabolites (Metabolon HD4; UPLC-MS/MS)	Processed metabolite abundance (as in GWAS)	Chen et al., Nat Genet (doi:10.1038/s41588-022-01270-1)
ebi-a-GCST90199670	GCST90199670	Iminodiacetate (IDA) levels	8213	European	Plasma metabolites (Metabolon HD4; UPLC-MS/MS)	Processed metabolite abundance (as in GWAS)	Chen et al., Nat Genet (doi:10.1038/s41588-022-01270-1)
ebi-a-GCST90199721	GCST90199721	Stearidonate (18:4n3) levels	8240	European	Plasma metabolites (Metabolon HD4; UPLC-MS/MS)	Processed metabolite abundance (as in GWAS)	Chen et al., Nat Genet (doi:10.1038/s41588-022-01270-1)
ebi-a-GCST90199722	GCST90199722	Decanoylcarnitine (C10) levels	8225	European	Plasma metabolites (Metabolon HD4; UPLC-MS/MS)	Processed metabolite abundance (as in GWAS)	Chen et al., Nat Genet (doi:10.1038/s41588-022-01270-1)
ebi-a-GCST90199723	GCST90199723	5-dodecenoate (12:1n7) levels	8248	European	Plasma metabolites (Metabolon HD4; UPLC-MS/MS)	Processed metabolite abundance (as in GWAS)	Chen et al., Nat Genet (doi:10.1038/s41588-022-01270-1)
ebi-a-GCST90199724	GCST90199724	N-acetylisoleucine levels	7223	European	Plasma metabolites (Metabolon HD4; UPLC-MS/MS)	Processed metabolite abundance (as in GWAS)	Chen et al., Nat Genet (doi:10.1038/s41588-022-01270-1)
ebi-a-GCST90199725	GCST90199725	Campesterol levels	5300	European	Plasma metabolites (Metabolon HD4; UPLC-MS/MS)	Processed metabolite abundance (as in GWAS)	Chen et al., Nat Genet (doi:10.1038/s41588-022-01270-1)
ebi-a-GCST90199726	GCST90199726	N-acetylthreonine levels	8223	European	Plasma metabolites (Metabolon HD4; UPLC-MS/MS)	Processed metabolite abundance (as in GWAS)	Chen et al., Nat Genet (doi:10.1038/s41588-022-01270-1)
ebi-a-GCST90199727	GCST90199727	1-oleoyl-GPC (18:1) levels	8257	European	Plasma metabolites (Metabolon HD4; UPLC-MS/MS)	Processed metabolite abundance (as in GWAS)	Chen et al., Nat Genet (doi:10.1038/s41588-022-01270-1)
ebi-a-GCST90199728	GCST90199728	10-nonadecenoate (19:1n9) levels	8277	European	Plasma metabolites (Metabolon HD4; UPLC-MS/MS)	Processed metabolite abundance (as in GWAS)	Chen et al., Nat Genet (doi:10.1038/s41588-022-01270-1)
ebi-a-GCST90199729	GCST90199729	Piperine levels	8155	European	Plasma metabolites (Metabolon HD4; UPLC-MS/MS)	Processed metabolite abundance (as in GWAS)	Chen et al., Nat Genet (doi:10.1038/s41588-022-01270-1)
ebi-a-GCST90199730	GCST90199730	Carnitine C14 levels	8241	European	Plasma metabolites (Metabolon HD4; UPLC-MS/MS)	Processed metabolite abundance (as in GWAS)	Chen et al., Nat Genet (doi:10.1038/s41588-022-01270-1)
ebi-a-GCST90199731	GCST90199731	10-heptadecenoate (17:1n7) levels	8282	European	Plasma metabolites (Metabolon HD4; UPLC-MS/MS)	Processed metabolite abundance (as in GWAS)	Chen et al., Nat Genet (doi:10.1038/s41588-022-01270-1)
ebi-a-GCST90199732	GCST90199732	1-stearoyl-gpc (18:0) levels	8240	European	Plasma metabolites (Metabolon HD4; UPLC-MS/MS)	Processed metabolite abundance (as in GWAS)	Chen et al., Nat Genet (doi:10.1038/s41588-022-01270-1)
ebi-a-GCST90200210	GCST90200210	Sulfate of piperine metabolite C16H19NO3 (2) levels	7950	European	Plasma metabolites (Metabolon HD4; UPLC-MS/MS)	Processed metabolite abundance (as in GWAS)	Chen et al., Nat Genet (doi:10.1038/s41588-022-01270-1)
ebi-a-GCST90200211	GCST90200211	3-hydroxypyridine glucuronide levels	5882	European	Plasma metabolites (Metabolon HD4; UPLC-MS/MS)	Processed metabolite abundance (as in GWAS)	Chen et al., Nat Genet (doi:10.1038/s41588-022-01270-1)
ebi-a-GCST90200212	GCST90200212	Glucuronide of piperine metabolite C17H21NO3 (5) levels	6582	European	Plasma metabolites (Metabolon HD4; UPLC-MS/MS)	Processed metabolite abundance (as in GWAS)	Chen et al., Nat Genet (doi:10.1038/s41588-022-01270-1)
ebi-a-GCST90200213	GCST90200213	2-naphthol sulfate levels	7673	European	Plasma metabolites (Metabolon HD4; UPLC-MS/MS)	Processed metabolite abundance (as in GWAS)	Chen et al., Nat Genet (doi:10.1038/s41588-022-01270-1)
ebi-a-GCST90200214	GCST90200214	11beta-hydroxyandrosterone glucuronide levels	8081	European	Plasma metabolites (Metabolon HD4; UPLC-MS/MS)	Processed metabolite abundance (as in GWAS)	Chen et al., Nat Genet (doi:10.1038/s41588-022-01270-1)
ebi-a-GCST90200215	GCST90200215	4-ethylcatechol sulfate levels	8222	European	Plasma metabolites (Metabolon HD4; UPLC-MS/MS)	Processed metabolite abundance (as in GWAS)	Chen et al., Nat Genet (doi:10.1038/s41588-022-01270-1)
ebi-a-GCST90200216	GCST90200216	Sulfate of piperine metabolite C18H21NO3 (3) levels	7006	European	Plasma metabolites (Metabolon HD4; UPLC-MS/MS)	Processed metabolite abundance (as in GWAS)	Chen et al., Nat Genet (doi:10.1038/s41588-022-01270-1)
ebi-a-GCST90200217	GCST90200217	(2,4 or 2,5)-dimethylphenol sulfate levels	5189	European	Plasma metabolites (Metabolon HD4; UPLC-MS/MS)	Processed metabolite abundance (as in GWAS)	Chen et al., Nat Genet (doi:10.1038/s41588-022-01270-1)
ebi-a-GCST90200218	GCST90200218	11beta-hydroxyetiocholanolone glucuronide levels	7220	European	Plasma metabolites (Metabolon HD4; UPLC-MS/MS)	Processed metabolite abundance (as in GWAS)	Chen et al., Nat Genet (doi:10.1038/s41588-022-01270-1)
ebi-a-GCST90200219	GCST90200219	Cholic acid glucuronide levels	4414	European	Plasma metabolites (Metabolon HD4; UPLC-MS/MS)	Processed metabolite abundance (as in GWAS)	Chen et al., Nat Genet (doi:10.1038/s41588-022-01270-1)
ebi-a-GCST90200220	GCST90200220	4-allylcatechol sulfate levels	8139	European	Plasma metabolites (Metabolon HD4; UPLC-MS/MS)	Processed metabolite abundance (as in GWAS)	Chen et al., Nat Genet (doi:10.1038/s41588-022-01270-1)
ebi-a-GCST90200221	GCST90200221	Glycoursodeoxycholic acid sulfate (1) levels	6622	European	Plasma metabolites (Metabolon HD4; UPLC-MS/MS)	Processed metabolite abundance (as in GWAS)	Chen et al., Nat Genet (doi:10.1038/s41588-022-01270-1)
ebi-a-GCST90200222	GCST90200222	Dihydrocaffeate sulfate (2) levels	6519	European	Plasma metabolites (Metabolon HD4; UPLC-MS/MS)	Processed metabolite abundance (as in GWAS)	Chen et al., Nat Genet (doi:10.1038/s41588-022-01270-1)
ebi-a-GCST90199671	GCST90199671	Cysteine s-sulfate levels	8229	European	Plasma metabolites (Metabolon HD4; UPLC-MS/MS)	Processed metabolite abundance (as in GWAS)	Chen et al., Nat Genet (doi:10.1038/s41588-022-01270-1)
ebi-a-GCST90199672	GCST90199672	Oxalate (ethanedioate) levels	8181	European	Plasma metabolites (Metabolon HD4; UPLC-MS/MS)	Processed metabolite abundance (as in GWAS)	Chen et al., Nat Genet (doi:10.1038/s41588-022-01270-1)
ebi-a-GCST90199673	GCST90199673	DHEAS levels	8228	European	Plasma metabolites (Metabolon HD4; UPLC-MS/MS)	Processed metabolite abundance (as in GWAS)	Chen et al., Nat Genet (doi:10.1038/s41588-022-01270-1)
ebi-a-GCST90199674	GCST90199674	3-hydroxymyristate levels	8235	European	Plasma metabolites (Metabolon HD4; UPLC-MS/MS)	Processed metabolite abundance (as in GWAS)	Chen et al., Nat Genet (doi:10.1038/s41588-022-01270-1)
ebi-a-GCST90199675	GCST90199675	Homoarginine levels	8265	European	Plasma metabolites (Metabolon HD4; UPLC-MS/MS)	Processed metabolite abundance (as in GWAS)	Chen et al., Nat Genet (doi:10.1038/s41588-022-01270-1)
ebi-a-GCST90199676	GCST90199676	1-oleoylglycerol (18:1) levels	8225	European	Plasma metabolites (Metabolon HD4; UPLC-MS/MS)	Processed metabolite abundance (as in GWAS)	Chen et al., Nat Genet (doi:10.1038/s41588-022-01270-1)
ebi-a-GCST90199677	GCST90199677	3-methyl-2-oxobutyrate levels	8254	European	Plasma metabolites (Metabolon HD4; UPLC-MS/MS)	Processed metabolite abundance (as in GWAS)	Chen et al., Nat Genet (doi:10.1038/s41588-022-01270-1)
ebi-a-GCST90199678	GCST90199678	Tartronate (hydroxymalonate) levels	8125	European	Plasma metabolites (Metabolon HD4; UPLC-MS/MS)	Processed metabolite abundance (as in GWAS)	Chen et al., Nat Genet (doi:10.1038/s41588-022-01270-1)
ebi-a-GCST90199679	GCST90199679	2,3-dihydroxypyridine levels	6496	European	Plasma metabolites (Metabolon HD4; UPLC-MS/MS)	Processed metabolite abundance (as in GWAS)	Chen et al., Nat Genet (doi:10.1038/s41588-022-01270-1)
ebi-a-GCST90199680	GCST90199680	3-hydroxyoctanoate levels	8182	European	Plasma metabolites (Metabolon HD4; UPLC-MS/MS)	Processed metabolite abundance (as in GWAS)	Chen et al., Nat Genet (doi:10.1038/s41588-022-01270-1)
ebi-a-GCST90199681	GCST90199681	2-hydroxyoctanoate levels	8224	European	Plasma metabolites (Metabolon HD4; UPLC-MS/MS)	Processed metabolite abundance (as in GWAS)	Chen et al., Nat Genet (doi:10.1038/s41588-022-01270-1)
ebi-a-GCST90199682	GCST90199682	Homocitrulline levels	7998	European	Plasma metabolites (Metabolon HD4; UPLC-MS/MS)	Processed metabolite abundance (as in GWAS)	Chen et al., Nat Genet (doi:10.1038/s41588-022-01270-1)
ebi-a-GCST90199683	GCST90199683	Indoleacetate levels	8208	European	Plasma metabolites (Metabolon HD4; UPLC-MS/MS)	Processed metabolite abundance (as in GWAS)	Chen et al., Nat Genet (doi:10.1038/s41588-022-01270-1)
ebi-a-GCST90199684	GCST90199684	1-linoleoylglycerol (18:2) levels	8212	European	Plasma metabolites (Metabolon HD4; UPLC-MS/MS)	Processed metabolite abundance (as in GWAS)	Chen et al., Nat Genet (doi:10.1038/s41588-022-01270-1)
ebi-a-GCST90199685	GCST90199685	2-linoleoylglycerol (18:2) levels	6378	European	Plasma metabolites (Metabolon HD4; UPLC-MS/MS)	Processed metabolite abundance (as in GWAS)	Chen et al., Nat Genet (doi:10.1038/s41588-022-01270-1)
ebi-a-GCST90199686	GCST90199686	Indolepropionate levels	8153	European	Plasma metabolites (Metabolon HD4; UPLC-MS/MS)	Processed metabolite abundance (as in GWAS)	Chen et al., Nat Genet (doi:10.1038/s41588-022-01270-1)
ebi-a-GCST90199687	GCST90199687	Threonate levels	8151	European	Plasma metabolites (Metabolon HD4; UPLC-MS/MS)	Processed metabolite abundance (as in GWAS)	Chen et al., Nat Genet (doi:10.1038/s41588-022-01270-1)
ebi-a-GCST90199688	GCST90199688	N-acetylglycine levels	8250	European	Plasma metabolites (Metabolon HD4; UPLC-MS/MS)	Processed metabolite abundance (as in GWAS)	Chen et al., Nat Genet (doi:10.1038/s41588-022-01270-1)
ebi-a-GCST90199689	GCST90199689	Glycolithocholate levels	7158	European	Plasma metabolites (Metabolon HD4; UPLC-MS/MS)	Processed metabolite abundance (as in GWAS)	Chen et al., Nat Genet (doi:10.1038/s41588-022-01270-1)
ebi-a-GCST90199690	GCST90199690	EDTA levels	8239	European	Plasma metabolites (Metabolon HD4; UPLC-MS/MS)	Processed metabolite abundance (as in GWAS)	Chen et al., Nat Genet (doi:10.1038/s41588-022-01270-1)
ebi-a-GCST90199691	GCST90199691	1-methylhistidine levels	8226	European	Plasma metabolites (Metabolon HD4; UPLC-MS/MS)	Processed metabolite abundance (as in GWAS)	Chen et al., Nat Genet (doi:10.1038/s41588-022-01270-1)
ebi-a-GCST90199692	GCST90199692	Citramalate levels	7125	European	Plasma metabolites (Metabolon HD4; UPLC-MS/MS)	Processed metabolite abundance (as in GWAS)	Chen et al., Nat Genet (doi:10.1038/s41588-022-01270-1)
ebi-a-GCST90199693	GCST90199693	3-hydroxydecanoate levels	8239	European	Plasma metabolites (Metabolon HD4; UPLC-MS/MS)	Processed metabolite abundance (as in GWAS)	Chen et al., Nat Genet (doi:10.1038/s41588-022-01270-1)
ebi-a-GCST90199694	GCST90199694	1,3-dimethylurate levels	7444	European	Plasma metabolites (Metabolon HD4; UPLC-MS/MS)	Processed metabolite abundance (as in GWAS)	Chen et al., Nat Genet (doi:10.1038/s41588-022-01270-1)
ebi-a-GCST90199695	GCST90199695	Galactonate levels	7518	European	Plasma metabolites (Metabolon HD4; UPLC-MS/MS)	Processed metabolite abundance (as in GWAS)	Chen et al., Nat Genet (doi:10.1038/s41588-022-01270-1)
ebi-a-GCST90200209	GCST90200209	Sulfate of piperine metabolite C16H19NO3 (3) levels	7705	European	Plasma metabolites (Metabolon HD4; UPLC-MS/MS)	Processed metabolite abundance (as in GWAS)	Chen et al., Nat Genet (doi:10.1038/s41588-022-01270-1)
ebi-a-GCST90199622	GCST90199622	Benzoate levels	7306	European	Plasma metabolites (Metabolon HD4; UPLC-MS/MS)	Processed metabolite abundance (as in GWAS)	Chen et al., Nat Genet (doi:10.1038/s41588-022-01270-1)
ebi-a-GCST90199623	GCST90199623	Maltotriose levels	4641	European	Plasma metabolites (Metabolon HD4; UPLC-MS/MS)	Processed metabolite abundance (as in GWAS)	Chen et al., Nat Genet (doi:10.1038/s41588-022-01270-1)
ebi-a-GCST90199624	GCST90199624	Hippurate levels	8260	European	Plasma metabolites (Metabolon HD4; UPLC-MS/MS)	Processed metabolite abundance (as in GWAS)	Chen et al., Nat Genet (doi:10.1038/s41588-022-01270-1)
ebi-a-GCST90199625	GCST90199625	Methionine sulfoxide levels	8243	European	Plasma metabolites (Metabolon HD4; UPLC-MS/MS)	Processed metabolite abundance (as in GWAS)	Chen et al., Nat Genet (doi:10.1038/s41588-022-01270-1)
ebi-a-GCST90199626	GCST90199626	Xanthurenate levels	7965	European	Plasma metabolites (Metabolon HD4; UPLC-MS/MS)	Processed metabolite abundance (as in GWAS)	Chen et al., Nat Genet (doi:10.1038/s41588-022-01270-1)
ebi-a-GCST90199627	GCST90199627	N-alpha-acetylornithine levels	5606	European	Plasma metabolites (Metabolon HD4; UPLC-MS/MS)	Processed metabolite abundance (as in GWAS)	Chen et al., Nat Genet (doi:10.1038/s41588-022-01270-1)
ebi-a-GCST90199628	GCST90199628	3-methylhistidine levels	8289	European	Plasma metabolites (Metabolon HD4; UPLC-MS/MS)	Processed metabolite abundance (as in GWAS)	Chen et al., Nat Genet (doi:10.1038/s41588-022-01270-1)
ebi-a-GCST90199629	GCST90199629	Glycerophosphorylcholine (GPC) levels	8212	European	Plasma metabolites (Metabolon HD4; UPLC-MS/MS)	Processed metabolite abundance (as in GWAS)	Chen et al., Nat Genet (doi:10.1038/s41588-022-01270-1)
ebi-a-GCST90199630	GCST90199630	Phenylacetate levels	7059	European	Plasma metabolites (Metabolon HD4; UPLC-MS/MS)	Processed metabolite abundance (as in GWAS)	Chen et al., Nat Genet (doi:10.1038/s41588-022-01270-1)
ebi-a-GCST90199631	GCST90199631	3-methyl-2-oxovalerate levels	8257	European	Plasma metabolites (Metabolon HD4; UPLC-MS/MS)	Processed metabolite abundance (as in GWAS)	Chen et al., Nat Genet (doi:10.1038/s41588-022-01270-1)
ebi-a-GCST90199632	GCST90199632	Tartarate levels	7099	European	Plasma metabolites (Metabolon HD4; UPLC-MS/MS)	Processed metabolite abundance (as in GWAS)	Chen et al., Nat Genet (doi:10.1038/s41588-022-01270-1)
ebi-a-GCST90199633	GCST90199633	Suberate (C8-DC) levels	6902	European	Plasma metabolites (Metabolon HD4; UPLC-MS/MS)	Processed metabolite abundance (as in GWAS)	Chen et al., Nat Genet (doi:10.1038/s41588-022-01270-1)
ebi-a-GCST90199634	GCST90199634	5-hydroxylysine levels	8128	European	Plasma metabolites (Metabolon HD4; UPLC-MS/MS)	Processed metabolite abundance (as in GWAS)	Chen et al., Nat Genet (doi:10.1038/s41588-022-01270-1)
ebi-a-GCST90199635	GCST90199635	3-phenylpropionate hydrocinnamate levels	7925	European	Plasma metabolites (Metabolon HD4; UPLC-MS/MS)	Processed metabolite abundance (as in GWAS)	Chen et al., Nat Genet (doi:10.1038/s41588-022-01270-1)
ebi-a-GCST90199636	GCST90199636	Kynurenine levels	8244	European	Plasma metabolites (Metabolon HD4; UPLC-MS/MS)	Processed metabolite abundance (as in GWAS)	Chen et al., Nat Genet (doi:10.1038/s41588-022-01270-1)
ebi-a-GCST90199637	GCST90199637	N-acetylglutamate levels	7802	European	Plasma metabolites (Metabolon HD4; UPLC-MS/MS)	Processed metabolite abundance (as in GWAS)	Chen et al., Nat Genet (doi:10.1038/s41588-022-01270-1)
ebi-a-GCST90199638	GCST90199638	Glycerol 3-phosphate levels	8201	European	Plasma metabolites (Metabolon HD4; UPLC-MS/MS)	Processed metabolite abundance (as in GWAS)	Chen et al., Nat Genet (doi:10.1038/s41588-022-01270-1)
ebi-a-GCST90199639	GCST90199639	Imidazole lactate levels	8256	European	Plasma metabolites (Metabolon HD4; UPLC-MS/MS)	Processed metabolite abundance (as in GWAS)	Chen et al., Nat Genet (doi:10.1038/s41588-022-01270-1)
ebi-a-GCST90199640	GCST90199640	4-guanidinobutanoate levels	8144	European	Plasma metabolites (Metabolon HD4; UPLC-MS/MS)	Processed metabolite abundance (as in GWAS)	Chen et al., Nat Genet (doi:10.1038/s41588-022-01270-1)
ebi-a-GCST90199641	GCST90199641	Glucuronate levels	7988	European	Plasma metabolites (Metabolon HD4; UPLC-MS/MS)	Processed metabolite abundance (as in GWAS)	Chen et al., Nat Genet (doi:10.1038/s41588-022-01270-1)
ebi-a-GCST90199642	GCST90199642	Ribitol levels	8128	European	Plasma metabolites (Metabolon HD4; UPLC-MS/MS)	Processed metabolite abundance (as in GWAS)	Chen et al., Nat Genet (doi:10.1038/s41588-022-01270-1)
ebi-a-GCST90199643	GCST90199643	Glycodeoxycholate levels	6877	European	Plasma metabolites (Metabolon HD4; UPLC-MS/MS)	Processed metabolite abundance (as in GWAS)	Chen et al., Nat Genet (doi:10.1038/s41588-022-01270-1)
ebi-a-GCST90199644	GCST90199644	Theobromine levels	8137	European	Plasma metabolites (Metabolon HD4; UPLC-MS/MS)	Processed metabolite abundance (as in GWAS)	Chen et al., Nat Genet (doi:10.1038/s41588-022-01270-1)
ebi-a-GCST90199645	GCST90199645	Quinate levels	8200	European	Plasma metabolites (Metabolon HD4; UPLC-MS/MS)	Processed metabolite abundance (as in GWAS)	Chen et al., Nat Genet (doi:10.1038/s41588-022-01270-1)
ebi-a-GCST90199891	GCST90199891	S-methylcysteine levels	8239	European	Plasma metabolites (Metabolon HD4; UPLC-MS/MS)	Processed metabolite abundance (as in GWAS)	Chen et al., Nat Genet (doi:10.1038/s41588-022-01270-1)
ebi-a-GCST90199892	GCST90199892	Isoursodeoxycholate levels	8234	European	Plasma metabolites (Metabolon HD4; UPLC-MS/MS)	Processed metabolite abundance (as in GWAS)	Chen et al., Nat Genet (doi:10.1038/s41588-022-01270-1)
ebi-a-GCST90199893	GCST90199893	Cis-4-decenoate (10:1n6) levels	8173	European	Plasma metabolites (Metabolon HD4; UPLC-MS/MS)	Processed metabolite abundance (as in GWAS)	Chen et al., Nat Genet (doi:10.1038/s41588-022-01270-1)
ebi-a-GCST90199894	GCST90199894	4-oxo-retinoic acid levels	7514	European	Plasma metabolites (Metabolon HD4; UPLC-MS/MS)	Processed metabolite abundance (as in GWAS)	Chen et al., Nat Genet (doi:10.1038/s41588-022-01270-1)
ebi-a-GCST90199895	GCST90199895	1-lignoceroyl-GPC (24:0) levels	8208	European	Plasma metabolites (Metabolon HD4; UPLC-MS/MS)	Processed metabolite abundance (as in GWAS)	Chen et al., Nat Genet (doi:10.1038/s41588-022-01270-1)
ebi-a-GCST90199896	GCST90199896	Sulfate levels	8230	European	Plasma metabolites (Metabolon HD4; UPLC-MS/MS)	Processed metabolite abundance (as in GWAS)	Chen et al., Nat Genet (doi:10.1038/s41588-022-01270-1)
ebi-a-GCST90199897	GCST90199897	4-hydroxy-2-oxoglutaric acid levels	7919	European	Plasma metabolites (Metabolon HD4; UPLC-MS/MS)	Processed metabolite abundance (as in GWAS)	Chen et al., Nat Genet (doi:10.1038/s41588-022-01270-1)
ebi-a-GCST90199898	GCST90199898	Glycoursodeoxycholate levels	8252	European	Plasma metabolites (Metabolon HD4; UPLC-MS/MS)	Processed metabolite abundance (as in GWAS)	Chen et al., Nat Genet (doi:10.1038/s41588-022-01270-1)
ebi-a-GCST90199899	GCST90199899	1-(1-enyl-palmitoyl)-GPC (p-16:0) levels	8170	European	Plasma metabolites (Metabolon HD4; UPLC-MS/MS)	Processed metabolite abundance (as in GWAS)	Chen et al., Nat Genet (doi:10.1038/s41588-022-01270-1)
ebi-a-GCST90199900	GCST90199900	Argininate levels	8226	European	Plasma metabolites (Metabolon HD4; UPLC-MS/MS)	Processed metabolite abundance (as in GWAS)	Chen et al., Nat Genet (doi:10.1038/s41588-022-01270-1)
ebi-a-GCST90199901	GCST90199901	1-methyl-5-imidazoleacetate levels	8171	European	Plasma metabolites (Metabolon HD4; UPLC-MS/MS)	Processed metabolite abundance (as in GWAS)	Chen et al., Nat Genet (doi:10.1038/s41588-022-01270-1)
ebi-a-GCST90199902	GCST90199902	Hydantoin-5-propionate levels	8164	European	Plasma metabolites (Metabolon HD4; UPLC-MS/MS)	Processed metabolite abundance (as in GWAS)	Chen et al., Nat Genet (doi:10.1038/s41588-022-01270-1)
ebi-a-GCST90199903	GCST90199903	2-oxoarginine levels	8223	European	Plasma metabolites (Metabolon HD4; UPLC-MS/MS)	Processed metabolite abundance (as in GWAS)	Chen et al., Nat Genet (doi:10.1038/s41588-022-01270-1)
ebi-a-GCST90199904	GCST90199904	Pantoate levels	7662	European	Plasma metabolites (Metabolon HD4; UPLC-MS/MS)	Processed metabolite abundance (as in GWAS)	Chen et al., Nat Genet (doi:10.1038/s41588-022-01270-1)
ebi-a-GCST90199905	GCST90199905	Formiminoglutamate levels	8175	European	Plasma metabolites (Metabolon HD4; UPLC-MS/MS)	Processed metabolite abundance (as in GWAS)	Chen et al., Nat Genet (doi:10.1038/s41588-022-01270-1)
ebi-a-GCST90199906	GCST90199906	1-(1-enyl-palmitoyl)-GPE (p-16:0) levels	8227	European	Plasma metabolites (Metabolon HD4; UPLC-MS/MS)	Processed metabolite abundance (as in GWAS)	Chen et al., Nat Genet (doi:10.1038/s41588-022-01270-1)
ebi-a-GCST90199907	GCST90199907	S-methylcysteine sulfoxide levels	8255	European	Plasma metabolites (Metabolon HD4; UPLC-MS/MS)	Processed metabolite abundance (as in GWAS)	Chen et al., Nat Genet (doi:10.1038/s41588-022-01270-1)
ebi-a-GCST90199908	GCST90199908	2-o-methylascorbic acid levels	8219	European	Plasma metabolites (Metabolon HD4; UPLC-MS/MS)	Processed metabolite abundance (as in GWAS)	Chen et al., Nat Genet (doi:10.1038/s41588-022-01270-1)
ebi-a-GCST90199909	GCST90199909	Eicosanedioate (C20-DC) levels	8258	European	Plasma metabolites (Metabolon HD4; UPLC-MS/MS)	Processed metabolite abundance (as in GWAS)	Chen et al., Nat Genet (doi:10.1038/s41588-022-01270-1)
ebi-a-GCST90199910	GCST90199910	1-(1-enyl-stearoyl)-GPE (p-18:0) levels	8249	European	Plasma metabolites (Metabolon HD4; UPLC-MS/MS)	Processed metabolite abundance (as in GWAS)	Chen et al., Nat Genet (doi:10.1038/s41588-022-01270-1)
ebi-a-GCST90199911	GCST90199911	Beta-citrylglutamate levels	8226	European	Plasma metabolites (Metabolon HD4; UPLC-MS/MS)	Processed metabolite abundance (as in GWAS)	Chen et al., Nat Genet (doi:10.1038/s41588-022-01270-1)
ebi-a-GCST90199912	GCST90199912	N-oleoyltaurine levels	7375	European	Plasma metabolites (Metabolon HD4; UPLC-MS/MS)	Processed metabolite abundance (as in GWAS)	Chen et al., Nat Genet (doi:10.1038/s41588-022-01270-1)
ebi-a-GCST90199913	GCST90199913	Docosadioate (C22-DC) levels	8225	European	Plasma metabolites (Metabolon HD4; UPLC-MS/MS)	Processed metabolite abundance (as in GWAS)	Chen et al., Nat Genet (doi:10.1038/s41588-022-01270-1)
ebi-a-GCST90199914	GCST90199914	Oleoyl-linoleoyl-glycerol (18:1/18:2) [2] levels	8069	European	Plasma metabolites (Metabolon HD4; UPLC-MS/MS)	Processed metabolite abundance (as in GWAS)	Chen et al., Nat Genet (doi:10.1038/s41588-022-01270-1)
ebi-a-GCST90199915	GCST90199915	Imidazole propionate levels	7776	European	Plasma metabolites (Metabolon HD4; UPLC-MS/MS)	Processed metabolite abundance (as in GWAS)	Chen et al., Nat Genet (doi:10.1038/s41588-022-01270-1)
ebi-a-GCST90199918	GCST90199918	Carboxyethyl-gaba levels	8090	European	Plasma metabolites (Metabolon HD4; UPLC-MS/MS)	Processed metabolite abundance (as in GWAS)	Chen et al., Nat Genet (doi:10.1038/s41588-022-01270-1)
ebi-a-GCST90199920	GCST90199920	Trimethylamine n-oxide levels	8218	European	Plasma metabolites (Metabolon HD4; UPLC-MS/MS)	Processed metabolite abundance (as in GWAS)	Chen et al., Nat Genet (doi:10.1038/s41588-022-01270-1)
ebi-a-GCST90199922	GCST90199922	Prolylglycine levels	7907	European	Plasma metabolites (Metabolon HD4; UPLC-MS/MS)	Processed metabolite abundance (as in GWAS)	Chen et al., Nat Genet (doi:10.1038/s41588-022-01270-1)
ebi-a-GCST90199924	GCST90199924	N-methyltaurine levels	5440	European	Plasma metabolites (Metabolon HD4; UPLC-MS/MS)	Processed metabolite abundance (as in GWAS)	Chen et al., Nat Genet (doi:10.1038/s41588-022-01270-1)
ebi-a-GCST90199925	GCST90199925	Succinimide levels	5865	European	Plasma metabolites (Metabolon HD4; UPLC-MS/MS)	Processed metabolite abundance (as in GWAS)	Chen et al., Nat Genet (doi:10.1038/s41588-022-01270-1)
ebi-a-GCST90199927	GCST90199927	Histidine betaine (hercynine) levels	7518	European	Plasma metabolites (Metabolon HD4; UPLC-MS/MS)	Processed metabolite abundance (as in GWAS)	Chen et al., Nat Genet (doi:10.1038/s41588-022-01270-1)
ebi-a-GCST90199928	GCST90199928	2-stearoyl-GPE (18:0) levels	8073	European	Plasma metabolites (Metabolon HD4; UPLC-MS/MS)	Processed metabolite abundance (as in GWAS)	Chen et al., Nat Genet (doi:10.1038/s41588-022-01270-1)
ebi-a-GCST90199929	GCST90199929	Margaroylcarnitine (C17) levels	8112	European	Plasma metabolites (Metabolon HD4; UPLC-MS/MS)	Processed metabolite abundance (as in GWAS)	Chen et al., Nat Genet (doi:10.1038/s41588-022-01270-1)
ebi-a-GCST90199930	GCST90199930	(R)-3-hydroxybutyrylcarnitine levels	7787	European	Plasma metabolites (Metabolon HD4; UPLC-MS/MS)	Processed metabolite abundance (as in GWAS)	Chen et al., Nat Genet (doi:10.1038/s41588-022-01270-1)
ebi-a-GCST90199932	GCST90199932	Mannonate levels	8166	European	Plasma metabolites (Metabolon HD4; UPLC-MS/MS)	Processed metabolite abundance (as in GWAS)	Chen et al., Nat Genet (doi:10.1038/s41588-022-01270-1)
ebi-a-GCST90199933	GCST90199933	3b-hydroxy-5-cholenoic acid levels	6846	European	Plasma metabolites (Metabolon HD4; UPLC-MS/MS)	Processed metabolite abundance (as in GWAS)	Chen et al., Nat Genet (doi:10.1038/s41588-022-01270-1)
ebi-a-GCST90199934	GCST90199934	2-hydroxydecanoate levels	8267	European	Plasma metabolites (Metabolon HD4; UPLC-MS/MS)	Processed metabolite abundance (as in GWAS)	Chen et al., Nat Genet (doi:10.1038/s41588-022-01270-1)
ebi-a-GCST90199935	GCST90199935	Glycohyocholate levels	7095	European	Plasma metabolites (Metabolon HD4; UPLC-MS/MS)	Processed metabolite abundance (as in GWAS)	Chen et al., Nat Genet (doi:10.1038/s41588-022-01270-1)
ebi-a-GCST90199936	GCST90199936	3-methyl catechol sulfate (2) levels	6320	European	Plasma metabolites (Metabolon HD4; UPLC-MS/MS)	Processed metabolite abundance (as in GWAS)	Chen et al., Nat Genet (doi:10.1038/s41588-022-01270-1)
ebi-a-GCST90199937	GCST90199937	2-aminooctanoate levels	8178	European	Plasma metabolites (Metabolon HD4; UPLC-MS/MS)	Processed metabolite abundance (as in GWAS)	Chen et al., Nat Genet (doi:10.1038/s41588-022-01270-1)
ebi-a-GCST90199938	GCST90199938	3-methyl catechol sulfate (1) levels	8233	European	Plasma metabolites (Metabolon HD4; UPLC-MS/MS)	Processed metabolite abundance (as in GWAS)	Chen et al., Nat Genet (doi:10.1038/s41588-022-01270-1)
ebi-a-GCST90199939	GCST90199939	4-methylcatechol sulfate levels	8229	European	Plasma metabolites (Metabolon HD4; UPLC-MS/MS)	Processed metabolite abundance (as in GWAS)	Chen et al., Nat Genet (doi:10.1038/s41588-022-01270-1)
ebi-a-GCST90199940	GCST90199940	Guaiacol sulfate levels	8262	European	Plasma metabolites (Metabolon HD4; UPLC-MS/MS)	Processed metabolite abundance (as in GWAS)	Chen et al., Nat Genet (doi:10.1038/s41588-022-01270-1)
ebi-a-GCST90199941	GCST90199941	Gamma-CEHC glucuronide levels	6305	European	Plasma metabolites (Metabolon HD4; UPLC-MS/MS)	Processed metabolite abundance (as in GWAS)	Chen et al., Nat Genet (doi:10.1038/s41588-022-01270-1)
ebi-a-GCST90199942	GCST90199942	Dimethyl sulfone levels	7905	European	Plasma metabolites (Metabolon HD4; UPLC-MS/MS)	Processed metabolite abundance (as in GWAS)	Chen et al., Nat Genet (doi:10.1038/s41588-022-01270-1)
ebi-a-GCST90199943	GCST90199943	2-piperidinone levels	8225	European	Plasma metabolites (Metabolon HD4; UPLC-MS/MS)	Processed metabolite abundance (as in GWAS)	Chen et al., Nat Genet (doi:10.1038/s41588-022-01270-1)
ebi-a-GCST90199944	GCST90199944	Indolin-2-one levels	7027	European	Plasma metabolites (Metabolon HD4; UPLC-MS/MS)	Processed metabolite abundance (as in GWAS)	Chen et al., Nat Genet (doi:10.1038/s41588-022-01270-1)
ebi-a-GCST90199945	GCST90199945	Sphingomyelin (d18:1/14:0, d16:1/16:0) levels	8254	European	Plasma metabolites (Metabolon HD4; UPLC-MS/MS)	Processed metabolite abundance (as in GWAS)	Chen et al., Nat Genet (doi:10.1038/s41588-022-01270-1)
ebi-a-GCST90199946	GCST90199946	3-acetylphenol sulfate levels	6897	European	Plasma metabolites (Metabolon HD4; UPLC-MS/MS)	Processed metabolite abundance (as in GWAS)	Chen et al., Nat Genet (doi:10.1038/s41588-022-01270-1)
ebi-a-GCST90199947	GCST90199947	Sphingomyelin (d18:2/16:0, d18:1/16:1) levels	8272	European	Plasma metabolites (Metabolon HD4; UPLC-MS/MS)	Processed metabolite abundance (as in GWAS)	Chen et al., Nat Genet (doi:10.1038/s41588-022-01270-1)
ebi-a-GCST90199948	GCST90199948	S-allylcysteine levels	6857	European	Plasma metabolites (Metabolon HD4; UPLC-MS/MS)	Processed metabolite abundance (as in GWAS)	Chen et al., Nat Genet (doi:10.1038/s41588-022-01270-1)
ebi-a-GCST90199949	GCST90199949	6-oxopiperidine-2-carboxylate levels	8032	European	Plasma metabolites (Metabolon HD4; UPLC-MS/MS)	Processed metabolite abundance (as in GWAS)	Chen et al., Nat Genet (doi:10.1038/s41588-022-01270-1)
ebi-a-GCST90199950	GCST90199950	2-aminophenol sulfate levels	8264	European	Plasma metabolites (Metabolon HD4; UPLC-MS/MS)	Processed metabolite abundance (as in GWAS)	Chen et al., Nat Genet (doi:10.1038/s41588-022-01270-1)
ebi-a-GCST90199951	GCST90199951	N-acetylalliin levels	5432	European	Plasma metabolites (Metabolon HD4; UPLC-MS/MS)	Processed metabolite abundance (as in GWAS)	Chen et al., Nat Genet (doi:10.1038/s41588-022-01270-1)
ebi-a-GCST90199952	GCST90199952	2-aminoheptanoate levels	8238	European	Plasma metabolites (Metabolon HD4; UPLC-MS/MS)	Processed metabolite abundance (as in GWAS)	Chen et al., Nat Genet (doi:10.1038/s41588-022-01270-1)
ebi-a-GCST90199953	GCST90199953	3-methoxytyramine sulfate levels	5419	European	Plasma metabolites (Metabolon HD4; UPLC-MS/MS)	Processed metabolite abundance (as in GWAS)	Chen et al., Nat Genet (doi:10.1038/s41588-022-01270-1)
ebi-a-GCST90199954	GCST90199954	N2,N5-diacetylornithine levels	7596	European	Plasma metabolites (Metabolon HD4; UPLC-MS/MS)	Processed metabolite abundance (as in GWAS)	Chen et al., Nat Genet (doi:10.1038/s41588-022-01270-1)
ebi-a-GCST90200440	GCST90200440	Blood sugar levels	8123	European	Plasma metabolites (Metabolon HD4; UPLC-MS/MS)	Processed metabolite abundance (as in GWAS)	Chen et al., Nat Genet (doi:10.1038/s41588-022-01270-1)
ebi-a-GCST90200441	GCST90200441	Tryptophan levels	8235	European	Plasma metabolites (Metabolon HD4; UPLC-MS/MS)	Processed metabolite abundance (as in GWAS)	Chen et al., Nat Genet (doi:10.1038/s41588-022-01270-1)
ebi-a-GCST90200442	GCST90200442	Valine levels	8247	European	Plasma metabolites (Metabolon HD4; UPLC-MS/MS)	Processed metabolite abundance (as in GWAS)	Chen et al., Nat Genet (doi:10.1038/s41588-022-01270-1)
ebi-a-GCST90200443	GCST90200443	Pseudouridine levels	8213	European	Plasma metabolites (Metabolon HD4; UPLC-MS/MS)	Processed metabolite abundance (as in GWAS)	Chen et al., Nat Genet (doi:10.1038/s41588-022-01270-1)
ebi-a-GCST90200444	GCST90200444	Dihydroorotate levels	8195	European	Plasma metabolites (Metabolon HD4; UPLC-MS/MS)	Processed metabolite abundance (as in GWAS)	Chen et al., Nat Genet (doi:10.1038/s41588-022-01270-1)
ebi-a-GCST90200445	GCST90200445	Caprylate (8:0) levels	8163	European	Plasma metabolites (Metabolon HD4; UPLC-MS/MS)	Processed metabolite abundance (as in GWAS)	Chen et al., Nat Genet (doi:10.1038/s41588-022-01270-1)
ebi-a-GCST90200446	GCST90200446	Arachidate (20:0) levels	8228	European	Plasma metabolites (Metabolon HD4; UPLC-MS/MS)	Processed metabolite abundance (as in GWAS)	Chen et al., Nat Genet (doi:10.1038/s41588-022-01270-1)
ebi-a-GCST90200447	GCST90200447	Maltose levels in coronary artery disease	6351	European	Plasma metabolites (Metabolon HD4; UPLC-MS/MS)	Processed metabolite abundance (as in GWAS)	Chen et al., Nat Genet (doi:10.1038/s41588-022-01270-1)
ebi-a-GCST90200448	GCST90200448	N-stearoyl-sphinganine (d18:0/18:0) levels	6737	European	Plasma metabolites (Metabolon HD4; UPLC-MS/MS)	Processed metabolite abundance (as in GWAS)	Chen et al., Nat Genet (doi:10.1038/s41588-022-01270-1)
ebi-a-GCST90200449	GCST90200449	Sucrose levels	7803	European	Plasma metabolites (Metabolon HD4; UPLC-MS/MS)	Processed metabolite abundance (as in GWAS)	Chen et al., Nat Genet (doi:10.1038/s41588-022-01270-1)
ebi-a-GCST90200450	GCST90200450	Caproate (6:0) levels	7564	European	Plasma metabolites (Metabolon HD4; UPLC-MS/MS)	Processed metabolite abundance (as in GWAS)	Chen et al., Nat Genet (doi:10.1038/s41588-022-01270-1)
ebi-a-GCST90199916	GCST90199916	Carnitine C18:2 levels	8268	European	Plasma metabolites (Metabolon HD4; UPLC-MS/MS)	Processed metabolite abundance (as in GWAS)	Chen et al., Nat Genet (doi:10.1038/s41588-022-01270-1)
ebi-a-GCST90199917	GCST90199917	Pregnanediol-3-glucuronide levels	7905	European	Plasma metabolites (Metabolon HD4; UPLC-MS/MS)	Processed metabolite abundance (as in GWAS)	Chen et al., Nat Genet (doi:10.1038/s41588-022-01270-1)
ebi-a-GCST90199919	GCST90199919	Alliin levels	6517	European	Plasma metabolites (Metabolon HD4; UPLC-MS/MS)	Processed metabolite abundance (as in GWAS)	Chen et al., Nat Genet (doi:10.1038/s41588-022-01270-1)
ebi-a-GCST90199921	GCST90199921	Dihydroferulate levels	6398	European	Plasma metabolites (Metabolon HD4; UPLC-MS/MS)	Processed metabolite abundance (as in GWAS)	Chen et al., Nat Genet (doi:10.1038/s41588-022-01270-1)
ebi-a-GCST90199923	GCST90199923	N-palmitoylglycine levels	8236	European	Plasma metabolites (Metabolon HD4; UPLC-MS/MS)	Processed metabolite abundance (as in GWAS)	Chen et al., Nat Genet (doi:10.1038/s41588-022-01270-1)
ebi-a-GCST90199926	GCST90199926	N-acetylcarnosine levels	8233	European	Plasma metabolites (Metabolon HD4; UPLC-MS/MS)	Processed metabolite abundance (as in GWAS)	Chen et al., Nat Genet (doi:10.1038/s41588-022-01270-1)
ebi-a-GCST90199931	GCST90199931	Lanthionine levels	7760	European	Plasma metabolites (Metabolon HD4; UPLC-MS/MS)	Processed metabolite abundance (as in GWAS)	Chen et al., Nat Genet (doi:10.1038/s41588-022-01270-1)
ebi-a-GCST90199808	GCST90199808	Glycerophosphoethanolamine levels	8231	European	Plasma metabolites (Metabolon HD4; UPLC-MS/MS)	Processed metabolite abundance (as in GWAS)	Chen et al., Nat Genet (doi:10.1038/s41588-022-01270-1)
ebi-a-GCST90199809	GCST90199809	Taurolithocholate 3-sulfate levels	8124	European	Plasma metabolites (Metabolon HD4; UPLC-MS/MS)	Processed metabolite abundance (as in GWAS)	Chen et al., Nat Genet (doi:10.1038/s41588-022-01270-1)
ebi-a-GCST90199810	GCST90199810	1-palmitoyl-GPI (16:0) levels	8246	European	Plasma metabolites (Metabolon HD4; UPLC-MS/MS)	Processed metabolite abundance (as in GWAS)	Chen et al., Nat Genet (doi:10.1038/s41588-022-01270-1)
ebi-a-GCST90199811	GCST90199811	Glycolithocholate sulfate levels	8165	European	Plasma metabolites (Metabolon HD4; UPLC-MS/MS)	Processed metabolite abundance (as in GWAS)	Chen et al., Nat Genet (doi:10.1038/s41588-022-01270-1)
ebi-a-GCST90199812	GCST90199812	3-(3-hydroxyphenyl)propionate levels	7304	European	Plasma metabolites (Metabolon HD4; UPLC-MS/MS)	Processed metabolite abundance (as in GWAS)	Chen et al., Nat Genet (doi:10.1038/s41588-022-01270-1)
ebi-a-GCST90199813	GCST90199813	Deoxycarnitine levels	8271	European	Plasma metabolites (Metabolon HD4; UPLC-MS/MS)	Processed metabolite abundance (as in GWAS)	Chen et al., Nat Genet (doi:10.1038/s41588-022-01270-1)
ebi-a-GCST90199814	GCST90199814	Alpha-hydroxycaproate levels	5169	European	Plasma metabolites (Metabolon HD4; UPLC-MS/MS)	Processed metabolite abundance (as in GWAS)	Chen et al., Nat Genet (doi:10.1038/s41588-022-01270-1)
ebi-a-GCST90199815	GCST90199815	1-ribosyl-imidazoleacetate levels	8205	European	Plasma metabolites (Metabolon HD4; UPLC-MS/MS)	Processed metabolite abundance (as in GWAS)	Chen et al., Nat Genet (doi:10.1038/s41588-022-01270-1)
ebi-a-GCST90199816	GCST90199816	3,4-dihydroxybutyrate levels	8142	European	Plasma metabolites (Metabolon HD4; UPLC-MS/MS)	Processed metabolite abundance (as in GWAS)	Chen et al., Nat Genet (doi:10.1038/s41588-022-01270-1)
ebi-a-GCST90199817	GCST90199817	Indoleacetylglutamine levels	6161	European	Plasma metabolites (Metabolon HD4; UPLC-MS/MS)	Processed metabolite abundance (as in GWAS)	Chen et al., Nat Genet (doi:10.1038/s41588-022-01270-1)
ebi-a-GCST90199818	GCST90199818	Mannitol/sorbitol levels	8211	European	Plasma metabolites (Metabolon HD4; UPLC-MS/MS)	Processed metabolite abundance (as in GWAS)	Chen et al., Nat Genet (doi:10.1038/s41588-022-01270-1)
ebi-a-GCST90199819	GCST90199819	Tryptophan betaine levels	8216	European	Plasma metabolites (Metabolon HD4; UPLC-MS/MS)	Processed metabolite abundance (as in GWAS)	Chen et al., Nat Genet (doi:10.1038/s41588-022-01270-1)
ebi-a-GCST90199820	GCST90199820	Dihomo-linolenate (20:3n3 or n6) levels	8273	European	Plasma metabolites (Metabolon HD4; UPLC-MS/MS)	Processed metabolite abundance (as in GWAS)	Chen et al., Nat Genet (doi:10.1038/s41588-022-01270-1)
ebi-a-GCST90199821	GCST90199821	1-linoleoyl-GPI (18:2) levels	8268	European	Plasma metabolites (Metabolon HD4; UPLC-MS/MS)	Processed metabolite abundance (as in GWAS)	Chen et al., Nat Genet (doi:10.1038/s41588-022-01270-1)
ebi-a-GCST90199822	GCST90199822	1-oleoyl-GPI (18:1) levels	8252	European	Plasma metabolites (Metabolon HD4; UPLC-MS/MS)	Processed metabolite abundance (as in GWAS)	Chen et al., Nat Genet (doi:10.1038/s41588-022-01270-1)
ebi-a-GCST90199823	GCST90199823	O-cresol sulfate levels	7315	European	Plasma metabolites (Metabolon HD4; UPLC-MS/MS)	Processed metabolite abundance (as in GWAS)	Chen et al., Nat Genet (doi:10.1038/s41588-022-01270-1)
ebi-a-GCST90199824	GCST90199824	4-vinylphenol sulfate levels	8280	European	Plasma metabolites (Metabolon HD4; UPLC-MS/MS)	Processed metabolite abundance (as in GWAS)	Chen et al., Nat Genet (doi:10.1038/s41588-022-01270-1)
ebi-a-GCST90199825	GCST90199825	Pyrraline levels	7920	European	Plasma metabolites (Metabolon HD4; UPLC-MS/MS)	Processed metabolite abundance (as in GWAS)	Chen et al., Nat Genet (doi:10.1038/s41588-022-01270-1)
ebi-a-GCST90199826	GCST90199826	N6-acetyllysine levels	8242	European	Plasma metabolites (Metabolon HD4; UPLC-MS/MS)	Processed metabolite abundance (as in GWAS)	Chen et al., Nat Genet (doi:10.1038/s41588-022-01270-1)
ebi-a-GCST90199827	GCST90199827	Thymol sulfate levels	8063	European	Plasma metabolites (Metabolon HD4; UPLC-MS/MS)	Processed metabolite abundance (as in GWAS)	Chen et al., Nat Genet (doi:10.1038/s41588-022-01270-1)
ebi-a-GCST90199828	GCST90199828	N-acetylserine levels	8217	European	Plasma metabolites (Metabolon HD4; UPLC-MS/MS)	Processed metabolite abundance (as in GWAS)	Chen et al., Nat Genet (doi:10.1038/s41588-022-01270-1)
ebi-a-GCST90199829	GCST90199829	3-methyladipate levels	6958	European	Plasma metabolites (Metabolon HD4; UPLC-MS/MS)	Processed metabolite abundance (as in GWAS)	Chen et al., Nat Genet (doi:10.1038/s41588-022-01270-1)
ebi-a-GCST90199830	GCST90199830	4-ethylphenylsulfate levels	8139	European	Plasma metabolites (Metabolon HD4; UPLC-MS/MS)	Processed metabolite abundance (as in GWAS)	Chen et al., Nat Genet (doi:10.1038/s41588-022-01270-1)
ebi-a-GCST90199831	GCST90199831	1-stearoyl-2-oleoyl-GPE (18:0/18:1) levels	8273	European	Plasma metabolites (Metabolon HD4; UPLC-MS/MS)	Processed metabolite abundance (as in GWAS)	Chen et al., Nat Genet (doi:10.1038/s41588-022-01270-1)
ebi-a-GCST90199832	GCST90199832	Dimethylarginine (sdma + adma) levels	8233	European	Plasma metabolites (Metabolon HD4; UPLC-MS/MS)	Processed metabolite abundance (as in GWAS)	Chen et al., Nat Genet (doi:10.1038/s41588-022-01270-1)
ebi-a-GCST90200029	GCST90200029	Linoleoyl ethanolamide levels	7214	European	Plasma metabolites (Metabolon HD4; UPLC-MS/MS)	Processed metabolite abundance (as in GWAS)	Chen et al., Nat Genet (doi:10.1038/s41588-022-01270-1)
ebi-a-GCST90200030	GCST90200030	1,2-dilinoleoyl-GPC (18:2/18:2) levels	8227	European	Plasma metabolites (Metabolon HD4; UPLC-MS/MS)	Processed metabolite abundance (as in GWAS)	Chen et al., Nat Genet (doi:10.1038/s41588-022-01270-1)
ebi-a-GCST90200031	GCST90200031	Nonanoylcarnitine (C9) levels	7669	European	Plasma metabolites (Metabolon HD4; UPLC-MS/MS)	Processed metabolite abundance (as in GWAS)	Chen et al., Nat Genet (doi:10.1038/s41588-022-01270-1)
ebi-a-GCST90200032	GCST90200032	2-hydroxybutyrate/2-hydroxyisobutyrate levels	8215	European	Plasma metabolites (Metabolon HD4; UPLC-MS/MS)	Processed metabolite abundance (as in GWAS)	Chen et al., Nat Genet (doi:10.1038/s41588-022-01270-1)
ebi-a-GCST90200033	GCST90200033	Sphingomyelin (d18:2/23:0, d18:1/23:1, d17:1/24:1) levels	8272	European	Plasma metabolites (Metabolon HD4; UPLC-MS/MS)	Processed metabolite abundance (as in GWAS)	Chen et al., Nat Genet (doi:10.1038/s41588-022-01270-1)
ebi-a-GCST90200034	GCST90200034	Tricosanoyl sphingomyelin (d18:1/23:0) levels	8257	European	Plasma metabolites (Metabolon HD4; UPLC-MS/MS)	Processed metabolite abundance (as in GWAS)	Chen et al., Nat Genet (doi:10.1038/s41588-022-01270-1)
ebi-a-GCST90200035	GCST90200035	Palmitoyl dihydrosphingomyelin (d18:0/16:0) levels	8269	European	Plasma metabolites (Metabolon HD4; UPLC-MS/MS)	Processed metabolite abundance (as in GWAS)	Chen et al., Nat Genet (doi:10.1038/s41588-022-01270-1)
ebi-a-GCST90200036	GCST90200036	1-palmitoleoylglycerol (16:1) levels	6432	European	Plasma metabolites (Metabolon HD4; UPLC-MS/MS)	Processed metabolite abundance (as in GWAS)	Chen et al., Nat Genet (doi:10.1038/s41588-022-01270-1)
ebi-a-GCST90200037	GCST90200037	1-stearoyl-2-linoleoyl-gpc (18:0/18:2) levels	8231	European	Plasma metabolites (Metabolon HD4; UPLC-MS/MS)	Processed metabolite abundance (as in GWAS)	Chen et al., Nat Genet (doi:10.1038/s41588-022-01270-1)
ebi-a-GCST90200038	GCST90200038	1-palmitoyl-2-palmitoleoyl-gpc (16:0/16:1) levels	8276	European	Plasma metabolites (Metabolon HD4; UPLC-MS/MS)	Processed metabolite abundance (as in GWAS)	Chen et al., Nat Genet (doi:10.1038/s41588-022-01270-1)
ebi-a-GCST90200039	GCST90200039	1-stearoyl-2-linoleoyl-GPE (18:0/18:2) levels	8241	European	Plasma metabolites (Metabolon HD4; UPLC-MS/MS)	Processed metabolite abundance (as in GWAS)	Chen et al., Nat Genet (doi:10.1038/s41588-022-01270-1)
ebi-a-GCST90200040	GCST90200040	Sphingomyelin (d18:2/24:1, d18:1/24:2) levels	8273	European	Plasma metabolites (Metabolon HD4; UPLC-MS/MS)	Processed metabolite abundance (as in GWAS)	Chen et al., Nat Genet (doi:10.1038/s41588-022-01270-1)
ebi-a-GCST90200041	GCST90200041	1-palmitoyl-2-stearoyl-gpc (16:0/18:0) levels	8271	European	Plasma metabolites (Metabolon HD4; UPLC-MS/MS)	Processed metabolite abundance (as in GWAS)	Chen et al., Nat Genet (doi:10.1038/s41588-022-01270-1)
ebi-a-GCST90200042	GCST90200042	Oleate/vaccenate (18:1) levels	8230	European	Plasma metabolites (Metabolon HD4; UPLC-MS/MS)	Processed metabolite abundance (as in GWAS)	Chen et al., Nat Genet (doi:10.1038/s41588-022-01270-1)
ebi-a-GCST90200043	GCST90200043	1-palmitoyl-2-docosahexaenoyl-gpc (16:0/22:6) levels	8256	European	Plasma metabolites (Metabolon HD4; UPLC-MS/MS)	Processed metabolite abundance (as in GWAS)	Chen et al., Nat Genet (doi:10.1038/s41588-022-01270-1)
ebi-a-GCST90200044	GCST90200044	1-(1-enyl-stearoyl)-2-oleoyl-GPE (p-18:0/18:1) levels	8258	European	Plasma metabolites (Metabolon HD4; UPLC-MS/MS)	Processed metabolite abundance (as in GWAS)	Chen et al., Nat Genet (doi:10.1038/s41588-022-01270-1)
ebi-a-GCST90200045	GCST90200045	1-stearoyl-2-arachidonoyl-GPE (18:0/20:4) levels	8259	European	Plasma metabolites (Metabolon HD4; UPLC-MS/MS)	Processed metabolite abundance (as in GWAS)	Chen et al., Nat Genet (doi:10.1038/s41588-022-01270-1)
ebi-a-GCST90200046	GCST90200046	1-stearoyl-2-docosahexaenoyl-gpc (18:0/22:6) levels	8257	European	Plasma metabolites (Metabolon HD4; UPLC-MS/MS)	Processed metabolite abundance (as in GWAS)	Chen et al., Nat Genet (doi:10.1038/s41588-022-01270-1)
ebi-a-GCST90200047	GCST90200047	Sphingomyelin (d18:1/17:0, d17:1/18:0, d19:1/16:0) levels	8252	European	Plasma metabolites (Metabolon HD4; UPLC-MS/MS)	Processed metabolite abundance (as in GWAS)	Chen et al., Nat Genet (doi:10.1038/s41588-022-01270-1)
ebi-a-GCST90200048	GCST90200048	1-(1-enyl-palmitoyl)-2-arachidonoyl-GPE (p-16:0/20:4) levels	8262	European	Plasma metabolites (Metabolon HD4; UPLC-MS/MS)	Processed metabolite abundance (as in GWAS)	Chen et al., Nat Genet (doi:10.1038/s41588-022-01270-1)
ebi-a-GCST90200049	GCST90200049	Myristoyl dihydrosphingomyelin (d18:0/14:0) levels	8254	European	Plasma metabolites (Metabolon HD4; UPLC-MS/MS)	Processed metabolite abundance (as in GWAS)	Chen et al., Nat Genet (doi:10.1038/s41588-022-01270-1)
ebi-a-GCST90200050	GCST90200050	5-hydroxyindole sulfate levels	6163	European	Plasma metabolites (Metabolon HD4; UPLC-MS/MS)	Processed metabolite abundance (as in GWAS)	Chen et al., Nat Genet (doi:10.1038/s41588-022-01270-1)
ebi-a-GCST90200051	GCST90200051	1-palmitoyl-2-dihomo-linolenoyl-GPC (16:0/20:3n3 or 6) levels	8230	European	Plasma metabolites (Metabolon HD4; UPLC-MS/MS)	Processed metabolite abundance (as in GWAS)	Chen et al., Nat Genet (doi:10.1038/s41588-022-01270-1)
ebi-a-GCST90200052	GCST90200052	1-(1-enyl-palmitoyl)-2-arachidonoyl-gpc (p-16:0/20:4) levels	8251	European	Plasma metabolites (Metabolon HD4; UPLC-MS/MS)	Processed metabolite abundance (as in GWAS)	Chen et al., Nat Genet (doi:10.1038/s41588-022-01270-1)
ebi-a-GCST90200053	GCST90200053	Sphingomyelin (d18:1/21:0, d17:1/22:0, d16:1/23:0) levels	8242	European	Plasma metabolites (Metabolon HD4; UPLC-MS/MS)	Processed metabolite abundance (as in GWAS)	Chen et al., Nat Genet (doi:10.1038/s41588-022-01270-1)
ebi-a-GCST90200054	GCST90200054	1-palmitoyl-2-arachidonoyl-GPE (16:0/20:4) levels	8257	European	Plasma metabolites (Metabolon HD4; UPLC-MS/MS)	Processed metabolite abundance (as in GWAS)	Chen et al., Nat Genet (doi:10.1038/s41588-022-01270-1)
ebi-a-GCST90200055	GCST90200055	Lactosyl-N-palmitoyl-sphingosine (d18:1/16:0) levels	8266	European	Plasma metabolites (Metabolon HD4; UPLC-MS/MS)	Processed metabolite abundance (as in GWAS)	Chen et al., Nat Genet (doi:10.1038/s41588-022-01270-1)
ebi-a-GCST90200056	GCST90200056	Sphingomyelin (d18:0/18:0, d19:0/17:0) levels	8274	European	Plasma metabolites (Metabolon HD4; UPLC-MS/MS)	Processed metabolite abundance (as in GWAS)	Chen et al., Nat Genet (doi:10.1038/s41588-022-01270-1)
ebi-a-GCST90200057	GCST90200057	1-(1-enyl-palmitoyl)-2-oleoyl-gpc (p-16:0/18:1) levels	8222	European	Plasma metabolites (Metabolon HD4; UPLC-MS/MS)	Processed metabolite abundance (as in GWAS)	Chen et al., Nat Genet (doi:10.1038/s41588-022-01270-1)
ebi-a-GCST90200058	GCST90200058	1-(1-enyl-stearoyl)-2-arachidonoyl-GPE (p-18:0/20:4) levels	8254	European	Plasma metabolites (Metabolon HD4; UPLC-MS/MS)	Processed metabolite abundance (as in GWAS)	Chen et al., Nat Genet (doi:10.1038/s41588-022-01270-1)
ebi-a-GCST90200059	GCST90200059	Behenoyl dihydrosphingomyelin (d18:0/22:0) levels	8275	European	Plasma metabolites (Metabolon HD4; UPLC-MS/MS)	Processed metabolite abundance (as in GWAS)	Chen et al., Nat Genet (doi:10.1038/s41588-022-01270-1)
ebi-a-GCST90200060	GCST90200060	1-(1-enyl-palmitoyl)-2-linoleoyl-GPC (p-16:0/18:2) levels	8260	European	Plasma metabolites (Metabolon HD4; UPLC-MS/MS)	Processed metabolite abundance (as in GWAS)	Chen et al., Nat Genet (doi:10.1038/s41588-022-01270-1)
ebi-a-GCST90200061	GCST90200061	1-(1-enyl-palmitoyl)-2-oleoyl-GPE (p-16:0/18:1) levels	8264	European	Plasma metabolites (Metabolon HD4; UPLC-MS/MS)	Processed metabolite abundance (as in GWAS)	Chen et al., Nat Genet (doi:10.1038/s41588-022-01270-1)
ebi-a-GCST90200062	GCST90200062	1-palmitoyl-2-arachidonoyl-GPI (16:0/20:4) levels	8057	European	Plasma metabolites (Metabolon HD4; UPLC-MS/MS)	Processed metabolite abundance (as in GWAS)	Chen et al., Nat Genet (doi:10.1038/s41588-022-01270-1)
ebi-a-GCST90200063	GCST90200063	1-palmitoyl-2-docosahexaenoyl-GPE (16:0/22:6) levels	8262	European	Plasma metabolites (Metabolon HD4; UPLC-MS/MS)	Processed metabolite abundance (as in GWAS)	Chen et al., Nat Genet (doi:10.1038/s41588-022-01270-1)
ebi-a-GCST90200064	GCST90200064	N-palmitoyl-sphinganine (d18:0/16:0) levels	8208	European	Plasma metabolites (Metabolon HD4; UPLC-MS/MS)	Processed metabolite abundance (as in GWAS)	Chen et al., Nat Genet (doi:10.1038/s41588-022-01270-1)
ebi-a-GCST90200065	GCST90200065	1-stearoyl-2-docosahexaenoyl-GPE (18:0/22:6) levels	8251	European	Plasma metabolites (Metabolon HD4; UPLC-MS/MS)	Processed metabolite abundance (as in GWAS)	Chen et al., Nat Genet (doi:10.1038/s41588-022-01270-1)
ebi-a-GCST90200552	GCST90200552	X-18887 levels	6790	European	Plasma metabolites (Metabolon HD4; UPLC-MS/MS)	Processed metabolite abundance (as in GWAS)	Chen et al., Nat Genet (doi:10.1038/s41588-022-01270-1)
ebi-a-GCST90200553	GCST90200553	X-17653 levels	8025	European	Plasma metabolites (Metabolon HD4; UPLC-MS/MS)	Processed metabolite abundance (as in GWAS)	Chen et al., Nat Genet (doi:10.1038/s41588-022-01270-1)
ebi-a-GCST90200554	GCST90200554	X-17346 levels	6459	European	Plasma metabolites (Metabolon HD4; UPLC-MS/MS)	Processed metabolite abundance (as in GWAS)	Chen et al., Nat Genet (doi:10.1038/s41588-022-01270-1)
ebi-a-GCST90200555	GCST90200555	X-17690 levels	7043	European	Plasma metabolites (Metabolon HD4; UPLC-MS/MS)	Processed metabolite abundance (as in GWAS)	Chen et al., Nat Genet (doi:10.1038/s41588-022-01270-1)
ebi-a-GCST90200556	GCST90200556	X-18345 levels	5476	European	Plasma metabolites (Metabolon HD4; UPLC-MS/MS)	Processed metabolite abundance (as in GWAS)	Chen et al., Nat Genet (doi:10.1038/s41588-022-01270-1)
ebi-a-GCST90200557	GCST90200557	X-17685 levels	7327	European	Plasma metabolites (Metabolon HD4; UPLC-MS/MS)	Processed metabolite abundance (as in GWAS)	Chen et al., Nat Genet (doi:10.1038/s41588-022-01270-1)
ebi-a-GCST90200558	GCST90200558	X-18888 levels	6974	European	Plasma metabolites (Metabolon HD4; UPLC-MS/MS)	Processed metabolite abundance (as in GWAS)	Chen et al., Nat Genet (doi:10.1038/s41588-022-01270-1)
ebi-a-GCST90200559	GCST90200559	X-18901 levels	8128	European	Plasma metabolites (Metabolon HD4; UPLC-MS/MS)	Processed metabolite abundance (as in GWAS)	Chen et al., Nat Genet (doi:10.1038/s41588-022-01270-1)
ebi-a-GCST90200560	GCST90200560	X-17351 levels	7281	European	Plasma metabolites (Metabolon HD4; UPLC-MS/MS)	Processed metabolite abundance (as in GWAS)	Chen et al., Nat Genet (doi:10.1038/s41588-022-01270-1)
ebi-a-GCST90200561	GCST90200561	X-18779 levels	8144	European	Plasma metabolites (Metabolon HD4; UPLC-MS/MS)	Processed metabolite abundance (as in GWAS)	Chen et al., Nat Genet (doi:10.1038/s41588-022-01270-1)
ebi-a-GCST90200562	GCST90200562	X-21286 levels	8231	European	Plasma metabolites (Metabolon HD4; UPLC-MS/MS)	Processed metabolite abundance (as in GWAS)	Chen et al., Nat Genet (doi:10.1038/s41588-022-01270-1)
ebi-a-GCST90200563	GCST90200563	X-21355 levels	8257	European	Plasma metabolites (Metabolon HD4; UPLC-MS/MS)	Processed metabolite abundance (as in GWAS)	Chen et al., Nat Genet (doi:10.1038/s41588-022-01270-1)
ebi-a-GCST90200564	GCST90200564	X-21319 levels	8109	European	Plasma metabolites (Metabolon HD4; UPLC-MS/MS)	Processed metabolite abundance (as in GWAS)	Chen et al., Nat Genet (doi:10.1038/s41588-022-01270-1)
ebi-a-GCST90200565	GCST90200565	X-21258 levels	8198	European	Plasma metabolites (Metabolon HD4; UPLC-MS/MS)	Processed metabolite abundance (as in GWAS)	Chen et al., Nat Genet (doi:10.1038/s41588-022-01270-1)
ebi-a-GCST90200566	GCST90200566	X-21364 levels	8203	European	Plasma metabolites (Metabolon HD4; UPLC-MS/MS)	Processed metabolite abundance (as in GWAS)	Chen et al., Nat Genet (doi:10.1038/s41588-022-01270-1)
ebi-a-GCST90200567	GCST90200567	X-21353 levels	8265	European	Plasma metabolites (Metabolon HD4; UPLC-MS/MS)	Processed metabolite abundance (as in GWAS)	Chen et al., Nat Genet (doi:10.1038/s41588-022-01270-1)
ebi-a-GCST90200568	GCST90200568	X-19438 levels	7259	European	Plasma metabolites (Metabolon HD4; UPLC-MS/MS)	Processed metabolite abundance (as in GWAS)	Chen et al., Nat Genet (doi:10.1038/s41588-022-01270-1)
ebi-a-GCST90200569	GCST90200569	X-18913 levels	8271	European	Plasma metabolites (Metabolon HD4; UPLC-MS/MS)	Processed metabolite abundance (as in GWAS)	Chen et al., Nat Genet (doi:10.1038/s41588-022-01270-1)
ebi-a-GCST90200570	GCST90200570	X-18921 levels	8257	European	Plasma metabolites (Metabolon HD4; UPLC-MS/MS)	Processed metabolite abundance (as in GWAS)	Chen et al., Nat Genet (doi:10.1038/s41588-022-01270-1)
ebi-a-GCST90200571	GCST90200571	X-21339 levels	8203	European	Plasma metabolites (Metabolon HD4; UPLC-MS/MS)	Processed metabolite abundance (as in GWAS)	Chen et al., Nat Genet (doi:10.1038/s41588-022-01270-1)
ebi-a-GCST90200572	GCST90200572	X-19299 levels	6100	European	Plasma metabolites (Metabolon HD4; UPLC-MS/MS)	Processed metabolite abundance (as in GWAS)	Chen et al., Nat Genet (doi:10.1038/s41588-022-01270-1)
ebi-a-GCST90200573	GCST90200573	X-18935 levels	4952	European	Plasma metabolites (Metabolon HD4; UPLC-MS/MS)	Processed metabolite abundance (as in GWAS)	Chen et al., Nat Genet (doi:10.1038/s41588-022-01270-1)
ebi-a-GCST90200574	GCST90200574	X-21310 levels	7801	European	Plasma metabolites (Metabolon HD4; UPLC-MS/MS)	Processed metabolite abundance (as in GWAS)	Chen et al., Nat Genet (doi:10.1038/s41588-022-01270-1)
ebi-a-GCST90200575	GCST90200575	X-21283 levels	7055	European	Plasma metabolites (Metabolon HD4; UPLC-MS/MS)	Processed metabolite abundance (as in GWAS)	Chen et al., Nat Genet (doi:10.1038/s41588-022-01270-1)
ebi-a-GCST90200576	GCST90200576	X-21285 levels	6180	European	Plasma metabolites (Metabolon HD4; UPLC-MS/MS)	Processed metabolite abundance (as in GWAS)	Chen et al., Nat Genet (doi:10.1038/s41588-022-01270-1)
ebi-a-GCST90200577	GCST90200577	X-21312 levels	4897	European	Plasma metabolites (Metabolon HD4; UPLC-MS/MS)	Processed metabolite abundance (as in GWAS)	Chen et al., Nat Genet (doi:10.1038/s41588-022-01270-1)
ebi-a-GCST90200578	GCST90200578	X-18922 levels	8174	European	Plasma metabolites (Metabolon HD4; UPLC-MS/MS)	Processed metabolite abundance (as in GWAS)	Chen et al., Nat Genet (doi:10.1038/s41588-022-01270-1)
ebi-a-GCST90200579	GCST90200579	X-21442 levels	6827	European	Plasma metabolites (Metabolon HD4; UPLC-MS/MS)	Processed metabolite abundance (as in GWAS)	Chen et al., Nat Genet (doi:10.1038/s41588-022-01270-1)
ebi-a-GCST90200580	GCST90200580	X-21796 levels	8130	European	Plasma metabolites (Metabolon HD4; UPLC-MS/MS)	Processed metabolite abundance (as in GWAS)	Chen et al., Nat Genet (doi:10.1038/s41588-022-01270-1)
ebi-a-GCST90200581	GCST90200581	X-21441 levels	8030	European	Plasma metabolites (Metabolon HD4; UPLC-MS/MS)	Processed metabolite abundance (as in GWAS)	Chen et al., Nat Genet (doi:10.1038/s41588-022-01270-1)
ebi-a-GCST90200582	GCST90200582	X-21752 levels	6526	European	Plasma metabolites (Metabolon HD4; UPLC-MS/MS)	Processed metabolite abundance (as in GWAS)	Chen et al., Nat Genet (doi:10.1038/s41588-022-01270-1)
ebi-a-GCST90200583	GCST90200583	X-21807 levels	5602	European	Plasma metabolites (Metabolon HD4; UPLC-MS/MS)	Processed metabolite abundance (as in GWAS)	Chen et al., Nat Genet (doi:10.1038/s41588-022-01270-1)
ebi-a-GCST90200584	GCST90200584	X-21736 levels	8232	European	Plasma metabolites (Metabolon HD4; UPLC-MS/MS)	Processed metabolite abundance (as in GWAS)	Chen et al., Nat Genet (doi:10.1038/s41588-022-01270-1)
ebi-a-GCST90200585	GCST90200585	X-21829 levels	8217	European	Plasma metabolites (Metabolon HD4; UPLC-MS/MS)	Processed metabolite abundance (as in GWAS)	Chen et al., Nat Genet (doi:10.1038/s41588-022-01270-1)
ebi-a-GCST90200586	GCST90200586	X-21471 levels	7982	European	Plasma metabolites (Metabolon HD4; UPLC-MS/MS)	Processed metabolite abundance (as in GWAS)	Chen et al., Nat Genet (doi:10.1038/s41588-022-01270-1)
ebi-a-GCST90200587	GCST90200587	X-21733 levels	6916	European	Plasma metabolites (Metabolon HD4; UPLC-MS/MS)	Processed metabolite abundance (as in GWAS)	Chen et al., Nat Genet (doi:10.1038/s41588-022-01270-1)
ebi-a-GCST90200588	GCST90200588	X-21742 levels	5918	European	Plasma metabolites (Metabolon HD4; UPLC-MS/MS)	Processed metabolite abundance (as in GWAS)	Chen et al., Nat Genet (doi:10.1038/s41588-022-01270-1)
ebi-a-GCST90200589	GCST90200589	X-21821 levels	7699	European	Plasma metabolites (Metabolon HD4; UPLC-MS/MS)	Processed metabolite abundance (as in GWAS)	Chen et al., Nat Genet (doi:10.1038/s41588-022-01270-1)
ebi-a-GCST90200689	GCST90200689	N6-methyllysine levels	8299	European	Plasma metabolites (Metabolon HD4; UPLC-MS/MS)	Processed metabolite abundance (as in GWAS)	Chen et al., Nat Genet (doi:10.1038/s41588-022-01270-1)
ebi-a-GCST90200690	GCST90200690	N-acetyl-1-methylhistidine levels	7588	European	Plasma metabolites (Metabolon HD4; UPLC-MS/MS)	Processed metabolite abundance (as in GWAS)	Chen et al., Nat Genet (doi:10.1038/s41588-022-01270-1)
ebi-a-GCST90200691	GCST90200691	N-delta-acetylornithine levels	8259	European	Plasma metabolites (Metabolon HD4; UPLC-MS/MS)	Processed metabolite abundance (as in GWAS)	Chen et al., Nat Genet (doi:10.1038/s41588-022-01270-1)
ebi-a-GCST90200692	GCST90200692	1-palmitoyl-2-arachidonoyl-gpc (16:0/20:4n6) levels	8238	European	Plasma metabolites (Metabolon HD4; UPLC-MS/MS)	Processed metabolite abundance (as in GWAS)	Chen et al., Nat Genet (doi:10.1038/s41588-022-01270-1)
ebi-a-GCST90200693	GCST90200693	Glycochenodeoxycholate glucuronide (1) levels	8236	European	Plasma metabolites (Metabolon HD4; UPLC-MS/MS)	Processed metabolite abundance (as in GWAS)	Chen et al., Nat Genet (doi:10.1038/s41588-022-01270-1)
ebi-a-GCST90200694	GCST90200694	2'-o-methylcytidine levels	8122	European	Plasma metabolites (Metabolon HD4; UPLC-MS/MS)	Processed metabolite abundance (as in GWAS)	Chen et al., Nat Genet (doi:10.1038/s41588-022-01270-1)
ebi-a-GCST90200696	GCST90200696	N6,N6-dimethyllysine levels	8265	European	Plasma metabolites (Metabolon HD4; UPLC-MS/MS)	Processed metabolite abundance (as in GWAS)	Chen et al., Nat Genet (doi:10.1038/s41588-022-01270-1)
ebi-a-GCST90200699	GCST90200699	Deoxycholic acid glucuronide levels	8060	European	Plasma metabolites (Metabolon HD4; UPLC-MS/MS)	Processed metabolite abundance (as in GWAS)	Chen et al., Nat Genet (doi:10.1038/s41588-022-01270-1)
ebi-a-GCST90200706	GCST90200706	Biliverdin levels	8262	European	Plasma metabolites (Metabolon HD4; UPLC-MS/MS)	Processed metabolite abundance (as in GWAS)	Chen et al., Nat Genet (doi:10.1038/s41588-022-01270-1)
ebi-a-GCST90200707	GCST90200707	Glycine levels	8262	European	Plasma metabolites (Metabolon HD4; UPLC-MS/MS)	Processed metabolite abundance (as in GWAS)	Chen et al., Nat Genet (doi:10.1038/s41588-022-01270-1)
ebi-a-GCST90200708	GCST90200708	X-12112 levels	8211	European	Plasma metabolites (Metabolon HD4; UPLC-MS/MS)	Processed metabolite abundance (as in GWAS)	Chen et al., Nat Genet (doi:10.1038/s41588-022-01270-1)
ebi-a-GCST90200709	GCST90200709	X-12798 levels	8186	European	Plasma metabolites (Metabolon HD4; UPLC-MS/MS)	Processed metabolite abundance (as in GWAS)	Chen et al., Nat Genet (doi:10.1038/s41588-022-01270-1)
ebi-a-GCST90200711	GCST90200711	X-19141 levels	8244	European	Plasma metabolites (Metabolon HD4; UPLC-MS/MS)	Processed metabolite abundance (as in GWAS)	Chen et al., Nat Genet (doi:10.1038/s41588-022-01270-1)
ebi-a-GCST90200712	GCST90200712	Spermidine to 5-methylthioadenosine (MTA) ratio	7320	European	Plasma metabolites (Metabolon HD4; UPLC-MS/MS)	Processed metabolite abundance (as in GWAS)	Chen et al., Nat Genet (doi:10.1038/s41588-022-01270-1)
ebi-a-GCST90200688	GCST90200688	Androsterone glucuronide levels	7980	European	Plasma metabolites (Metabolon HD4; UPLC-MS/MS)	Processed metabolite abundance (as in GWAS)	Chen et al., Nat Genet (doi:10.1038/s41588-022-01270-1)
ebi-a-GCST90200695	GCST90200695	2'-o-methyluridine levels	7582	European	Plasma metabolites (Metabolon HD4; UPLC-MS/MS)	Processed metabolite abundance (as in GWAS)	Chen et al., Nat Genet (doi:10.1038/s41588-022-01270-1)
ebi-a-GCST90200697	GCST90200697	N2-acetyl,N6,N6-dimethyllysine levels	7891	European	Plasma metabolites (Metabolon HD4; UPLC-MS/MS)	Processed metabolite abundance (as in GWAS)	Chen et al., Nat Genet (doi:10.1038/s41588-022-01270-1)
ebi-a-GCST90200698	GCST90200698	N2-acetyl,N6-methyllysine levels	8069	European	Plasma metabolites (Metabolon HD4; UPLC-MS/MS)	Processed metabolite abundance (as in GWAS)	Chen et al., Nat Genet (doi:10.1038/s41588-022-01270-1)
ebi-a-GCST90200700	GCST90200700	Decadienedioic acid (C10:2-DC) levels	8131	European	Plasma metabolites (Metabolon HD4; UPLC-MS/MS)	Processed metabolite abundance (as in GWAS)	Chen et al., Nat Genet (doi:10.1038/s41588-022-01270-1)
ebi-a-GCST90200701	GCST90200701	Bilirubin degradation product, C17H18N2O4 (1) levels	8254	European	Plasma metabolites (Metabolon HD4; UPLC-MS/MS)	Processed metabolite abundance (as in GWAS)	Chen et al., Nat Genet (doi:10.1038/s41588-022-01270-1)
ebi-a-GCST90200702	GCST90200702	Bilirubin degradation product, C17H18N2O4 (2) levels	8255	European	Plasma metabolites (Metabolon HD4; UPLC-MS/MS)	Processed metabolite abundance (as in GWAS)	Chen et al., Nat Genet (doi:10.1038/s41588-022-01270-1)
ebi-a-GCST90200703	GCST90200703	Bilirubin degradation product, C17H18N2O4 (3) levels	8253	European	Plasma metabolites (Metabolon HD4; UPLC-MS/MS)	Processed metabolite abundance (as in GWAS)	Chen et al., Nat Genet (doi:10.1038/s41588-022-01270-1)
ebi-a-GCST90200704	GCST90200704	Bilirubin (z,z) levels	8261	European	Plasma metabolites (Metabolon HD4; UPLC-MS/MS)	Processed metabolite abundance (as in GWAS)	Chen et al., Nat Genet (doi:10.1038/s41588-022-01270-1)
ebi-a-GCST90200705	GCST90200705	Ethylmalonate levels	8172	European	Plasma metabolites (Metabolon HD4; UPLC-MS/MS)	Processed metabolite abundance (as in GWAS)	Chen et al., Nat Genet (doi:10.1038/s41588-022-01270-1)
ebi-a-GCST90200710	GCST90200710	X-13431 levels	8161	European	Plasma metabolites (Metabolon HD4; UPLC-MS/MS)	Processed metabolite abundance (as in GWAS)	Chen et al., Nat Genet (doi:10.1038/s41588-022-01270-1)
ebi-a-GCST90200766	GCST90200766	Phosphate to phosphoethanolamine ratio	8205	European	Plasma metabolites (Metabolon HD4; UPLC-MS/MS)	Processed metabolite abundance (as in GWAS)	Chen et al., Nat Genet (doi:10.1038/s41588-022-01270-1)
ebi-a-GCST90200767	GCST90200767	Phosphate to glucose ratio	8232	European	Plasma metabolites (Metabolon HD4; UPLC-MS/MS)	Processed metabolite abundance (as in GWAS)	Chen et al., Nat Genet (doi:10.1038/s41588-022-01270-1)
ebi-a-GCST90200769	GCST90200769	Phosphate to mannose ratio	8206	European	Plasma metabolites (Metabolon HD4; UPLC-MS/MS)	Processed metabolite abundance (as in GWAS)	Chen et al., Nat Genet (doi:10.1038/s41588-022-01270-1)
ebi-a-GCST90200770	GCST90200770	Phenylalanine to tyrosine ratio	8205	European	Plasma metabolites (Metabolon HD4; UPLC-MS/MS)	Processed metabolite abundance (as in GWAS)	Chen et al., Nat Genet (doi:10.1038/s41588-022-01270-1)
ebi-a-GCST90200771	GCST90200771	Phosphate to fructose ratio	8209	European	Plasma metabolites (Metabolon HD4; UPLC-MS/MS)	Processed metabolite abundance (as in GWAS)	Chen et al., Nat Genet (doi:10.1038/s41588-022-01270-1)
ebi-a-GCST90200776	GCST90200776	Glutamate to glutamine ratio	8228	European	Plasma metabolites (Metabolon HD4; UPLC-MS/MS)	Processed metabolite abundance (as in GWAS)	Chen et al., Nat Genet (doi:10.1038/s41588-022-01270-1)
ebi-a-GCST90200100	GCST90200100	Perfluorooctanesulfonate (PFOS) levels	8218	European	Plasma metabolites (Metabolon HD4; UPLC-MS/MS)	Processed metabolite abundance (as in GWAS)	Chen et al., Nat Genet (doi:10.1038/s41588-022-01270-1)
ebi-a-GCST90200102	GCST90200102	1-palmitoleoyl-2-linolenoyl-GPC (16:1/18:3) levels	7540	European	Plasma metabolites (Metabolon HD4; UPLC-MS/MS)	Processed metabolite abundance (as in GWAS)	Chen et al., Nat Genet (doi:10.1038/s41588-022-01270-1)
ebi-a-GCST90200104	GCST90200104	Hexadecadienoate (16:2n6) levels	8274	European	Plasma metabolites (Metabolon HD4; UPLC-MS/MS)	Processed metabolite abundance (as in GWAS)	Chen et al., Nat Genet (doi:10.1038/s41588-022-01270-1)
ebi-a-GCST90200763	GCST90200763	Phosphate to N-acetylneuraminate ratio	8256	European	Plasma metabolites (Metabolon HD4; UPLC-MS/MS)	Processed metabolite abundance (as in GWAS)	Chen et al., Nat Genet (doi:10.1038/s41588-022-01270-1)
ebi-a-GCST90200764	GCST90200764	Phosphate to uridine ratio	8186	European	Plasma metabolites (Metabolon HD4; UPLC-MS/MS)	Processed metabolite abundance (as in GWAS)	Chen et al., Nat Genet (doi:10.1038/s41588-022-01270-1)
ebi-a-GCST90200765	GCST90200765	Phosphate to alanine ratio	8230	European	Plasma metabolites (Metabolon HD4; UPLC-MS/MS)	Processed metabolite abundance (as in GWAS)	Chen et al., Nat Genet (doi:10.1038/s41588-022-01270-1)
ebi-a-GCST90200768	GCST90200768	Phosphate to 2'-deoxyuridine ratio	7846	European	Plasma metabolites (Metabolon HD4; UPLC-MS/MS)	Processed metabolite abundance (as in GWAS)	Chen et al., Nat Genet (doi:10.1038/s41588-022-01270-1)
ebi-a-GCST90200772	GCST90200772	Phosphate to citrate ratio	8238	European	Plasma metabolites (Metabolon HD4; UPLC-MS/MS)	Processed metabolite abundance (as in GWAS)	Chen et al., Nat Genet (doi:10.1038/s41588-022-01270-1)
ebi-a-GCST90200773	GCST90200773	Serine to alpha-tocopherol ratio	8197	European	Plasma metabolites (Metabolon HD4; UPLC-MS/MS)	Processed metabolite abundance (as in GWAS)	Chen et al., Nat Genet (doi:10.1038/s41588-022-01270-1)
ebi-a-GCST90200774	GCST90200774	Uridine to pseudouridine ratio	8254	European	Plasma metabolites (Metabolon HD4; UPLC-MS/MS)	Processed metabolite abundance (as in GWAS)	Chen et al., Nat Genet (doi:10.1038/s41588-022-01270-1)
ebi-a-GCST90200775	GCST90200775	Serine to pyruvate ratio	8235	European	Plasma metabolites (Metabolon HD4; UPLC-MS/MS)	Processed metabolite abundance (as in GWAS)	Chen et al., Nat Genet (doi:10.1038/s41588-022-01270-1)
ebi-a-GCST90200777	GCST90200777	Uridine to cytidine ratio	7705	European	Plasma metabolites (Metabolon HD4; UPLC-MS/MS)	Processed metabolite abundance (as in GWAS)	Chen et al., Nat Genet (doi:10.1038/s41588-022-01270-1)
ebi-a-GCST90200099	GCST90200099	N-oleoylserine levels	7591	European	Plasma metabolites (Metabolon HD4; UPLC-MS/MS)	Processed metabolite abundance (as in GWAS)	Chen et al., Nat Genet (doi:10.1038/s41588-022-01270-1)
ebi-a-GCST90200101	GCST90200101	Pimeloylcarnitine/3-methyladipoylcarnitine (C7-DC) levels	7837	European	Plasma metabolites (Metabolon HD4; UPLC-MS/MS)	Processed metabolite abundance (as in GWAS)	Chen et al., Nat Genet (doi:10.1038/s41588-022-01270-1)
ebi-a-GCST90200103	GCST90200103	Linoleoyl-arachidonoyl-glycerol (18:2/20:4) [1] levels	7731	European	Plasma metabolites (Metabolon HD4; UPLC-MS/MS)	Processed metabolite abundance (as in GWAS)	Chen et al., Nat Genet (doi:10.1038/s41588-022-01270-1)
ebi-a-GCST90200105	GCST90200105	Glycosyl-N-behenoyl-sphingadienine (d18:2/22:0) levels	8232	European	Plasma metabolites (Metabolon HD4; UPLC-MS/MS)	Processed metabolite abundance (as in GWAS)	Chen et al., Nat Genet (doi:10.1038/s41588-022-01270-1)
ebi-a-GCST90200106	GCST90200106	4-hydroxyphenylacetylglutamine levels	7752	European	Plasma metabolites (Metabolon HD4; UPLC-MS/MS)	Processed metabolite abundance (as in GWAS)	Chen et al., Nat Genet (doi:10.1038/s41588-022-01270-1)
ebi-a-GCST90200107	GCST90200107	Gamma-glutamyl-alpha-lysine levels	8250	European	Plasma metabolites (Metabolon HD4; UPLC-MS/MS)	Processed metabolite abundance (as in GWAS)	Chen et al., Nat Genet (doi:10.1038/s41588-022-01270-1)
ebi-a-GCST90200108	GCST90200108	N-palmitoyl-sphingadienine (d18:2/16:0) levels	7805	European	Plasma metabolites (Metabolon HD4; UPLC-MS/MS)	Processed metabolite abundance (as in GWAS)	Chen et al., Nat Genet (doi:10.1038/s41588-022-01270-1)
ebi-a-GCST90200713	GCST90200713	Spermidine to ornithine ratio	7309	European	Plasma metabolites (Metabolon HD4; UPLC-MS/MS)	Processed metabolite abundance (as in GWAS)	Chen et al., Nat Genet (doi:10.1038/s41588-022-01270-1)
ebi-a-GCST90200714	GCST90200714	Alpha-ketoglutarate to alpha-ketobutyrate ratio	8216	European	Plasma metabolites (Metabolon HD4; UPLC-MS/MS)	Processed metabolite abundance (as in GWAS)	Chen et al., Nat Genet (doi:10.1038/s41588-022-01270-1)
ebi-a-GCST90200715	GCST90200715	Alpha-ketoglutarate to glutamate ratio	8274	European	Plasma metabolites (Metabolon HD4; UPLC-MS/MS)	Processed metabolite abundance (as in GWAS)	Chen et al., Nat Genet (doi:10.1038/s41588-022-01270-1)
ebi-a-GCST90200716	GCST90200716	Adenosine 5'-diphosphate (ADP) to phosphoethanolamine ratio	4579	European	Plasma metabolites (Metabolon HD4; UPLC-MS/MS)	Processed metabolite abundance (as in GWAS)	Chen et al., Nat Genet (doi:10.1038/s41588-022-01270-1)
ebi-a-GCST90200717	GCST90200717	3-phosphoglycerate to adenosine 5'-diphosphate (ADP) ratio	4530	European	Plasma metabolites (Metabolon HD4; UPLC-MS/MS)	Processed metabolite abundance (as in GWAS)	Chen et al., Nat Genet (doi:10.1038/s41588-022-01270-1)
ebi-a-GCST90200718	GCST90200718	Alpha-ketoglutarate to succinate ratio	8260	European	Plasma metabolites (Metabolon HD4; UPLC-MS/MS)	Processed metabolite abundance (as in GWAS)	Chen et al., Nat Genet (doi:10.1038/s41588-022-01270-1)
ebi-a-GCST90200719	GCST90200719	Adenosine 3',5'-cyclic monophosphate (cAMP) to adenosine 5'-monophosphate (AMP) ratio	6726	European	Plasma metabolites (Metabolon HD4; UPLC-MS/MS)	Processed metabolite abundance (as in GWAS)	Chen et al., Nat Genet (doi:10.1038/s41588-022-01270-1)
ebi-a-GCST90200720	GCST90200720	Adenosine 5'-diphosphate (ADP) to pantothenate ratio	4561	European	Plasma metabolites (Metabolon HD4; UPLC-MS/MS)	Processed metabolite abundance (as in GWAS)	Chen et al., Nat Genet (doi:10.1038/s41588-022-01270-1)
ebi-a-GCST90200721	GCST90200721	Adenosine 5'-diphosphate (ADP) to phosphate ratio	4559	European	Plasma metabolites (Metabolon HD4; UPLC-MS/MS)	Processed metabolite abundance (as in GWAS)	Chen et al., Nat Genet (doi:10.1038/s41588-022-01270-1)
ebi-a-GCST90200722	GCST90200722	S-adenosylhomocysteine (SAH) to leucine ratio	6122	European	Plasma metabolites (Metabolon HD4; UPLC-MS/MS)	Processed metabolite abundance (as in GWAS)	Chen et al., Nat Genet (doi:10.1038/s41588-022-01270-1)
ebi-a-GCST90200723	GCST90200723	S-adenosylhomocysteine (SAH) to 5-methyluridine (ribothymidine) ratio	6078	European	Plasma metabolites (Metabolon HD4; UPLC-MS/MS)	Processed metabolite abundance (as in GWAS)	Chen et al., Nat Genet (doi:10.1038/s41588-022-01270-1)
ebi-a-GCST90200724	GCST90200724	Cholate to taurocholate ratio	7328	European	Plasma metabolites (Metabolon HD4; UPLC-MS/MS)	Processed metabolite abundance (as in GWAS)	Chen et al., Nat Genet (doi:10.1038/s41588-022-01270-1)
ebi-a-GCST90200725	GCST90200725	Adenosine 5'-diphosphate (ADP) to creatine ratio	4561	European	Plasma metabolites (Metabolon HD4; UPLC-MS/MS)	Processed metabolite abundance (as in GWAS)	Chen et al., Nat Genet (doi:10.1038/s41588-022-01270-1)
ebi-a-GCST90200726	GCST90200726	N-acetylputrescine to (N(1) + N(8))-acetylspermidine ratio	8144	European	Plasma metabolites (Metabolon HD4; UPLC-MS/MS)	Processed metabolite abundance (as in GWAS)	Chen et al., Nat Genet (doi:10.1038/s41588-022-01270-1)
ebi-a-GCST90200727	GCST90200727	Adenosine 3',5'-cyclic monophosphate (cAMP) to taurocholate ratio	6329	European	Plasma metabolites (Metabolon HD4; UPLC-MS/MS)	Processed metabolite abundance (as in GWAS)	Chen et al., Nat Genet (doi:10.1038/s41588-022-01270-1)
ebi-a-GCST90200728	GCST90200728	Adenosine 5'-diphosphate (ADP) to Adenosine 5'-monophosphate (AMP) ratio	4573	European	Plasma metabolites (Metabolon HD4; UPLC-MS/MS)	Processed metabolite abundance (as in GWAS)	Chen et al., Nat Genet (doi:10.1038/s41588-022-01270-1)
ebi-a-GCST90200729	GCST90200729	3-phosphoglycerate to phosphate ratio	8153	European	Plasma metabolites (Metabolon HD4; UPLC-MS/MS)	Processed metabolite abundance (as in GWAS)	Chen et al., Nat Genet (doi:10.1038/s41588-022-01270-1)
ebi-a-GCST90200730	GCST90200730	Adenosine 5'-diphosphate (ADP) to fructose ratio	4571	European	Plasma metabolites (Metabolon HD4; UPLC-MS/MS)	Processed metabolite abundance (as in GWAS)	Chen et al., Nat Genet (doi:10.1038/s41588-022-01270-1)
ebi-a-GCST90200731	GCST90200731	Adenosine 5'-diphosphate (ADP) to mannose ratio	4587	European	Plasma metabolites (Metabolon HD4; UPLC-MS/MS)	Processed metabolite abundance (as in GWAS)	Chen et al., Nat Genet (doi:10.1038/s41588-022-01270-1)
ebi-a-GCST90200732	GCST90200732	Adenosine 5'-diphosphate (ADP) to tyrosine ratio	4560	European	Plasma metabolites (Metabolon HD4; UPLC-MS/MS)	Processed metabolite abundance (as in GWAS)	Chen et al., Nat Genet (doi:10.1038/s41588-022-01270-1)
ebi-a-GCST90200733	GCST90200733	Adenosine 5'-diphosphate (ADP) to N-acetylglucosamine to N-acetylgalactosamine ratio	4392	European	Plasma metabolites (Metabolon HD4; UPLC-MS/MS)	Processed metabolite abundance (as in GWAS)	Chen et al., Nat Genet (doi:10.1038/s41588-022-01270-1)
ebi-a-GCST90200734	GCST90200734	Adenosine 5'-monophosphate (AMP) to palmitate (16:0) ratio	8227	European	Plasma metabolites (Metabolon HD4; UPLC-MS/MS)	Processed metabolite abundance (as in GWAS)	Chen et al., Nat Genet (doi:10.1038/s41588-022-01270-1)
ebi-a-GCST90200735	GCST90200735	Arginine to ornithine ratio	8250	European	Plasma metabolites (Metabolon HD4; UPLC-MS/MS)	Processed metabolite abundance (as in GWAS)	Chen et al., Nat Genet (doi:10.1038/s41588-022-01270-1)
ebi-a-GCST90200736	GCST90200736	Adenosine 5'-diphosphate (ADP) to arginine ratio	4568	European	Plasma metabolites (Metabolon HD4; UPLC-MS/MS)	Processed metabolite abundance (as in GWAS)	Chen et al., Nat Genet (doi:10.1038/s41588-022-01270-1)
ebi-a-GCST90200737	GCST90200737	Adenosine 5'-diphosphate (ADP) to 2'-deoxyuridine ratio	4391	European	Plasma metabolites (Metabolon HD4; UPLC-MS/MS)	Processed metabolite abundance (as in GWAS)	Chen et al., Nat Genet (doi:10.1038/s41588-022-01270-1)
ebi-a-GCST90200738	GCST90200738	Adenosine 5'-monophosphate (AMP) to inosine 5'-monophosphate (IMP) ratio	4601	European	Plasma metabolites (Metabolon HD4; UPLC-MS/MS)	Processed metabolite abundance (as in GWAS)	Chen et al., Nat Genet (doi:10.1038/s41588-022-01270-1)
ebi-a-GCST90200739	GCST90200739	Adenosine 5'-monophosphate (AMP) to proline ratio	8190	European	Plasma metabolites (Metabolon HD4; UPLC-MS/MS)	Processed metabolite abundance (as in GWAS)	Chen et al., Nat Genet (doi:10.1038/s41588-022-01270-1)
ebi-a-GCST90200740	GCST90200740	Arachidonate (20:4n6) to oleate to vaccenate (18:1) ratio	8171	European	Plasma metabolites (Metabolon HD4; UPLC-MS/MS)	Processed metabolite abundance (as in GWAS)	Chen et al., Nat Genet (doi:10.1038/s41588-022-01270-1)
ebi-a-GCST90200741	GCST90200741	Adenosine 5'-monophosphate (AMP) to alanine ratio	8172	European	Plasma metabolites (Metabolon HD4; UPLC-MS/MS)	Processed metabolite abundance (as in GWAS)	Chen et al., Nat Genet (doi:10.1038/s41588-022-01270-1)
ebi-a-GCST90200742	GCST90200742	Aspartate to citrate ratio	8191	European	Plasma metabolites (Metabolon HD4; UPLC-MS/MS)	Processed metabolite abundance (as in GWAS)	Chen et al., Nat Genet (doi:10.1038/s41588-022-01270-1)
ebi-a-GCST90200743	GCST90200743	Arginine to citrulline ratio	8192	European	Plasma metabolites (Metabolon HD4; UPLC-MS/MS)	Processed metabolite abundance (as in GWAS)	Chen et al., Nat Genet (doi:10.1038/s41588-022-01270-1)
ebi-a-GCST90200744	GCST90200744	Arginine to glutamate ratio	8194	European	Plasma metabolites (Metabolon HD4; UPLC-MS/MS)	Processed metabolite abundance (as in GWAS)	Chen et al., Nat Genet (doi:10.1038/s41588-022-01270-1)
ebi-a-GCST90200745	GCST90200745	Adenosine 5'-monophosphate (AMP) to phenylalanine ratio	8189	European	Plasma metabolites (Metabolon HD4; UPLC-MS/MS)	Processed metabolite abundance (as in GWAS)	Chen et al., Nat Genet (doi:10.1038/s41588-022-01270-1)
ebi-a-GCST90200746	GCST90200746	Adenosine 5'-diphosphate (ADP) to gluconate ratio	4540	European	Plasma metabolites (Metabolon HD4; UPLC-MS/MS)	Processed metabolite abundance (as in GWAS)	Chen et al., Nat Genet (doi:10.1038/s41588-022-01270-1)
ebi-a-GCST90200747	GCST90200747	Adenosine 5'-monophosphate (AMP) to phosphate ratio	8184	European	Plasma metabolites (Metabolon HD4; UPLC-MS/MS)	Processed metabolite abundance (as in GWAS)	Chen et al., Nat Genet (doi:10.1038/s41588-022-01270-1)
ebi-a-GCST90200748	GCST90200748	Aspartate to glutamate ratio	8190	European	Plasma metabolites (Metabolon HD4; UPLC-MS/MS)	Processed metabolite abundance (as in GWAS)	Chen et al., Nat Genet (doi:10.1038/s41588-022-01270-1)
ebi-a-GCST90200749	GCST90200749	Arachidonate (20:4n6) to pyruvate ratio	8200	European	Plasma metabolites (Metabolon HD4; UPLC-MS/MS)	Processed metabolite abundance (as in GWAS)	Chen et al., Nat Genet (doi:10.1038/s41588-022-01270-1)
ebi-a-GCST90200750	GCST90200750	Aspartate to asparagine ratio	8195	European	Plasma metabolites (Metabolon HD4; UPLC-MS/MS)	Processed metabolite abundance (as in GWAS)	Chen et al., Nat Genet (doi:10.1038/s41588-022-01270-1)
ebi-a-GCST90200751	GCST90200751	Cortisone to cortisol ratio	8173	European	Plasma metabolites (Metabolon HD4; UPLC-MS/MS)	Processed metabolite abundance (as in GWAS)	Chen et al., Nat Genet (doi:10.1038/s41588-022-01270-1)
ebi-a-GCST90200752	GCST90200752	Succinate to acetoacetate ratio	6829	European	Plasma metabolites (Metabolon HD4; UPLC-MS/MS)	Processed metabolite abundance (as in GWAS)	Chen et al., Nat Genet (doi:10.1038/s41588-022-01270-1)
ebi-a-GCST90200753	GCST90200753	Aspartate to citrulline ratio	8139	European	Plasma metabolites (Metabolon HD4; UPLC-MS/MS)	Processed metabolite abundance (as in GWAS)	Chen et al., Nat Genet (doi:10.1038/s41588-022-01270-1)
ebi-a-GCST90200754	GCST90200754	Sphingosine to phosphate ratio	8017	European	Plasma metabolites (Metabolon HD4; UPLC-MS/MS)	Processed metabolite abundance (as in GWAS)	Chen et al., Nat Genet (doi:10.1038/s41588-022-01270-1)
ebi-a-GCST90200755	GCST90200755	Inosine 5'-monophosphate (IMP) to phosphate ratio	4605	European	Plasma metabolites (Metabolon HD4; UPLC-MS/MS)	Processed metabolite abundance (as in GWAS)	Chen et al., Nat Genet (doi:10.1038/s41588-022-01270-1)
ebi-a-GCST90200756	GCST90200756	Glycine to pyridoxal ratio	8173	European	Plasma metabolites (Metabolon HD4; UPLC-MS/MS)	Processed metabolite abundance (as in GWAS)	Chen et al., Nat Genet (doi:10.1038/s41588-022-01270-1)
ebi-a-GCST90200757	GCST90200757	Glycine to alanine ratio	8167	European	Plasma metabolites (Metabolon HD4; UPLC-MS/MS)	Processed metabolite abundance (as in GWAS)	Chen et al., Nat Genet (doi:10.1038/s41588-022-01270-1)
ebi-a-GCST90200758	GCST90200758	Glycine to serine ratio	8206	European	Plasma metabolites (Metabolon HD4; UPLC-MS/MS)	Processed metabolite abundance (as in GWAS)	Chen et al., Nat Genet (doi:10.1038/s41588-022-01270-1)
ebi-a-GCST90200759	GCST90200759	Histidine to trans-urocanate ratio	8109	European	Plasma metabolites (Metabolon HD4; UPLC-MS/MS)	Processed metabolite abundance (as in GWAS)	Chen et al., Nat Genet (doi:10.1038/s41588-022-01270-1)
ebi-a-GCST90200760	GCST90200760	Methionine to methionine sulfoxide ratio	8214	European	Plasma metabolites (Metabolon HD4; UPLC-MS/MS)	Processed metabolite abundance (as in GWAS)	Chen et al., Nat Genet (doi:10.1038/s41588-022-01270-1)
ebi-a-GCST90200761	GCST90200761	Citrulline to dimethylarginine (SDMA + ADMA) ratio	8243	European	Plasma metabolites (Metabolon HD4; UPLC-MS/MS)	Processed metabolite abundance (as in GWAS)	Chen et al., Nat Genet (doi:10.1038/s41588-022-01270-1)
ebi-a-GCST90200762	GCST90200762	Palmitate (16:0) to myristate (14:0) ratio	8215	European	Plasma metabolites (Metabolon HD4; UPLC-MS/MS)	Processed metabolite abundance (as in GWAS)	Chen et al., Nat Genet (doi:10.1038/s41588-022-01270-1)
ebi-a-GCST90199783	GCST90199783	5-methyluridine (ribothymidine) levels	8168	European	Plasma metabolites (Metabolon HD4; UPLC-MS/MS)	Processed metabolite abundance (as in GWAS)	Chen et al., Nat Genet (doi:10.1038/s41588-022-01270-1)
ebi-a-GCST90199784	GCST90199784	Cysteine-glutathione disulfide levels	7812	European	Plasma metabolites (Metabolon HD4; UPLC-MS/MS)	Processed metabolite abundance (as in GWAS)	Chen et al., Nat Genet (doi:10.1038/s41588-022-01270-1)
ebi-a-GCST90199785	GCST90199785	Isovalerylglycine levels	7100	European	Plasma metabolites (Metabolon HD4; UPLC-MS/MS)	Processed metabolite abundance (as in GWAS)	Chen et al., Nat Genet (doi:10.1038/s41588-022-01270-1)
ebi-a-GCST90199786	GCST90199786	2-hydroxy-3-methylvalerate levels	8246	European	Plasma metabolites (Metabolon HD4; UPLC-MS/MS)	Processed metabolite abundance (as in GWAS)	Chen et al., Nat Genet (doi:10.1038/s41588-022-01270-1)
ebi-a-GCST90199787	GCST90199787	Homostachydrine levels	8248	European	Plasma metabolites (Metabolon HD4; UPLC-MS/MS)	Processed metabolite abundance (as in GWAS)	Chen et al., Nat Genet (doi:10.1038/s41588-022-01270-1)
ebi-a-GCST90199788	GCST90199788	1-arachidonoyl-gpc (20:4n6) levels	8267	European	Plasma metabolites (Metabolon HD4; UPLC-MS/MS)	Processed metabolite abundance (as in GWAS)	Chen et al., Nat Genet (doi:10.1038/s41588-022-01270-1)
ebi-a-GCST90199789	GCST90199789	2-palmitoyl-GPC (16:0) levels	8249	European	Plasma metabolites (Metabolon HD4; UPLC-MS/MS)	Processed metabolite abundance (as in GWAS)	Chen et al., Nat Genet (doi:10.1038/s41588-022-01270-1)
ebi-a-GCST90199790	GCST90199790	2-palmitoleoyl-GPC (16:1) levels	6697	European	Plasma metabolites (Metabolon HD4; UPLC-MS/MS)	Processed metabolite abundance (as in GWAS)	Chen et al., Nat Genet (doi:10.1038/s41588-022-01270-1)
ebi-a-GCST90199791	GCST90199791	1-arachidonoyl-GPE (20:4n6) levels	8270	European	Plasma metabolites (Metabolon HD4; UPLC-MS/MS)	Processed metabolite abundance (as in GWAS)	Chen et al., Nat Genet (doi:10.1038/s41588-022-01270-1)
ebi-a-GCST90199792	GCST90199792	1-palmitoyl-GPE (16:0) levels	8276	European	Plasma metabolites (Metabolon HD4; UPLC-MS/MS)	Processed metabolite abundance (as in GWAS)	Chen et al., Nat Genet (doi:10.1038/s41588-022-01270-1)
ebi-a-GCST90199793	GCST90199793	1-linoleoyl-GPE (18:2) levels	8279	European	Plasma metabolites (Metabolon HD4; UPLC-MS/MS)	Processed metabolite abundance (as in GWAS)	Chen et al., Nat Genet (doi:10.1038/s41588-022-01270-1)
ebi-a-GCST90199794	GCST90199794	1-oleoyl-GPE (18:1) levels	8283	European	Plasma metabolites (Metabolon HD4; UPLC-MS/MS)	Processed metabolite abundance (as in GWAS)	Chen et al., Nat Genet (doi:10.1038/s41588-022-01270-1)
ebi-a-GCST90199795	GCST90199795	2-hydroxypalmitate levels	8247	European	Plasma metabolites (Metabolon HD4; UPLC-MS/MS)	Processed metabolite abundance (as in GWAS)	Chen et al., Nat Genet (doi:10.1038/s41588-022-01270-1)
ebi-a-GCST90199796	GCST90199796	Docosapentaenoate (n6 DPA; 22:5n6) levels	7540	European	Plasma metabolites (Metabolon HD4; UPLC-MS/MS)	Processed metabolite abundance (as in GWAS)	Chen et al., Nat Genet (doi:10.1038/s41588-022-01270-1)
ebi-a-GCST90199797	GCST90199797	Gulonate levels	7731	European	Plasma metabolites (Metabolon HD4; UPLC-MS/MS)	Processed metabolite abundance (as in GWAS)	Chen et al., Nat Genet (doi:10.1038/s41588-022-01270-1)
ebi-a-GCST90199798	GCST90199798	Isobutyrylglycine levels	7465	European	Plasma metabolites (Metabolon HD4; UPLC-MS/MS)	Processed metabolite abundance (as in GWAS)	Chen et al., Nat Genet (doi:10.1038/s41588-022-01270-1)
ebi-a-GCST90199799	GCST90199799	Glutarylcarnitine (c5-dc) levels	8238	European	Plasma metabolites (Metabolon HD4; UPLC-MS/MS)	Processed metabolite abundance (as in GWAS)	Chen et al., Nat Genet (doi:10.1038/s41588-022-01270-1)
ebi-a-GCST90199800	GCST90199800	Carnitine C5:1 levels	8097	European	Plasma metabolites (Metabolon HD4; UPLC-MS/MS)	Processed metabolite abundance (as in GWAS)	Chen et al., Nat Genet (doi:10.1038/s41588-022-01270-1)
ebi-a-GCST90199801	GCST90199801	Hydroquinone sulfate levels	7682	European	Plasma metabolites (Metabolon HD4; UPLC-MS/MS)	Processed metabolite abundance (as in GWAS)	Chen et al., Nat Genet (doi:10.1038/s41588-022-01270-1)
ebi-a-GCST90199802	GCST90199802	Beta-hydroxyisovaleroylcarnitine levels	8232	European	Plasma metabolites (Metabolon HD4; UPLC-MS/MS)	Processed metabolite abundance (as in GWAS)	Chen et al., Nat Genet (doi:10.1038/s41588-022-01270-1)
ebi-a-GCST90199803	GCST90199803	Catechol sulfate levels	8242	European	Plasma metabolites (Metabolon HD4; UPLC-MS/MS)	Processed metabolite abundance (as in GWAS)	Chen et al., Nat Genet (doi:10.1038/s41588-022-01270-1)
ebi-a-GCST90199804	GCST90199804	7-alpha-hydroxy-3-oxo-4-cholestenoate (7-hoca) levels	8236	European	Plasma metabolites (Metabolon HD4; UPLC-MS/MS)	Processed metabolite abundance (as in GWAS)	Chen et al., Nat Genet (doi:10.1038/s41588-022-01270-1)
ebi-a-GCST90199805	GCST90199805	Octadecanedioate levels	8223	European	Plasma metabolites (Metabolon HD4; UPLC-MS/MS)	Processed metabolite abundance (as in GWAS)	Chen et al., Nat Genet (doi:10.1038/s41588-022-01270-1)
ebi-a-GCST90199806	GCST90199806	Tetradecanedioate (C14-DC) levels	8268	European	Plasma metabolites (Metabolon HD4; UPLC-MS/MS)	Processed metabolite abundance (as in GWAS)	Chen et al., Nat Genet (doi:10.1038/s41588-022-01270-1)
ebi-a-GCST90199807	GCST90199807	Hexadecanedioate (C16-DC) levels	8260	European	Plasma metabolites (Metabolon HD4; UPLC-MS/MS)	Processed metabolite abundance (as in GWAS)	Chen et al., Nat Genet (doi:10.1038/s41588-022-01270-1)
ebi-a-GCST90199758	GCST90199758	N4-acetylcytidine levels	7425	European	Plasma metabolites (Metabolon HD4; UPLC-MS/MS)	Processed metabolite abundance (as in GWAS)	Chen et al., Nat Genet (doi:10.1038/s41588-022-01270-1)
ebi-a-GCST90199759	GCST90199759	Indolebutyrate levels	4423	European	Plasma metabolites (Metabolon HD4; UPLC-MS/MS)	Processed metabolite abundance (as in GWAS)	Chen et al., Nat Genet (doi:10.1038/s41588-022-01270-1)
ebi-a-GCST90199760	GCST90199760	5-acetylamino-6-amino-3-methyluracil levels	8006	European	Plasma metabolites (Metabolon HD4; UPLC-MS/MS)	Processed metabolite abundance (as in GWAS)	Chen et al., Nat Genet (doi:10.1038/s41588-022-01270-1)
ebi-a-GCST90199761	GCST90199761	N1-methylinosine levels	8147	European	Plasma metabolites (Metabolon HD4; UPLC-MS/MS)	Processed metabolite abundance (as in GWAS)	Chen et al., Nat Genet (doi:10.1038/s41588-022-01270-1)
ebi-a-GCST90199762	GCST90199762	N6-carbamoylthreonyladenosine levels	8176	European	Plasma metabolites (Metabolon HD4; UPLC-MS/MS)	Processed metabolite abundance (as in GWAS)	Chen et al., Nat Genet (doi:10.1038/s41588-022-01270-1)
ebi-a-GCST90199763	GCST90199763	1-methylxanthine levels	7959	European	Plasma metabolites (Metabolon HD4; UPLC-MS/MS)	Processed metabolite abundance (as in GWAS)	Chen et al., Nat Genet (doi:10.1038/s41588-022-01270-1)
ebi-a-GCST90199764	GCST90199764	N2,n2-dimethylguanosine levels	8210	European	Plasma metabolites (Metabolon HD4; UPLC-MS/MS)	Processed metabolite abundance (as in GWAS)	Chen et al., Nat Genet (doi:10.1038/s41588-022-01270-1)
ebi-a-GCST90199765	GCST90199765	4-hydroxyhippurate levels	8259	European	Plasma metabolites (Metabolon HD4; UPLC-MS/MS)	Processed metabolite abundance (as in GWAS)	Chen et al., Nat Genet (doi:10.1038/s41588-022-01270-1)
ebi-a-GCST90199766	GCST90199766	3-(3-amino-3-carboxypropyl)uridine levels	7679	European	Plasma metabolites (Metabolon HD4; UPLC-MS/MS)	Processed metabolite abundance (as in GWAS)	Chen et al., Nat Genet (doi:10.1038/s41588-022-01270-1)
ebi-a-GCST90199767	GCST90199767	5,6-dihydrouridine levels	8210	European	Plasma metabolites (Metabolon HD4; UPLC-MS/MS)	Processed metabolite abundance (as in GWAS)	Chen et al., Nat Genet (doi:10.1038/s41588-022-01270-1)
ebi-a-GCST90199768	GCST90199768	Phenylacetylglutamine levels	8251	European	Plasma metabolites (Metabolon HD4; UPLC-MS/MS)	Processed metabolite abundance (as in GWAS)	Chen et al., Nat Genet (doi:10.1038/s41588-022-01270-1)
ebi-a-GCST90199769	GCST90199769	3-hydroxydodecanedioate levels	7168	European	Plasma metabolites (Metabolon HD4; UPLC-MS/MS)	Processed metabolite abundance (as in GWAS)	Chen et al., Nat Genet (doi:10.1038/s41588-022-01270-1)
ebi-a-GCST90199770	GCST90199770	1-arachidonylglycerol (20:4) levels	7650	European	Plasma metabolites (Metabolon HD4; UPLC-MS/MS)	Processed metabolite abundance (as in GWAS)	Chen et al., Nat Genet (doi:10.1038/s41588-022-01270-1)
ebi-a-GCST90199771	GCST90199771	7-methylguanine levels	8239	European	Plasma metabolites (Metabolon HD4; UPLC-MS/MS)	Processed metabolite abundance (as in GWAS)	Chen et al., Nat Genet (doi:10.1038/s41588-022-01270-1)
ebi-a-GCST90199772	GCST90199772	1-stearoyl-GPE (18:0) levels	8270	European	Plasma metabolites (Metabolon HD4; UPLC-MS/MS)	Processed metabolite abundance (as in GWAS)	Chen et al., Nat Genet (doi:10.1038/s41588-022-01270-1)
ebi-a-GCST90199773	GCST90199773	Phenol sulfate levels	8249	European	Plasma metabolites (Metabolon HD4; UPLC-MS/MS)	Processed metabolite abundance (as in GWAS)	Chen et al., Nat Genet (doi:10.1038/s41588-022-01270-1)
ebi-a-GCST90199774	GCST90199774	Oleoylcarnitine levels	8260	European	Plasma metabolites (Metabolon HD4; UPLC-MS/MS)	Processed metabolite abundance (as in GWAS)	Chen et al., Nat Genet (doi:10.1038/s41588-022-01270-1)
ebi-a-GCST90199775	GCST90199775	Gamma-glutamylisoleucine levels	8267	European	Plasma metabolites (Metabolon HD4; UPLC-MS/MS)	Processed metabolite abundance (as in GWAS)	Chen et al., Nat Genet (doi:10.1038/s41588-022-01270-1)
ebi-a-GCST90199776	GCST90199776	Malonylcarnitine levels	5822	European	Plasma metabolites (Metabolon HD4; UPLC-MS/MS)	Processed metabolite abundance (as in GWAS)	Chen et al., Nat Genet (doi:10.1038/s41588-022-01270-1)
ebi-a-GCST90199777	GCST90199777	1-palmitoleoyl-GPC (16:1) levels	8227	European	Plasma metabolites (Metabolon HD4; UPLC-MS/MS)	Processed metabolite abundance (as in GWAS)	Chen et al., Nat Genet (doi:10.1038/s41588-022-01270-1)
ebi-a-GCST90199778	GCST90199778	N-methyl-2-pyridone-5-carboxamide levels	8177	European	Plasma metabolites (Metabolon HD4; UPLC-MS/MS)	Processed metabolite abundance (as in GWAS)	Chen et al., Nat Genet (doi:10.1038/s41588-022-01270-1)
ebi-a-GCST90199779	GCST90199779	Gamma-glutamyl-2-aminobutyrate levels	7826	European	Plasma metabolites (Metabolon HD4; UPLC-MS/MS)	Processed metabolite abundance (as in GWAS)	Chen et al., Nat Genet (doi:10.1038/s41588-022-01270-1)
ebi-a-GCST90199780	GCST90199780	1-stearoyl-GPG (18:0) levels	6806	European	Plasma metabolites (Metabolon HD4; UPLC-MS/MS)	Processed metabolite abundance (as in GWAS)	Chen et al., Nat Genet (doi:10.1038/s41588-022-01270-1)
ebi-a-GCST90199781	GCST90199781	Hexanoylglycine levels	6015	European	Plasma metabolites (Metabolon HD4; UPLC-MS/MS)	Processed metabolite abundance (as in GWAS)	Chen et al., Nat Genet (doi:10.1038/s41588-022-01270-1)
ebi-a-GCST90199782	GCST90199782	Glutamine degradant levels	8293	European	Plasma metabolites (Metabolon HD4; UPLC-MS/MS)	Processed metabolite abundance (as in GWAS)	Chen et al., Nat Genet (doi:10.1038/s41588-022-01270-1)
ebi-a-GCST90200526	GCST90200526	X-14056 levels	8242	European	Plasma metabolites (Metabolon HD4; UPLC-MS/MS)	Processed metabolite abundance (as in GWAS)	Chen et al., Nat Genet (doi:10.1038/s41588-022-01270-1)
ebi-a-GCST90200527	GCST90200527	X-13866 levels	8252	European	Plasma metabolites (Metabolon HD4; UPLC-MS/MS)	Processed metabolite abundance (as in GWAS)	Chen et al., Nat Genet (doi:10.1038/s41588-022-01270-1)
ebi-a-GCST90200528	GCST90200528	X-17146 levels	7778	European	Plasma metabolites (Metabolon HD4; UPLC-MS/MS)	Processed metabolite abundance (as in GWAS)	Chen et al., Nat Genet (doi:10.1038/s41588-022-01270-1)
ebi-a-GCST90200529	GCST90200529	X-16397 levels	8057	European	Plasma metabolites (Metabolon HD4; UPLC-MS/MS)	Processed metabolite abundance (as in GWAS)	Chen et al., Nat Genet (doi:10.1038/s41588-022-01270-1)
ebi-a-GCST90200530	GCST90200530	X-17335 levels	7747	European	Plasma metabolites (Metabolon HD4; UPLC-MS/MS)	Processed metabolite abundance (as in GWAS)	Chen et al., Nat Genet (doi:10.1038/s41588-022-01270-1)
ebi-a-GCST90200531	GCST90200531	X-16964 levels	8048	European	Plasma metabolites (Metabolon HD4; UPLC-MS/MS)	Processed metabolite abundance (as in GWAS)	Chen et al., Nat Genet (doi:10.1038/s41588-022-01270-1)
ebi-a-GCST90200532	GCST90200532	X-16935 levels	7804	European	Plasma metabolites (Metabolon HD4; UPLC-MS/MS)	Processed metabolite abundance (as in GWAS)	Chen et al., Nat Genet (doi:10.1038/s41588-022-01270-1)
ebi-a-GCST90200533	GCST90200533	X-15486 levels	8236	European	Plasma metabolites (Metabolon HD4; UPLC-MS/MS)	Processed metabolite abundance (as in GWAS)	Chen et al., Nat Genet (doi:10.1038/s41588-022-01270-1)
ebi-a-GCST90200534	GCST90200534	X-16580 levels	8254	European	Plasma metabolites (Metabolon HD4; UPLC-MS/MS)	Processed metabolite abundance (as in GWAS)	Chen et al., Nat Genet (doi:10.1038/s41588-022-01270-1)
ebi-a-GCST90200535	GCST90200535	X-17325 levels	7448	European	Plasma metabolites (Metabolon HD4; UPLC-MS/MS)	Processed metabolite abundance (as in GWAS)	Chen et al., Nat Genet (doi:10.1038/s41588-022-01270-1)
ebi-a-GCST90200536	GCST90200536	X-17328 levels	5856	European	Plasma metabolites (Metabolon HD4; UPLC-MS/MS)	Processed metabolite abundance (as in GWAS)	Chen et al., Nat Genet (doi:10.1038/s41588-022-01270-1)
ebi-a-GCST90200537	GCST90200537	X-16087 levels	7071	European	Plasma metabolites (Metabolon HD4; UPLC-MS/MS)	Processed metabolite abundance (as in GWAS)	Chen et al., Nat Genet (doi:10.1038/s41588-022-01270-1)
ebi-a-GCST90200538	GCST90200538	X-17010 levels	7879	European	Plasma metabolites (Metabolon HD4; UPLC-MS/MS)	Processed metabolite abundance (as in GWAS)	Chen et al., Nat Genet (doi:10.1038/s41588-022-01270-1)
ebi-a-GCST90200539	GCST90200539	X-14939 levels	8250	European	Plasma metabolites (Metabolon HD4; UPLC-MS/MS)	Processed metabolite abundance (as in GWAS)	Chen et al., Nat Genet (doi:10.1038/s41588-022-01270-1)
ebi-a-GCST90200540	GCST90200540	X-15461 levels	8144	European	Plasma metabolites (Metabolon HD4; UPLC-MS/MS)	Processed metabolite abundance (as in GWAS)	Chen et al., Nat Genet (doi:10.1038/s41588-022-01270-1)
ebi-a-GCST90200501	GCST90200501	X-12731 levels	5770	European	Plasma metabolites (Metabolon HD4; UPLC-MS/MS)	Processed metabolite abundance (as in GWAS)	Chen et al., Nat Genet (doi:10.1038/s41588-022-01270-1)
ebi-a-GCST90200502	GCST90200502	X-12707 levels	7461	European	Plasma metabolites (Metabolon HD4; UPLC-MS/MS)	Processed metabolite abundance (as in GWAS)	Chen et al., Nat Genet (doi:10.1038/s41588-022-01270-1)
ebi-a-GCST90200503	GCST90200503	X-12729 levels	7446	European	Plasma metabolites (Metabolon HD4; UPLC-MS/MS)	Processed metabolite abundance (as in GWAS)	Chen et al., Nat Genet (doi:10.1038/s41588-022-01270-1)
ebi-a-GCST90200504	GCST90200504	X-12830 levels	5725	European	Plasma metabolites (Metabolon HD4; UPLC-MS/MS)	Processed metabolite abundance (as in GWAS)	Chen et al., Nat Genet (doi:10.1038/s41588-022-01270-1)
ebi-a-GCST90200505	GCST90200505	X-12818 levels	6246	European	Plasma metabolites (Metabolon HD4; UPLC-MS/MS)	Processed metabolite abundance (as in GWAS)	Chen et al., Nat Genet (doi:10.1038/s41588-022-01270-1)
ebi-a-GCST90200506	GCST90200506	X-12812 levels	6435	European	Plasma metabolites (Metabolon HD4; UPLC-MS/MS)	Processed metabolite abundance (as in GWAS)	Chen et al., Nat Genet (doi:10.1038/s41588-022-01270-1)
ebi-a-GCST90200507	GCST90200507	X-12822 levels	7957	European	Plasma metabolites (Metabolon HD4; UPLC-MS/MS)	Processed metabolite abundance (as in GWAS)	Chen et al., Nat Genet (doi:10.1038/s41588-022-01270-1)
ebi-a-GCST90200508	GCST90200508	X-12738 levels	5874	European	Plasma metabolites (Metabolon HD4; UPLC-MS/MS)	Processed metabolite abundance (as in GWAS)	Chen et al., Nat Genet (doi:10.1038/s41588-022-01270-1)
ebi-a-GCST90200509	GCST90200509	X-12544 levels	7471	European	Plasma metabolites (Metabolon HD4; UPLC-MS/MS)	Processed metabolite abundance (as in GWAS)	Chen et al., Nat Genet (doi:10.1038/s41588-022-01270-1)
ebi-a-GCST90200510	GCST90200510	X-12680 levels	8255	European	Plasma metabolites (Metabolon HD4; UPLC-MS/MS)	Processed metabolite abundance (as in GWAS)	Chen et al., Nat Genet (doi:10.1038/s41588-022-01270-1)
ebi-a-GCST90200511	GCST90200511	X-12906 levels	7896	European	Plasma metabolites (Metabolon HD4; UPLC-MS/MS)	Processed metabolite abundance (as in GWAS)	Chen et al., Nat Genet (doi:10.1038/s41588-022-01270-1)
ebi-a-GCST90200512	GCST90200512	X-13684 levels	8112	European	Plasma metabolites (Metabolon HD4; UPLC-MS/MS)	Processed metabolite abundance (as in GWAS)	Chen et al., Nat Genet (doi:10.1038/s41588-022-01270-1)
ebi-a-GCST90200513	GCST90200513	X-13507 levels	7936	European	Plasma metabolites (Metabolon HD4; UPLC-MS/MS)	Processed metabolite abundance (as in GWAS)	Chen et al., Nat Genet (doi:10.1038/s41588-022-01270-1)
ebi-a-GCST90200514	GCST90200514	X-12851 levels	7385	European	Plasma metabolites (Metabolon HD4; UPLC-MS/MS)	Processed metabolite abundance (as in GWAS)	Chen et al., Nat Genet (doi:10.1038/s41588-022-01270-1)
ebi-a-GCST90200515	GCST90200515	X-12849 levels	7555	European	Plasma metabolites (Metabolon HD4; UPLC-MS/MS)	Processed metabolite abundance (as in GWAS)	Chen et al., Nat Genet (doi:10.1038/s41588-022-01270-1)
ebi-a-GCST90200516	GCST90200516	X-12847 levels	7790	European	Plasma metabolites (Metabolon HD4; UPLC-MS/MS)	Processed metabolite abundance (as in GWAS)	Chen et al., Nat Genet (doi:10.1038/s41588-022-01270-1)
ebi-a-GCST90200517	GCST90200517	X-13553 levels	8118	European	Plasma metabolites (Metabolon HD4; UPLC-MS/MS)	Processed metabolite abundance (as in GWAS)	Chen et al., Nat Genet (doi:10.1038/s41588-022-01270-1)
ebi-a-GCST90200518	GCST90200518	X-12839 levels	4867	European	Plasma metabolites (Metabolon HD4; UPLC-MS/MS)	Processed metabolite abundance (as in GWAS)	Chen et al., Nat Genet (doi:10.1038/s41588-022-01270-1)
ebi-a-GCST90200519	GCST90200519	X-13729 levels	7724	European	Plasma metabolites (Metabolon HD4; UPLC-MS/MS)	Processed metabolite abundance (as in GWAS)	Chen et al., Nat Genet (doi:10.1038/s41588-022-01270-1)
ebi-a-GCST90200520	GCST90200520	X-13007 levels	6270	European	Plasma metabolites (Metabolon HD4; UPLC-MS/MS)	Processed metabolite abundance (as in GWAS)	Chen et al., Nat Genet (doi:10.1038/s41588-022-01270-1)
ebi-a-GCST90200521	GCST90200521	X-13844 levels	7501	European	Plasma metabolites (Metabolon HD4; UPLC-MS/MS)	Processed metabolite abundance (as in GWAS)	Chen et al., Nat Genet (doi:10.1038/s41588-022-01270-1)
ebi-a-GCST90200522	GCST90200522	X-13728 levels	7905	European	Plasma metabolites (Metabolon HD4; UPLC-MS/MS)	Processed metabolite abundance (as in GWAS)	Chen et al., Nat Genet (doi:10.1038/s41588-022-01270-1)
ebi-a-GCST90200523	GCST90200523	X-12844 levels	8231	European	Plasma metabolites (Metabolon HD4; UPLC-MS/MS)	Processed metabolite abundance (as in GWAS)	Chen et al., Nat Genet (doi:10.1038/s41588-022-01270-1)
ebi-a-GCST90200524	GCST90200524	X-13695 levels	6486	European	Plasma metabolites (Metabolon HD4; UPLC-MS/MS)	Processed metabolite abundance (as in GWAS)	Chen et al., Nat Genet (doi:10.1038/s41588-022-01270-1)
ebi-a-GCST90200525	GCST90200525	X-13723 levels	5269	European	Plasma metabolites (Metabolon HD4; UPLC-MS/MS)	Processed metabolite abundance (as in GWAS)	Chen et al., Nat Genet (doi:10.1038/s41588-022-01270-1)
ebi-a-GCST90200541	GCST90200541	X-15523 levels	8071	European	Plasma metabolites (Metabolon HD4; UPLC-MS/MS)	Processed metabolite abundance (as in GWAS)	Chen et al., Nat Genet (doi:10.1038/s41588-022-01270-1)
ebi-a-GCST90200542	GCST90200542	X-15728 levels	7874	European	Plasma metabolites (Metabolon HD4; UPLC-MS/MS)	Processed metabolite abundance (as in GWAS)	Chen et al., Nat Genet (doi:10.1038/s41588-022-01270-1)
ebi-a-GCST90200543	GCST90200543	X-15503 levels	8237	European	Plasma metabolites (Metabolon HD4; UPLC-MS/MS)	Processed metabolite abundance (as in GWAS)	Chen et al., Nat Genet (doi:10.1038/s41588-022-01270-1)
ebi-a-GCST90200544	GCST90200544	X-16124 levels	5337	European	Plasma metabolites (Metabolon HD4; UPLC-MS/MS)	Processed metabolite abundance (as in GWAS)	Chen et al., Nat Genet (doi:10.1038/s41588-022-01270-1)
ebi-a-GCST90200545	GCST90200545	X-17438 levels	6913	European	Plasma metabolites (Metabolon HD4; UPLC-MS/MS)	Processed metabolite abundance (as in GWAS)	Chen et al., Nat Genet (doi:10.1038/s41588-022-01270-1)
ebi-a-GCST90200546	GCST90200546	X-17354 levels	5375	European	Plasma metabolites (Metabolon HD4; UPLC-MS/MS)	Processed metabolite abundance (as in GWAS)	Chen et al., Nat Genet (doi:10.1038/s41588-022-01270-1)
ebi-a-GCST90200547	GCST90200547	X-17654 levels	7690	European	Plasma metabolites (Metabolon HD4; UPLC-MS/MS)	Processed metabolite abundance (as in GWAS)	Chen et al., Nat Genet (doi:10.1038/s41588-022-01270-1)
ebi-a-GCST90200548	GCST90200548	X-17676 levels	8118	European	Plasma metabolites (Metabolon HD4; UPLC-MS/MS)	Processed metabolite abundance (as in GWAS)	Chen et al., Nat Genet (doi:10.1038/s41588-022-01270-1)
ebi-a-GCST90200549	GCST90200549	X-17367 levels	6092	European	Plasma metabolites (Metabolon HD4; UPLC-MS/MS)	Processed metabolite abundance (as in GWAS)	Chen et al., Nat Genet (doi:10.1038/s41588-022-01270-1)
ebi-a-GCST90200550	GCST90200550	X-17357 levels	8041	European	Plasma metabolites (Metabolon HD4; UPLC-MS/MS)	Processed metabolite abundance (as in GWAS)	Chen et al., Nat Genet (doi:10.1038/s41588-022-01270-1)
ebi-a-GCST90200663	GCST90200663	X-25420 levels	8271	European	Plasma metabolites (Metabolon HD4; UPLC-MS/MS)	Processed metabolite abundance (as in GWAS)	Chen et al., Nat Genet (doi:10.1038/s41588-022-01270-1)
ebi-a-GCST90200664	GCST90200664	X-25810 levels	8167	European	Plasma metabolites (Metabolon HD4; UPLC-MS/MS)	Processed metabolite abundance (as in GWAS)	Chen et al., Nat Genet (doi:10.1038/s41588-022-01270-1)
ebi-a-GCST90200665	GCST90200665	X-25433 levels	6516	European	Plasma metabolites (Metabolon HD4; UPLC-MS/MS)	Processed metabolite abundance (as in GWAS)	Chen et al., Nat Genet (doi:10.1038/s41588-022-01270-1)
ebi-a-GCST90200666	GCST90200666	X-25343 levels	8195	European	Plasma metabolites (Metabolon HD4; UPLC-MS/MS)	Processed metabolite abundance (as in GWAS)	Chen et al., Nat Genet (doi:10.1038/s41588-022-01270-1)
ebi-a-GCST90200667	GCST90200667	X-25271 levels	7906	European	Plasma metabolites (Metabolon HD4; UPLC-MS/MS)	Processed metabolite abundance (as in GWAS)	Chen et al., Nat Genet (doi:10.1038/s41588-022-01270-1)
ebi-a-GCST90200668	GCST90200668	X-25520 levels	7997	European	Plasma metabolites (Metabolon HD4; UPLC-MS/MS)	Processed metabolite abundance (as in GWAS)	Chen et al., Nat Genet (doi:10.1038/s41588-022-01270-1)
ebi-a-GCST90200669	GCST90200669	X-25519 levels	8080	European	Plasma metabolites (Metabolon HD4; UPLC-MS/MS)	Processed metabolite abundance (as in GWAS)	Chen et al., Nat Genet (doi:10.1038/s41588-022-01270-1)
ebi-a-GCST90200670	GCST90200670	X-26111 levels	8002	European	Plasma metabolites (Metabolon HD4; UPLC-MS/MS)	Processed metabolite abundance (as in GWAS)	Chen et al., Nat Genet (doi:10.1038/s41588-022-01270-1)
ebi-a-GCST90200671	GCST90200671	X-26109 levels	6992	European	Plasma metabolites (Metabolon HD4; UPLC-MS/MS)	Processed metabolite abundance (as in GWAS)	Chen et al., Nat Genet (doi:10.1038/s41588-022-01270-1)
ebi-a-GCST90200672	GCST90200672	X-26054 levels	8046	European	Plasma metabolites (Metabolon HD4; UPLC-MS/MS)	Processed metabolite abundance (as in GWAS)	Chen et al., Nat Genet (doi:10.1038/s41588-022-01270-1)
ebi-a-GCST90200673	GCST90200673	Carnitine C4 levels	8111	European	Plasma metabolites (Metabolon HD4; UPLC-MS/MS)	Processed metabolite abundance (as in GWAS)	Chen et al., Nat Genet (doi:10.1038/s41588-022-01270-1)
ebi-a-GCST90200674	GCST90200674	Androsterone sulfate levels	8182	European	Plasma metabolites (Metabolon HD4; UPLC-MS/MS)	Processed metabolite abundance (as in GWAS)	Chen et al., Nat Genet (doi:10.1038/s41588-022-01270-1)
ebi-a-GCST90200675	GCST90200675	N-acetyltyrosine levels	7841	European	Plasma metabolites (Metabolon HD4; UPLC-MS/MS)	Processed metabolite abundance (as in GWAS)	Chen et al., Nat Genet (doi:10.1038/s41588-022-01270-1)
ebi-a-GCST90200676	GCST90200676	N-acetyl-L-glutamine levels	8181	European	Plasma metabolites (Metabolon HD4; UPLC-MS/MS)	Processed metabolite abundance (as in GWAS)	Chen et al., Nat Genet (doi:10.1038/s41588-022-01270-1)
ebi-a-GCST90200677	GCST90200677	N-acetylphenylalanine levels	8228	European	Plasma metabolites (Metabolon HD4; UPLC-MS/MS)	Processed metabolite abundance (as in GWAS)	Chen et al., Nat Genet (doi:10.1038/s41588-022-01270-1)
ebi-a-GCST90200678	GCST90200678	N-acetylasparagine levels	7935	European	Plasma metabolites (Metabolon HD4; UPLC-MS/MS)	Processed metabolite abundance (as in GWAS)	Chen et al., Nat Genet (doi:10.1038/s41588-022-01270-1)
ebi-a-GCST90200679	GCST90200679	N-acetylarginine levels	8271	European	Plasma metabolites (Metabolon HD4; UPLC-MS/MS)	Processed metabolite abundance (as in GWAS)	Chen et al., Nat Genet (doi:10.1038/s41588-022-01270-1)
ebi-a-GCST90200680	GCST90200680	5-acetylamino-6-formylamino-3-methyluracil levels	7599	European	Plasma metabolites (Metabolon HD4; UPLC-MS/MS)	Processed metabolite abundance (as in GWAS)	Chen et al., Nat Genet (doi:10.1038/s41588-022-01270-1)
ebi-a-GCST90200681	GCST90200681	Orotidine levels	8017	European	Plasma metabolites (Metabolon HD4; UPLC-MS/MS)	Processed metabolite abundance (as in GWAS)	Chen et al., Nat Genet (doi:10.1038/s41588-022-01270-1)
ebi-a-GCST90200682	GCST90200682	3-methylcytidine levels	8117	European	Plasma metabolites (Metabolon HD4; UPLC-MS/MS)	Processed metabolite abundance (as in GWAS)	Chen et al., Nat Genet (doi:10.1038/s41588-022-01270-1)
ebi-a-GCST90200683	GCST90200683	N-acetylcitrulline levels	7324	European	Plasma metabolites (Metabolon HD4; UPLC-MS/MS)	Processed metabolite abundance (as in GWAS)	Chen et al., Nat Genet (doi:10.1038/s41588-022-01270-1)
ebi-a-GCST90200684	GCST90200684	N-acetyl-aspartyl-glutamate (naag) levels	7705	European	Plasma metabolites (Metabolon HD4; UPLC-MS/MS)	Processed metabolite abundance (as in GWAS)	Chen et al., Nat Genet (doi:10.1038/s41588-022-01270-1)
ebi-a-GCST90200685	GCST90200685	1-stearoyl-2-arachidonoyl-gpc (18:0/20:4) levels	8253	European	Plasma metabolites (Metabolon HD4; UPLC-MS/MS)	Processed metabolite abundance (as in GWAS)	Chen et al., Nat Genet (doi:10.1038/s41588-022-01270-1)
ebi-a-GCST90200686	GCST90200686	Bilirubin (E,E) levels	8263	European	Plasma metabolites (Metabolon HD4; UPLC-MS/MS)	Processed metabolite abundance (as in GWAS)	Chen et al., Nat Genet (doi:10.1038/s41588-022-01270-1)
ebi-a-GCST90200687	GCST90200687	Bilirubin (E,Z or Z,E) levels	8238	European	Plasma metabolites (Metabolon HD4; UPLC-MS/MS)	Processed metabolite abundance (as in GWAS)	Chen et al., Nat Genet (doi:10.1038/s41588-022-01270-1)
ebi-a-GCST90200298	GCST90200298	3-hydroxy-3-methylglutarate levels	8073	European	Plasma metabolites (Metabolon HD4; UPLC-MS/MS)	Processed metabolite abundance (as in GWAS)	Chen et al., Nat Genet (doi:10.1038/s41588-022-01270-1)
ebi-a-GCST90200299	GCST90200299	Oleoyl ethanolamide levels	8243	European	Plasma metabolites (Metabolon HD4; UPLC-MS/MS)	Processed metabolite abundance (as in GWAS)	Chen et al., Nat Genet (doi:10.1038/s41588-022-01270-1)
ebi-a-GCST90200300	GCST90200300	4-hydroxyphenylpyruvate levels	7813	European	Plasma metabolites (Metabolon HD4; UPLC-MS/MS)	Processed metabolite abundance (as in GWAS)	Chen et al., Nat Genet (doi:10.1038/s41588-022-01270-1)
ebi-a-GCST90200301	GCST90200301	Gamma-glutamylglutamine levels	8217	European	Plasma metabolites (Metabolon HD4; UPLC-MS/MS)	Processed metabolite abundance (as in GWAS)	Chen et al., Nat Genet (doi:10.1038/s41588-022-01270-1)
ebi-a-GCST90200302	GCST90200302	Alpha-tocopherol levels	8192	European	Plasma metabolites (Metabolon HD4; UPLC-MS/MS)	Processed metabolite abundance (as in GWAS)	Chen et al., Nat Genet (doi:10.1038/s41588-022-01270-1)
ebi-a-GCST90200303	GCST90200303	N-acetyl-L-alanine levels	8220	European	Plasma metabolites (Metabolon HD4; UPLC-MS/MS)	Processed metabolite abundance (as in GWAS)	Chen et al., Nat Genet (doi:10.1038/s41588-022-01270-1)
ebi-a-GCST90200304	GCST90200304	Citrate levels	8260	European	Plasma metabolites (Metabolon HD4; UPLC-MS/MS)	Processed metabolite abundance (as in GWAS)	Chen et al., Nat Genet (doi:10.1038/s41588-022-01270-1)
ebi-a-GCST90200305	GCST90200305	2-aminobutyrate levels	8242	European	Plasma metabolites (Metabolon HD4; UPLC-MS/MS)	Processed metabolite abundance (as in GWAS)	Chen et al., Nat Genet (doi:10.1038/s41588-022-01270-1)
ebi-a-GCST90200306	GCST90200306	Butyrate/isobutyrate (4:0) levels	8004	European	Plasma metabolites (Metabolon HD4; UPLC-MS/MS)	Processed metabolite abundance (as in GWAS)	Chen et al., Nat Genet (doi:10.1038/s41588-022-01270-1)
ebi-a-GCST90200307	GCST90200307	Urate levels	8264	European	Plasma metabolites (Metabolon HD4; UPLC-MS/MS)	Processed metabolite abundance (as in GWAS)	Chen et al., Nat Genet (doi:10.1038/s41588-022-01270-1)
ebi-a-GCST90200308	GCST90200308	3-hydroxyisobutyrate levels	8177	European	Plasma metabolites (Metabolon HD4; UPLC-MS/MS)	Processed metabolite abundance (as in GWAS)	Chen et al., Nat Genet (doi:10.1038/s41588-022-01270-1)
ebi-a-GCST90200309	GCST90200309	Vanillylmandelate (VMA) levels	8216	European	Plasma metabolites (Metabolon HD4; UPLC-MS/MS)	Processed metabolite abundance (as in GWAS)	Chen et al., Nat Genet (doi:10.1038/s41588-022-01270-1)
ebi-a-GCST90200310	GCST90200310	3-aminoisobutyrate levels	8265	European	Plasma metabolites (Metabolon HD4; UPLC-MS/MS)	Processed metabolite abundance (as in GWAS)	Chen et al., Nat Genet (doi:10.1038/s41588-022-01270-1)
ebi-a-GCST90200311	GCST90200311	4-acetamidobutanoate levels	8154	European	Plasma metabolites (Metabolon HD4; UPLC-MS/MS)	Processed metabolite abundance (as in GWAS)	Chen et al., Nat Genet (doi:10.1038/s41588-022-01270-1)
ebi-a-GCST90200312	GCST90200312	2-hydroxystearate levels	8241	European	Plasma metabolites (Metabolon HD4; UPLC-MS/MS)	Processed metabolite abundance (as in GWAS)	Chen et al., Nat Genet (doi:10.1038/s41588-022-01270-1)
ebi-a-GCST90200313	GCST90200313	N1-methyladenosine levels	8247	European	Plasma metabolites (Metabolon HD4; UPLC-MS/MS)	Processed metabolite abundance (as in GWAS)	Chen et al., Nat Genet (doi:10.1038/s41588-022-01270-1)
ebi-a-GCST90200314	GCST90200314	N-acetylneuraminate levels	8200	European	Plasma metabolites (Metabolon HD4; UPLC-MS/MS)	Processed metabolite abundance (as in GWAS)	Chen et al., Nat Genet (doi:10.1038/s41588-022-01270-1)
ebi-a-GCST90200315	GCST90200315	Gamma-glutamylhistidine levels	8220	European	Plasma metabolites (Metabolon HD4; UPLC-MS/MS)	Processed metabolite abundance (as in GWAS)	Chen et al., Nat Genet (doi:10.1038/s41588-022-01270-1)
ebi-a-GCST90200316	GCST90200316	N-acetylglucosaminylasparagine levels	8144	European	Plasma metabolites (Metabolon HD4; UPLC-MS/MS)	Processed metabolite abundance (as in GWAS)	Chen et al., Nat Genet (doi:10.1038/s41588-022-01270-1)
ebi-a-GCST90200317	GCST90200317	Homovanillate (hva) levels	6320	European	Plasma metabolites (Metabolon HD4; UPLC-MS/MS)	Processed metabolite abundance (as in GWAS)	Chen et al., Nat Genet (doi:10.1038/s41588-022-01270-1)
ebi-a-GCST90200318	GCST90200318	Acetoacetate levels	6883	European	Plasma metabolites (Metabolon HD4; UPLC-MS/MS)	Processed metabolite abundance (as in GWAS)	Chen et al., Nat Genet (doi:10.1038/s41588-022-01270-1)
ebi-a-GCST90200319	GCST90200319	Cys-gly, oxidized levels	8256	European	Plasma metabolites (Metabolon HD4; UPLC-MS/MS)	Processed metabolite abundance (as in GWAS)	Chen et al., Nat Genet (doi:10.1038/s41588-022-01270-1)
ebi-a-GCST90200320	GCST90200320	Dihomo-linoleate (20:2n6) levels	8284	European	Plasma metabolites (Metabolon HD4; UPLC-MS/MS)	Processed metabolite abundance (as in GWAS)	Chen et al., Nat Genet (doi:10.1038/s41588-022-01270-1)
ebi-a-GCST90200321	GCST90200321	Cholate levels	7892	European	Plasma metabolites (Metabolon HD4; UPLC-MS/MS)	Processed metabolite abundance (as in GWAS)	Chen et al., Nat Genet (doi:10.1038/s41588-022-01270-1)
ebi-a-GCST90200322	GCST90200322	Beta-hydroxyisovalerate levels	8201	European	Plasma metabolites (Metabolon HD4; UPLC-MS/MS)	Processed metabolite abundance (as in GWAS)	Chen et al., Nat Genet (doi:10.1038/s41588-022-01270-1)
ebi-a-GCST90199733	GCST90199733	1-palmitoyl-GPC (16:0) levels	8232	European	Plasma metabolites (Metabolon HD4; UPLC-MS/MS)	Processed metabolite abundance (as in GWAS)	Chen et al., Nat Genet (doi:10.1038/s41588-022-01270-1)
ebi-a-GCST90199734	GCST90199734	Hyocholate levels	5782	European	Plasma metabolites (Metabolon HD4; UPLC-MS/MS)	Processed metabolite abundance (as in GWAS)	Chen et al., Nat Genet (doi:10.1038/s41588-022-01270-1)
ebi-a-GCST90199735	GCST90199735	N-acetylhistidine levels	7054	European	Plasma metabolites (Metabolon HD4; UPLC-MS/MS)	Processed metabolite abundance (as in GWAS)	Chen et al., Nat Genet (doi:10.1038/s41588-022-01270-1)
ebi-a-GCST90199736	GCST90199736	Alpha-hydroxyisovalerate levels	8208	European	Plasma metabolites (Metabolon HD4; UPLC-MS/MS)	Processed metabolite abundance (as in GWAS)	Chen et al., Nat Genet (doi:10.1038/s41588-022-01270-1)
ebi-a-GCST90199737	GCST90199737	N-acetylproline levels	7100	European	Plasma metabolites (Metabolon HD4; UPLC-MS/MS)	Processed metabolite abundance (as in GWAS)	Chen et al., Nat Genet (doi:10.1038/s41588-022-01270-1)
ebi-a-GCST90199738	GCST90199738	Stachydrine levels	8297	European	Plasma metabolites (Metabolon HD4; UPLC-MS/MS)	Processed metabolite abundance (as in GWAS)	Chen et al., Nat Genet (doi:10.1038/s41588-022-01270-1)
ebi-a-GCST90199739	GCST90199739	Salicyluric glucuronide levels	5190	European	Plasma metabolites (Metabolon HD4; UPLC-MS/MS)	Processed metabolite abundance (as in GWAS)	Chen et al., Nat Genet (doi:10.1038/s41588-022-01270-1)
ebi-a-GCST90199740	GCST90199740	P-cresol sulfate levels	8183	European	Plasma metabolites (Metabolon HD4; UPLC-MS/MS)	Processed metabolite abundance (as in GWAS)	Chen et al., Nat Genet (doi:10.1038/s41588-022-01270-1)
ebi-a-GCST90199741	GCST90199741	Gamma-glutamylglycine levels	8263	European	Plasma metabolites (Metabolon HD4; UPLC-MS/MS)	Processed metabolite abundance (as in GWAS)	Chen et al., Nat Genet (doi:10.1038/s41588-022-01270-1)
ebi-a-GCST90199742	GCST90199742	1-linoleoyl-gpc (18:2) levels	8262	European	Plasma metabolites (Metabolon HD4; UPLC-MS/MS)	Processed metabolite abundance (as in GWAS)	Chen et al., Nat Genet (doi:10.1038/s41588-022-01270-1)
ebi-a-GCST90199743	GCST90199743	Stearoylcarnitine levels	8133	European	Plasma metabolites (Metabolon HD4; UPLC-MS/MS)	Processed metabolite abundance (as in GWAS)	Chen et al., Nat Genet (doi:10.1038/s41588-022-01270-1)
ebi-a-GCST90199744	GCST90199744	Eicosenoate (20:1) levels	8277	European	Plasma metabolites (Metabolon HD4; UPLC-MS/MS)	Processed metabolite abundance (as in GWAS)	Chen et al., Nat Genet (doi:10.1038/s41588-022-01270-1)
ebi-a-GCST90199745	GCST90199745	Aconitate [cis or trans] levels	8262	European	Plasma metabolites (Metabolon HD4; UPLC-MS/MS)	Processed metabolite abundance (as in GWAS)	Chen et al., Nat Genet (doi:10.1038/s41588-022-01270-1)
ebi-a-GCST90199746	GCST90199746	Erythronate levels	8198	European	Plasma metabolites (Metabolon HD4; UPLC-MS/MS)	Processed metabolite abundance (as in GWAS)	Chen et al., Nat Genet (doi:10.1038/s41588-022-01270-1)
ebi-a-GCST90199747	GCST90199747	Isovalerylcarnitine (C5) levels	8266	European	Plasma metabolites (Metabolon HD4; UPLC-MS/MS)	Processed metabolite abundance (as in GWAS)	Chen et al., Nat Genet (doi:10.1038/s41588-022-01270-1)
ebi-a-GCST90199748	GCST90199748	Linolenate [alpha or gamma; (18:3n3 or 6)] levels	8257	European	Plasma metabolites (Metabolon HD4; UPLC-MS/MS)	Processed metabolite abundance (as in GWAS)	Chen et al., Nat Genet (doi:10.1038/s41588-022-01270-1)
ebi-a-GCST90199749	GCST90199749	Gamma-glutamylthreonine levels	8231	European	Plasma metabolites (Metabolon HD4; UPLC-MS/MS)	Processed metabolite abundance (as in GWAS)	Chen et al., Nat Genet (doi:10.1038/s41588-022-01270-1)
ebi-a-GCST90199750	GCST90199750	Laurylcarnitine levels	8241	European	Plasma metabolites (Metabolon HD4; UPLC-MS/MS)	Processed metabolite abundance (as in GWAS)	Chen et al., Nat Genet (doi:10.1038/s41588-022-01270-1)
ebi-a-GCST90199751	GCST90199751	Gamma-glutamylmethionine levels	8237	European	Plasma metabolites (Metabolon HD4; UPLC-MS/MS)	Processed metabolite abundance (as in GWAS)	Chen et al., Nat Genet (doi:10.1038/s41588-022-01270-1)
ebi-a-GCST90199752	GCST90199752	Epiandrosterone sulfate levels	8174	European	Plasma metabolites (Metabolon HD4; UPLC-MS/MS)	Processed metabolite abundance (as in GWAS)	Chen et al., Nat Genet (doi:10.1038/s41588-022-01270-1)
ebi-a-GCST90199753	GCST90199753	Gamma-glutamyltryptophan levels	7902	European	Plasma metabolites (Metabolon HD4; UPLC-MS/MS)	Processed metabolite abundance (as in GWAS)	Chen et al., Nat Genet (doi:10.1038/s41588-022-01270-1)
ebi-a-GCST90199754	GCST90199754	7-methylxanthine levels	8019	European	Plasma metabolites (Metabolon HD4; UPLC-MS/MS)	Processed metabolite abundance (as in GWAS)	Chen et al., Nat Genet (doi:10.1038/s41588-022-01270-1)
ebi-a-GCST90199755	GCST90199755	3,7-dimethylurate levels	6894	European	Plasma metabolites (Metabolon HD4; UPLC-MS/MS)	Processed metabolite abundance (as in GWAS)	Chen et al., Nat Genet (doi:10.1038/s41588-022-01270-1)
ebi-a-GCST90199756	GCST90199756	1,7-dimethyluric acid levels	7950	European	Plasma metabolites (Metabolon HD4; UPLC-MS/MS)	Processed metabolite abundance (as in GWAS)	Chen et al., Nat Genet (doi:10.1038/s41588-022-01270-1)
ebi-a-GCST90199757	GCST90199757	1,3,7-trimethylurate levels	7446	European	Plasma metabolites (Metabolon HD4; UPLC-MS/MS)	Processed metabolite abundance (as in GWAS)	Chen et al., Nat Genet (doi:10.1038/s41588-022-01270-1)
ebi-a-GCST90200451	GCST90200451	Nonadecanoate (19:0) levels	8231	European	Plasma metabolites (Metabolon HD4; UPLC-MS/MS)	Processed metabolite abundance (as in GWAS)	Chen et al., Nat Genet (doi:10.1038/s41588-022-01270-1)
ebi-a-GCST90200452	GCST90200452	Plasma free asparagine levels	8245	European	Plasma metabolites (Metabolon HD4; UPLC-MS/MS)	Processed metabolite abundance (as in GWAS)	Chen et al., Nat Genet (doi:10.1038/s41588-022-01270-1)
ebi-a-GCST90200453	GCST90200453	X-07765 levels	8127	European	Plasma metabolites (Metabolon HD4; UPLC-MS/MS)	Processed metabolite abundance (as in GWAS)	Chen et al., Nat Genet (doi:10.1038/s41588-022-01270-1)
ebi-a-GCST90200454	GCST90200454	Kynurenate levels	8241	European	Plasma metabolites (Metabolon HD4; UPLC-MS/MS)	Processed metabolite abundance (as in GWAS)	Chen et al., Nat Genet (doi:10.1038/s41588-022-01270-1)
ebi-a-GCST90200455	GCST90200455	Alpha-ketoglutarate levels	8212	European	Plasma metabolites (Metabolon HD4; UPLC-MS/MS)	Processed metabolite abundance (as in GWAS)	Chen et al., Nat Genet (doi:10.1038/s41588-022-01270-1)
ebi-a-GCST90200456	GCST90200456	X-11308 levels	8253	European	Plasma metabolites (Metabolon HD4; UPLC-MS/MS)	Processed metabolite abundance (as in GWAS)	Chen et al., Nat Genet (doi:10.1038/s41588-022-01270-1)
ebi-a-GCST90200457	GCST90200457	Pentadecanoate (15:0) levels	8273	European	Plasma metabolites (Metabolon HD4; UPLC-MS/MS)	Processed metabolite abundance (as in GWAS)	Chen et al., Nat Genet (doi:10.1038/s41588-022-01270-1)
ebi-a-GCST90200458	GCST90200458	X-11315 levels	8139	European	Plasma metabolites (Metabolon HD4; UPLC-MS/MS)	Processed metabolite abundance (as in GWAS)	Chen et al., Nat Genet (doi:10.1038/s41588-022-01270-1)
ebi-a-GCST90200459	GCST90200459	Margarate (17:0) levels	8279	European	Plasma metabolites (Metabolon HD4; UPLC-MS/MS)	Processed metabolite abundance (as in GWAS)	Chen et al., Nat Genet (doi:10.1038/s41588-022-01270-1)
ebi-a-GCST90200460	GCST90200460	X-11372 levels	8251	European	Plasma metabolites (Metabolon HD4; UPLC-MS/MS)	Processed metabolite abundance (as in GWAS)	Chen et al., Nat Genet (doi:10.1038/s41588-022-01270-1)
ebi-a-GCST90200461	GCST90200461	X-10458 levels	7970	European	Plasma metabolites (Metabolon HD4; UPLC-MS/MS)	Processed metabolite abundance (as in GWAS)	Chen et al., Nat Genet (doi:10.1038/s41588-022-01270-1)
ebi-a-GCST90200462	GCST90200462	X-11299 levels	8203	European	Plasma metabolites (Metabolon HD4; UPLC-MS/MS)	Processed metabolite abundance (as in GWAS)	Chen et al., Nat Genet (doi:10.1038/s41588-022-01270-1)
ebi-a-GCST90200463	GCST90200463	X-11478 levels	8242	European	Plasma metabolites (Metabolon HD4; UPLC-MS/MS)	Processed metabolite abundance (as in GWAS)	Chen et al., Nat Genet (doi:10.1038/s41588-022-01270-1)
ebi-a-GCST90200464	GCST90200464	X-11849 levels	7679	European	Plasma metabolites (Metabolon HD4; UPLC-MS/MS)	Processed metabolite abundance (as in GWAS)	Chen et al., Nat Genet (doi:10.1038/s41588-022-01270-1)
ebi-a-GCST90200465	GCST90200465	X-11787 levels	8247	European	Plasma metabolites (Metabolon HD4; UPLC-MS/MS)	Processed metabolite abundance (as in GWAS)	Chen et al., Nat Genet (doi:10.1038/s41588-022-01270-1)
ebi-a-GCST90200466	GCST90200466	X-11632 levels	7784	European	Plasma metabolites (Metabolon HD4; UPLC-MS/MS)	Processed metabolite abundance (as in GWAS)	Chen et al., Nat Genet (doi:10.1038/s41588-022-01270-1)
ebi-a-GCST90200467	GCST90200467	X-11852 levels	7295	European	Plasma metabolites (Metabolon HD4; UPLC-MS/MS)	Processed metabolite abundance (as in GWAS)	Chen et al., Nat Genet (doi:10.1038/s41588-022-01270-1)
ebi-a-GCST90200468	GCST90200468	X-11847 levels	7193	European	Plasma metabolites (Metabolon HD4; UPLC-MS/MS)	Processed metabolite abundance (as in GWAS)	Chen et al., Nat Genet (doi:10.1038/s41588-022-01270-1)
ebi-a-GCST90200469	GCST90200469	X-11483 levels	7798	European	Plasma metabolites (Metabolon HD4; UPLC-MS/MS)	Processed metabolite abundance (as in GWAS)	Chen et al., Nat Genet (doi:10.1038/s41588-022-01270-1)
ebi-a-GCST90200470	GCST90200470	X-11470 levels	8134	European	Plasma metabolites (Metabolon HD4; UPLC-MS/MS)	Processed metabolite abundance (as in GWAS)	Chen et al., Nat Genet (doi:10.1038/s41588-022-01270-1)
ebi-a-GCST90200471	GCST90200471	X-11381 levels	8225	European	Plasma metabolites (Metabolon HD4; UPLC-MS/MS)	Processed metabolite abundance (as in GWAS)	Chen et al., Nat Genet (doi:10.1038/s41588-022-01270-1)
ebi-a-GCST90200472	GCST90200472	X-11850 levels	7629	European	Plasma metabolites (Metabolon HD4; UPLC-MS/MS)	Processed metabolite abundance (as in GWAS)	Chen et al., Nat Genet (doi:10.1038/s41588-022-01270-1)
ebi-a-GCST90200473	GCST90200473	X-11795 levels	8238	European	Plasma metabolites (Metabolon HD4; UPLC-MS/MS)	Processed metabolite abundance (as in GWAS)	Chen et al., Nat Genet (doi:10.1038/s41588-022-01270-1)
ebi-a-GCST90200474	GCST90200474	X-11444 levels	8206	European	Plasma metabolites (Metabolon HD4; UPLC-MS/MS)	Processed metabolite abundance (as in GWAS)	Chen et al., Nat Genet (doi:10.1038/s41588-022-01270-1)
ebi-a-GCST90200475	GCST90200475	X-11858 levels	6008	European	Plasma metabolites (Metabolon HD4; UPLC-MS/MS)	Processed metabolite abundance (as in GWAS)	Chen et al., Nat Genet (doi:10.1038/s41588-022-01270-1)
ebi-a-GCST90200476	GCST90200476	X-11843 levels	7230	European	Plasma metabolites (Metabolon HD4; UPLC-MS/MS)	Processed metabolite abundance (as in GWAS)	Chen et al., Nat Genet (doi:10.1038/s41588-022-01270-1)
ebi-a-GCST90200477	GCST90200477	X-12127 levels	5878	European	Plasma metabolites (Metabolon HD4; UPLC-MS/MS)	Processed metabolite abundance (as in GWAS)	Chen et al., Nat Genet (doi:10.1038/s41588-022-01270-1)
ebi-a-GCST90200478	GCST90200478	X-12221 levels	6819	European	Plasma metabolites (Metabolon HD4; UPLC-MS/MS)	Processed metabolite abundance (as in GWAS)	Chen et al., Nat Genet (doi:10.1038/s41588-022-01270-1)
ebi-a-GCST90200479	GCST90200479	X-12283 levels	7763	European	Plasma metabolites (Metabolon HD4; UPLC-MS/MS)	Processed metabolite abundance (as in GWAS)	Chen et al., Nat Genet (doi:10.1038/s41588-022-01270-1)
ebi-a-GCST90200480	GCST90200480	X-12410 levels	7442	European	Plasma metabolites (Metabolon HD4; UPLC-MS/MS)	Processed metabolite abundance (as in GWAS)	Chen et al., Nat Genet (doi:10.1038/s41588-022-01270-1)
ebi-a-GCST90200481	GCST90200481	X-12104 levels	7194	European	Plasma metabolites (Metabolon HD4; UPLC-MS/MS)	Processed metabolite abundance (as in GWAS)	Chen et al., Nat Genet (doi:10.1038/s41588-022-01270-1)
ebi-a-GCST90200482	GCST90200482	X-12193 levels	7705	European	Plasma metabolites (Metabolon HD4; UPLC-MS/MS)	Processed metabolite abundance (as in GWAS)	Chen et al., Nat Genet (doi:10.1038/s41588-022-01270-1)
ebi-a-GCST90200483	GCST90200483	X-12216 levels	8181	European	Plasma metabolites (Metabolon HD4; UPLC-MS/MS)	Processed metabolite abundance (as in GWAS)	Chen et al., Nat Genet (doi:10.1038/s41588-022-01270-1)
ebi-a-GCST90200484	GCST90200484	X-12306 levels	6054	European	Plasma metabolites (Metabolon HD4; UPLC-MS/MS)	Processed metabolite abundance (as in GWAS)	Chen et al., Nat Genet (doi:10.1038/s41588-022-01270-1)
ebi-a-GCST90200485	GCST90200485	X-12100 levels	8210	European	Plasma metabolites (Metabolon HD4; UPLC-MS/MS)	Processed metabolite abundance (as in GWAS)	Chen et al., Nat Genet (doi:10.1038/s41588-022-01270-1)
ebi-a-GCST90200486	GCST90200486	X-12261 levels	4347	European	Plasma metabolites (Metabolon HD4; UPLC-MS/MS)	Processed metabolite abundance (as in GWAS)	Chen et al., Nat Genet (doi:10.1038/s41588-022-01270-1)
ebi-a-GCST90200487	GCST90200487	X-11880 levels	8206	European	Plasma metabolites (Metabolon HD4; UPLC-MS/MS)	Processed metabolite abundance (as in GWAS)	Chen et al., Nat Genet (doi:10.1038/s41588-022-01270-1)
ebi-a-GCST90200488	GCST90200488	X-12117 levels	7379	European	Plasma metabolites (Metabolon HD4; UPLC-MS/MS)	Processed metabolite abundance (as in GWAS)	Chen et al., Nat Genet (doi:10.1038/s41588-022-01270-1)
ebi-a-GCST90200489	GCST90200489	X-12407 levels	6534	European	Plasma metabolites (Metabolon HD4; UPLC-MS/MS)	Processed metabolite abundance (as in GWAS)	Chen et al., Nat Genet (doi:10.1038/s41588-022-01270-1)
ebi-a-GCST90200490	GCST90200490	X-12101 levels	8217	European	Plasma metabolites (Metabolon HD4; UPLC-MS/MS)	Processed metabolite abundance (as in GWAS)	Chen et al., Nat Genet (doi:10.1038/s41588-022-01270-1)
ebi-a-GCST90200491	GCST90200491	X-12026 levels	8180	European	Plasma metabolites (Metabolon HD4; UPLC-MS/MS)	Processed metabolite abundance (as in GWAS)	Chen et al., Nat Genet (doi:10.1038/s41588-022-01270-1)
ebi-a-GCST90200492	GCST90200492	X-12411 levels	8174	European	Plasma metabolites (Metabolon HD4; UPLC-MS/MS)	Processed metabolite abundance (as in GWAS)	Chen et al., Nat Genet (doi:10.1038/s41588-022-01270-1)
ebi-a-GCST90200493	GCST90200493	X-12013 levels	5848	European	Plasma metabolites (Metabolon HD4; UPLC-MS/MS)	Processed metabolite abundance (as in GWAS)	Chen et al., Nat Genet (doi:10.1038/s41588-022-01270-1)
ebi-a-GCST90200494	GCST90200494	X-12007 levels	8002	European	Plasma metabolites (Metabolon HD4; UPLC-MS/MS)	Processed metabolite abundance (as in GWAS)	Chen et al., Nat Genet (doi:10.1038/s41588-022-01270-1)
ebi-a-GCST90200495	GCST90200495	X-12462 levels	8236	European	Plasma metabolites (Metabolon HD4; UPLC-MS/MS)	Processed metabolite abundance (as in GWAS)	Chen et al., Nat Genet (doi:10.1038/s41588-022-01270-1)
ebi-a-GCST90200496	GCST90200496	X-12714 levels	6870	European	Plasma metabolites (Metabolon HD4; UPLC-MS/MS)	Processed metabolite abundance (as in GWAS)	Chen et al., Nat Genet (doi:10.1038/s41588-022-01270-1)
ebi-a-GCST90200497	GCST90200497	X-12740 levels	6449	European	Plasma metabolites (Metabolon HD4; UPLC-MS/MS)	Processed metabolite abundance (as in GWAS)	Chen et al., Nat Genet (doi:10.1038/s41588-022-01270-1)
ebi-a-GCST90200498	GCST90200498	X-12730 levels	7133	European	Plasma metabolites (Metabolon HD4; UPLC-MS/MS)	Processed metabolite abundance (as in GWAS)	Chen et al., Nat Genet (doi:10.1038/s41588-022-01270-1)
ebi-a-GCST90200499	GCST90200499	X-12701 levels	6278	European	Plasma metabolites (Metabolon HD4; UPLC-MS/MS)	Processed metabolite abundance (as in GWAS)	Chen et al., Nat Genet (doi:10.1038/s41588-022-01270-1)
ebi-a-GCST90200500	GCST90200500	X-12816 levels	5190	European	Plasma metabolites (Metabolon HD4; UPLC-MS/MS)	Processed metabolite abundance (as in GWAS)	Chen et al., Nat Genet (doi:10.1038/s41588-022-01270-1)
ebi-a-GCST90200892	GCST90200892	Hypotaurine to taurine ratio	8157	European	Plasma metabolites (Metabolon HD4; UPLC-MS/MS)	Processed metabolite abundance (as in GWAS)	Chen et al., Nat Genet (doi:10.1038/s41588-022-01270-1)
ebi-a-GCST90200893	GCST90200893	Taurine to cysteine ratio	8186	European	Plasma metabolites (Metabolon HD4; UPLC-MS/MS)	Processed metabolite abundance (as in GWAS)	Chen et al., Nat Genet (doi:10.1038/s41588-022-01270-1)
ebi-a-GCST90200894	GCST90200894	Inosine to theophylline ratio	4662	European	Plasma metabolites (Metabolon HD4; UPLC-MS/MS)	Processed metabolite abundance (as in GWAS)	Chen et al., Nat Genet (doi:10.1038/s41588-022-01270-1)
ebi-a-GCST90200895	GCST90200895	Hypotaurine to cysteine ratio	8134	European	Plasma metabolites (Metabolon HD4; UPLC-MS/MS)	Processed metabolite abundance (as in GWAS)	Chen et al., Nat Genet (doi:10.1038/s41588-022-01270-1)
ebi-a-GCST90200896	GCST90200896	Inosine to EDTA ratio	4926	European	Plasma metabolites (Metabolon HD4; UPLC-MS/MS)	Processed metabolite abundance (as in GWAS)	Chen et al., Nat Genet (doi:10.1038/s41588-022-01270-1)
ebi-a-GCST90200897	GCST90200897	Theophylline to EDTA ratio	7867	European	Plasma metabolites (Metabolon HD4; UPLC-MS/MS)	Processed metabolite abundance (as in GWAS)	Chen et al., Nat Genet (doi:10.1038/s41588-022-01270-1)
ebi-a-GCST90200898	GCST90200898	Citrulline to phosphate ratio	8294	European	Plasma metabolites (Metabolon HD4; UPLC-MS/MS)	Processed metabolite abundance (as in GWAS)	Chen et al., Nat Genet (doi:10.1038/s41588-022-01270-1)
ebi-a-GCST90200899	GCST90200899	Citrulline to ornithine ratio	8225	European	Plasma metabolites (Metabolon HD4; UPLC-MS/MS)	Processed metabolite abundance (as in GWAS)	Chen et al., Nat Genet (doi:10.1038/s41588-022-01270-1)
ebi-a-GCST90200900	GCST90200900	Phosphate to oleoyl-linoleoyl-glycerol (18:1 to 18:2) [2] ratio	7992	European	Plasma metabolites (Metabolon HD4; UPLC-MS/MS)	Processed metabolite abundance (as in GWAS)	Chen et al., Nat Genet (doi:10.1038/s41588-022-01270-1)
ebi-a-GCST90200901	GCST90200901	Ornithine to phosphate ratio	8295	European	Plasma metabolites (Metabolon HD4; UPLC-MS/MS)	Processed metabolite abundance (as in GWAS)	Chen et al., Nat Genet (doi:10.1038/s41588-022-01270-1)
ebi-a-GCST90200902	GCST90200902	Phosphate to linoleoyl-arachidonoyl-glycerol (18:2 to 20:4) [2] ratio	7649	European	Plasma metabolites (Metabolon HD4; UPLC-MS/MS)	Processed metabolite abundance (as in GWAS)	Chen et al., Nat Genet (doi:10.1038/s41588-022-01270-1)
ebi-a-GCST90200903	GCST90200903	Phosphate to glycerol ratio	8179	European	Plasma metabolites (Metabolon HD4; UPLC-MS/MS)	Processed metabolite abundance (as in GWAS)	Chen et al., Nat Genet (doi:10.1038/s41588-022-01270-1)
ebi-a-GCST90200904	GCST90200904	Phosphate to linoleoyl-arachidonoyl-glycerol (18:2 to 20:4) [1] ratio	7623	European	Plasma metabolites (Metabolon HD4; UPLC-MS/MS)	Processed metabolite abundance (as in GWAS)	Chen et al., Nat Genet (doi:10.1038/s41588-022-01270-1)
ebi-a-GCST90200905	GCST90200905	Glucose to glycerol ratio	8160	European	Plasma metabolites (Metabolon HD4; UPLC-MS/MS)	Processed metabolite abundance (as in GWAS)	Chen et al., Nat Genet (doi:10.1038/s41588-022-01270-1)
ebi-a-GCST90200906	GCST90200906	2'-deoxyuridine to cytidine ratio	7410	European	Plasma metabolites (Metabolon HD4; UPLC-MS/MS)	Processed metabolite abundance (as in GWAS)	Chen et al., Nat Genet (doi:10.1038/s41588-022-01270-1)
ebi-a-GCST90200907	GCST90200907	Retinol (Vitamin A) to linoleoyl-arachidonoyl-glycerol (18:2 to 20:4) [1] ratio	7617	European	Plasma metabolites (Metabolon HD4; UPLC-MS/MS)	Processed metabolite abundance (as in GWAS)	Chen et al., Nat Genet (doi:10.1038/s41588-022-01270-1)
ebi-a-GCST90200908	GCST90200908	Retinol (Vitamin A) to linoleoyl-arachidonoyl-glycerol (18:2 to 20:4) [2] ratio	7668	European	Plasma metabolites (Metabolon HD4; UPLC-MS/MS)	Processed metabolite abundance (as in GWAS)	Chen et al., Nat Genet (doi:10.1038/s41588-022-01270-1)
ebi-a-GCST90200909	GCST90200909	Uridine to 2'-deoxyuridine ratio	7873	European	Plasma metabolites (Metabolon HD4; UPLC-MS/MS)	Processed metabolite abundance (as in GWAS)	Chen et al., Nat Genet (doi:10.1038/s41588-022-01270-1)
ebi-a-GCST90200910	GCST90200910	Retinol (Vitamin A) to oleoyl-linoleoyl-glycerol (18:1 to 18:2) [2] ratio	7981	European	Plasma metabolites (Metabolon HD4; UPLC-MS/MS)	Processed metabolite abundance (as in GWAS)	Chen et al., Nat Genet (doi:10.1038/s41588-022-01270-1)
ebi-a-GCST90200911	GCST90200911	Tryptophan to pyruvate ratio	8224	European	Plasma metabolites (Metabolon HD4; UPLC-MS/MS)	Processed metabolite abundance (as in GWAS)	Chen et al., Nat Genet (doi:10.1038/s41588-022-01270-1)
ebi-a-GCST90200912	GCST90200912	tryptophan to tyrosine ratio	8226	European	Plasma metabolites (Metabolon HD4; UPLC-MS/MS)	Processed metabolite abundance (as in GWAS)	Chen et al., Nat Genet (doi:10.1038/s41588-022-01270-1)
ebi-a-GCST90200913	GCST90200913	Glucose to sucrose ratio	7695	European	Plasma metabolites (Metabolon HD4; UPLC-MS/MS)	Processed metabolite abundance (as in GWAS)	Chen et al., Nat Genet (doi:10.1038/s41588-022-01270-1)
ebi-a-GCST90200914	GCST90200914	Tyrosine to pyruvate ratio	8220	European	Plasma metabolites (Metabolon HD4; UPLC-MS/MS)	Processed metabolite abundance (as in GWAS)	Chen et al., Nat Genet (doi:10.1038/s41588-022-01270-1)
ebi-a-GCST90200915	GCST90200915	Glucose to fructose ratio	8214	European	Plasma metabolites (Metabolon HD4; UPLC-MS/MS)	Processed metabolite abundance (as in GWAS)	Chen et al., Nat Genet (doi:10.1038/s41588-022-01270-1)
ebi-a-GCST90200916	GCST90200916	Fructose to sucrose ratio	7719	European	Plasma metabolites (Metabolon HD4; UPLC-MS/MS)	Processed metabolite abundance (as in GWAS)	Chen et al., Nat Genet (doi:10.1038/s41588-022-01270-1)
ebi-a-GCST90200942	GCST90200942	Glutamate to pyruvate ratio	8188	European	Plasma metabolites (Metabolon HD4; UPLC-MS/MS)	Processed metabolite abundance (as in GWAS)	Chen et al., Nat Genet (doi:10.1038/s41588-022-01270-1)
ebi-a-GCST90200943	GCST90200943	Phosphate to EDTA ratio	8225	European	Plasma metabolites (Metabolon HD4; UPLC-MS/MS)	Processed metabolite abundance (as in GWAS)	Chen et al., Nat Genet (doi:10.1038/s41588-022-01270-1)
ebi-a-GCST90200944	GCST90200944	Alpha-ketoglutarate to pyruvate ratio	8272	European	Plasma metabolites (Metabolon HD4; UPLC-MS/MS)	Processed metabolite abundance (as in GWAS)	Chen et al., Nat Genet (doi:10.1038/s41588-022-01270-1)
ebi-a-GCST90200945	GCST90200945	Adenosine 5'-monophosphate (AMP) to EDTA ratio	8179	European	Plasma metabolites (Metabolon HD4; UPLC-MS/MS)	Processed metabolite abundance (as in GWAS)	Chen et al., Nat Genet (doi:10.1038/s41588-022-01270-1)
ebi-a-GCST90200946	GCST90200946	Glutamate to alanine ratio	8172	European	Plasma metabolites (Metabolon HD4; UPLC-MS/MS)	Processed metabolite abundance (as in GWAS)	Chen et al., Nat Genet (doi:10.1038/s41588-022-01270-1)
ebi-a-GCST90200947	GCST90200947	Adenosine 5'-diphosphate (ADP) to glucose ratio	4581	European	Plasma metabolites (Metabolon HD4; UPLC-MS/MS)	Processed metabolite abundance (as in GWAS)	Chen et al., Nat Genet (doi:10.1038/s41588-022-01270-1)
ebi-a-GCST90200948	GCST90200948	Adenosine 5'-diphosphate (ADP) to mannitol to sorbitol ratio	4566	European	Plasma metabolites (Metabolon HD4; UPLC-MS/MS)	Processed metabolite abundance (as in GWAS)	Chen et al., Nat Genet (doi:10.1038/s41588-022-01270-1)
ebi-a-GCST90200949	GCST90200949	Adenosine 5'-diphosphate (ADP) to N-acetylneuraminate ratio	4553	European	Plasma metabolites (Metabolon HD4; UPLC-MS/MS)	Processed metabolite abundance (as in GWAS)	Chen et al., Nat Genet (doi:10.1038/s41588-022-01270-1)
ebi-a-GCST90200950	GCST90200950	Glucose to mannitol to sorbitol ratio	8254	European	Plasma metabolites (Metabolon HD4; UPLC-MS/MS)	Processed metabolite abundance (as in GWAS)	Chen et al., Nat Genet (doi:10.1038/s41588-022-01270-1)
ebi-a-GCST90200951	GCST90200951	Mannose to fructose ratio	8202	European	Plasma metabolites (Metabolon HD4; UPLC-MS/MS)	Processed metabolite abundance (as in GWAS)	Chen et al., Nat Genet (doi:10.1038/s41588-022-01270-1)
ebi-a-GCST90200952	GCST90200952	Adenosine 5'-diphosphate (ADP) to cytidine ratio	4350	European	Plasma metabolites (Metabolon HD4; UPLC-MS/MS)	Processed metabolite abundance (as in GWAS)	Chen et al., Nat Genet (doi:10.1038/s41588-022-01270-1)
ebi-a-GCST90200953	GCST90200953	Glucose-to-mannose ratio	8191	European	Plasma metabolites (Metabolon HD4; UPLC-MS/MS)	Processed metabolite abundance (as in GWAS)	Chen et al., Nat Genet (doi:10.1038/s41588-022-01270-1)
ebi-a-GCST90200954	GCST90200954	Cytidine to N-acetylneuraminate ratio	7683	European	Plasma metabolites (Metabolon HD4; UPLC-MS/MS)	Processed metabolite abundance (as in GWAS)	Chen et al., Nat Genet (doi:10.1038/s41588-022-01270-1)
ebi-a-GCST90200955	GCST90200955	Adenosine 5'-diphosphate (ADP) to choline phosphate ratio	4560	European	Plasma metabolites (Metabolon HD4; UPLC-MS/MS)	Processed metabolite abundance (as in GWAS)	Chen et al., Nat Genet (doi:10.1038/s41588-022-01270-1)
ebi-a-GCST90200956	GCST90200956	Cytidine to N-acetylglucosamine to N-acetylgalactosamine ratio	7427	European	Plasma metabolites (Metabolon HD4; UPLC-MS/MS)	Processed metabolite abundance (as in GWAS)	Chen et al., Nat Genet (doi:10.1038/s41588-022-01270-1)
ebi-a-GCST90200957	GCST90200957	N-acetylneuraminate to N-acetylglucosamine to N-acetylgalactosamine ratio	7988	European	Plasma metabolites (Metabolon HD4; UPLC-MS/MS)	Processed metabolite abundance (as in GWAS)	Chen et al., Nat Genet (doi:10.1038/s41588-022-01270-1)
ebi-a-GCST90200958	GCST90200958	Adenosine 5'-diphosphate (ADP) to choline ratio	4560	European	Plasma metabolites (Metabolon HD4; UPLC-MS/MS)	Processed metabolite abundance (as in GWAS)	Chen et al., Nat Genet (doi:10.1038/s41588-022-01270-1)
ebi-a-GCST90200959	GCST90200959	Choline phosphate to choline ratio	8196	European	Plasma metabolites (Metabolon HD4; UPLC-MS/MS)	Processed metabolite abundance (as in GWAS)	Chen et al., Nat Genet (doi:10.1038/s41588-022-01270-1)
ebi-a-GCST90200960	GCST90200960	Choline phosphate to phosphoethanolamine ratio	8213	European	Plasma metabolites (Metabolon HD4; UPLC-MS/MS)	Processed metabolite abundance (as in GWAS)	Chen et al., Nat Genet (doi:10.1038/s41588-022-01270-1)
ebi-a-GCST90200961	GCST90200961	Adenosine 5'-diphosphate (ADP) to ornithine ratio	4566	European	Plasma metabolites (Metabolon HD4; UPLC-MS/MS)	Processed metabolite abundance (as in GWAS)	Chen et al., Nat Genet (doi:10.1038/s41588-022-01270-1)
ebi-a-GCST90200962	GCST90200962	Adenosine 5'-diphosphate (ADP) to glutamine ratio	4569	European	Plasma metabolites (Metabolon HD4; UPLC-MS/MS)	Processed metabolite abundance (as in GWAS)	Chen et al., Nat Genet (doi:10.1038/s41588-022-01270-1)
ebi-a-GCST90200844	GCST90200844	Aspartate to phosphate ratio	8297	European	Plasma metabolites (Metabolon HD4; UPLC-MS/MS)	Processed metabolite abundance (as in GWAS)	Chen et al., Nat Genet (doi:10.1038/s41588-022-01270-1)
ebi-a-GCST90200845	GCST90200845	Adenosine 5'-monophosphate (AMP) to citrate ratio	8193	European	Plasma metabolites (Metabolon HD4; UPLC-MS/MS)	Processed metabolite abundance (as in GWAS)	Chen et al., Nat Genet (doi:10.1038/s41588-022-01270-1)
ebi-a-GCST90200846	GCST90200846	Phenylalanine to phosphate ratio	8294	European	Plasma metabolites (Metabolon HD4; UPLC-MS/MS)	Processed metabolite abundance (as in GWAS)	Chen et al., Nat Genet (doi:10.1038/s41588-022-01270-1)
ebi-a-GCST90200847	GCST90200847	Phosphate to tryptophan ratio	8206	European	Plasma metabolites (Metabolon HD4; UPLC-MS/MS)	Processed metabolite abundance (as in GWAS)	Chen et al., Nat Genet (doi:10.1038/s41588-022-01270-1)
ebi-a-GCST90200848	GCST90200848	Adenosine 5'-monophosphate (AMP) to glutamine ratio	8196	European	Plasma metabolites (Metabolon HD4; UPLC-MS/MS)	Processed metabolite abundance (as in GWAS)	Chen et al., Nat Genet (doi:10.1038/s41588-022-01270-1)
ebi-a-GCST90200849	GCST90200849	Adenosine 5'-monophosphate (AMP) to threonine ratio	8173	European	Plasma metabolites (Metabolon HD4; UPLC-MS/MS)	Processed metabolite abundance (as in GWAS)	Chen et al., Nat Genet (doi:10.1038/s41588-022-01270-1)
ebi-a-GCST90200850	GCST90200850	Adenosine 5'-monophosphate (AMP) to tryptophan ratio	8180	European	Plasma metabolites (Metabolon HD4; UPLC-MS/MS)	Processed metabolite abundance (as in GWAS)	Chen et al., Nat Genet (doi:10.1038/s41588-022-01270-1)
ebi-a-GCST90200851	GCST90200851	Adenosine 5'-monophosphate (AMP) to glycine ratio	8195	European	Plasma metabolites (Metabolon HD4; UPLC-MS/MS)	Processed metabolite abundance (as in GWAS)	Chen et al., Nat Genet (doi:10.1038/s41588-022-01270-1)
ebi-a-GCST90200852	GCST90200852	Adenosine 5'-monophosphate (AMP) to arginine ratio	8185	European	Plasma metabolites (Metabolon HD4; UPLC-MS/MS)	Processed metabolite abundance (as in GWAS)	Chen et al., Nat Genet (doi:10.1038/s41588-022-01270-1)
ebi-a-GCST90200853	GCST90200853	Adenosine 5'-monophosphate (AMP) to tyrosine ratio	8193	European	Plasma metabolites (Metabolon HD4; UPLC-MS/MS)	Processed metabolite abundance (as in GWAS)	Chen et al., Nat Genet (doi:10.1038/s41588-022-01270-1)
ebi-a-GCST90200854	GCST90200854	Arginine to phosphate ratio	8297	European	Plasma metabolites (Metabolon HD4; UPLC-MS/MS)	Processed metabolite abundance (as in GWAS)	Chen et al., Nat Genet (doi:10.1038/s41588-022-01270-1)
ebi-a-GCST90200855	GCST90200855	Phosphate to threonine ratio	8226	European	Plasma metabolites (Metabolon HD4; UPLC-MS/MS)	Processed metabolite abundance (as in GWAS)	Chen et al., Nat Genet (doi:10.1038/s41588-022-01270-1)
ebi-a-GCST90200856	GCST90200856	Phosphate to glutamine ratio	8258	European	Plasma metabolites (Metabolon HD4; UPLC-MS/MS)	Processed metabolite abundance (as in GWAS)	Chen et al., Nat Genet (doi:10.1038/s41588-022-01270-1)
ebi-a-GCST90200857	GCST90200857	Adenosine 5'-monophosphate (AMP) to aspartate ratio	8205	European	Plasma metabolites (Metabolon HD4; UPLC-MS/MS)	Processed metabolite abundance (as in GWAS)	Chen et al., Nat Genet (doi:10.1038/s41588-022-01270-1)
ebi-a-GCST90200858	GCST90200858	Phosphate to tyrosine ratio	8226	European	Plasma metabolites (Metabolon HD4; UPLC-MS/MS)	Processed metabolite abundance (as in GWAS)	Chen et al., Nat Genet (doi:10.1038/s41588-022-01270-1)
ebi-a-GCST90200859	GCST90200859	Adenosine 5'-monophosphate (AMP) to asparagine ratio	8188	European	Plasma metabolites (Metabolon HD4; UPLC-MS/MS)	Processed metabolite abundance (as in GWAS)	Chen et al., Nat Genet (doi:10.1038/s41588-022-01270-1)
ebi-a-GCST90200860	GCST90200860	Adenosine 5'-monophosphate (AMP) to serine ratio	8194	European	Plasma metabolites (Metabolon HD4; UPLC-MS/MS)	Processed metabolite abundance (as in GWAS)	Chen et al., Nat Genet (doi:10.1038/s41588-022-01270-1)
ebi-a-GCST90200861	GCST90200861	Histidine to phosphate ratio	8294	European	Plasma metabolites (Metabolon HD4; UPLC-MS/MS)	Processed metabolite abundance (as in GWAS)	Chen et al., Nat Genet (doi:10.1038/s41588-022-01270-1)
ebi-a-GCST90200862	GCST90200862	Adenosine 5'-monophosphate (AMP) to methionine ratio	8194	European	Plasma metabolites (Metabolon HD4; UPLC-MS/MS)	Processed metabolite abundance (as in GWAS)	Chen et al., Nat Genet (doi:10.1038/s41588-022-01270-1)
ebi-a-GCST90200863	GCST90200863	Phosphate to serine ratio	8226	European	Plasma metabolites (Metabolon HD4; UPLC-MS/MS)	Processed metabolite abundance (as in GWAS)	Chen et al., Nat Genet (doi:10.1038/s41588-022-01270-1)
ebi-a-GCST90200864	GCST90200864	Methionine to phosphate ratio	8291	European	Plasma metabolites (Metabolon HD4; UPLC-MS/MS)	Processed metabolite abundance (as in GWAS)	Chen et al., Nat Genet (doi:10.1038/s41588-022-01270-1)
ebi-a-GCST90200865	GCST90200865	Adenosine 5'-monophosphate (AMP) to histidine ratio	8180	European	Plasma metabolites (Metabolon HD4; UPLC-MS/MS)	Processed metabolite abundance (as in GWAS)	Chen et al., Nat Genet (doi:10.1038/s41588-022-01270-1)
ebi-a-GCST90200866	GCST90200866	phosphate to asparagine ratio	8249	European	Plasma metabolites (Metabolon HD4; UPLC-MS/MS)	Processed metabolite abundance (as in GWAS)	Chen et al., Nat Genet (doi:10.1038/s41588-022-01270-1)
ebi-a-GCST90200917	GCST90200917	Alpha-ketobutyrate to 3-methyl-2-oxobutyrate ratio	8133	European	Plasma metabolites (Metabolon HD4; UPLC-MS/MS)	Processed metabolite abundance (as in GWAS)	Chen et al., Nat Genet (doi:10.1038/s41588-022-01270-1)
ebi-a-GCST90200918	GCST90200918	N-palmitoyl-sphingosine (d18:1 to 16:0) to N-palmitoyl-sphinganine (d18:0 to 16:0) ratio	8155	European	Plasma metabolites (Metabolon HD4; UPLC-MS/MS)	Processed metabolite abundance (as in GWAS)	Chen et al., Nat Genet (doi:10.1038/s41588-022-01270-1)
ebi-a-GCST90200919	GCST90200919	Caffeine to theophylline ratio	7756	European	Plasma metabolites (Metabolon HD4; UPLC-MS/MS)	Processed metabolite abundance (as in GWAS)	Chen et al., Nat Genet (doi:10.1038/s41588-022-01270-1)
ebi-a-GCST90200920	GCST90200920	Mannose to glycerol ratio	8168	European	Plasma metabolites (Metabolon HD4; UPLC-MS/MS)	Processed metabolite abundance (as in GWAS)	Chen et al., Nat Genet (doi:10.1038/s41588-022-01270-1)
ebi-a-GCST90200921	GCST90200921	Mannose to mannitol to sorbitol ratio	8208	European	Plasma metabolites (Metabolon HD4; UPLC-MS/MS)	Processed metabolite abundance (as in GWAS)	Chen et al., Nat Genet (doi:10.1038/s41588-022-01270-1)
ebi-a-GCST90200922	GCST90200922	Alpha-ketobutyrate to pyruvate ratio	8129	European	Plasma metabolites (Metabolon HD4; UPLC-MS/MS)	Processed metabolite abundance (as in GWAS)	Chen et al., Nat Genet (doi:10.1038/s41588-022-01270-1)
ebi-a-GCST90200923	GCST90200923	Glycerol to mannitol to sorbitol ratio	8153	European	Plasma metabolites (Metabolon HD4; UPLC-MS/MS)	Processed metabolite abundance (as in GWAS)	Chen et al., Nat Genet (doi:10.1038/s41588-022-01270-1)
ebi-a-GCST90200924	GCST90200924	Alpha-tocopherol to glycerol ratio	8158	European	Plasma metabolites (Metabolon HD4; UPLC-MS/MS)	Processed metabolite abundance (as in GWAS)	Chen et al., Nat Genet (doi:10.1038/s41588-022-01270-1)
ebi-a-GCST90200925	GCST90200925	Caffeine to theobromine ratio	7952	European	Plasma metabolites (Metabolon HD4; UPLC-MS/MS)	Processed metabolite abundance (as in GWAS)	Chen et al., Nat Genet (doi:10.1038/s41588-022-01270-1)
ebi-a-GCST90200926	GCST90200926	N-stearoyl-sphingosine (d18:1 to 18:0) to N-palmitoyl-sphinganine (d18:0 to 16:0) ratio	8159	European	Plasma metabolites (Metabolon HD4; UPLC-MS/MS)	Processed metabolite abundance (as in GWAS)	Chen et al., Nat Genet (doi:10.1038/s41588-022-01270-1)
ebi-a-GCST90200927	GCST90200927	Theophylline to theobromine ratio	7858	European	Plasma metabolites (Metabolon HD4; UPLC-MS/MS)	Processed metabolite abundance (as in GWAS)	Chen et al., Nat Genet (doi:10.1038/s41588-022-01270-1)
ebi-a-GCST90200928	GCST90200928	N-palmitoyl-sphingosine (d18:1 to 16:0) to N-stearoyl-sphingosine (d18:1 to 18:0) ratio	8191	European	Plasma metabolites (Metabolon HD4; UPLC-MS/MS)	Processed metabolite abundance (as in GWAS)	Chen et al., Nat Genet (doi:10.1038/s41588-022-01270-1)
ebi-a-GCST90200929	GCST90200929	Glycerol to carnitine ratio	8235	European	Plasma metabolites (Metabolon HD4; UPLC-MS/MS)	Processed metabolite abundance (as in GWAS)	Chen et al., Nat Genet (doi:10.1038/s41588-022-01270-1)
ebi-a-GCST90200930	GCST90200930	Carnitine to acetylcarnitine (C2) ratio	8206	European	Plasma metabolites (Metabolon HD4; UPLC-MS/MS)	Processed metabolite abundance (as in GWAS)	Chen et al., Nat Genet (doi:10.1038/s41588-022-01270-1)
ebi-a-GCST90200931	GCST90200931	Glycerol to sulfate ratio	8176	European	Plasma metabolites (Metabolon HD4; UPLC-MS/MS)	Processed metabolite abundance (as in GWAS)	Chen et al., Nat Genet (doi:10.1038/s41588-022-01270-1)
ebi-a-GCST90200932	GCST90200932	Glycerol to palmitoylcarnitine (C16) ratio	8165	European	Plasma metabolites (Metabolon HD4; UPLC-MS/MS)	Processed metabolite abundance (as in GWAS)	Chen et al., Nat Genet (doi:10.1038/s41588-022-01270-1)
ebi-a-GCST90200933	GCST90200933	Alpha-ketoglutarate to proline ratio	8273	European	Plasma metabolites (Metabolon HD4; UPLC-MS/MS)	Processed metabolite abundance (as in GWAS)	Chen et al., Nat Genet (doi:10.1038/s41588-022-01270-1)
ebi-a-GCST90200934	GCST90200934	Acetylcarnitine (C2) to propionylcarnitine (C3) ratio	8200	European	Plasma metabolites (Metabolon HD4; UPLC-MS/MS)	Processed metabolite abundance (as in GWAS)	Chen et al., Nat Genet (doi:10.1038/s41588-022-01270-1)
ebi-a-GCST90200935	GCST90200935	Carnitine to propionylcarnitine (C3) ratio	8185	European	Plasma metabolites (Metabolon HD4; UPLC-MS/MS)	Processed metabolite abundance (as in GWAS)	Chen et al., Nat Genet (doi:10.1038/s41588-022-01270-1)
ebi-a-GCST90200936	GCST90200936	Succinate to proline ratio	8209	European	Plasma metabolites (Metabolon HD4; UPLC-MS/MS)	Processed metabolite abundance (as in GWAS)	Chen et al., Nat Genet (doi:10.1038/s41588-022-01270-1)
ebi-a-GCST90200937	GCST90200937	Alpha-ketoglutarate to trans-4-hydroxyproline ratio	8272	European	Plasma metabolites (Metabolon HD4; UPLC-MS/MS)	Processed metabolite abundance (as in GWAS)	Chen et al., Nat Genet (doi:10.1038/s41588-022-01270-1)
ebi-a-GCST90200938	GCST90200938	Alpha-ketoglutarate to alanine ratio	8272	European	Plasma metabolites (Metabolon HD4; UPLC-MS/MS)	Processed metabolite abundance (as in GWAS)	Chen et al., Nat Genet (doi:10.1038/s41588-022-01270-1)
ebi-a-GCST90200939	GCST90200939	Proline to trans-4-hydroxyproline ratio	8194	European	Plasma metabolites (Metabolon HD4; UPLC-MS/MS)	Processed metabolite abundance (as in GWAS)	Chen et al., Nat Genet (doi:10.1038/s41588-022-01270-1)
ebi-a-GCST90200940	GCST90200940	Adenosine 5'-diphosphate (ADP) to EDTA ratio	4563	European	Plasma metabolites (Metabolon HD4; UPLC-MS/MS)	Processed metabolite abundance (as in GWAS)	Chen et al., Nat Genet (doi:10.1038/s41588-022-01270-1)
ebi-a-GCST90200941	GCST90200941	Succinate to trans-4-hydroxyproline ratio	8198	European	Plasma metabolites (Metabolon HD4; UPLC-MS/MS)	Processed metabolite abundance (as in GWAS)	Chen et al., Nat Genet (doi:10.1038/s41588-022-01270-1)
ebi-a-GCST90200867	GCST90200867	Adenosine 5'-monophosphate (AMP) to isoleucine ratio	8200	European	Plasma metabolites (Metabolon HD4; UPLC-MS/MS)	Processed metabolite abundance (as in GWAS)	Chen et al., Nat Genet (doi:10.1038/s41588-022-01270-1)
ebi-a-GCST90200868	GCST90200868	Isoleucine to phosphate ratio	8298	European	Plasma metabolites (Metabolon HD4; UPLC-MS/MS)	Processed metabolite abundance (as in GWAS)	Chen et al., Nat Genet (doi:10.1038/s41588-022-01270-1)
ebi-a-GCST90200869	GCST90200869	Adenosine 5'-monophosphate (AMP) to valine ratio	8225	European	Plasma metabolites (Metabolon HD4; UPLC-MS/MS)	Processed metabolite abundance (as in GWAS)	Chen et al., Nat Genet (doi:10.1038/s41588-022-01270-1)
ebi-a-GCST90200870	GCST90200870	Adenosine 5'-monophosphate (AMP) to acetoacetate ratio	6773	European	Plasma metabolites (Metabolon HD4; UPLC-MS/MS)	Processed metabolite abundance (as in GWAS)	Chen et al., Nat Genet (doi:10.1038/s41588-022-01270-1)
ebi-a-GCST90200871	GCST90200871	Adenosine 5'-monophosphate (AMP) to cysteine ratio	8177	European	Plasma metabolites (Metabolon HD4; UPLC-MS/MS)	Processed metabolite abundance (as in GWAS)	Chen et al., Nat Genet (doi:10.1038/s41588-022-01270-1)
ebi-a-GCST90200872	GCST90200872	Phosphate to cysteine ratio	8195	European	Plasma metabolites (Metabolon HD4; UPLC-MS/MS)	Processed metabolite abundance (as in GWAS)	Chen et al., Nat Genet (doi:10.1038/s41588-022-01270-1)
ebi-a-GCST90200873	GCST90200873	Cortisol to 4-cholesten-3-one ratio	7027	European	Plasma metabolites (Metabolon HD4; UPLC-MS/MS)	Processed metabolite abundance (as in GWAS)	Chen et al., Nat Genet (doi:10.1038/s41588-022-01270-1)
ebi-a-GCST90200874	GCST90200874	Cysteinylglycine to taurine ratio	8193	European	Plasma metabolites (Metabolon HD4; UPLC-MS/MS)	Processed metabolite abundance (as in GWAS)	Chen et al., Nat Genet (doi:10.1038/s41588-022-01270-1)
ebi-a-GCST90200875	GCST90200875	Cysteinylglycine to glutamate ratio	8197	European	Plasma metabolites (Metabolon HD4; UPLC-MS/MS)	Processed metabolite abundance (as in GWAS)	Chen et al., Nat Genet (doi:10.1038/s41588-022-01270-1)
ebi-a-GCST90200876	GCST90200876	Cortisone to 4-cholesten-3-one ratio	6971	European	Plasma metabolites (Metabolon HD4; UPLC-MS/MS)	Processed metabolite abundance (as in GWAS)	Chen et al., Nat Genet (doi:10.1038/s41588-022-01270-1)
ebi-a-GCST90200877	GCST90200877	Taurine to glutamate ratio	8220	European	Plasma metabolites (Metabolon HD4; UPLC-MS/MS)	Processed metabolite abundance (as in GWAS)	Chen et al., Nat Genet (doi:10.1038/s41588-022-01270-1)
ebi-a-GCST90200878	GCST90200878	Glutarate (C5-DC) to caprylate (8:0) ratio	7685	European	Plasma metabolites (Metabolon HD4; UPLC-MS/MS)	Processed metabolite abundance (as in GWAS)	Chen et al., Nat Genet (doi:10.1038/s41588-022-01270-1)
ebi-a-GCST90200879	GCST90200879	Adenosine 5'-monophosphate (AMP) to glutamate ratio	8213	European	Plasma metabolites (Metabolon HD4; UPLC-MS/MS)	Processed metabolite abundance (as in GWAS)	Chen et al., Nat Genet (doi:10.1038/s41588-022-01270-1)
ebi-a-GCST90200880	GCST90200880	Glutarate (C5-DC) to salicylate ratio	7684	European	Plasma metabolites (Metabolon HD4; UPLC-MS/MS)	Processed metabolite abundance (as in GWAS)	Chen et al., Nat Genet (doi:10.1038/s41588-022-01270-1)
ebi-a-GCST90200881	GCST90200881	Aspartate to N-acetylglucosamine to N-acetylgalactosamine ratio	7899	European	Plasma metabolites (Metabolon HD4; UPLC-MS/MS)	Processed metabolite abundance (as in GWAS)	Chen et al., Nat Genet (doi:10.1038/s41588-022-01270-1)
ebi-a-GCST90200882	GCST90200882	Aspartate to mannose ratio	8162	European	Plasma metabolites (Metabolon HD4; UPLC-MS/MS)	Processed metabolite abundance (as in GWAS)	Chen et al., Nat Genet (doi:10.1038/s41588-022-01270-1)
ebi-a-GCST90200883	GCST90200883	Phosphate to acetoacetate ratio	6791	European	Plasma metabolites (Metabolon HD4; UPLC-MS/MS)	Processed metabolite abundance (as in GWAS)	Chen et al., Nat Genet (doi:10.1038/s41588-022-01270-1)
ebi-a-GCST90200884	GCST90200884	Mannose to N-acetylglucosamine to N-acetylgalactosamine ratio	7907	European	Plasma metabolites (Metabolon HD4; UPLC-MS/MS)	Processed metabolite abundance (as in GWAS)	Chen et al., Nat Genet (doi:10.1038/s41588-022-01270-1)
ebi-a-GCST90200885	GCST90200885	Phenylpyruvate to citrate ratio	8177	European	Plasma metabolites (Metabolon HD4; UPLC-MS/MS)	Processed metabolite abundance (as in GWAS)	Chen et al., Nat Genet (doi:10.1038/s41588-022-01270-1)
ebi-a-GCST90200886	GCST90200886	Phenylpyruvate to 4-hydroxyphenylpyruvate ratio	7829	European	Plasma metabolites (Metabolon HD4; UPLC-MS/MS)	Processed metabolite abundance (as in GWAS)	Chen et al., Nat Genet (doi:10.1038/s41588-022-01270-1)
ebi-a-GCST90200887	GCST90200887	Cholesterol to cortisol ratio	8211	European	Plasma metabolites (Metabolon HD4; UPLC-MS/MS)	Processed metabolite abundance (as in GWAS)	Chen et al., Nat Genet (doi:10.1038/s41588-022-01270-1)
ebi-a-GCST90200888	GCST90200888	Citrate to 4-hydroxyphenylpyruvate ratio	7851	European	Plasma metabolites (Metabolon HD4; UPLC-MS/MS)	Processed metabolite abundance (as in GWAS)	Chen et al., Nat Genet (doi:10.1038/s41588-022-01270-1)
ebi-a-GCST90200889	GCST90200889	Cholesterol to taurocholate ratio	7611	European	Plasma metabolites (Metabolon HD4; UPLC-MS/MS)	Processed metabolite abundance (as in GWAS)	Chen et al., Nat Genet (doi:10.1038/s41588-022-01270-1)
ebi-a-GCST90200890	GCST90200890	Cortisol to taurocholate ratio	7610	European	Plasma metabolites (Metabolon HD4; UPLC-MS/MS)	Processed metabolite abundance (as in GWAS)	Chen et al., Nat Genet (doi:10.1038/s41588-022-01270-1)
ebi-a-GCST90200891	GCST90200891	Salicylate to caprylate (8:0) ratio	8068	European	Plasma metabolites (Metabolon HD4; UPLC-MS/MS)	Processed metabolite abundance (as in GWAS)	Chen et al., Nat Genet (doi:10.1038/s41588-022-01270-1)
ebi-a-GCST90200223	GCST90200223	4-methylhexanoylglutamine levels	5576	European	Plasma metabolites (Metabolon HD4; UPLC-MS/MS)	Processed metabolite abundance (as in GWAS)	Chen et al., Nat Genet (doi:10.1038/s41588-022-01270-1)
ebi-a-GCST90200224	GCST90200224	2-ketocaprylate levels	8240	European	Plasma metabolites (Metabolon HD4; UPLC-MS/MS)	Processed metabolite abundance (as in GWAS)	Chen et al., Nat Genet (doi:10.1038/s41588-022-01270-1)
ebi-a-GCST90200225	GCST90200225	3-hydroxy-2-methylpyridine sulfate levels	7446	European	Plasma metabolites (Metabolon HD4; UPLC-MS/MS)	Processed metabolite abundance (as in GWAS)	Chen et al., Nat Genet (doi:10.1038/s41588-022-01270-1)
ebi-a-GCST90200226	GCST90200226	5-hydroxy-2-methylpyridine sulfate levels	6977	European	Plasma metabolites (Metabolon HD4; UPLC-MS/MS)	Processed metabolite abundance (as in GWAS)	Chen et al., Nat Genet (doi:10.1038/s41588-022-01270-1)
ebi-a-GCST90200227	GCST90200227	3-ethylcatechol sulfate (2) levels	4814	European	Plasma metabolites (Metabolon HD4; UPLC-MS/MS)	Processed metabolite abundance (as in GWAS)	Chen et al., Nat Genet (doi:10.1038/s41588-022-01270-1)
ebi-a-GCST90200228	GCST90200228	3-hydroxyhexanoylcarnitine (1) levels	8227	European	Plasma metabolites (Metabolon HD4; UPLC-MS/MS)	Processed metabolite abundance (as in GWAS)	Chen et al., Nat Genet (doi:10.1038/s41588-022-01270-1)
ebi-a-GCST90200229	GCST90200229	2,6-dihydroxybenzoic acid levels	8269	European	Plasma metabolites (Metabolon HD4; UPLC-MS/MS)	Processed metabolite abundance (as in GWAS)	Chen et al., Nat Genet (doi:10.1038/s41588-022-01270-1)
ebi-a-GCST90200230	GCST90200230	3-ethylcatechol sulfate (1) levels	7062	European	Plasma metabolites (Metabolon HD4; UPLC-MS/MS)	Processed metabolite abundance (as in GWAS)	Chen et al., Nat Genet (doi:10.1038/s41588-022-01270-1)
ebi-a-GCST90200231	GCST90200231	Lithocholate sulfate (1) levels	7891	European	Plasma metabolites (Metabolon HD4; UPLC-MS/MS)	Processed metabolite abundance (as in GWAS)	Chen et al., Nat Genet (doi:10.1038/s41588-022-01270-1)
ebi-a-GCST90200232	GCST90200232	4-acetylcatechol sulfate (1) levels	7565	European	Plasma metabolites (Metabolon HD4; UPLC-MS/MS)	Processed metabolite abundance (as in GWAS)	Chen et al., Nat Genet (doi:10.1038/s41588-022-01270-1)
ebi-a-GCST90200233	GCST90200233	2,3-dihydroxy-5-methylthio-4-pentenoate (dmtpa) levels	8225	European	Plasma metabolites (Metabolon HD4; UPLC-MS/MS)	Processed metabolite abundance (as in GWAS)	Chen et al., Nat Genet (doi:10.1038/s41588-022-01270-1)
ebi-a-GCST90200234	GCST90200234	Picolinoylglycine levels	7862	European	Plasma metabolites (Metabolon HD4; UPLC-MS/MS)	Processed metabolite abundance (as in GWAS)	Chen et al., Nat Genet (doi:10.1038/s41588-022-01270-1)
ebi-a-GCST90200235	GCST90200235	Succinoyltaurine levels	7897	European	Plasma metabolites (Metabolon HD4; UPLC-MS/MS)	Processed metabolite abundance (as in GWAS)	Chen et al., Nat Genet (doi:10.1038/s41588-022-01270-1)
ebi-a-GCST90200236	GCST90200236	Undecenoylcarnitine (C11:1) levels	8253	European	Plasma metabolites (Metabolon HD4; UPLC-MS/MS)	Processed metabolite abundance (as in GWAS)	Chen et al., Nat Genet (doi:10.1038/s41588-022-01270-1)
ebi-a-GCST90200237	GCST90200237	Palmitoyl-sphingosine-phosphoethanolamine (d18:1/16:0) levels	8140	European	Plasma metabolites (Metabolon HD4; UPLC-MS/MS)	Processed metabolite abundance (as in GWAS)	Chen et al., Nat Genet (doi:10.1038/s41588-022-01270-1)
ebi-a-GCST90200238	GCST90200238	Pregnenetriol disulfate levels	8228	European	Plasma metabolites (Metabolon HD4; UPLC-MS/MS)	Processed metabolite abundance (as in GWAS)	Chen et al., Nat Genet (doi:10.1038/s41588-022-01270-1)
ebi-a-GCST90200239	GCST90200239	Tetradecadienedioate (C14:2-DC) levels	7857	European	Plasma metabolites (Metabolon HD4; UPLC-MS/MS)	Processed metabolite abundance (as in GWAS)	Chen et al., Nat Genet (doi:10.1038/s41588-022-01270-1)
ebi-a-GCST90200240	GCST90200240	Hydroxy-N6,N6,N6-trimethyllysine levels	8190	European	Plasma metabolites (Metabolon HD4; UPLC-MS/MS)	Processed metabolite abundance (as in GWAS)	Chen et al., Nat Genet (doi:10.1038/s41588-022-01270-1)
ebi-a-GCST90200241	GCST90200241	Pregnenetriol sulfate levels	8233	European	Plasma metabolites (Metabolon HD4; UPLC-MS/MS)	Processed metabolite abundance (as in GWAS)	Chen et al., Nat Genet (doi:10.1038/s41588-022-01270-1)
ebi-a-GCST90200242	GCST90200242	Taurochenodeoxycholic acid 3-sulfate levels	7157	European	Plasma metabolites (Metabolon HD4; UPLC-MS/MS)	Processed metabolite abundance (as in GWAS)	Chen et al., Nat Genet (doi:10.1038/s41588-022-01270-1)
ebi-a-GCST90200243	GCST90200243	Hydroxypalmitoyl sphingomyelin (d18:1/16:0(OH)) levels	8260	European	Plasma metabolites (Metabolon HD4; UPLC-MS/MS)	Processed metabolite abundance (as in GWAS)	Chen et al., Nat Genet (doi:10.1038/s41588-022-01270-1)
ebi-a-GCST90200244	GCST90200244	5-hydroxymethyl-2-furoylcarnitine levels	4803	European	Plasma metabolites (Metabolon HD4; UPLC-MS/MS)	Processed metabolite abundance (as in GWAS)	Chen et al., Nat Genet (doi:10.1038/s41588-022-01270-1)
ebi-a-GCST90200245	GCST90200245	Eicosenedioate (C20:1-DC) levels	7861	European	Plasma metabolites (Metabolon HD4; UPLC-MS/MS)	Processed metabolite abundance (as in GWAS)	Chen et al., Nat Genet (doi:10.1038/s41588-022-01270-1)
ebi-a-GCST90200246	GCST90200246	3-hydroxydecanoylcarnitine levels	8237	European	Plasma metabolites (Metabolon HD4; UPLC-MS/MS)	Processed metabolite abundance (as in GWAS)	Chen et al., Nat Genet (doi:10.1038/s41588-022-01270-1)
ebi-a-GCST90200247	GCST90200247	Levulinoylcarnitine levels	7197	European	Plasma metabolites (Metabolon HD4; UPLC-MS/MS)	Processed metabolite abundance (as in GWAS)	Chen et al., Nat Genet (doi:10.1038/s41588-022-01270-1)
ebi-a-GCST90200412	GCST90200412	Glutamate levels	8287	European	Plasma metabolites (Metabolon HD4; UPLC-MS/MS)	Processed metabolite abundance (as in GWAS)	Chen et al., Nat Genet (doi:10.1038/s41588-022-01270-1)
ebi-a-GCST90200413	GCST90200413	2'-deoxyuridine levels	7915	European	Plasma metabolites (Metabolon HD4; UPLC-MS/MS)	Processed metabolite abundance (as in GWAS)	Chen et al., Nat Genet (doi:10.1038/s41588-022-01270-1)
ebi-a-GCST90200414	GCST90200414	Myristate (14:0) levels	8282	European	Plasma metabolites (Metabolon HD4; UPLC-MS/MS)	Processed metabolite abundance (as in GWAS)	Chen et al., Nat Genet (doi:10.1038/s41588-022-01270-1)
ebi-a-GCST90200415	GCST90200415	Serine levels	8271	European	Plasma metabolites (Metabolon HD4; UPLC-MS/MS)	Processed metabolite abundance (as in GWAS)	Chen et al., Nat Genet (doi:10.1038/s41588-022-01270-1)
ebi-a-GCST90200416	GCST90200416	Trans-urocanate levels	8198	European	Plasma metabolites (Metabolon HD4; UPLC-MS/MS)	Processed metabolite abundance (as in GWAS)	Chen et al., Nat Genet (doi:10.1038/s41588-022-01270-1)
ebi-a-GCST90200417	GCST90200417	Urea levels	8238	European	Plasma metabolites (Metabolon HD4; UPLC-MS/MS)	Processed metabolite abundance (as in GWAS)	Chen et al., Nat Genet (doi:10.1038/s41588-022-01270-1)
ebi-a-GCST90200418	GCST90200418	Pyridoxal levels	8021	European	Plasma metabolites (Metabolon HD4; UPLC-MS/MS)	Processed metabolite abundance (as in GWAS)	Chen et al., Nat Genet (doi:10.1038/s41588-022-01270-1)
ebi-a-GCST90200419	GCST90200419	Glutamine levels	8253	European	Plasma metabolites (Metabolon HD4; UPLC-MS/MS)	Processed metabolite abundance (as in GWAS)	Chen et al., Nat Genet (doi:10.1038/s41588-022-01270-1)
ebi-a-GCST90200420	GCST90200420	Taurine levels	8219	European	Plasma metabolites (Metabolon HD4; UPLC-MS/MS)	Processed metabolite abundance (as in GWAS)	Chen et al., Nat Genet (doi:10.1038/s41588-022-01270-1)
ebi-a-GCST90200421	GCST90200421	Salicylate levels	8191	European	Plasma metabolites (Metabolon HD4; UPLC-MS/MS)	Processed metabolite abundance (as in GWAS)	Chen et al., Nat Genet (doi:10.1038/s41588-022-01270-1)
ebi-a-GCST90199621	GCST90199621	Carnitine levels	8192	European	Plasma metabolites (Metabolon HD4; UPLC-MS/MS)	Processed metabolite abundance (as in GWAS)	Chen et al., Nat Genet (doi:10.1038/s41588-022-01270-1)
ebi-a-GCST90200778	GCST90200778	Pyruvate to 3-methyl-2-oxobutyrate ratio	8193	European	Plasma metabolites (Metabolon HD4; UPLC-MS/MS)	Processed metabolite abundance (as in GWAS)	Chen et al., Nat Genet (doi:10.1038/s41588-022-01270-1)
ebi-a-GCST90200779	GCST90200779	Pyruvate to N-acetylneuraminate ratio	8194	European	Plasma metabolites (Metabolon HD4; UPLC-MS/MS)	Processed metabolite abundance (as in GWAS)	Chen et al., Nat Genet (doi:10.1038/s41588-022-01270-1)
ebi-a-GCST90200780	GCST90200780	Alanine to pyruvate ratio	8250	European	Plasma metabolites (Metabolon HD4; UPLC-MS/MS)	Processed metabolite abundance (as in GWAS)	Chen et al., Nat Genet (doi:10.1038/s41588-022-01270-1)
ebi-a-GCST90200781	GCST90200781	Glucose to maltose ratio	6308	European	Plasma metabolites (Metabolon HD4; UPLC-MS/MS)	Processed metabolite abundance (as in GWAS)	Chen et al., Nat Genet (doi:10.1038/s41588-022-01270-1)
ebi-a-GCST90200782	GCST90200782	Mannose to trans-4-hydroxyproline ratio	8194	European	Plasma metabolites (Metabolon HD4; UPLC-MS/MS)	Processed metabolite abundance (as in GWAS)	Chen et al., Nat Genet (doi:10.1038/s41588-022-01270-1)
ebi-a-GCST90200783	GCST90200783	Mannose to S-methylcysteine ratio	8182	European	Plasma metabolites (Metabolon HD4; UPLC-MS/MS)	Processed metabolite abundance (as in GWAS)	Chen et al., Nat Genet (doi:10.1038/s41588-022-01270-1)
ebi-a-GCST90200784	GCST90200784	Glutamate to cysteine ratio	8199	European	Plasma metabolites (Metabolon HD4; UPLC-MS/MS)	Processed metabolite abundance (as in GWAS)	Chen et al., Nat Genet (doi:10.1038/s41588-022-01270-1)
ebi-a-GCST90200835	GCST90200835	Adenosine 5'-diphosphate (ADP) to glycerol ratio	4575	European	Plasma metabolites (Metabolon HD4; UPLC-MS/MS)	Processed metabolite abundance (as in GWAS)	Chen et al., Nat Genet (doi:10.1038/s41588-022-01270-1)
ebi-a-GCST90200836	GCST90200836	Glycerol to glycerol 3-phosphate ratio	8188	European	Plasma metabolites (Metabolon HD4; UPLC-MS/MS)	Processed metabolite abundance (as in GWAS)	Chen et al., Nat Genet (doi:10.1038/s41588-022-01270-1)
ebi-a-GCST90200837	GCST90200837	Adenosine 5'-diphosphate (ADP) to glutamate ratio	4556	European	Plasma metabolites (Metabolon HD4; UPLC-MS/MS)	Processed metabolite abundance (as in GWAS)	Chen et al., Nat Genet (doi:10.1038/s41588-022-01270-1)
ebi-a-GCST90200838	GCST90200838	Phosphate to glutamate ratio	8211	European	Plasma metabolites (Metabolon HD4; UPLC-MS/MS)	Processed metabolite abundance (as in GWAS)	Chen et al., Nat Genet (doi:10.1038/s41588-022-01270-1)
ebi-a-GCST90200839	GCST90200839	Adenosine 5'-diphosphate (ADP) to aspartate ratio	4563	European	Plasma metabolites (Metabolon HD4; UPLC-MS/MS)	Processed metabolite abundance (as in GWAS)	Chen et al., Nat Genet (doi:10.1038/s41588-022-01270-1)
ebi-a-GCST90200840	GCST90200840	Adenosine 5'-diphosphate (ADP) to flavin adenine dinucleotide (FAD) ratio	3441	European	Plasma metabolites (Metabolon HD4; UPLC-MS/MS)	Processed metabolite abundance (as in GWAS)	Chen et al., Nat Genet (doi:10.1038/s41588-022-01270-1)
ebi-a-GCST90200841	GCST90200841	Adenosine 5'-diphosphate (ADP) to oxalate (ethanedioate) ratio	4556	European	Plasma metabolites (Metabolon HD4; UPLC-MS/MS)	Processed metabolite abundance (as in GWAS)	Chen et al., Nat Genet (doi:10.1038/s41588-022-01270-1)
ebi-a-GCST90200842	GCST90200842	Citrate to oxalate (ethanedioate) ratio	8097	European	Plasma metabolites (Metabolon HD4; UPLC-MS/MS)	Processed metabolite abundance (as in GWAS)	Chen et al., Nat Genet (doi:10.1038/s41588-022-01270-1)
ebi-a-GCST90200843	GCST90200843	Adenosine 5'-monophosphate (AMP) to flavin adenine dinucleotide (FAD) ratio	6188	European	Plasma metabolites (Metabolon HD4; UPLC-MS/MS)	Processed metabolite abundance (as in GWAS)	Chen et al., Nat Genet (doi:10.1038/s41588-022-01270-1)
ebi-a-GCST90200785	GCST90200785	Cysteine to 5-oxoproline ratio	8203	European	Plasma metabolites (Metabolon HD4; UPLC-MS/MS)	Processed metabolite abundance (as in GWAS)	Chen et al., Nat Genet (doi:10.1038/s41588-022-01270-1)
ebi-a-GCST90200786	GCST90200786	Cysteine to alanine ratio	8220	European	Plasma metabolites (Metabolon HD4; UPLC-MS/MS)	Processed metabolite abundance (as in GWAS)	Chen et al., Nat Genet (doi:10.1038/s41588-022-01270-1)
ebi-a-GCST90200787	GCST90200787	Glutamine to asparagine ratio	8251	European	Plasma metabolites (Metabolon HD4; UPLC-MS/MS)	Processed metabolite abundance (as in GWAS)	Chen et al., Nat Genet (doi:10.1038/s41588-022-01270-1)
ebi-a-GCST90200788	GCST90200788	5-oxoproline to citrate ratio	8256	European	Plasma metabolites (Metabolon HD4; UPLC-MS/MS)	Processed metabolite abundance (as in GWAS)	Chen et al., Nat Genet (doi:10.1038/s41588-022-01270-1)
ebi-a-GCST90200789	GCST90200789	Alpha-tocopherol to sulfate ratio	8201	European	Plasma metabolites (Metabolon HD4; UPLC-MS/MS)	Processed metabolite abundance (as in GWAS)	Chen et al., Nat Genet (doi:10.1038/s41588-022-01270-1)
ebi-a-GCST90200790	GCST90200790	Thyroxine to taurocholate ratio	7615	European	Plasma metabolites (Metabolon HD4; UPLC-MS/MS)	Processed metabolite abundance (as in GWAS)	Chen et al., Nat Genet (doi:10.1038/s41588-022-01270-1)
ebi-a-GCST90200791	GCST90200791	Creatine to carnitine ratio	8235	European	Plasma metabolites (Metabolon HD4; UPLC-MS/MS)	Processed metabolite abundance (as in GWAS)	Chen et al., Nat Genet (doi:10.1038/s41588-022-01270-1)
ebi-a-GCST90200792	GCST90200792	Carnitine to palmitoylcarnitine (C16) ratio	8146	European	Plasma metabolites (Metabolon HD4; UPLC-MS/MS)	Processed metabolite abundance (as in GWAS)	Chen et al., Nat Genet (doi:10.1038/s41588-022-01270-1)
ebi-a-GCST90200793	GCST90200793	Glycolithocholate to glycolithocholate sulfate ratio	7043	European	Plasma metabolites (Metabolon HD4; UPLC-MS/MS)	Processed metabolite abundance (as in GWAS)	Chen et al., Nat Genet (doi:10.1038/s41588-022-01270-1)
ebi-a-GCST90200794	GCST90200794	Oleoyl-linoleoyl-glycerol (18:1 to 18:2) [2] to linoleoyl-arachidonoyl-glycerol (18:2 to 20:4) [1] ratio	7620	European	Plasma metabolites (Metabolon HD4; UPLC-MS/MS)	Processed metabolite abundance (as in GWAS)	Chen et al., Nat Genet (doi:10.1038/s41588-022-01270-1)
ebi-a-GCST90200795	GCST90200795	Oleoyl-linoleoyl-glycerol (18:1 to 18:2) [2] to linoleoyl-arachidonoyl-glycerol (18:2 to 20:4) [2] ratio	7615	European	Plasma metabolites (Metabolon HD4; UPLC-MS/MS)	Processed metabolite abundance (as in GWAS)	Chen et al., Nat Genet (doi:10.1038/s41588-022-01270-1)
ebi-a-GCST90200796	GCST90200796	Spermidine to (N(1) + N(8))-acetylspermidine ratio	7287	European	Plasma metabolites (Metabolon HD4; UPLC-MS/MS)	Processed metabolite abundance (as in GWAS)	Chen et al., Nat Genet (doi:10.1038/s41588-022-01270-1)
ebi-a-GCST90200797	GCST90200797	Spermidine to N-acetylputrescine ratio	7299	European	Plasma metabolites (Metabolon HD4; UPLC-MS/MS)	Processed metabolite abundance (as in GWAS)	Chen et al., Nat Genet (doi:10.1038/s41588-022-01270-1)
ebi-a-GCST90200798	GCST90200798	Dopamine 4-sulfate to dopamine 3-O-sulfate ratio	6840	European	Plasma metabolites (Metabolon HD4; UPLC-MS/MS)	Processed metabolite abundance (as in GWAS)	Chen et al., Nat Genet (doi:10.1038/s41588-022-01270-1)
ebi-a-GCST90200799	GCST90200799	Spermidine to adenosine 5'-diphosphate (ADP) ratio	4195	European	Plasma metabolites (Metabolon HD4; UPLC-MS/MS)	Processed metabolite abundance (as in GWAS)	Chen et al., Nat Genet (doi:10.1038/s41588-022-01270-1)
ebi-a-GCST90200800	GCST90200800	Spermidine to histidine ratio	7297	European	Plasma metabolites (Metabolon HD4; UPLC-MS/MS)	Processed metabolite abundance (as in GWAS)	Chen et al., Nat Genet (doi:10.1038/s41588-022-01270-1)
ebi-a-GCST90200801	GCST90200801	5-methylthioadenosine (MTA) to phosphate ratio	8261	European	Plasma metabolites (Metabolon HD4; UPLC-MS/MS)	Processed metabolite abundance (as in GWAS)	Chen et al., Nat Genet (doi:10.1038/s41588-022-01270-1)
ebi-a-GCST90200802	GCST90200802	Histidine to pyruvate ratio	8241	European	Plasma metabolites (Metabolon HD4; UPLC-MS/MS)	Processed metabolite abundance (as in GWAS)	Chen et al., Nat Genet (doi:10.1038/s41588-022-01270-1)
ebi-a-GCST90200803	GCST90200803	Spermidine to phosphate ratio	7382	European	Plasma metabolites (Metabolon HD4; UPLC-MS/MS)	Processed metabolite abundance (as in GWAS)	Chen et al., Nat Genet (doi:10.1038/s41588-022-01270-1)
ebi-a-GCST90200804	GCST90200804	Spermidine to pyruvate ratio	7296	European	Plasma metabolites (Metabolon HD4; UPLC-MS/MS)	Processed metabolite abundance (as in GWAS)	Chen et al., Nat Genet (doi:10.1038/s41588-022-01270-1)
ebi-a-GCST90200805	GCST90200805	Spermidine to carnitine ratio	7338	European	Plasma metabolites (Metabolon HD4; UPLC-MS/MS)	Processed metabolite abundance (as in GWAS)	Chen et al., Nat Genet (doi:10.1038/s41588-022-01270-1)
ebi-a-GCST90200806	GCST90200806	Spermidine to ergothioneine ratio	7291	European	Plasma metabolites (Metabolon HD4; UPLC-MS/MS)	Processed metabolite abundance (as in GWAS)	Chen et al., Nat Genet (doi:10.1038/s41588-022-01270-1)
ebi-a-GCST90200807	GCST90200807	Carnitine to ergothioneine ratio	8110	European	Plasma metabolites (Metabolon HD4; UPLC-MS/MS)	Processed metabolite abundance (as in GWAS)	Chen et al., Nat Genet (doi:10.1038/s41588-022-01270-1)
ebi-a-GCST90200808	GCST90200808	Spermidine to choline ratio	7295	European	Plasma metabolites (Metabolon HD4; UPLC-MS/MS)	Processed metabolite abundance (as in GWAS)	Chen et al., Nat Genet (doi:10.1038/s41588-022-01270-1)
ebi-a-GCST90200809	GCST90200809	Spermidine to taurocholate ratio	6777	European	Plasma metabolites (Metabolon HD4; UPLC-MS/MS)	Processed metabolite abundance (as in GWAS)	Chen et al., Nat Genet (doi:10.1038/s41588-022-01270-1)
ebi-a-GCST90200810	GCST90200810	Alpha-ketoglutarate to kynurenine ratio	8272	European	Plasma metabolites (Metabolon HD4; UPLC-MS/MS)	Processed metabolite abundance (as in GWAS)	Chen et al., Nat Genet (doi:10.1038/s41588-022-01270-1)
ebi-a-GCST90200811	GCST90200811	Choline to taurocholate ratio	7625	European	Plasma metabolites (Metabolon HD4; UPLC-MS/MS)	Processed metabolite abundance (as in GWAS)	Chen et al., Nat Genet (doi:10.1038/s41588-022-01270-1)
ebi-a-GCST90200812	GCST90200812	Glutamate to kynurenine ratio	8184	European	Plasma metabolites (Metabolon HD4; UPLC-MS/MS)	Processed metabolite abundance (as in GWAS)	Chen et al., Nat Genet (doi:10.1038/s41588-022-01270-1)
ebi-a-GCST90200813	GCST90200813	Ornithine to glutamate ratio	8202	European	Plasma metabolites (Metabolon HD4; UPLC-MS/MS)	Processed metabolite abundance (as in GWAS)	Chen et al., Nat Genet (doi:10.1038/s41588-022-01270-1)
ebi-a-GCST90200814	GCST90200814	Alpha-ketoglutarate to ornithine ratio	8273	European	Plasma metabolites (Metabolon HD4; UPLC-MS/MS)	Processed metabolite abundance (as in GWAS)	Chen et al., Nat Genet (doi:10.1038/s41588-022-01270-1)
ebi-a-GCST90200815	GCST90200815	3-hydroxyisobutyrate to adenosine 5'-diphosphate (ADP) ratio	4488	European	Plasma metabolites (Metabolon HD4; UPLC-MS/MS)	Processed metabolite abundance (as in GWAS)	Chen et al., Nat Genet (doi:10.1038/s41588-022-01270-1)
ebi-a-GCST90200816	GCST90200816	Alpha-ketoglutarate to aspartate ratio	8272	European	Plasma metabolites (Metabolon HD4; UPLC-MS/MS)	Processed metabolite abundance (as in GWAS)	Chen et al., Nat Genet (doi:10.1038/s41588-022-01270-1)
ebi-a-GCST90200817	GCST90200817	3-hydroxyisobutyrate to phosphate ratio	8170	European	Plasma metabolites (Metabolon HD4; UPLC-MS/MS)	Processed metabolite abundance (as in GWAS)	Chen et al., Nat Genet (doi:10.1038/s41588-022-01270-1)
ebi-a-GCST90200818	GCST90200818	Adenosine 5'-diphosphate (ADP) to glycerate ratio	4544	European	Plasma metabolites (Metabolon HD4; UPLC-MS/MS)	Processed metabolite abundance (as in GWAS)	Chen et al., Nat Genet (doi:10.1038/s41588-022-01270-1)
ebi-a-GCST90200819	GCST90200819	3-phosphoglycerate to glycerate ratio	8101	European	Plasma metabolites (Metabolon HD4; UPLC-MS/MS)	Processed metabolite abundance (as in GWAS)	Chen et al., Nat Genet (doi:10.1038/s41588-022-01270-1)
ebi-a-GCST90200820	GCST90200820	Adenosine 5'-diphosphate (ADP) to valine ratio	4608	European	Plasma metabolites (Metabolon HD4; UPLC-MS/MS)	Processed metabolite abundance (as in GWAS)	Chen et al., Nat Genet (doi:10.1038/s41588-022-01270-1)
ebi-a-GCST90200821	GCST90200821	Adenosine 5'-diphosphate (ADP) to glycine ratio	4577	European	Plasma metabolites (Metabolon HD4; UPLC-MS/MS)	Processed metabolite abundance (as in GWAS)	Chen et al., Nat Genet (doi:10.1038/s41588-022-01270-1)
ebi-a-GCST90200822	GCST90200822	Phosphate to valine ratio	8277	European	Plasma metabolites (Metabolon HD4; UPLC-MS/MS)	Processed metabolite abundance (as in GWAS)	Chen et al., Nat Genet (doi:10.1038/s41588-022-01270-1)
ebi-a-GCST90200823	GCST90200823	Adenosine 5'-diphosphate (ADP) to N-palmitoyl-sphingosine (d18:1 to 16:0) ratio	4561	European	Plasma metabolites (Metabolon HD4; UPLC-MS/MS)	Processed metabolite abundance (as in GWAS)	Chen et al., Nat Genet (doi:10.1038/s41588-022-01270-1)
ebi-a-GCST90200824	GCST90200824	Adenosine 5'-diphosphate (ADP) to sulfate ratio	4570	European	Plasma metabolites (Metabolon HD4; UPLC-MS/MS)	Processed metabolite abundance (as in GWAS)	Chen et al., Nat Genet (doi:10.1038/s41588-022-01270-1)
ebi-a-GCST90200825	GCST90200825	Phosphate to sulfate ratio	8211	European	Plasma metabolites (Metabolon HD4; UPLC-MS/MS)	Processed metabolite abundance (as in GWAS)	Chen et al., Nat Genet (doi:10.1038/s41588-022-01270-1)
ebi-a-GCST90200826	GCST90200826	Glycine to phosphate ratio	8271	European	Plasma metabolites (Metabolon HD4; UPLC-MS/MS)	Processed metabolite abundance (as in GWAS)	Chen et al., Nat Genet (doi:10.1038/s41588-022-01270-1)
ebi-a-GCST90200827	GCST90200827	Phosphate to N-palmitoyl-sphingosine (d18:1 to 16:0) ratio	8223	European	Plasma metabolites (Metabolon HD4; UPLC-MS/MS)	Processed metabolite abundance (as in GWAS)	Chen et al., Nat Genet (doi:10.1038/s41588-022-01270-1)
ebi-a-GCST90200828	GCST90200828	Cholate to bilirubin (Z,Z) ratio	7747	European	Plasma metabolites (Metabolon HD4; UPLC-MS/MS)	Processed metabolite abundance (as in GWAS)	Chen et al., Nat Genet (doi:10.1038/s41588-022-01270-1)
ebi-a-GCST90200829	GCST90200829	Bilirubin (Z,Z) to taurocholate ratio	7620	European	Plasma metabolites (Metabolon HD4; UPLC-MS/MS)	Processed metabolite abundance (as in GWAS)	Chen et al., Nat Genet (doi:10.1038/s41588-022-01270-1)
ebi-a-GCST90200830	GCST90200830	Cholate to adenosine 3',5'-cyclic monophosphate (cAMP) ratio	6359	European	Plasma metabolites (Metabolon HD4; UPLC-MS/MS)	Processed metabolite abundance (as in GWAS)	Chen et al., Nat Genet (doi:10.1038/s41588-022-01270-1)
ebi-a-GCST90200831	GCST90200831	Cholate to phosphate ratio	7742	European	Plasma metabolites (Metabolon HD4; UPLC-MS/MS)	Processed metabolite abundance (as in GWAS)	Chen et al., Nat Genet (doi:10.1038/s41588-022-01270-1)
ebi-a-GCST90200832	GCST90200832	Adenosine 5'-diphosphate (ADP) to citrate ratio	4567	European	Plasma metabolites (Metabolon HD4; UPLC-MS/MS)	Processed metabolite abundance (as in GWAS)	Chen et al., Nat Genet (doi:10.1038/s41588-022-01270-1)
ebi-a-GCST90200833	GCST90200833	Cholate to adenosine 5'-monophosphate (AMP) ratio	7769	European	Plasma metabolites (Metabolon HD4; UPLC-MS/MS)	Processed metabolite abundance (as in GWAS)	Chen et al., Nat Genet (doi:10.1038/s41588-022-01270-1)
ebi-a-GCST90200834	GCST90200834	Adenosine 5'-diphosphate (ADP) to glycerol 3-phosphate ratio	4588	European	Plasma metabolites (Metabolon HD4; UPLC-MS/MS)	Processed metabolite abundance (as in GWAS)	Chen et al., Nat Genet (doi:10.1038/s41588-022-01270-1)
