# Supplementary material for: From Pathway Tracing to Actionable Targets: Integrative Mendelian Randomization and Experimental Triangulation Map Metabolic Pathways Across Ovarian Cancer Histotypes
Source: Int J Mol Sci. 2026 Jun 2;27(11):5043. doi: 10.3390/ijms27115043 (PMC13256907; doi:10.3390/ijms27115043)
Supplement: Supplementary file 1 [file ijms-27-05043-s001.zip › Table S5.xlsx]

## Sheet: IVW_plot
Supplementary Table 5. Full pathway-tracing MR outputs and plotting/mapping tables.
exposure	exposure_id	outcome	outcome_id	dataset_tag	method	nsnp	b	se	pval	or	or_lci95	or_uci95	qval_fdr	sig_p_lt_0.05	sig_q_lt_0.05	pathway	panel	exposure_order	outcome_order	notes
Arginine	met-a-347	Ovarian Cancer	ieu-a-1120	ieu-a	Inverse variance weighted	60	-0.114652	0.156545	0.46393	0.891676	0.656075	1.21188	0.878327	0	0	Urea_cycle	E	14	1
Arginine	met-a-347	High grade serous ovarian cancer	ieu-a-1121	ieu-a	Inverse variance weighted	60	-0.119381	0.199093	0.548755	0.887469	0.600734	1.31107	0.942279	0	0	Urea_cycle	E	14	2
Arginine	met-a-347	Low malignant potential ovarian cancer	ieu-a-1122	ieu-a	Inverse variance weighted	60	0.452607	0.536198	0.398612	1.57241	0.549722	4.49765	0.886536	0	0	Urea_cycle	E	14	7
Arginine	met-a-347	Invasive mucinous ovarian cancer	ieu-a-1123	ieu-a	Inverse variance weighted	60	-0.0641656	0.443771	0.885033	0.93785	0.392996	2.23809	0.935052	0	0	Urea_cycle	E	14	10
Arginine	met-a-347	Clear cell ovarian cancer	ieu-a-1124	ieu-a	Inverse variance weighted	60	-1.07293	0.449793	0.0170607	0.342003	0.141631	0.825851	0.481086	1	0	Urea_cycle	E	14	9
Arginine	met-a-347	Endometrioid ovarian cancer	ieu-a-1125	ieu-a	Inverse variance weighted	60	-0.05061	0.3255	0.8765	0.950649	0.502284	1.79925	0.957034	0	0	Urea_cycle	E	14	8
Arginine	met-a-347	High grade and low grade serous ovarian cancer	ieu-a-1228	ieu-a	Inverse variance weighted	60	-0.0960084	0.19212	0.617265	0.908456	0.623401	1.32385	0.898707	0	0	Urea_cycle	E	14	3
Arginine	met-a-347	Serous ovarian cancer: low grade and low malignant potential	ieu-a-1229	ieu-a	Inverse variance weighted	60	0.20852	0.321342	0.516401	1.23185	0.656187	2.31255	0.806219	0	0	Urea_cycle	E	14	4
Arginine	met-a-347	Serous ovarian cancer: low malignant potential	ieu-a-1230	ieu-a	Inverse variance weighted	60	0.1478	0.3916	0.7058	1.15928	0.538085	2.49761	0.7058	0	0	Urea_cycle	E	14	5
Arginine	met-a-347	Mucinous ovarian cancer: invasive and low malignant potential	ieu-a-1231	ieu-a	Inverse variance weighted	60	-0.105262	0.395342	0.790041	0.900088	0.414728	1.95347	0.96281	0	0	Urea_cycle	E	14	11
Arginine	met-a-347	Low malignant potential mucinous ovarian cancer	ieu-a-1232	ieu-a	Inverse variance weighted	60	-0.2714	0.5268	0.6064	0.762312	0.271463	2.14069	0.94529	0	0	Urea_cycle	E	14	12
Arginine	met-a-347	Low malignant potential ovarian cancer	ieu-a-1233	ieu-a	Inverse variance weighted	60	-0.00246714	0.316195	0.993774	0.997536	0.536757	1.85387	0.993774	0	0	Urea_cycle	E	14	7
Arginine	met-a-347	Ovarian Cancer	ieu-b-4963	ieu-b	Inverse variance weighted	59	-2.6565e-05	0.00284323	0.992545	0.999973	0.994416	1.00556	0.992545	0	0	Urea_cycle	E	14	1
Phenylalanine	met-c-919	Ovarian Cancer	ieu-a-1120	ieu-a	Inverse variance weighted	13	-0.0168434	0.0901025	0.851711	0.983298	0.824116	1.17323	0.878327	0	0	Amino_acid	B	108	1
Phenylalanine	met-c-919	High grade serous ovarian cancer	ieu-a-1121	ieu-a	Inverse variance weighted	13	0.0366935	0.113991	0.747529	1.03738	0.829669	1.29708	0.989785	0	0	Amino_acid	B	108	2
Phenylalanine	met-c-919	Low malignant potential ovarian cancer	ieu-a-1122	ieu-a	Inverse variance weighted	13	0.166829	0.287426	0.561627	1.18155	0.672653	2.07546	0.950446	0	0	Amino_acid	B	108	7
Phenylalanine	met-c-919	Invasive mucinous ovarian cancer	ieu-a-1123	ieu-a	Inverse variance weighted	13	-0.116831	0.231922	0.614436	0.889735	0.564735	1.40177	0.935052	0	0	Amino_acid	B	108	10
Phenylalanine	met-c-919	Clear cell ovarian cancer	ieu-a-1124	ieu-a	Inverse variance weighted	13	-0.135043	0.218763	0.537034	0.873678	0.569032	1.34142	0.966238	0	0	Amino_acid	B	108	9
Phenylalanine	met-c-919	Endometrioid ovarian cancer	ieu-a-1125	ieu-a	Inverse variance weighted	13	-0.0181867	0.184044	0.921283	0.981978	0.684606	1.40852	0.957034	0	0	Amino_acid	B	108	8
Phenylalanine	met-c-919	High grade and low grade serous ovarian cancer	ieu-a-1228	ieu-a	Inverse variance weighted	13	0.0344944	0.104737	0.741898	1.0351	0.842998	1.27097	0.921176	0	0	Amino_acid	B	108	3
Phenylalanine	met-c-919	Serous ovarian cancer: low grade and low malignant potential	ieu-a-1229	ieu-a	Inverse variance weighted	13	0.276005	0.165586	0.0955474	1.31785	0.952615	1.82313	0.450438	0	0	Amino_acid	B	108	4
Phenylalanine	met-c-919	Serous ovarian cancer	ieu-a-1230	ieu-a	Inverse variance weighted	13	0.376602	0.189721	0.0471412	1.45732	1.00476	2.11373	0.488379	1	0	Amino_acid	B	108	6
Phenylalanine	met-c-919	Mucinous ovarian cancer: invasive and low malignant potential	ieu-a-1231	ieu-a	Inverse variance weighted	13	0.0136081	0.16273	0.933355	1.0137	0.736871	1.39453	0.96281	0	0	Amino_acid	B	108	11
Phenylalanine	met-c-919	Low malignant potential mucinous ovarian cancer	ieu-a-1232	ieu-a	Inverse variance weighted	13	0.152774	0.240161	0.52469	1.16506	0.727646	1.86543	0.911304	0	0	Amino_acid	B	108	12
Phenylalanine	met-c-919	Low malignant potential ovarian cancer	ieu-a-1233	ieu-a	Inverse variance weighted	13	0.290714	0.167805	0.0831924	1.33738	0.962537	1.85821	0.815533	0	0	Amino_acid	B	108	7
Phenylalanine	met-c-919	Ovarian Cancer	ieu-b-4963	ieu-b	Inverse variance weighted	13	0.0014138	0.00121978	0.246433	1.00141	0.999023	1.00381	0.992545	0	0	Amino_acid	B	108	1
Alanine	met-d-Ala	Ovarian Cancer	ieu-a-1120	ieu-a	Inverse variance weighted	24	-0.0666713	0.083536	0.424804	0.935503	0.794214	1.10193	0.878327	0	0	Amino_acid	B	101	1
Alanine	met-d-Ala	High grade serous ovarian cancer	ieu-a-1121	ieu-a	Inverse variance weighted	24	-0.1641	0.113602	0.148595	0.848657	0.679254	1.06031	0.866114	0	0	Amino_acid	B	101	2
Alanine	met-d-Ala	Low malignant potential ovarian cancer	ieu-a-1122	ieu-a	Inverse variance weighted	24	0.82599	0.29642	0.00532726	2.28414	1.27763	4.08358	0.351599	1	0	Amino_acid	B	101	7
Alanine	met-d-Ala	Invasive mucinous ovarian cancer	ieu-a-1123	ieu-a	Inverse variance weighted	24	0.0575545	0.256365	0.822367	1.05924	0.640875	1.75072	0.935052	0	0	Amino_acid	B	101	10
Alanine	met-d-Ala	Clear cell ovarian cancer	ieu-a-1124	ieu-a	Inverse variance weighted	24	-0.174577	0.268741	0.515945	0.839812	0.495936	1.42213	0.966238	0	0	Amino_acid	B	101	9
Alanine	met-d-Ala	Endometrioid ovarian cancer	ieu-a-1125	ieu-a	Inverse variance weighted	25	0.0055001	0.18564	0.976364	1.00552	0.698826	1.4468	0.976364	0	0	Amino_acid	B	101	8
Alanine	met-d-Ala	High grade and low grade serous ovarian cancer	ieu-a-1228	ieu-a	Inverse variance weighted	25	-0.0596168	0.109485	0.586084	0.942125	0.760174	1.16763	0.898707	0	0	Amino_acid	B	101	3
Alanine	met-d-Ala	Serous ovarian cancer: low grade and low malignant potential	ieu-a-1229	ieu-a	Inverse variance weighted	24	0.347629	0.185407	0.0607986	1.41571	0.984356	2.03608	0.341531	0	0	Amino_acid	B	101	4
Alanine	met-d-Ala	Serous ovarian cancer	ieu-a-1230	ieu-a	Inverse variance weighted	25	0.222412	0.215863	0.302851	1.24909	0.818175	1.90695	0.787749	0	0	Amino_acid	B	101	6
Alanine	met-d-Ala	Mucinous ovarian cancer: invasive and low malignant potential	ieu-a-1231	ieu-a	Inverse variance weighted	25	0.094709	0.186566	0.611703	1.09934	0.762647	1.58467	0.917554	0	0	Amino_acid	B	101	11
Alanine	met-d-Ala	Low malignant potential mucinous ovarian cancer	ieu-a-1232	ieu-a	Inverse variance weighted	25	0.025379	0.306	0.933901	1.0257	0.563053	1.86851	0.980317	0	0	Amino_acid	B	101	12
Alanine	met-d-Ala	Low malignant potential ovarian cancer	ieu-a-1233	ieu-a	Inverse variance weighted	25	0.148033	0.196535	0.451321	1.15955	0.788853	1.70445	0.886536	0	0	Amino_acid	B	101	7
Alanine	met-d-Ala	Ovarian Cancer	ieu-b-4963	ieu-b	Inverse variance weighted	29	-0.000481	0.00128843	0.708922	0.999519	0.996998	1.00205	0.992545	0	0	Amino_acid	B	101	1
Pyruvate	met-a-315	Ovarian Cancer	ieu-a-1120	ieu-a	Inverse variance weighted	10	0.275078	0.296971	0.354302	1.31663	0.735661	2.35642	0.878327	0	0	Glycolysis_end	D	7	1
Pyruvate	met-a-315	High grade serous ovarian cancer	ieu-a-1121	ieu-a	Inverse variance weighted	10	0.24793	0.356737	0.48706	1.28137	0.636816	2.57831	0.942279	0	0	Glycolysis_end	D	7	2
Pyruvate	met-a-315	Low malignant potential ovarian cancer	ieu-a-1122	ieu-a	Inverse variance weighted	10	0.771368	1.13197	0.495594	2.16272	0.235206	19.8863	0.908589	0	0	Glycolysis_end	D	7	7
Pyruvate	met-a-315	Invasive mucinous ovarian cancer	ieu-a-1123	ieu-a	Inverse variance weighted	10	-1.73527	0.648278	0.00743426	0.176352	0.0494943	0.628357	0.245331	1	0	Glycolysis_end	D	7	10
Pyruvate	met-a-315	Clear cell ovarian cancer	ieu-a-1124	ieu-a	Inverse variance weighted	10	1.06322	0.65423	0.104131	2.89568	0.803264	10.4386	0.77616	0	0	Glycolysis_end	D	7	9
Pyruvate	met-a-315	Endometrioid ovarian cancer	ieu-a-1125	ieu-a	Inverse variance weighted	10	0.681424	0.550525	0.215801	1.97669	0.671927	5.81507	0.8871	0	0	Glycolysis_end	D	7	8
Pyruvate	met-a-315	High grade and low grade serous ovarian cancer	ieu-a-1228	ieu-a	Inverse variance weighted	10	0.280336	0.329961	0.395545	1.32357	0.693234	2.52707	0.898707	0	0	Glycolysis_end	D	7	3
Pyruvate	met-a-315	Serous ovarian cancer: low grade and low malignant potential	ieu-a-1229	ieu-a	Inverse variance weighted	10	-0.0571029	0.468561	0.903003	0.944497	0.37701	2.36618	0.903003	0	0	Glycolysis_end	D	7	4
Pyruvate	met-a-315	Serous ovarian cancer	ieu-a-1230	ieu-a	Inverse variance weighted	10	-0.5483	0.565277	0.332063	0.577932	0.190855	1.75005	0.787749	0	0	Glycolysis_end	D	7	6
Pyruvate	met-a-315	Mucinous ovarian cancer: invasive and low malignant potential	ieu-a-1231	ieu-a	Inverse variance weighted	10	-0.983504	0.540912	0.0690287	0.373998	0.12955	1.0797	0.445673	0	0	Glycolysis_end	D	7	11
Pyruvate	met-a-315	Low malignant potential mucinous ovarian cancer	ieu-a-1232	ieu-a	Inverse variance weighted	10	-0.137215	0.916707	0.881015	0.871783	0.144575	5.25684	0.980317	0	0	Glycolysis_end	D	7	12
Pyruvate	met-a-315	Low malignant potential ovarian cancer	ieu-a-1233	ieu-a	Inverse variance weighted	10	-0.339589	0.461474	0.461803	0.712063	0.288207	1.75927	0.886536	0	0	Glycolysis_end	D	7	7
Pyruvate kinase	prot-a-2282	Ovarian Cancer	ieu-a-1120	ieu-a	Inverse variance weighted	13	0.0574148	0.0310659	0.0645793	1.05909	0.996532	1.12559	0.809681	0	0	Glycolysis_end	D	10	1
Pyruvate kinase	prot-a-2282	High grade serous ovarian cancer	ieu-a-1121	ieu-a	Inverse variance weighted	13	0.0698311	0.036875	0.0582614	1.07233	0.997559	1.1527	0.866114	0	0	Glycolysis_end	D	10	2
Pyruvate kinase	prot-a-2282	Low malignant potential ovarian cancer	ieu-a-1122	ieu-a	Inverse variance weighted	13	0.132019	0.136547	0.333627	1.14113	0.873179	1.4913	0.815533	0	0	Glycolysis_end	D	10	7
Pyruvate kinase	prot-a-2282	Invasive mucinous ovarian cancer	ieu-a-1123	ieu-a	Inverse variance weighted	13	0.0917605	0.0938113	0.328006	1.0961	0.912005	1.31736	0.872386	0	0	Glycolysis_end	D	10	10
Pyruvate kinase	prot-a-2282	Clear cell ovarian cancer	ieu-a-1124	ieu-a	Inverse variance weighted	13	0.0109483	0.118119	0.926151	1.01101	0.802065	1.27438	0.989353	0	0	Glycolysis_end	D	10	9
Pyruvate kinase	prot-a-2282	Endometrioid ovarian cancer	ieu-a-1125	ieu-a	Inverse variance weighted	13	-0.0514682	0.0679553	0.44882	0.949834	0.831386	1.08516	0.957034	0	0	Glycolysis_end	D	10	8
Pyruvate kinase	prot-a-2282	High grade and low grade serous ovarian cancer	ieu-a-1228	ieu-a	Inverse variance weighted	13	0.0735266	0.0358295	0.0401575	1.0763	1.00331	1.1546	0.897098	1	0	Glycolysis_end	D	10	3
Pyruvate kinase	prot-a-2282	Serous ovarian cancer: low grade and low malignant potential	ieu-a-1229	ieu-a	Inverse variance weighted	13	0.127357	0.0673398	0.0585897	1.13582	0.995382	1.29608	0.341531	0	0	Glycolysis_end	D	10	4
Pyruvate kinase	prot-a-2282	Serous ovarian cancer	ieu-a-1230	ieu-a	Inverse variance weighted	13	0.136444	0.081669	0.0947815	1.14619	0.97665	1.34516	0.488379	0	0	Glycolysis_end	D	10	6
Pyruvate kinase	prot-a-2282	Mucinous ovarian cancer: invasive and low malignant potential	ieu-a-1231	ieu-a	Inverse variance weighted	13	0.0687994	0.0708051	0.331213	1.07122	0.932414	1.23069	0.662946	0	0	Glycolysis_end	D	10	11
Pyruvate kinase	prot-a-2282	Low malignant potential mucinous ovarian cancer	ieu-a-1232	ieu-a	Inverse variance weighted	13	0.0387079	0.103647	0.708806	1.03947	0.848369	1.27361	0.94529	0	0	Glycolysis_end	D	10	12
Pyruvate kinase	prot-a-2282	Low malignant potential ovarian cancer	ieu-a-1233	ieu-a	Inverse variance weighted	13	0.0874364	0.0663349	0.187468	1.09137	0.958314	1.24291	0.815533	0	0	Glycolysis_end	D	10	7
Pyruvate dehydrogenase	prot-a-2235	Ovarian Cancer	ieu-a-1120	ieu-a	Inverse variance weighted	85	-0.0135488	0.013209	0.305024	0.986543	0.961329	1.01242	0.878327	0	0	Glycolysis_end	D	9	1
Pyruvate dehydrogenase	prot-a-2235	High grade serous ovarian cancer	ieu-a-1121	ieu-a	Inverse variance weighted	85	-0.0106818	0.0159261	0.502404	0.989375	0.958969	1.02075	0.942279	0	0	Glycolysis_end	D	9	2
Pyruvate dehydrogenase	prot-a-2235	Low malignant potential ovarian cancer	ieu-a-1122	ieu-a	Inverse variance weighted	85	0.0138455	0.0512873	0.787191	1.01394	0.916973	1.12117	0.969818	0	0	Glycolysis_end	D	9	7
Pyruvate dehydrogenase	prot-a-2235	Invasive mucinous ovarian cancer	ieu-a-1123	ieu-a	Inverse variance weighted	85	0.0248146	0.0385549	0.519823	1.02513	0.950513	1.10559	0.935052	0	0	Glycolysis_end	D	9	10
Pyruvate dehydrogenase	prot-a-2235	Clear cell ovarian cancer	ieu-a-1124	ieu-a	Inverse variance weighted	85	-0.00258518	0.0404503	0.949042	0.997418	0.921394	1.07972	0.989353	0	0	Glycolysis_end	D	9	9
Pyruvate dehydrogenase	prot-a-2235	Endometrioid ovarian cancer	ieu-a-1125	ieu-a	Inverse variance weighted	85	-0.0168896	0.0279259	0.545312	0.983252	0.930881	1.03857	0.957034	0	0	Glycolysis_end	D	9	8
Pyruvate dehydrogenase	prot-a-2235	High grade and low grade serous ovarian cancer	ieu-a-1228	ieu-a	Inverse variance weighted	85	-0.00957452	0.015127	0.526772	0.990471	0.961536	1.02028	0.898707	0	0	Glycolysis_end	D	9	3
Pyruvate dehydrogenase	prot-a-2235	Serous ovarian cancer: low grade and low malignant potential	ieu-a-1229	ieu-a	Inverse variance weighted	85	-0.0310309	0.0278782	0.265671	0.969446	0.917895	1.02389	0.665887	0	0	Glycolysis_end	D	9	4
Pyruvate dehydrogenase	prot-a-2235	Serous ovarian cancer	ieu-a-1230	ieu-a	Inverse variance weighted	85	-0.0539868	0.0338064	0.110279	0.947445	0.886701	1.01235	0.488379	0	0	Glycolysis_end	D	9	6
Pyruvate dehydrogenase	prot-a-2235	Mucinous ovarian cancer: invasive and low malignant potential	ieu-a-1231	ieu-a	Inverse variance weighted	85	-0.00933865	0.0291809	0.748948	0.990705	0.935632	1.04902	0.96281	0	0	Glycolysis_end	D	9	11
Pyruvate dehydrogenase	prot-a-2235	Low malignant potential mucinous ovarian cancer	ieu-a-1232	ieu-a	Inverse variance weighted	85	-0.0432324	0.0429656	0.314315	0.957689	0.880342	1.04183	0.878172	0	0	Glycolysis_end	D	9	12
Pyruvate dehydrogenase	prot-a-2235	Low malignant potential ovarian cancer	ieu-a-1233	ieu-a	Inverse variance weighted	85	-0.049117	0.0274731	0.0738046	0.95207	0.902159	1.00474	0.815533	0	0	Glycolysis_end	D	9	7
Glycine	met-d-Gly	Ovarian Cancer	ieu-a-1120	ieu-a	Inverse variance weighted	41	-0.0061307	0.0311595	0.844021	0.993888	0.935005	1.05648	0.878327	0	0	Amino_acid	B	105	1
Glycine	met-d-Gly	High grade serous ovarian cancer	ieu-a-1121	ieu-a	Inverse variance weighted	41	0.00396496	0.0341462	0.90756	1.00397	0.93898	1.07346	0.989785	0	0	Amino_acid	B	105	2
Glycine	met-d-Gly	Low malignant potential ovarian cancer	ieu-a-1122	ieu-a	Inverse variance weighted	41	0.103261	0.102671	0.314535	1.10878	0.906673	1.35594	0.815533	0	0	Amino_acid	B	105	7
Glycine	met-d-Gly	Invasive mucinous ovarian cancer	ieu-a-1123	ieu-a	Inverse variance weighted	41	-0.0798131	0.0735609	0.277924	0.923289	0.799321	1.06648	0.872386	0	0	Amino_acid	B	105	10
Glycine	met-d-Gly	Clear cell ovarian cancer	ieu-a-1124	ieu-a	Inverse variance weighted	41	0.00097618	0.0731517	0.989353	1.00098	0.867273	1.15529	0.989353	0	0	Amino_acid	B	105	9
Glycine	met-d-Gly	Endometrioid ovarian cancer	ieu-a-1125	ieu-a	Inverse variance weighted	41	-0.0419515	0.0564254	0.457187	0.958916	0.85852	1.07105	0.957034	0	0	Amino_acid	B	105	8
Glycine	met-d-Gly	High grade and low grade serous ovarian cancer	ieu-a-1228	ieu-a	Inverse variance weighted	41	0.00964869	0.0348215	0.781711	1.0097	0.943083	1.08101	0.921176	0	0	Amino_acid	B	105	3
Glycine	met-d-Gly	Serous ovarian cancer: low grade and low malignant potential	ieu-a-1229	ieu-a	Inverse variance weighted	41	0.049434	0.0626377	0.429992	1.05068	0.929289	1.18792	0.806219	0	0	Amino_acid	B	105	4
Glycine	met-d-Gly	Serous ovarian cancer	ieu-a-1230	ieu-a	Inverse variance weighted	41	0.0274346	0.0668221	0.681394	1.02781	0.901643	1.17164	0.95086	0	0	Amino_acid	B	105	6
Glycine	met-d-Gly	Mucinous ovarian cancer: invasive and low malignant potential	ieu-a-1231	ieu-a	Inverse variance weighted	41	-0.0523391	0.055149	0.342596	0.949007	0.851776	1.05734	0.662946	0	0	Amino_acid	B	105	11
Glycine	met-d-Gly	Low malignant potential mucinous ovarian cancer	ieu-a-1232	ieu-a	Inverse variance weighted	41	0.00361611	0.0809362	0.964364	1.00362	0.856399	1.17616	0.980317	0	0	Amino_acid	B	105	12
Glycine	met-d-Gly	Low malignant potential ovarian cancer	ieu-a-1233	ieu-a	Inverse variance weighted	41	0.0251745	0.0538626	0.640225	1.02549	0.922751	1.13968	0.969818	0	0	Amino_acid	B	105	7
Glutamate	ebi-a-GCST90026169	Ovarian Cancer	ieu-a-1120	ieu-a	Inverse variance weighted	36	0.0146044	0.0660151	0.824914	1.01471	0.891558	1.15488	0.878327	0	0	Amino_acid	B	2	1
Glutamate	ebi-a-GCST90026169	High grade serous ovarian cancer	ieu-a-1121	ieu-a	Inverse variance weighted	36	0.102019	0.0809053	0.20732	1.1074	0.945014	1.2977	0.942279	0	0	Amino_acid	B	2	2
Glutamate	ebi-a-GCST90026169	Low malignant potential ovarian cancer	ieu-a-1122	ieu-a	Inverse variance weighted	36	0.28551	0.237128	0.228577	1.33044	0.835888	2.11759	0.815533	0	0	Amino_acid	B	2	7
Glutamate	ebi-a-GCST90026169	Invasive mucinous ovarian cancer	ieu-a-1123	ieu-a	Inverse variance weighted	36	0.0167285	0.198275	0.932762	1.01687	0.68943	1.49982	0.935052	0	0	Amino_acid	B	2	10
Glutamate	ebi-a-GCST90026169	Clear cell ovarian cancer	ieu-a-1124	ieu-a	Inverse variance weighted	36	-0.0221279	0.20067	0.912195	0.978115	0.660049	1.44945	0.989353	0	0	Amino_acid	B	2	9
Glutamate	ebi-a-GCST90026169	Endometrioid ovarian cancer	ieu-a-1125	ieu-a	Inverse variance weighted	36	-0.361859	0.144807	0.0124576	0.696381	0.524306	0.92493	0.160141	1	0	Amino_acid	B	2	8
Glutamate	ebi-a-GCST90026169	High grade and low grade serous ovarian cancer	ieu-a-1228	ieu-a	Inverse variance weighted	36	0.109741	0.0760471	0.149001	1.11599	0.961452	1.29537	0.897098	0	0	Amino_acid	B	2	3
Glutamate	ebi-a-GCST90026169	Serous ovarian cancer: low grade and low malignant potential	ieu-a-1229	ieu-a	Inverse variance weighted	36	0.139181	0.142373	0.328282	1.14933	0.869471	1.51927	0.72222	0	0	Amino_acid	B	2	4
Glutamate	ebi-a-GCST90026169	Serous ovarian cancer	ieu-a-1230	ieu-a	Inverse variance weighted	36	0.107861	0.172574	0.531963	1.11389	0.794228	1.56222	0.95086	0	0	Amino_acid	B	2	6
Glutamate	ebi-a-GCST90026169	Mucinous ovarian cancer: invasive and low malignant potential	ieu-a-1231	ieu-a	Inverse variance weighted	36	-0.0331112	0.154827	0.830657	0.967431	0.714214	1.31042	0.96281	0	0	Amino_acid	B	2	11
Glutamate	ebi-a-GCST90026169	Low malignant potential mucinous ovarian cancer	ieu-a-1232	ieu-a	Inverse variance weighted	36	-0.0281549	0.278211	0.919392	0.972238	0.563578	1.67722	0.980317	0	0	Amino_acid	B	2	12
Glutamate	ebi-a-GCST90026169	Low malignant potential ovarian cancer	ieu-a-1233	ieu-a	Inverse variance weighted	36	0.051535	0.167447	0.758258	1.05289	0.758311	1.46189	0.969818	0	0	Amino_acid	B	2	7
Glutamine	met-a-303	Ovarian Cancer	ieu-a-1120	ieu-a	Inverse variance weighted	22	0.435709	0.476035	0.36004	1.54606	0.608159	3.93039	0.878327	0	0	Amino_acid	B	1	1
Glutamine	met-a-303	High grade serous ovarian cancer	ieu-a-1121	ieu-a	Inverse variance weighted	22	0.969219	0.580368	0.0949177	2.63589	0.845099	8.22139	0.866114	0	0	Amino_acid	B	1	2
Glutamine	met-a-303	Low malignant potential ovarian cancer	ieu-a-1122	ieu-a	Inverse variance weighted	22	-0.313607	1.70287	0.853885	0.730806	0.0259593	20.5737	0.969818	0	0	Amino_acid	B	1	7
Glutamine	met-a-303	Invasive mucinous ovarian cancer	ieu-a-1123	ieu-a	Inverse variance weighted	22	1.32726	1.40163	0.343667	3.7707	0.241732	58.818	0.872386	0	0	Amino_acid	B	1	10
Glutamine	met-a-303	Clear cell ovarian cancer	ieu-a-1124	ieu-a	Inverse variance weighted	22	-3.13941	1.4392	0.0291568	0.0433084	0.0025793	0.72718	0.481086	1	0	Amino_acid	B	1	9
Glutamine	met-a-303	Endometrioid ovarian cancer	ieu-a-1125	ieu-a	Inverse variance weighted	22	-0.709898	1.10483	0.520522	0.491694	0.0563954	4.28693	0.957034	0	0	Amino_acid	B	1	8
Glutamine	met-a-303	High grade and low grade serous ovarian cancer	ieu-a-1228	ieu-a	Inverse variance weighted	22	0.831157	0.544956	0.127214	2.29597	0.789025	6.68102	0.897098	0	0	Amino_acid	B	1	3
Glutamine	met-a-303	Serous ovarian cancer: low grade and low malignant potential	ieu-a-1229	ieu-a	Inverse variance weighted	22	-0.261491	1.12553	0.816284	0.769903	0.0847939	6.99048	0.875604	0	0	Amino_acid	B	1	4
Glutamine	met-a-303	Serous ovarian cancer	ieu-a-1230	ieu-a	Inverse variance weighted	22	-0.249225	1.23095	0.839552	0.779404	0.0698168	8.70093	0.95086	0	0	Amino_acid	B	1	6
Glutamine	met-a-303	Mucinous ovarian cancer: invasive and low malignant potential	ieu-a-1231	ieu-a	Inverse variance weighted	22	1.44763	1.06527	0.17417	4.25301	0.52713	34.3143	0.662946	0	0	Amino_acid	B	1	11
Glutamine	met-a-303	Low malignant potential mucinous ovarian cancer	ieu-a-1232	ieu-a	Inverse variance weighted	22	1.48612	1.57501	0.345394	4.4199	0.201715	96.8469	0.878172	0	0	Amino_acid	B	1	12
Glutamine	met-a-303	Low malignant potential ovarian cancer	ieu-a-1233	ieu-a	Inverse variance weighted	22	0.293191	1.00378	0.770219	1.3407	0.187456	9.58877	0.969818	0	0	Amino_acid	B	1	7
Citrulline	met-a-356	Ovarian Cancer	ieu-a-1120	ieu-a	Inverse variance weighted	93	0.0759862	0.17531	0.664696	1.07895	0.765197	1.52134	0.878327	0	0	Urea_cycle	E	12	1
Citrulline	met-a-356	High grade serous ovarian cancer	ieu-a-1121	ieu-a	Inverse variance weighted	93	0.0370117	0.200094	0.853251	1.03771	0.701053	1.53602	0.989785	0	0	Urea_cycle	E	12	2
Citrulline	met-a-356	Low malignant potential ovarian cancer	ieu-a-1122	ieu-a	Inverse variance weighted	92	0.7006	0.619	0.2577	2.01496	0.598912	6.77907	0.815533	0	0	Urea_cycle	E	12	7
Citrulline	met-a-356	Invasive mucinous ovarian cancer	ieu-a-1123	ieu-a	Inverse variance weighted	93	-0.491659	0.511904	0.336829	0.611611	0.224251	1.66808	0.872386	0	0	Urea_cycle	E	12	10
Citrulline	met-a-356	Clear cell ovarian cancer	ieu-a-1124	ieu-a	Inverse variance weighted	93	0.162105	0.533585	0.761278	1.17598	0.413242	3.34656	0.966238	0	0	Urea_cycle	E	12	9
Citrulline	met-a-356	Endometrioid ovarian cancer	ieu-a-1125	ieu-a	Inverse variance weighted	92	0.1121	0.3608	0.7561	1.11862	0.551525	2.26884	0.957034	0	0	Urea_cycle	E	12	8
Citrulline	met-a-356	High grade and low grade serous ovarian cancer	ieu-a-1228	ieu-a	Inverse variance weighted	92	0.09259	0.193	0.6315	1.09701	0.751496	1.60139	0.898707	0	0	Urea_cycle	E	12	3
Citrulline	met-a-356	Serous ovarian cancer: low grade and low malignant potential	ieu-a-1229	ieu-a	Inverse variance weighted	92	0.444	0.3819	0.2449	1.55893	0.737474	3.29539	0.665887	0	0	Urea_cycle	E	12	4
Citrulline	met-a-356	Serous ovarian cancer	ieu-a-1230	ieu-a	Inverse variance weighted	92	0.3879	0.4435	0.3817	1.47388	0.617942	3.51542	0.787749	0	0	Urea_cycle	E	12	6
Citrulline	met-a-356	Mucinous ovarian cancer: invasive and low malignant potential	ieu-a-1231	ieu-a	Inverse variance weighted	92	-0.3693	0.3773	0.3277	0.691218	0.329952	1.44804	0.662946	0	0	Urea_cycle	E	12	11
Citrulline	met-a-356	Low malignant potential mucinous ovarian cancer	ieu-a-1232	ieu-a	Inverse variance weighted	92	-0.3636	0.5561	0.5133	0.695169	0.233738	2.06753	0.911304	0	0	Urea_cycle	E	12	12
Citrulline	met-a-356	Low malignant potential ovarian cancer	ieu-a-1233	ieu-a	Inverse variance weighted	92	0.08976	0.3548	0.8003	1.09391	0.545721	2.19278	0.969818	0	0	Urea_cycle	E	12	7
Citrulline	met-a-356	Ovarian Cancer	ieu-b-4963	ieu-b	Inverse variance weighted	94	-0.0030534	0.00319714	0.339551	0.996951	0.990723	1.00322	0.992545	0	0	Urea_cycle	E	12	1
lysine	met-a-326	Ovarian Cancer	ieu-a-1120	ieu-a	Inverse variance weighted	14	0.130535	0.513622	0.799382	1.13944	0.416377	3.11813	0.878327	0	0	Amino_acid	B	112	1
lysine	met-a-326	High grade serous ovarian cancer	ieu-a-1121	ieu-a	Inverse variance weighted	14	-0.0383568	0.610299	0.949887	0.962369	0.290968	3.18302	0.989785	0	0	Amino_acid	B	112	2
lysine	met-a-326	Low malignant potential ovarian cancer	ieu-a-1122	ieu-a	Inverse variance weighted	14	2.96567	2.31691	0.200542	19.4077	0.206908	1820.42	0.815533	0	0	Amino_acid	B	112	7
lysine	met-a-326	Invasive mucinous ovarian cancer	ieu-a-1123	ieu-a	Inverse variance weighted	14	0.504243	1.52821	0.741432	1.65573	0.0828237	33.0998	0.935052	0	0	Amino_acid	B	112	10
lysine	met-a-326	Clear cell ovarian cancer	ieu-a-1124	ieu-a	Inverse variance weighted	14	0.805363	1.55562	0.60466	2.23751	0.10607	47.1995	0.966238	0	0	Amino_acid	B	112	9
lysine	met-a-326	Endometrioid ovarian cancer	ieu-a-1125	ieu-a	Inverse variance weighted	14	0.758141	1.25976	0.547299	2.13431	0.180686	25.2109	0.957034	0	0	Amino_acid	B	112	8
lysine	met-a-326	High grade and low grade serous ovarian cancer	ieu-a-1228	ieu-a	Inverse variance weighted	14	0.14358	0.595649	0.809518	1.1544	0.359194	3.71008	0.921176	0	0	Amino_acid	B	112	3
lysine	met-a-326	Serous ovarian cancer: low grade and low malignant potential	ieu-a-1229	ieu-a	Inverse variance weighted	14	1.72085	1.24375	0.166481	5.58927	0.488266	63.9815	0.610429	0	0	Amino_acid	B	112	4
lysine	met-a-326	Serous ovarian cancer	ieu-a-1230	ieu-a	Inverse variance weighted	14	1.12003	1.34955	0.40658	3.06493	0.217602	43.1697	0.787749	0	0	Amino_acid	B	112	6
lysine	met-a-326	Mucinous ovarian cancer: invasive and low malignant potential	ieu-a-1231	ieu-a	Inverse variance weighted	14	-1.05944	1.16103	0.361504	0.346649	0.0356123	3.37426	0.662946	0	0	Amino_acid	B	112	11
lysine	met-a-326	Low malignant potential mucinous ovarian cancer	ieu-a-1232	ieu-a	Inverse variance weighted	14	-2.92254	1.71091	0.0876027	0.0537967	0.00188105	1.53855	0.633803	0	0	Amino_acid	B	112	12
lysine	met-a-326	Low malignant potential ovarian cancer	ieu-a-1233	ieu-a	Inverse variance weighted	14	-0.498318	1.09619	0.649403	0.607552	0.0708744	5.20807	0.969818	0	0	Amino_acid	B	112	7
Tyrosine	met-d-Tyr	Ovarian Cancer	ieu-a-1120	ieu-a	Inverse variance weighted	28	-0.0840179	0.0633537	0.184783	0.919415	0.812052	1.04097	0.878327	0	0	Amino_acid	B	111	1
Tyrosine	met-d-Tyr	High grade serous ovarian cancer	ieu-a-1121	ieu-a	Inverse variance weighted	28	-0.114067	0.0752351	0.129484	0.892198	0.769875	1.03396	0.866114	0	0	Amino_acid	B	111	2
Tyrosine	met-d-Tyr	Low malignant potential ovarian cancer	ieu-a-1122	ieu-a	Inverse variance weighted	28	0.230993	0.225853	0.306422	1.25985	0.809225	1.96141	0.815533	0	0	Amino_acid	B	111	7
Tyrosine	met-d-Tyr	Invasive mucinous ovarian cancer	ieu-a-1123	ieu-a	Inverse variance weighted	28	-0.190378	0.192866	0.323593	0.826647	0.566434	1.2064	0.872386	0	0	Amino_acid	B	111	10
Tyrosine	met-d-Tyr	Clear cell ovarian cancer	ieu-a-1124	ieu-a	Inverse variance weighted	28	-0.149253	0.210547	0.478399	0.861351	0.57011	1.30137	0.966238	0	0	Amino_acid	B	111	9
Tyrosine	met-d-Tyr	Endometrioid ovarian cancer	ieu-a-1125	ieu-a	Inverse variance weighted	28	-0.0379925	0.158794	0.810906	0.96272	0.705232	1.31422	0.957034	0	0	Amino_acid	B	111	8
Tyrosine	met-d-Tyr	High grade and low grade serous ovarian cancer	ieu-a-1228	ieu-a	Inverse variance weighted	28	-0.0995045	0.0730297	0.173034	0.905286	0.784552	1.0446	0.897098	0	0	Amino_acid	B	111	3
Tyrosine	met-d-Tyr	Serous ovarian cancer: low grade and low malignant potential	ieu-a-1229	ieu-a	Inverse variance weighted	28	0.0842856	0.136688	0.537479	1.08794	0.83225	1.42218	0.806219	0	0	Amino_acid	B	111	4
Tyrosine	met-d-Tyr	Serous ovarian cancer	ieu-a-1230	ieu-a	Inverse variance weighted	28	0.0186989	0.166343	0.910497	1.01887	0.735405	1.41161	0.95086	0	0	Amino_acid	B	111	6
Tyrosine	met-d-Tyr	Mucinous ovarian cancer: invasive and low malignant potential	ieu-a-1231	ieu-a	Inverse variance weighted	28	-0.204504	0.144002	0.155567	0.815052	0.614622	1.08084	0.662946	0	0	Amino_acid	B	111	11
Tyrosine	met-d-Tyr	Low malignant potential mucinous ovarian cancer	ieu-a-1232	ieu-a	Inverse variance weighted	28	-0.199851	0.212953	0.348	0.818852	0.539432	1.24301	0.878172	0	0	Amino_acid	B	111	12
Tyrosine	met-d-Tyr	Low malignant potential ovarian cancer	ieu-a-1233	ieu-a	Inverse variance weighted	28	-0.067962	0.134523	0.613414	0.934296	0.717755	1.21617	0.969818	0	0	Amino_acid	B	111	7
Tyrosine	met-d-Tyr	Ovarian Cancer	ieu-b-4963	ieu-b	Inverse variance weighted	31	-5.31e-05	0.00104402	0.959436	0.999947	0.997903	1.002	0.992545	0	0	Amino_acid	B	111	1
Ornithine	ebi-a-GCST90026015	Ovarian Cancer	ieu-a-1120	ieu-a	Inverse variance weighted	18	-0.0784724	0.0831667	0.345397	0.924528	0.785465	1.08821	0.878327	0	0	Urea_cycle	E	15	1
Ornithine	ebi-a-GCST90026015	High grade serous ovarian cancer	ieu-a-1121	ieu-a	Inverse variance weighted	18	-0.0503317	0.0986414	0.609877	0.950914	0.783747	1.15374	0.942279	0	0	Urea_cycle	E	15	2
Ornithine	ebi-a-GCST90026015	Low malignant potential ovarian cancer	ieu-a-1122	ieu-a	Inverse variance weighted	18	-0.12961	0.37012	0.726201	0.878438	0.425264	1.81453	0.969818	0	0	Urea_cycle	E	15	7
Ornithine	ebi-a-GCST90026015	Invasive mucinous ovarian cancer	ieu-a-1123	ieu-a	Inverse variance weighted	18	-0.161345	0.29629	0.586063	0.850999	0.476126	1.52102	0.935052	0	0	Urea_cycle	E	15	10
Ornithine	ebi-a-GCST90026015	Clear cell ovarian cancer	ieu-a-1124	ieu-a	Inverse variance weighted	18	-0.376898	0.252992	0.136288	0.685986	0.417796	1.12633	0.77616	0	0	Urea_cycle	E	15	9
Ornithine	ebi-a-GCST90026015	Endometrioid ovarian cancer	ieu-a-1125	ieu-a	Inverse variance weighted	18	0.232747	0.178858	0.193159	1.26206	0.88886	1.79196	0.8871	0	0	Urea_cycle	E	15	8
Ornithine	ebi-a-GCST90026015	High grade and low grade serous ovarian cancer	ieu-a-1228	ieu-a	Inverse variance weighted	18	-0.0647861	0.0958854	0.499255	0.937268	0.776684	1.13105	0.898707	0	0	Urea_cycle	E	15	3
Ornithine	ebi-a-GCST90026015	Serous ovarian cancer: low grade and low malignant potential	ieu-a-1229	ieu-a	Inverse variance weighted	18	-0.0988791	0.246726	0.688593	0.905852	0.558522	1.46918	0.875604	0	0	Urea_cycle	E	15	4
Ornithine	ebi-a-GCST90026015	Serous ovarian cancer	ieu-a-1230	ieu-a	Inverse variance weighted	18	-0.0918613	0.278938	0.74191	0.912232	0.528042	1.57595	0.95086	0	0	Urea_cycle	E	15	6
Ornithine	ebi-a-GCST90026015	Mucinous ovarian cancer: invasive and low malignant potential	ieu-a-1231	ieu-a	Inverse variance weighted	18	-0.124834	0.24538	0.610937	0.882643	0.545649	1.42777	0.917554	0	0	Urea_cycle	E	15	11
Ornithine	ebi-a-GCST90026015	Low malignant potential mucinous ovarian cancer	ieu-a-1232	ieu-a	Inverse variance weighted	18	-0.0412681	0.343818	0.90446	0.959572	0.489118	1.88253	0.980317	0	0	Urea_cycle	E	15	12
Ornithine	ebi-a-GCST90026015	Low malignant potential ovarian cancer	ieu-a-1233	ieu-a	Inverse variance weighted	18	-0.0723454	0.201999	0.720233	0.93021	0.626088	1.38206	0.969818	0	0	Urea_cycle	E	15	7
Ornithine decarboxylase	prot-a-2142	Ovarian Cancer	ieu-a-1120	ieu-a	Inverse variance weighted	13	0.00801943	0.0346512	0.816979	1.00805	0.941862	1.07889	0.878327	0	0	Urea_cycle	E	18	1
Ornithine decarboxylase	prot-a-2142	High grade serous ovarian cancer	ieu-a-1121	ieu-a	Inverse variance weighted	13	-0.0051132	0.0480158	0.915194	0.9949	0.90554	1.09308	0.989785	0	0	Urea_cycle	E	18	2
Ornithine decarboxylase	prot-a-2142	Low malignant potential ovarian cancer	ieu-a-1122	ieu-a	Inverse variance weighted	13	0.23371	0.114347	0.0409669	1.26328	1.00964	1.58064	0.675953	1	0	Urea_cycle	E	18	7
Ornithine decarboxylase	prot-a-2142	Invasive mucinous ovarian cancer	ieu-a-1123	ieu-a	Inverse variance weighted	13	-0.0241285	0.0943909	0.798242	0.97616	0.811286	1.17454	0.935052	0	0	Urea_cycle	E	18	10
Ornithine decarboxylase	prot-a-2142	Clear cell ovarian cancer	ieu-a-1124	ieu-a	Inverse variance weighted	13	0.040818	0.0984719	0.678498	1.04166	0.858828	1.26342	0.966238	0	0	Urea_cycle	E	18	9
Ornithine decarboxylase	prot-a-2142	Endometrioid ovarian cancer	ieu-a-1125	ieu-a	Inverse variance weighted	13	0.0273016	0.0705832	0.698904	1.02768	0.894902	1.18015	0.957034	0	0	Urea_cycle	E	18	8
Ornithine decarboxylase	prot-a-2142	High grade and low grade serous ovarian cancer	ieu-a-1228	ieu-a	Inverse variance weighted	13	0.0119585	0.0474642	0.801082	1.01203	0.922128	1.1107	0.921176	0	0	Urea_cycle	E	18	3
Ornithine decarboxylase	prot-a-2142	Serous ovarian cancer: low grade and low malignant potential	ieu-a-1229	ieu-a	Inverse variance weighted	13	0.0893248	0.0687614	0.193925	1.09344	0.95557	1.25119	0.639953	0	0	Urea_cycle	E	18	4
Ornithine decarboxylase	prot-a-2142	Serous ovarian cancer	ieu-a-1230	ieu-a	Inverse variance weighted	13	0.00837714	0.0836055	0.920187	1.00841	0.855996	1.18797	0.95086	0	0	Urea_cycle	E	18	6
Ornithine decarboxylase	prot-a-2142	Mucinous ovarian cancer: invasive and low malignant potential	ieu-a-1231	ieu-a	Inverse variance weighted	13	-0.00796533	0.0718215	0.911692	0.992066	0.861797	1.14203	0.96281	0	0	Urea_cycle	E	18	11
Ornithine decarboxylase	prot-a-2142	Low malignant potential mucinous ovarian cancer	ieu-a-1232	ieu-a	Inverse variance weighted	13	0.0336667	0.12593	0.789204	1.03424	0.80803	1.32378	0.976061	0	0	Urea_cycle	E	18	12
Ornithine decarboxylase	prot-a-2142	Low malignant potential ovarian cancer	ieu-a-1233	ieu-a	Inverse variance weighted	13	0.0195888	0.0678577	0.77283	1.01978	0.892782	1.16485	0.969818	0	0	Urea_cycle	E	18	7
Serum urea levels	ebi-a-GCST90025991	Ovarian Cancer	ieu-a-1120	ieu-a	Inverse variance weighted	183	-0.0323659	0.0658243	0.622931	0.968152	0.850967	1.10147	0.878327	0	0	Urea_cycle	E	19	1
Serum urea levels	ebi-a-GCST90025991	High grade serous ovarian cancer	ieu-a-1121	ieu-a	Inverse variance weighted	183	-0.0476396	0.0821216	0.561841	0.953477	0.811722	1.11999	0.942279	0	0	Urea_cycle	E	19	2
Serum urea levels	ebi-a-GCST90025991	Low malignant potential ovarian cancer	ieu-a-1122	ieu-a	Inverse variance weighted	183	-0.0680635	0.211164	0.747207	0.934201	0.617581	1.41315	0.969818	0	0	Urea_cycle	E	19	7
Serum urea levels	ebi-a-GCST90025991	Invasive mucinous ovarian cancer	ieu-a-1123	ieu-a	Inverse variance weighted	183	-0.0681938	0.15248	0.654708	0.934079	0.692772	1.25944	0.935052	0	0	Urea_cycle	E	19	10
Serum urea levels	ebi-a-GCST90025991	Clear cell ovarian cancer	ieu-a-1124	ieu-a	Inverse variance weighted	183	0.0919571	0.152954	0.547701	1.09632	0.812343	1.47956	0.966238	0	0	Urea_cycle	E	19	9
Serum urea levels	ebi-a-GCST90025991	Endometrioid ovarian cancer	ieu-a-1125	ieu-a	Inverse variance weighted	183	-0.0187989	0.113552	0.868508	0.981377	0.785559	1.22601	0.957034	0	0	Urea_cycle	E	19	8
Serum urea levels	ebi-a-GCST90025991	High grade and low grade serous ovarian cancer	ieu-a-1228	ieu-a	Inverse variance weighted	183	-0.0479893	0.0790254	0.543676	0.953144	0.816377	1.11282	0.898707	0	0	Urea_cycle	E	19	3
Serum urea levels	ebi-a-GCST90025991	Serous ovarian cancer: low grade and low malignant potential	ieu-a-1229	ieu-a	Inverse variance weighted	183	0.0330912	0.122293	0.786707	1.03364	0.813342	1.31362	0.875604	0	0	Urea_cycle	E	19	4
Serum urea levels	ebi-a-GCST90025991	Serous ovarian cancer	ieu-a-1230	ieu-a	Inverse variance weighted	183	0.0780919	0.132824	0.556576	1.08122	0.833399	1.40274	0.95086	0	0	Urea_cycle	E	19	6
Serum urea levels	ebi-a-GCST90025991	Mucinous ovarian cancer: invasive and low malignant potential	ieu-a-1231	ieu-a	Inverse variance weighted	183	-0.134929	0.114639	0.239198	0.873778	0.697941	1.09391	0.662946	0	0	Urea_cycle	E	19	11
Serum urea levels	ebi-a-GCST90025991	Low malignant potential mucinous ovarian cancer	ieu-a-1232	ieu-a	Inverse variance weighted	183	-0.217554	0.171013	0.203321	0.804484	0.575371	1.12483	0.838701	0	0	Urea_cycle	E	19	12
Serum urea levels	ebi-a-GCST90025991	Low malignant potential ovarian cancer	ieu-a-1233	ieu-a	Inverse variance weighted	183	-0.0454754	0.111042	0.682148	0.955543	0.768651	1.18788	0.969818	0	0	Urea_cycle	E	19	7
Serum urea levels	ebi-a-GCST90025991	Ovarian Cancer	ieu-b-4963	ieu-b	Inverse variance weighted	184	0.000243561	0.000936502	0.794806	1.00024	0.998409	1.00208	0.992545	0	0	Urea_cycle	E	19	1
Citrate levels	ebi-a-GCST90092813	Ovarian Cancer	ieu-a-1120	ieu-a	Inverse variance weighted	33	-0.0344052	0.0896781	0.701236	0.96618	0.810443	1.15184	0.878327	0	0	TCA	C	202	1
Citrate levels	ebi-a-GCST90092813	High grade serous ovarian cancer	ieu-a-1121	ieu-a	Inverse variance weighted	33	0.0626626	0.11114	0.57288	1.06467	0.856268	1.32379	0.942279	0	0	TCA	C	202	2
Citrate levels	ebi-a-GCST90092813	Low malignant potential ovarian cancer	ieu-a-1122	ieu-a	Inverse variance weighted	33	-0.136174	0.215692	0.527822	0.872691	0.571821	1.33187	0.916744	0	0	TCA	C	202	7
Citrate levels	ebi-a-GCST90092813	Invasive mucinous ovarian cancer	ieu-a-1123	ieu-a	Inverse variance weighted	33	-0.274214	0.197281	0.16454	0.760169	0.516394	1.11902	0.775689	0	0	TCA	C	202	10
Citrate levels	ebi-a-GCST90092813	Clear cell ovarian cancer	ieu-a-1124	ieu-a	Inverse variance weighted	33	-0.0378325	0.214326	0.859886	0.962874	0.632604	1.46557	0.989353	0	0	TCA	C	202	9
Citrate levels	ebi-a-GCST90092813	Endometrioid ovarian cancer	ieu-a-1125	ieu-a	Inverse variance weighted	33	-0.154996	0.141225	0.272418	0.856419	0.649342	1.12953	0.8871	0	0	TCA	C	202	8
Citrate levels	ebi-a-GCST90092813	High grade and low grade serous ovarian cancer	ieu-a-1228	ieu-a	Inverse variance weighted	33	0.0554463	0.1048	0.596759	1.05701	0.86074	1.29804	0.898707	0	0	TCA	C	202	3
Citrate levels	ebi-a-GCST90092813	Serous ovarian cancer: low grade and low malignant potential	ieu-a-1229	ieu-a	Inverse variance weighted	33	-0.033945	0.129427	0.793112	0.966625	0.750045	1.24574	0.875604	0	0	TCA	C	202	4
Citrate levels	ebi-a-GCST90092813	Serous ovarian cancer	ieu-a-1230	ieu-a	Inverse variance weighted	33	0.00611185	0.156823	0.968912	1.00613	0.739885	1.36818	0.968912	0	0	TCA	C	202	6
Citrate levels	ebi-a-GCST90092813	Mucinous ovarian cancer: invasive and low malignant potential	ieu-a-1231	ieu-a	Inverse variance weighted	33	-0.325743	0.147914	0.0276485	0.721991	0.540287	0.964804	0.304133	1	0	TCA	C	202	11
Citrate levels	ebi-a-GCST90092813	Low malignant potential mucinous ovarian cancer	ieu-a-1232	ieu-a	Inverse variance weighted	33	-0.407418	0.231268	0.0781248	0.665366	0.422864	1.04694	0.633803	0	0	TCA	C	202	12
Citrate levels	ebi-a-GCST90092813	Low malignant potential ovarian cancer	ieu-a-1233	ieu-a	Inverse variance weighted	33	-0.144823	0.127542	0.256166	0.865175	0.673811	1.11089	0.815533	0	0	TCA	C	202	7
Citrate	met-c-849	Ovarian Cancer	ieu-a-1120	ieu-a	Inverse variance weighted	14	0.0778399	0.0634057	0.219579	1.08095	0.954626	1.22399	0.878327	0	0	TCA	C	3	1
Citrate	met-c-849	High grade serous ovarian cancer	ieu-a-1121	ieu-a	Inverse variance weighted	14	0.085191	0.0752791	0.257774	1.08893	0.939548	1.26205	0.942279	0	0	TCA	C	3	2
Citrate	met-c-849	Low malignant potential ovarian cancer	ieu-a-1122	ieu-a	Inverse variance weighted	14	-0.0236451	0.230434	0.918272	0.976632	0.621702	1.53419	0.977515	0	0	TCA	C	3	7
Citrate	met-c-849	Invasive mucinous ovarian cancer	ieu-a-1123	ieu-a	Inverse variance weighted	14	-0.13522	0.228984	0.554842	0.873524	0.557647	1.36833	0.935052	0	0	TCA	C	3	10
Citrate	met-c-849	Clear cell ovarian cancer	ieu-a-1124	ieu-a	Inverse variance weighted	14	0.250279	0.191232	0.190613	1.28438	0.882906	1.86842	0.77616	0	0	TCA	C	3	9
Citrate	met-c-849	Endometrioid ovarian cancer	ieu-a-1125	ieu-a	Inverse variance weighted	14	-0.0173321	0.137615	0.899775	0.982817	0.750468	1.2871	0.957034	0	0	TCA	C	3	8
Citrate	met-c-849	High grade and low grade serous ovarian cancer	ieu-a-1228	ieu-a	Inverse variance weighted	14	0.083118	0.0731488	0.255836	1.08667	0.941526	1.25419	0.897098	0	0	TCA	C	3	3
Citrate	met-c-849	Serous ovarian cancer: low grade and low malignant potential	ieu-a-1229	ieu-a	Inverse variance weighted	14	0.0679484	0.136941	0.619762	1.07031	0.818358	1.39983	0.875604	0	0	TCA	C	3	4
Citrate	met-c-849	Serous ovarian cancer	ieu-a-1230	ieu-a	Inverse variance weighted	14	0.0785202	0.165821	0.63584	1.08169	0.781539	1.4971	0.95086	0	0	TCA	C	3	6
Citrate	met-c-849	Mucinous ovarian cancer: invasive and low malignant potential	ieu-a-1231	ieu-a	Inverse variance weighted	14	-0.355309	0.143417	0.0132325	0.700957	0.52919	0.928475	0.218336	1	0	TCA	C	3	11
Citrate	met-c-849	Low malignant potential mucinous ovarian cancer	ieu-a-1232	ieu-a	Inverse variance weighted	14	-0.648032	0.210913	0.00212266	0.523074	0.345964	0.790853	0.0700478	1	0	TCA	C	3	12
Citrate	met-c-849	Low malignant potential ovarian cancer	ieu-a-1233	ieu-a	Inverse variance weighted	14	-0.194908	0.134896	0.148492	0.82291	0.631723	1.07196	0.815533	0	0	TCA	C	3	7
Citrate	met-d-Citrate	Ovarian Cancer	ieu-a-1120	ieu-a	Inverse variance weighted	32	-0.100154	0.0555201	0.0712439	0.904698	0.811417	1.0087	0.809681	0	0	TCA	C	3	1
Citrate	met-d-Citrate	High grade serous ovarian cancer	ieu-a-1121	ieu-a	Inverse variance weighted	32	-0.0347695	0.0638997	0.586355	0.965828	0.852133	1.09469	0.942279	0	0	TCA	C	3	2
Citrate	met-d-Citrate	Low malignant potential ovarian cancer	ieu-a-1122	ieu-a	Inverse variance weighted	32	-0.157225	0.193542	0.416588	0.854512	0.584752	1.24872	0.886536	0	0	TCA	C	3	7
Citrate	met-d-Citrate	Invasive mucinous ovarian cancer	ieu-a-1123	ieu-a	Inverse variance weighted	32	-0.316676	0.161051	0.0492633	0.728567	0.531349	0.998985	0.406422	1	0	TCA	C	3	10
Citrate	met-d-Citrate	Clear cell ovarian cancer	ieu-a-1124	ieu-a	Inverse variance weighted	32	-0.0636745	0.201442	0.751932	0.93831	0.632231	1.39257	0.966238	0	0	TCA	C	3	9
Citrate	met-d-Citrate	Endometrioid ovarian cancer	ieu-a-1125	ieu-a	Inverse variance weighted	32	-0.311652	0.116717	0.00758178	0.732236	0.582505	0.920456	0.160141	1	0	TCA	C	3	8
Citrate	met-d-Citrate	High grade and low grade serous ovarian cancer	ieu-a-1228	ieu-a	Inverse variance weighted	32	-0.0393161	0.0620945	0.526626	0.961447	0.851274	1.08588	0.898707	0	0	TCA	C	3	3
Citrate	met-d-Citrate	Serous ovarian cancer: low grade and low malignant potential	ieu-a-1229	ieu-a	Inverse variance weighted	32	0.0462071	0.115608	0.689387	1.04729	0.834949	1.31364	0.875604	0	0	TCA	C	3	4
Citrate	met-d-Citrate	Serous ovarian cancer	ieu-a-1230	ieu-a	Inverse variance weighted									0	0	TCA	C	3	6
Citrate	met-d-Citrate	Mucinous ovarian cancer: invasive and low malignant potential	ieu-a-1231	ieu-a	Inverse variance weighted	32	-0.326822	0.122766	0.00776446	0.721212	0.566973	0.917411	0.218336	1	0	TCA	C	3	11
Citrate	met-d-Citrate	Low malignant potential mucinous ovarian cancer	ieu-a-1232	ieu-a	Inverse variance weighted	32	-0.36491	0.206494	0.0771995	0.694259	0.463181	1.04062	0.633803	0	0	TCA	C	3	12
Citrate	met-d-Citrate	Low malignant potential ovarian cancer	ieu-a-1233	ieu-a	Inverse variance weighted	32	-0.0352993	0.117102	0.763079	0.965316	0.767344	1.21437	0.969818	0	0	TCA	C	3	7
Citrate	met-d-Citrate	Ovarian Cancer	ieu-b-4963	ieu-b	Inverse variance weighted	26	0.000490964	0.00119159	0.680323	1.00049	0.998157	1.00283	0.992545	0	0	TCA	C	3	1
malate	ebi-a-GCST90026034	Ovarian Cancer	ieu-a-1120	ieu-a	Inverse variance weighted	21	0.077221	0.150857	0.608734	1.08028	0.803757	1.45194	0.878327	0	0	TCA	C	205	1
malate	ebi-a-GCST90026034	High grade serous ovarian cancer	ieu-a-1121	ieu-a	Inverse variance weighted	21	0.213455	0.189859	0.260892	1.23795	0.85328	1.79603	0.942279	0	0	TCA	C	205	2
malate	ebi-a-GCST90026034	Low malignant potential ovarian cancer	ieu-a-1122	ieu-a	Inverse variance weighted	21	0.067266	0.545518	0.901864	1.06958	0.367163	3.11578	0.977515	0	0	TCA	C	205	7
malate	ebi-a-GCST90026034	Invasive mucinous ovarian cancer	ieu-a-1123	ieu-a	Inverse variance weighted	21	-0.0344334	0.422545	0.935052	0.966153	0.422054	2.21169	0.935052	0	0	TCA	C	205	10
malate	ebi-a-GCST90026034	Clear cell ovarian cancer	ieu-a-1124	ieu-a	Inverse variance weighted	21	-0.143802	0.42388	0.73442	0.866059	0.377341	1.98775	0.966238	0	0	TCA	C	205	9
malate	ebi-a-GCST90026034	Endometrioid ovarian cancer	ieu-a-1125	ieu-a	Inverse variance weighted	21	-0.0303214	0.335709	0.928033	0.970134	0.502423	1.87324	0.957034	0	0	TCA	C	205	8
malate	ebi-a-GCST90026034	High grade and low grade serous ovarian cancer	ieu-a-1228	ieu-a	Inverse variance weighted	21	0.182004	0.165636	0.271848	1.19962	0.867064	1.65972	0.897098	0	0	TCA	C	205	3
malate	ebi-a-GCST90026034	Serous ovarian cancer: low grade and low malignant potential	ieu-a-1229	ieu-a	Inverse variance weighted	21	-0.0402381	0.30277	0.894273	0.960561	0.530642	1.73879	0.903003	0	0	TCA	C	205	4
malate	ebi-a-GCST90026034	Serous ovarian cancer	ieu-a-1230	ieu-a	Inverse variance weighted	21	-0.124945	0.367771	0.734055	0.882545	0.429224	1.81464	0.95086	0	0	TCA	C	205	6
malate	ebi-a-GCST90026034	Mucinous ovarian cancer: invasive and low malignant potential	ieu-a-1231	ieu-a	Inverse variance weighted	21	0.0426754	0.320838	0.894184	1.0436	0.556456	1.95721	0.96281	0	0	TCA	C	205	11
malate	ebi-a-GCST90026034	Low malignant potential mucinous ovarian cancer	ieu-a-1232	ieu-a	Inverse variance weighted	21	0.172135	0.47337	0.716129	1.18784	0.469695	3.00399	0.94529	0	0	TCA	C	205	12
malate	ebi-a-GCST90026034	Low malignant potential ovarian cancer	ieu-a-1233	ieu-a	Inverse variance weighted	21	0.00610591	0.30037	0.983782	1.00612	0.558433	1.81273	0.993774	0	0	TCA	C	205	7
Lactate levels	ebi-a-GCST90092882	Ovarian Cancer	ieu-a-1120	ieu-a	Inverse variance weighted	10	0.0858268	0.130816	0.511768	1.08962	0.843182	1.40808	0.878327	0	0	Glycolysis_end	D	303	1
Lactate levels	ebi-a-GCST90092882	High grade serous ovarian cancer	ieu-a-1121	ieu-a	Inverse variance weighted	10	0.170397	0.178204	0.338975	1.18578	0.836204	1.68148	0.942279	0	0	Glycolysis_end	D	303	2
Lactate levels	ebi-a-GCST90092882	Low malignant potential ovarian cancer	ieu-a-1122	ieu-a	Inverse variance weighted	10	0.919298	0.655729	0.160931	2.50753	0.69355	9.06597	0.815533	0	0	Glycolysis_end	D	303	7
Lactate levels	ebi-a-GCST90092882	Invasive mucinous ovarian cancer	ieu-a-1123	ieu-a	Inverse variance weighted	10	0.427559	0.420419	0.309161	1.53351	0.672696	3.49587	0.872386	0	0	Glycolysis_end	D	303	10
Lactate levels	ebi-a-GCST90092882	Clear cell ovarian cancer	ieu-a-1124	ieu-a	Inverse variance weighted	10	-0.0182162	0.394603	0.96318	0.981949	0.453102	2.12805	0.989353	0	0	Glycolysis_end	D	303	9
Lactate levels	ebi-a-GCST90092882	Endometrioid ovarian cancer	ieu-a-1125	ieu-a	Inverse variance weighted	10	-0.0915137	0.283557	0.746896	0.912549	0.523464	1.59083	0.957034	0	0	Glycolysis_end	D	303	8
Lactate levels	ebi-a-GCST90092882	High grade and low grade serous ovarian cancer	ieu-a-1228	ieu-a	Inverse variance weighted	10	0.207226	0.164726	0.20839	1.23026	0.890799	1.69908	0.897098	0	0	Glycolysis_end	D	303	3
Lactate levels	ebi-a-GCST90092882	Serous ovarian cancer: low grade and low malignant potential	ieu-a-1229	ieu-a	Inverse variance weighted	10	0.771018	0.355211	0.0299621	2.16197	1.07767	4.33721	0.329583	1	0	Glycolysis_end	D	303	4
Lactate levels	ebi-a-GCST90092882	Serous ovarian cancer	ieu-a-1230	ieu-a	Inverse variance weighted	10	0.712852	0.408355	0.0808684	2.0398	0.916198	4.54136	0.488379	0	0	Glycolysis_end	D	303	6
Lactate levels	ebi-a-GCST90092882	Mucinous ovarian cancer: invasive and low malignant potential	ieu-a-1231	ieu-a	Inverse variance weighted	10	0.0772541	0.295883	0.794018	1.08032	0.604909	1.92935	0.96281	0	0	Glycolysis_end	D	303	11
Lactate levels	ebi-a-GCST90092882	Low malignant potential mucinous ovarian cancer	ieu-a-1232	ieu-a	Inverse variance weighted	10	-0.347997	0.438351	0.427266	0.706101	0.299044	1.66724	0.878172	0	0	Glycolysis_end	D	303	12
Lactate levels	ebi-a-GCST90092882	Low malignant potential ovarian cancer	ieu-a-1233	ieu-a	Inverse variance weighted	10	0.355821	0.314875	0.25846	1.42735	0.770023	2.64581	0.815533	0	0	Glycolysis_end	D	303	7
Lactate levels	ebi-a-GCST90092882	Ovarian Cancer	ieu-b-4963	ieu-b	Inverse variance weighted	9	-0.000347651	0.00259566	0.893454	0.999652	0.99458	1.00475	0.992545	0	0	Glycolysis_end	D	303	1
Lactate	met-d-Lactate	Ovarian Cancer	ieu-a-1120	ieu-a	Inverse variance weighted	11	0.060373	0.127444	0.635698	1.06223	0.827442	1.36365	0.878327	0	0	Glycolysis_end	D	8	1
Lactate	met-d-Lactate	High grade serous ovarian cancer	ieu-a-1121	ieu-a	Inverse variance weighted	11	0.164823	0.160967	0.305858	1.17918	0.860129	1.61659	0.942279	0	0	Glycolysis_end	D	8	2
Lactate	met-d-Lactate	Low malignant potential ovarian cancer	ieu-a-1122	ieu-a	Inverse variance weighted	11	0.856303	0.618517	0.166222	2.35444	0.700479	7.91371	0.815533	0	0	Glycolysis_end	D	8	7
Lactate	met-d-Lactate	Invasive mucinous ovarian cancer	ieu-a-1123	ieu-a	Inverse variance weighted	11	0.267213	0.442523	0.54595	1.30632	0.548739	3.1098	0.935052	0	0	Glycolysis_end	D	8	10
Lactate	met-d-Lactate	Clear cell ovarian cancer	ieu-a-1124	ieu-a	Inverse variance weighted	11	-0.145922	0.384501	0.704309	0.864225	0.406755	1.8362	0.966238	0	0	Glycolysis_end	D	8	9
Lactate	met-d-Lactate	Endometrioid ovarian cancer	ieu-a-1125	ieu-a	Inverse variance weighted	11	-0.138017	0.27625	0.61735	0.871084	0.506887	1.49695	0.957034	0	0	Glycolysis_end	D	8	8
Lactate	met-d-Lactate	High grade and low grade serous ovarian cancer	ieu-a-1228	ieu-a	Inverse variance weighted	11	0.196105	0.151108	0.194362	1.21665	0.904778	1.63604	0.897098	0	0	Glycolysis_end	D	8	3
Lactate	met-d-Lactate	Serous ovarian cancer: low grade and low malignant potential	ieu-a-1229	ieu-a	Inverse variance weighted	11	0.774714	0.33041	0.0190421	2.16997	1.13554	4.14672	0.314195	1	0	Glycolysis_end	D	8	4
Lactate	met-d-Lactate	Serous ovarian cancer	ieu-a-1230	ieu-a	Inverse variance weighted	11	0.743755	0.379358	0.0499302	2.10382	1.00021	4.42512	0.488379	1	0	Glycolysis_end	D	8	6
Lactate	met-d-Lactate	Mucinous ovarian cancer: invasive and low malignant potential	ieu-a-1231	ieu-a	Inverse variance weighted	11	-0.0134396	0.288231	0.96281	0.98665	0.560811	1.73584	0.96281	0	0	Glycolysis_end	D	8	11
Lactate	met-d-Lactate	Low malignant potential mucinous ovarian cancer	ieu-a-1232	ieu-a	Inverse variance weighted	11	-0.357358	0.426959	0.402601	0.699522	0.302947	1.61524	0.878172	0	0	Glycolysis_end	D	8	12
Lactate	met-d-Lactate	Low malignant potential ovarian cancer	ieu-a-1233	ieu-a	Inverse variance weighted	11	0.373318	0.290165	0.198244	1.45255	0.822501	2.56522	0.815533	0	0	Glycolysis_end	D	8	7
Lactate dehydrogenase	bbj-a-30	Ovarian Cancer	ieu-a-1120	ieu-a	Inverse variance weighted	28	-0.0582233	0.132492	0.660338	0.943439	0.72767	1.22319	0.878327	0	0	Glycolysis_end	D	11	1
Lactate dehydrogenase	bbj-a-30	High grade serous ovarian cancer	ieu-a-1121	ieu-a	Inverse variance weighted	28	0.00271101	0.144723	0.985055	1.00271	0.755069	1.33158	0.989785	0	0	Glycolysis_end	D	11	2
Lactate dehydrogenase	bbj-a-30	Low malignant potential ovarian cancer	ieu-a-1122	ieu-a	Inverse variance weighted	28	-0.765331	0.519059	0.140358	0.46518	0.168186	1.28663	0.815533	0	0	Glycolysis_end	D	11	7
Lactate dehydrogenase	bbj-a-30	Invasive mucinous ovarian cancer	ieu-a-1123	ieu-a	Inverse variance weighted	28	-0.0968293	0.361199	0.78864	0.907711	0.447187	1.8425	0.935052	0	0	Glycolysis_end	D	11	10
Lactate dehydrogenase	bbj-a-30	Clear cell ovarian cancer	ieu-a-1124	ieu-a	Inverse variance weighted	28	0.506924	0.427038	0.2352	1.66018	0.718873	3.83404	0.77616	0	0	Glycolysis_end	D	11	9
Lactate dehydrogenase	bbj-a-30	Endometrioid ovarian cancer	ieu-a-1125	ieu-a	Inverse variance weighted	28	0.0504881	0.261673	0.847003	1.05178	0.629776	1.75658	0.957034	0	0	Glycolysis_end	D	11	8
Lactate dehydrogenase	bbj-a-30	High grade and low grade serous ovarian cancer	ieu-a-1228	ieu-a	Inverse variance weighted	28	-0.0523795	0.139499	0.7073	0.948969	0.721952	1.24737	0.921176	0	0	Glycolysis_end	D	11	3
Lactate dehydrogenase	bbj-a-30	Serous ovarian cancer: low grade and low malignant potential	ieu-a-1229	ieu-a	Inverse variance weighted	28	-0.658483	0.280416	0.0188625	0.517636	0.298765	0.896849	0.314195	1	0	Glycolysis_end	D	11	4
Lactate dehydrogenase	bbj-a-30	Serous ovarian cancer	ieu-a-1230	ieu-a	Inverse variance weighted	28	-0.601697	0.316582	0.0573544	0.547881	0.294582	1.01898	0.488379	0	0	Glycolysis_end	D	11	6
Lactate dehydrogenase	bbj-a-30	Mucinous ovarian cancer: invasive and low malignant potential	ieu-a-1231	ieu-a	Inverse variance weighted	28	-0.276443	0.303016	0.361607	0.758477	0.418803	1.37364	0.662946	0	0	Glycolysis_end	D	11	11
Lactate dehydrogenase	bbj-a-30	Low malignant potential mucinous ovarian cancer	ieu-a-1232	ieu-a	Inverse variance weighted	28	-0.513238	0.402761	0.202557	0.598554	0.271811	1.31808	0.838701	0	0	Glycolysis_end	D	11	12
Lactate dehydrogenase	bbj-a-30	Low malignant potential ovarian cancer	ieu-a-1233	ieu-a	Inverse variance weighted	28	-0.579066	0.271395	0.0328705	0.560421	0.329229	0.953962	0.675953	1	0	Glycolysis_end	D	11	7
Tryptophan	met-a-304	Ovarian Cancer	ieu-a-1120	ieu-a	Inverse variance weighted	18	1.38458	0.926043	0.134874	3.99314	0.650207	24.5233	0.878327	0	0	Amino_acid	B	110	1
Tryptophan	met-a-304	High grade serous ovarian cancer	ieu-a-1121	ieu-a	Inverse variance weighted	18	1.47013	1.03998	0.157475	4.34979	0.566527	33.3976	0.866114	0	0	Amino_acid	B	110	2
Tryptophan	met-a-304	Low malignant potential ovarian cancer	ieu-a-1122	ieu-a	Inverse variance weighted	18	-2.58909	2.19374	0.237915	0.0750883	0.00101911	5.53255	0.815533	0	0	Amino_acid	B	110	7
Tryptophan	met-a-304	Invasive mucinous ovarian cancer	ieu-a-1123	ieu-a	Inverse variance weighted	18	3.9873	1.88917	0.0348058	53.9093	1.32914	2186.54	0.382864	1	0	Amino_acid	B	110	10
Tryptophan	met-a-304	Clear cell ovarian cancer	ieu-a-1124	ieu-a	Inverse variance weighted	18	-2.77429	2.1626	0.199543	0.0623935	0.00090012	4.32492	0.77616	0	0	Amino_acid	B	110	9
Tryptophan	met-a-304	Endometrioid ovarian cancer	ieu-a-1125	ieu-a	Inverse variance weighted	18	3.03857	1.63105	0.0624695	20.8754	0.853597	510.525	0.515373	0	0	Amino_acid	B	110	8
Tryptophan	met-a-304	High grade and low grade serous ovarian cancer	ieu-a-1228	ieu-a	Inverse variance weighted	18	1.13162	0.988109	0.252112	3.10066	0.447053	21.5055	0.897098	0	0	Amino_acid	B	110	3
Tryptophan	met-a-304	Serous ovarian cancer: low grade and low malignant potential	ieu-a-1229	ieu-a	Inverse variance weighted	18	-1.43502	1.33524	0.282497	0.238111	0.017386	3.26107	0.665887	0	0	Amino_acid	B	110	4
Tryptophan	met-a-304	Serous ovarian cancer	ieu-a-1230	ieu-a	Inverse variance weighted	18	-0.536423	1.73741	0.757513	0.584837	0.0194143	17.6177	0.95086	0	0	Amino_acid	B	110	6
Tryptophan	met-a-304	Mucinous ovarian cancer: invasive and low malignant potential	ieu-a-1231	ieu-a	Inverse variance weighted	18	1.34788	1.37615	0.327352	3.84927	0.259405	57.1186	0.662946	0	0	Amino_acid	B	110	11
Tryptophan	met-a-304	Low malignant potential mucinous ovarian cancer	ieu-a-1232	ieu-a	Inverse variance weighted	18	-1.65772	2.02656	0.413358	0.190573	0.00358937	10.1182	0.878172	0	0	Amino_acid	B	110	12
Tryptophan	met-a-304	Low malignant potential ovarian cancer	ieu-a-1233	ieu-a	Inverse variance weighted	18	-0.937173	1.29755	0.470133	0.391734	0.0307959	4.98298	0.886536	0	0	Amino_acid	B	110	7
Serine	met-a-464	Ovarian Cancer	ieu-a-1120	ieu-a	Inverse variance weighted	17	0.0703582	0.282413	0.803258	1.07289	0.616825	1.86617	0.878327	0	0	Amino_acid	B	109	1
Serine	met-a-464	High grade serous ovarian cancer	ieu-a-1121	ieu-a	Inverse variance weighted	17	-0.0279229	0.335394	0.93365	0.972463	0.503941	1.87658	0.989785	0	0	Amino_acid	B	109	2
Serine	met-a-464	Low malignant potential ovarian cancer	ieu-a-1122	ieu-a	Inverse variance weighted	17	1.30787	1.02244	0.20084	3.69827	0.498518	27.4357	0.815533	0	0	Amino_acid	B	109	7
Serine	met-a-464	Invasive mucinous ovarian cancer	ieu-a-1123	ieu-a	Inverse variance weighted	17	0.759887	0.848895	0.370707	2.13804	0.404968	11.2878	0.87381	0	0	Amino_acid	B	109	10
Serine	met-a-464	Clear cell ovarian cancer	ieu-a-1124	ieu-a	Inverse variance weighted	17	0.504648	0.854459	0.554785	1.6564	0.310338	8.84089	0.966238	0	0	Amino_acid	B	109	9
Serine	met-a-464	Endometrioid ovarian cancer	ieu-a-1125	ieu-a	Inverse variance weighted	17	-0.354002	0.610955	0.562303	0.701874	0.211936	2.32442	0.957034	0	0	Amino_acid	B	109	8
Serine	met-a-464	High grade and low grade serous ovarian cancer	ieu-a-1228	ieu-a	Inverse variance weighted	17	0.0529379	0.333639	0.87393	1.05436	0.548266	2.02763	0.933535	0	0	Amino_acid	B	109	3
Serine	met-a-464	Serous ovarian cancer: low grade and low malignant potential	ieu-a-1229	ieu-a	Inverse variance weighted	17	0.492706	0.689215	0.474683	1.63674	0.423943	6.31905	0.806219	0	0	Amino_acid	B	109	4
Serine	met-a-464	Serous ovarian cancer	ieu-a-1230	ieu-a	Inverse variance weighted	17	0.194952	0.758597	0.797186	1.21525	0.274749	5.37524	0.95086	0	0	Amino_acid	B	109	6
Serine	met-a-464	Mucinous ovarian cancer: invasive and low malignant potential	ieu-a-1231	ieu-a	Inverse variance weighted	17	1.02264	0.812974	0.208427	2.78053	0.565081	13.6819	0.662946	0	0	Amino_acid	B	109	11
Serine	met-a-464	Low malignant potential mucinous ovarian cancer	ieu-a-1232	ieu-a	Inverse variance weighted	17	1.19751	1.14901	0.297314	3.31187	0.348348	31.4872	0.878172	0	0	Amino_acid	B	109	12
Serine	met-a-464	Low malignant potential ovarian cancer	ieu-a-1233	ieu-a	Inverse variance weighted	17	0.644959	0.79383	0.416525	1.90591	0.402143	9.03284	0.886536	0	0	Amino_acid	B	109	7
Aspartate	met-a-388	Ovarian Cancer	ieu-a-1120	ieu-a	Inverse variance weighted	21	-0.0377995	0.122509	0.757668	0.962906	0.757359	1.22424	0.878327	0	0	Amino_acid	B	102	1
Aspartate	met-a-388	High grade serous ovarian cancer	ieu-a-1121	ieu-a	Inverse variance weighted	21	0.101055	0.145981	0.488783	1.10634	0.831047	1.47282	0.942279	0	0	Amino_acid	B	102	2
Aspartate	met-a-388	Low malignant potential ovarian cancer	ieu-a-1122	ieu-a	Inverse variance weighted	21	0.33412	0.438016	0.44558	1.39671	0.591916	3.29574	0.886536	0	0	Amino_acid	B	102	7
Aspartate	met-a-388	Invasive mucinous ovarian cancer	ieu-a-1123	ieu-a	Inverse variance weighted	21	-0.103875	0.506178	0.837405	0.901338	0.334211	2.43084	0.935052	0	0	Amino_acid	B	102	10
Aspartate	met-a-388	Clear cell ovarian cancer	ieu-a-1124	ieu-a	Inverse variance weighted	21	-0.552177	0.372175	0.137902	0.575695	0.277582	1.19397	0.77616	0	0	Amino_acid	B	102	9
Aspartate	met-a-388	Endometrioid ovarian cancer	ieu-a-1125	ieu-a	Inverse variance weighted	21	-0.3276	0.3133	0.2957	0.720651	0.389977	1.33172	0.8871	0	0	Amino_acid	B	102	8
Aspartate	met-a-388	High grade and low grade serous ovarian cancer	ieu-a-1228	ieu-a	Inverse variance weighted	21	0.120114	0.141724	0.396704	1.12763	0.854136	1.48868	0.898707	0	0	Amino_acid	B	102	3
Aspartate	met-a-388	Serous ovarian cancer: low grade and low malignant potential	ieu-a-1229	ieu-a	Inverse variance weighted	21	0.308589	0.264461	0.243268	1.3615	0.810782	2.2863	0.665887	0	0	Amino_acid	B	102	4
Aspartate	met-a-388	Serous ovarian cancer	ieu-a-1230	ieu-a	Inverse variance weighted	21	0.276422	0.321428	0.3898	1.3184	0.702172	2.47544	0.787749	0	0	Amino_acid	B	102	6
Aspartate	met-a-388	Mucinous ovarian cancer: invasive and low malignant potential	ieu-a-1231	ieu-a	Inverse variance weighted	21	-0.1604	0.368	0.6629	0.851803	0.414087	1.75221	0.951117	0	0	Amino_acid	B	102	11
Aspartate	met-a-388	Low malignant potential mucinous ovarian cancer	ieu-a-1232	ieu-a	Inverse variance weighted	21	-0.180364	0.477042	0.705365	0.834966	0.327795	2.12684	0.94529	0	0	Amino_acid	B	102	12
Aspartate	met-a-388	Low malignant potential ovarian cancer	ieu-a-1233	ieu-a	Inverse variance weighted	21	0.1061	0.2614	0.6847	1.11193	0.666148	1.85604	0.969818	0	0	Amino_acid	B	102	7
Aspartate	met-a-388	Ovarian Cancer	ieu-b-4963	ieu-b	Inverse variance weighted	22	-0.00249196	0.00204779	0.223642	0.997511	0.993515	1.00152	0.992545	0	0	Amino_acid	B	102	1
Spermidine	ebi-a-GCST90026265	Ovarian Cancer	ieu-a-1120	ieu-a	Inverse variance weighted	11	0.00127952	0.0102271	0.900436	1.00128	0.981409	1.02155	0.900436	0	0	Urea_cycle	E	20	1
Spermidine	ebi-a-GCST90026265	High grade serous ovarian cancer	ieu-a-1121	ieu-a	Inverse variance weighted	11	0.011364	0.0360438	0.752547	1.01143	0.942441	1.08547	0.989785	0	0	Urea_cycle	E	20	2
Spermidine	ebi-a-GCST90026265	Low malignant potential ovarian cancer	ieu-a-1122	ieu-a	Inverse variance weighted	11	-0.116133	0.118416	0.326729	0.890357	0.705938	1.12295	0.815533	0	0	Urea_cycle	E	20	7
Spermidine	ebi-a-GCST90026265	Invasive mucinous ovarian cancer	ieu-a-1123	ieu-a	Inverse variance weighted	11	-0.135274	0.0759988	0.075084	0.873476	0.752592	1.01378	0.495555	0	0	Urea_cycle	E	20	10
Spermidine	ebi-a-GCST90026265	Clear cell ovarian cancer	ieu-a-1124	ieu-a	Inverse variance weighted	11	-0.0306882	0.0776734	0.692774	0.969778	0.832828	1.12925	0.966238	0	0	Urea_cycle	E	20	9
Spermidine	ebi-a-GCST90026265	Endometrioid ovarian cancer	ieu-a-1125	ieu-a	Inverse variance weighted	11	-0.0775784	0.0575463	0.177625	0.925354	0.826654	1.03584	0.8871	0	0	Urea_cycle	E	20	8
Spermidine	ebi-a-GCST90026265	High grade and low grade serous ovarian cancer	ieu-a-1228	ieu-a	Inverse variance weighted	11	0.00428541	0.0384432	0.911241	1.00429	0.931403	1.08289	0.933535	0	0	Urea_cycle	E	20	3
Spermidine	ebi-a-GCST90026265	Serous ovarian cancer: low grade and low malignant potential	ieu-a-1229	ieu-a	Inverse variance weighted	11	-0.0205799	0.0823471	0.802652	0.97963	0.833618	1.15122	0.875604	0	0	Urea_cycle	E	20	4
Spermidine	ebi-a-GCST90026265	Serous ovarian cancer	ieu-a-1230	ieu-a	Inverse variance weighted	11	0.0190178	0.0944897	0.840489	1.0192	0.846892	1.22656	0.95086	0	0	Urea_cycle	E	20	6
Spermidine	ebi-a-GCST90026265	Mucinous ovarian cancer: invasive and low malignant potential	ieu-a-1231	ieu-a	Inverse variance weighted	11	-0.100878	0.0578188	0.0810315	0.904043	0.807184	1.01252	0.445673	0	0	Urea_cycle	E	20	11
Spermidine	ebi-a-GCST90026265	Low malignant potential mucinous ovarian cancer	ieu-a-1232	ieu-a	Inverse variance weighted	11	-0.0786187	0.0853643	0.357062	0.924392	0.781975	1.09275	0.878172	0	0	Urea_cycle	E	20	12
Spermidine	ebi-a-GCST90026265	Low malignant potential ovarian cancer	ieu-a-1233	ieu-a	Inverse variance weighted	11	-0.0114829	0.0633275	0.856112	0.988583	0.873188	1.11923	0.969818	0	0	Urea_cycle	E	20	7
Isoleucine	met-d-Ile	Ovarian Cancer	ieu-a-1120	ieu-a	Inverse variance weighted	8	0.0881525	0.131348	0.502135	1.09215	0.844264	1.41283	0.878327	0	0	Amino_acid	B	107	1
Isoleucine	met-d-Ile	High grade serous ovarian cancer	ieu-a-1121	ieu-a	Inverse variance weighted	8	0.0827594	0.170891	0.628186	1.08628	0.777099	1.51847	0.942279	0	0	Amino_acid	B	107	2
Isoleucine	met-d-Ile	Low malignant potential ovarian cancer	ieu-a-1122	ieu-a	Inverse variance weighted	8	0.552307	0.69771	0.428594	1.73726	0.442549	6.81972	0.886536	0	0	Amino_acid	B	107	7
Isoleucine	met-d-Ile	Invasive mucinous ovarian cancer	ieu-a-1123	ieu-a	Inverse variance weighted	8	-0.0375481	0.356389	0.916093	0.963148	0.478992	1.93668	0.935052	0	0	Amino_acid	B	107	10
Isoleucine	met-d-Ile	Clear cell ovarian cancer	ieu-a-1124	ieu-a	Inverse variance weighted	8	0.0715546	0.358897	0.84197	1.07418	0.53159	2.17058	0.989353	0	0	Amino_acid	B	107	9
Isoleucine	met-d-Ile	Endometrioid ovarian cancer	ieu-a-1125	ieu-a	Inverse variance weighted	8	0.0313115	0.270658	0.907901	1.03181	0.607029	1.75383	0.957034	0	0	Amino_acid	B	107	8
Isoleucine	met-d-Ile	High grade and low grade serous ovarian cancer	ieu-a-1228	ieu-a	Inverse variance weighted	8	0.114604	0.137089	0.403166	1.12143	0.857194	1.46712	0.898707	0	0	Amino_acid	B	107	3
Isoleucine	met-d-Ile	Serous ovarian cancer: low grade and low malignant potential	ieu-a-1229	ieu-a	Inverse variance weighted	8	0.444526	0.282186	0.115189	1.55975	0.897125	2.7118	0.475156	0	0	Amino_acid	B	107	4
Isoleucine	met-d-Ile	Serous ovarian cancer	ieu-a-1230	ieu-a	Inverse variance weighted	8	0.377439	0.311121	0.225069	1.45854	0.792663	2.68381	0.775238	0	0	Amino_acid	B	107	6
Isoleucine	met-d-Ile	Mucinous ovarian cancer: invasive and low malignant potential	ieu-a-1231	ieu-a	Inverse variance weighted	8	-0.0193349	0.269258	0.942755	0.980851	0.578637	1.66265	0.96281	0	0	Amino_acid	B	107	11
Isoleucine	met-d-Ile	Low malignant potential mucinous ovarian cancer	ieu-a-1232	ieu-a	Inverse variance weighted	8	0.0138318	0.56064	0.980317	1.01393	0.337894	3.04252	0.980317	0	0	Amino_acid	B	107	12
Isoleucine	met-d-Ile	Low malignant potential ovarian cancer	ieu-a-1233	ieu-a	Inverse variance weighted	8	0.205352	0.312906	0.511648	1.22796	0.665017	2.26743	0.912669	0	0	Amino_acid	B	107	7
Isocitrate	ebi-a-GCST90026188	Ovarian Cancer	ieu-a-1120	ieu-a	Inverse variance weighted	17	-0.117704	0.0657918	0.0736074	0.888959	0.781409	1.01131	0.809681	0	0	TCA	C	4	1
Isocitrate	ebi-a-GCST90026188	High grade serous ovarian cancer	ieu-a-1121	ieu-a	Inverse variance weighted	17	-0.0612446	0.0707234	0.386505	0.940593	0.818843	1.08045	0.942279	0	0	TCA	C	4	2
Isocitrate	ebi-a-GCST90026188	Low malignant potential ovarian cancer	ieu-a-1122	ieu-a	Inverse variance weighted	17	0.271987	0.192817	0.158364	1.31257	0.899484	1.91536	0.815533	0	0	TCA	C	4	7
Isocitrate	ebi-a-GCST90026188	Invasive mucinous ovarian cancer	ieu-a-1123	ieu-a	Inverse variance weighted	17	-0.377319	0.164265	0.0216183	0.685698	0.496944	0.946146	0.356703	1	0	TCA	C	4	10
Isocitrate	ebi-a-GCST90026188	Clear cell ovarian cancer	ieu-a-1124	ieu-a	Inverse variance weighted	17	-0.0916018	0.159736	0.566335	0.912468	0.667187	1.24792	0.966238	0	0	TCA	C	4	9
Isocitrate	ebi-a-GCST90026188	Endometrioid ovarian cancer	ieu-a-1125	ieu-a	Inverse variance weighted	17	-0.275961	0.112951	0.0145583	0.758842	0.608142	0.946886	0.160141	1	0	TCA	C	4	8
Isocitrate	ebi-a-GCST90026188	High grade and low grade serous ovarian cancer	ieu-a-1228	ieu-a	Inverse variance weighted	17	-0.0304875	0.0679372	0.653605	0.969973	0.849044	1.10812	0.898707	0	0	TCA	C	4	3
Isocitrate	ebi-a-GCST90026188	Serous ovarian cancer: low grade and low malignant potential	ieu-a-1229	ieu-a	Inverse variance weighted	17	-0.0257084	0.114625	0.822537	0.974619	0.77851	1.22013	0.875604	0	0	TCA	C	4	4
Isocitrate	ebi-a-GCST90026188	Serous ovarian cancer	ieu-a-1230	ieu-a	Inverse variance weighted	17	-0.178989	0.138249	0.19543	0.836115	0.637655	1.09634	0.757291	0	0	TCA	C	4	6
Isocitrate	ebi-a-GCST90026188	Mucinous ovarian cancer: invasive and low malignant potential	ieu-a-1231	ieu-a	Inverse variance weighted	17	-0.25473	0.12328	0.0388021	0.775125	0.608743	0.986983	0.320118	1	0	TCA	C	4	11
Isocitrate	ebi-a-GCST90026188	Low malignant potential mucinous ovarian cancer	ieu-a-1232	ieu-a	Inverse variance weighted	17	-0.109144	0.210052	0.603338	0.896601	0.594018	1.35331	0.94529	0	0	TCA	C	4	12
Isocitrate	ebi-a-GCST90026188	Low malignant potential ovarian cancer	ieu-a-1233	ieu-a	Inverse variance weighted	17	-0.136844	0.127651	0.283713	0.872106	0.679064	1.12003	0.815533	0	0	TCA	C	4	7
Histidine	met-d-His	Ovarian Cancer	ieu-a-1120	ieu-a	Inverse variance weighted	11	-0.0635307	0.157888	0.687405	0.938445	0.688672	1.27881	0.878327	0	0	Amino_acid	B	106	1
Histidine	met-d-His	High grade serous ovarian cancer	ieu-a-1121	ieu-a	Inverse variance weighted	11	-0.00220982	0.172604	0.989785	0.997793	0.711405	1.39947	0.989785	0	0	Amino_acid	B	106	2
Histidine	met-d-His	Low malignant potential ovarian cancer	ieu-a-1122	ieu-a	Inverse variance weighted	11	0.143745	0.563931	0.798801	1.15459	0.382296	3.48703	0.969818	0	0	Amino_acid	B	106	7
Histidine	met-d-His	Invasive mucinous ovarian cancer	ieu-a-1123	ieu-a	Inverse variance weighted	11	0.543408	0.352708	0.123396	1.72186	0.862517	3.4374	0.67868	0	0	Amino_acid	B	106	10
Histidine	met-d-His	Clear cell ovarian cancer	ieu-a-1124	ieu-a	Inverse variance weighted	11	-0.439957	0.357926	0.219003	0.644064	0.319342	1.29898	0.77616	0	0	Amino_acid	B	106	9
Histidine	met-d-His	Endometrioid ovarian cancer	ieu-a-1125	ieu-a	Inverse variance weighted	11	-0.0902819	0.438373	0.836832	0.913674	0.386937	2.15745	0.957034	0	0	Amino_acid	B	106	8
Histidine	met-d-His	High grade and low grade serous ovarian cancer	ieu-a-1228	ieu-a	Inverse variance weighted	11	0.0127491	0.151573	0.932967	1.01283	0.752516	1.3632	0.933535	0	0	Amino_acid	B	106	3
Histidine	met-d-His	Serous ovarian cancer: low grade and low malignant potential	ieu-a-1229	ieu-a	Inverse variance weighted	11	0.106163	0.399318	0.790346	1.112	0.508393	2.43228	0.875604	0	0	Amino_acid	B	106	4
Histidine	met-d-His	Serous ovarian cancer	ieu-a-1230	ieu-a	Inverse variance weighted	11	0.0635215	0.436927	0.884409	1.06558	0.452551	2.50904	0.95086	0	0	Amino_acid	B	106	6
Histidine	met-d-His	Mucinous ovarian cancer: invasive and low malignant potential	ieu-a-1231	ieu-a	Inverse variance weighted	11	0.222365	0.283672	0.433111	1.24903	0.716317	2.1779	0.752245	0	0	Amino_acid	B	106	11
Histidine	met-d-His	Low malignant potential mucinous ovarian cancer	ieu-a-1232	ieu-a	Inverse variance weighted	11	-0.207142	0.488716	0.671676	0.812904	0.311915	2.11857	0.94529	0	0	Amino_acid	B	106	12
Histidine	met-d-His	Low malignant potential ovarian cancer	ieu-a-1233	ieu-a	Inverse variance weighted	11	-0.0689722	0.411717	0.866958	0.933353	0.416471	2.09173	0.969818	0	0	Amino_acid	B	106	7
a-KG	ebi-a-GCST90026027	Ovarian Cancer	ieu-a-1120	ieu-a	Inverse variance weighted	20	-0.0823242	0.0816765	0.313488	0.920973	0.784734	1.08087	0.878327	0	0	TCA	C	5	1
a-KG	ebi-a-GCST90026027	High grade serous ovarian cancer	ieu-a-1121	ieu-a	Inverse variance weighted	20	-0.0595311	0.094315	0.527913	0.942206	0.783183	1.13352	0.942279	0	0	TCA	C	5	2
a-KG	ebi-a-GCST90026027	Low malignant potential ovarian cancer	ieu-a-1122	ieu-a	Inverse variance weighted	20	-0.0280374	0.232172	0.90388	0.972352	0.616871	1.53268	0.977515	0	0	TCA	C	5	7
a-KG	ebi-a-GCST90026027	Invasive mucinous ovarian cancer	ieu-a-1123	ieu-a	Inverse variance weighted	20	-0.0491526	0.210278	0.815178	0.952036	0.630466	1.43762	0.935052	0	0	TCA	C	5	10
a-KG	ebi-a-GCST90026027	Clear cell ovarian cancer	ieu-a-1124	ieu-a	Inverse variance weighted	20	-0.150465	0.192291	0.433931	0.860308	0.590164	1.25411	0.966238	0	0	TCA	C	5	9
a-KG	ebi-a-GCST90026027	Endometrioid ovarian cancer	ieu-a-1125	ieu-a	Inverse variance weighted	20	-0.149255	0.134544	0.267283	0.86135	0.661689	1.12126	0.8871	0	0	TCA	C	5	8
a-KG	ebi-a-GCST90026027	High grade and low grade serous ovarian cancer	ieu-a-1228	ieu-a	Inverse variance weighted	20	-0.0552923	0.0900686	0.539287	0.946209	0.793083	1.1289	0.898707	0	0	TCA	C	5	3
a-KG	ebi-a-GCST90026027	Serous ovarian cancer: low grade and low malignant potential	ieu-a-1229	ieu-a	Inverse variance weighted	20	-0.247398	0.13261	0.0620966	0.78083	0.602111	1.0126	0.341531	0	0	TCA	C	5	4
a-KG	ebi-a-GCST90026027	Serous ovarian cancer	ieu-a-1230	ieu-a	Inverse variance weighted	20	-0.313666	0.189172	0.0972972	0.730763	0.504371	1.05877	0.488379	0	0	TCA	C	5	6
a-KG	ebi-a-GCST90026027	Mucinous ovarian cancer: invasive and low malignant potential	ieu-a-1231	ieu-a	Inverse variance weighted	20	-0.16007	0.144389	0.267602	0.852084	0.64206	1.13081	0.662946	0	0	TCA	C	5	11
a-KG	ebi-a-GCST90026027	Low malignant potential mucinous ovarian cancer	ieu-a-1232	ieu-a	Inverse variance weighted	20	-0.289542	0.207423	0.162743	0.748606	0.49853	1.12413	0.838701	0	0	TCA	C	5	12
a-KG	ebi-a-GCST90026027	Low malignant potential ovarian cancer	ieu-a-1233	ieu-a	Inverse variance weighted	20	-0.299409	0.133628	0.0250515	0.741256	0.570456	0.963197	0.675953	1	0	TCA	C	5	7
ARG1	ebi-a-GCST90010286	Ovarian Cancer	ieu-a-1120	ieu-a	Inverse variance weighted	57	-0.00529148	0.00978006	0.588475	0.994722	0.975836	1.01397	0.878327	0	0	Urea_cycle	E	16	1
ARG1	ebi-a-GCST90010286	High grade serous ovarian cancer	ieu-a-1121	ieu-a	Inverse variance weighted	57	-0.00102719	0.0123256	0.933582	0.998973	0.975129	1.0234	0.989785	0	0	Urea_cycle	E	16	2
ARG1	ebi-a-GCST90010286	Low malignant potential ovarian cancer	ieu-a-1122	ieu-a	Inverse variance weighted	57	0.032456	0.0308857	0.293332	1.03299	0.972311	1.09745	0.815533	0	0	Urea_cycle	E	16	7
ARG1	ebi-a-GCST90010286	Invasive mucinous ovarian cancer	ieu-a-1123	ieu-a	Inverse variance weighted	57	-0.0146921	0.0261336	0.573985	0.985415	0.936211	1.03721	0.935052	0	0	Urea_cycle	E	16	10
ARG1	ebi-a-GCST90010286	Clear cell ovarian cancer	ieu-a-1124	ieu-a	Inverse variance weighted	57	0.00979507	0.0257679	0.703851	1.00984	0.960107	1.06216	0.966238	0	0	Urea_cycle	E	16	9
ARG1	ebi-a-GCST90010286	Endometrioid ovarian cancer	ieu-a-1125	ieu-a	Inverse variance weighted	57	-0.0247658	0.0186524	0.18426	0.975538	0.940518	1.01186	0.8871	0	0	Urea_cycle	E	16	8
ARG1	ebi-a-GCST90010286	High grade and low grade serous ovarian cancer	ieu-a-1228	ieu-a	Inverse variance weighted	57	0.000988425	0.0118518	0.933535	1.00099	0.978004	1.02451	0.933535	0	0	Urea_cycle	E	16	3
ARG1	ebi-a-GCST90010286	Serous ovarian cancer: low grade and low malignant potential	ieu-a-1229	ieu-a	Inverse variance weighted	57	0.0137551	0.0200951	0.493658	1.01385	0.974694	1.05458	0.806219	0	0	Urea_cycle	E	16	4
ARG1	ebi-a-GCST90010286	Serous ovarian cancer	ieu-a-1230	ieu-a	Inverse variance weighted	57	0.00662376	0.0237363	0.780202	1.00665	0.960886	1.05458	0.95086	0	0	Urea_cycle	E	16	6
ARG1	ebi-a-GCST90010286	Mucinous ovarian cancer: invasive and low malignant potential	ieu-a-1231	ieu-a	Inverse variance weighted	57	-0.0112304	0.0190473	0.555457	0.988832	0.952597	1.02645	0.916504	0	0	Urea_cycle	E	16	11
ARG1	ebi-a-GCST90010286	Low malignant potential mucinous ovarian cancer	ieu-a-1232	ieu-a	Inverse variance weighted	57	-0.00717567	0.0281216	0.798595	0.99285	0.939607	1.04911	0.976061	0	0	Urea_cycle	E	16	12
ARG1	ebi-a-GCST90010286	Low malignant potential ovarian cancer	ieu-a-1233	ieu-a	Inverse variance weighted	57	0.00446846	0.0186237	0.810382	1.00448	0.968474	1.04182	0.969818	0	0	Urea_cycle	E	16	7
Argininosuccinate levels	ebi-a-GCST90026125	Ovarian Cancer	ieu-a-1120	ieu-a	Inverse variance weighted	20	0.0186155	0.0226151	0.410427	1.01879	0.974618	1.06496	0.878327	0	0	Urea_cycle	E	13	1
Argininosuccinate levels	ebi-a-GCST90026125	High grade serous ovarian cancer	ieu-a-1121	ieu-a	Inverse variance weighted	20	0.0448483	0.0269298	0.0958374	1.04587	0.992097	1.10256	0.866114	0	0	Urea_cycle	E	13	2
Argininosuccinate levels	ebi-a-GCST90026125	Low malignant potential ovarian cancer	ieu-a-1122	ieu-a	Inverse variance weighted	20	-0.00456717	0.0883802	0.958787	0.995443	0.837116	1.18372	0.988749	0	0	Urea_cycle	E	13	7
Argininosuccinate levels	ebi-a-GCST90026125	Invasive mucinous ovarian cancer	ieu-a-1123	ieu-a	Inverse variance weighted	20	0.017824	0.0675146	0.791778	1.01798	0.891808	1.16201	0.935052	0	0	Urea_cycle	E	13	10
Argininosuccinate levels	ebi-a-GCST90026125	Clear cell ovarian cancer	ieu-a-1124	ieu-a	Inverse variance weighted	20	-0.0974237	0.0805776	0.226637	0.907172	0.774641	1.06238	0.77616	0	0	Urea_cycle	E	13	9
Argininosuccinate levels	ebi-a-GCST90026125	Endometrioid ovarian cancer	ieu-a-1125	ieu-a	Inverse variance weighted	20	-0.0510304	0.0547616	0.351407	0.95025	0.85354	1.05792	0.957034	0	0	Urea_cycle	E	13	8
Argininosuccinate levels	ebi-a-GCST90026125	High grade and low grade serous ovarian cancer	ieu-a-1228	ieu-a	Inverse variance weighted	20	0.0410785	0.0261465	0.116161	1.04193	0.989883	1.09672	0.897098	0	0	Urea_cycle	E	13	3
Argininosuccinate levels	ebi-a-GCST90026125	Serous ovarian cancer: low grade and low malignant potential	ieu-a-1229	ieu-a	Inverse variance weighted	20	-0.0400706	0.0545264	0.462409	0.960722	0.863344	1.06908	0.806219	0	0	Urea_cycle	E	13	4
Argininosuccinate levels	ebi-a-GCST90026125	Serous ovarian cancer	ieu-a-1230	ieu-a	Inverse variance weighted	20	-0.0603999	0.0640324	0.345543	0.941388	0.830354	1.06727	0.787749	0	0	Urea_cycle	E	13	6
Argininosuccinate levels	ebi-a-GCST90026125	Mucinous ovarian cancer: invasive and low malignant potential	ieu-a-1231	ieu-a	Inverse variance weighted	20	-0.00912595	0.0562876	0.871203	0.990916	0.887409	1.1065	0.96281	0	0	Urea_cycle	E	13	11
Argininosuccinate levels	ebi-a-GCST90026125	Low malignant potential mucinous ovarian cancer	ieu-a-1232	ieu-a	Inverse variance weighted	20	-0.0616126	0.0819934	0.452391	0.940247	0.800659	1.10417	0.878172	0	0	Urea_cycle	E	13	12
Argininosuccinate levels	ebi-a-GCST90026125	Low malignant potential ovarian cancer	ieu-a-1233	ieu-a	Inverse variance weighted	20	-0.0592221	0.056806	0.297164	0.942497	0.843191	1.0535	0.815533	0	0	Urea_cycle	E	13	7
ASL	prot-a-188	Ovarian Cancer	ieu-a-1120	ieu-a	Inverse variance weighted	14	-0.0219634	0.0307286	0.474761	0.978276	0.921096	1.03901	0.878327	0	0	Urea_cycle	E	17	1
ASL	prot-a-188	High grade serous ovarian cancer	ieu-a-1121	ieu-a	Inverse variance weighted	14	-0.0126232	0.0374541	0.736095	0.987456	0.917564	1.06267	0.989785	0	0	Urea_cycle	E	17	2
ASL	prot-a-188	Low malignant potential ovarian cancer	ieu-a-1122	ieu-a	Inverse variance weighted	14	-0.0194187	0.110766	0.860834	0.980769	0.78937	1.21858	0.969818	0	0	Urea_cycle	E	17	7
ASL	prot-a-188	Invasive mucinous ovarian cancer	ieu-a-1123	ieu-a	Inverse variance weighted	14	-0.0587236	0.0922531	0.524419	0.942967	0.78699	1.12986	0.935052	0	0	Urea_cycle	E	17	10
ASL	prot-a-188	Clear cell ovarian cancer	ieu-a-1124	ieu-a	Inverse variance weighted	14	-0.0513045	0.0931387	0.581743	0.949989	0.791476	1.14025	0.966238	0	0	Urea_cycle	E	17	9
ASL	prot-a-188	Endometrioid ovarian cancer	ieu-a-1125	ieu-a	Inverse variance weighted	14	-0.053125	0.0666033	0.425084	0.948261	0.832212	1.08049	0.957034	0	0	Urea_cycle	E	17	8
ASL	prot-a-188	High grade and low grade serous ovarian cancer	ieu-a-1228	ieu-a	Inverse variance weighted	14	-0.0168474	0.0355407	0.635478	0.983294	0.917129	1.05423	0.898707	0	0	Urea_cycle	E	17	3
ASL	prot-a-188	Serous ovarian cancer: low grade and low malignant potential	ieu-a-1229	ieu-a	Inverse variance weighted	14	0.0483568	0.0660792	0.464291	1.04955	0.922048	1.19467	0.806219	0	0	Urea_cycle	E	17	4
ASL	prot-a-188	Serous ovarian cancer	ieu-a-1230	ieu-a	Inverse variance weighted	14	0.096661	0.0865772	0.26422	1.10149	0.929573	1.30519	0.787749	0	0	Urea_cycle	E	17	6
ASL	prot-a-188	Mucinous ovarian cancer: invasive and low malignant potential	ieu-a-1231	ieu-a	Inverse variance weighted	14	-0.0924849	0.070044	0.186707	0.911663	0.794715	1.04582	0.662946	0	0	Urea_cycle	E	17	11
ASL	prot-a-188	Low malignant potential mucinous ovarian cancer	ieu-a-1232	ieu-a	Inverse variance weighted	14	-0.172097	0.103398	0.0960308	0.841898	0.687456	1.03104	0.633803	0	0	Urea_cycle	E	17	12
ASL	prot-a-188	Low malignant potential ovarian cancer	ieu-a-1233	ieu-a	Inverse variance weighted	14	-0.0044282	0.0653684	0.945991	0.995582	0.875859	1.13167	0.988749	0	0	Urea_cycle	E	17	7

## Sheet: Pathway_lookup
Supplementary Table 5. Full pathway-tracing MR outputs and plotting/mapping tables.
exposure	pathway	panel	exposure_order	notes
Glutamine	Amino_acid	B	1	auto-filled
Glutamate	Amino_acid	B	2	auto-filled
Alanine	Amino_acid	B	101	auto-filled
Aspartate	Amino_acid	B	102	auto-filled
Glycine	Amino_acid	B	105	auto-filled
Histidine	Amino_acid	B	106	auto-filled
Isoleucine	Amino_acid	B	107	auto-filled
Phenylalanine	Amino_acid	B	108	auto-filled
Serine	Amino_acid	B	109	auto-filled
Tryptophan	Amino_acid	B	110	auto-filled
Tyrosine	Amino_acid	B	111	auto-filled
lysine	Amino_acid	B	112	auto-filled
Citrate	TCA	C	3	auto-filled
Isocitrate	TCA	C	4	auto-filled
a-KG	TCA	C	5	auto-filled
Citrate levels	TCA	C	202	auto-filled
malate	TCA	C	205	auto-filled
Pyruvate	Glycolysis_end	D	7	auto-filled
Lactate	Glycolysis_end	D	8	auto-filled
Pyruvate dehydrogenase	Glycolysis_end	D	9	auto-filled
Pyruvate kinase	Glycolysis_end	D	10	auto-filled
Lactate dehydrogenase	Glycolysis_end	D	11	auto-filled
Lactate levels	Glycolysis_end	D	303	auto-filled
Citrulline	Urea_cycle	E	12	auto-filled
Argininosuccinate levels	Urea_cycle	E	13	auto-filled
Arginine	Urea_cycle	E	14	auto-filled
Ornithine	Urea_cycle	E	15	auto-filled
ARG1	Urea_cycle	E	16	auto-filled
ASL	Urea_cycle	E	17	auto-filled
Ornithine decarboxylase	Urea_cycle	E	18	auto-filled
Serum urea levels	Urea_cycle	E	19	auto-filled
Spermidine	Urea_cycle	E	20	auto-filled

## Sheet: Outcome_lookup
Supplementary Table 5. Full pathway-tracing MR outputs and plotting/mapping tables.
outcome	outcome_id	outcome_group	outcome_order	notes
Ovarian Cancer	ieu-a-1120	Overall	1	auto-filled
Ovarian Cancer	ieu-b-4963	Overall	1	auto-filled
High grade serous ovarian cancer	ieu-a-1121	Histotype_serous	2	auto-filled
High grade and low grade serous ovarian cancer	ieu-a-1228	Serous_related	3	auto-filled
Serous ovarian cancer: low grade and low malignant potential	ieu-a-1229	Serous_related	4	auto-filled
Serous ovarian cancer: low malignant potential	ieu-a-1230	Serous_related	5	auto-filled
Serous ovarian cancer	ieu-a-1230	Serous_related	6	auto-filled
Low grade serous ovarian cancer	ieu-a-1122	LGSOC	7	auto-filled
Low malignant potential ovarian cancer	ieu-a-1233	LMP	7	auto-filled
Endometrioid ovarian cancer	ieu-a-1125	Histotype_endometrioid	8	auto-filled
Clear cell ovarian cancer	ieu-a-1124	Histotype_clear_cell	9	auto-filled
Invasive mucinous ovarian cancer	ieu-a-1123	Histotype_mucinous	10	auto-filled
Mucinous ovarian cancer: invasive and low malignant potential	ieu-a-1231	Histotype_mucinous	11	auto-filled
Low malignant potential mucinous ovarian cancer	ieu-a-1232	Histotype_mucinous	12	auto-filled

## Sheet: TSMR_long
Supplementary Table 5. Full pathway-tracing MR outputs and plotting/mapping tables.
outcome	outcome_id	exposure	exposure_id	method	nsnp	b	se	pval	or	or_lci95	or_uci95
Low grade serous ovarian cancer	ieu-a-1122	Urea	ukb-e-30670	MR Egger	10	0.239625	0.197301	0.25918	1.27077	0.863221	1.87074
Low grade serous ovarian cancer	ieu-a-1122	Urea	ukb-e-30670	Weighted median	10	0.221279	0.142803	0.121252	1.24767	0.94307	1.65066
Low grade serous ovarian cancer	ieu-a-1122	Urea	ukb-e-30670	Inverse variance weighted	10	0.256113	0.120231	0.0331562	1.2919	1.02067	1.6352
Low grade serous ovarian cancer	ieu-a-1122	Urea	ukb-e-30670	Simple mode	10	0.348552	0.253209	0.201929	1.41701	0.862658	2.32761
Low grade serous ovarian cancer	ieu-a-1122	Urea	ukb-e-30670	Weighted mode	10	0.233309	0.146592	0.145949	1.26277	0.947421	1.68309
Low grade serous ovarian cancer	ieu-a-1122	Urea	ukb-e-30670	BWMR	10	0.290804		0.0362773	1.3375	1.01876	1.75598
Low grade serous ovarian cancer	ieu-a-1122	Alanine	met-d-Ala	MR Egger	24	1.70019	0.79817	0.0445912	5.47497	1.14542	26.1696
Low grade serous ovarian cancer	ieu-a-1122	Alanine	met-d-Ala	Weighted median	24	0.886406	0.42339	0.0362964	2.42639	1.05819	5.56363
Low grade serous ovarian cancer	ieu-a-1122	Alanine	met-d-Ala	Inverse variance weighted	24	0.82599	0.29642	0.00532726	2.28414	1.27763	4.08358
Low grade serous ovarian cancer	ieu-a-1122	Alanine	met-d-Ala	Simple mode	24	0.949101	0.871902	0.287632	2.58339	0.467747	14.2681
Low grade serous ovarian cancer	ieu-a-1122	Alanine	met-d-Ala	Weighted mode	24	1.09773	0.96972	0.269296	2.99735	0.448018	20.053
Low grade serous ovarian cancer	ieu-a-1122	Alanine	met-d-Ala	BWMR	24	0.829437		0.00597127	2.29203	1.26888	4.14018
Low grade serous ovarian cancer	ieu-a-1122	Ornithine decarboxylase	prot-a-2142	MR Egger	13	-0.153073	0.352303	0.672331	0.858067	0.430165	1.71162
Low grade serous ovarian cancer	ieu-a-1122	Ornithine decarboxylase	prot-a-2142	Weighted median	13	0.12558	0.156345	0.421845	1.13381	0.834555	1.54036
Low grade serous ovarian cancer	ieu-a-1122	Ornithine decarboxylase	prot-a-2142	Inverse variance weighted	13	0.23371	0.114347	0.0409669	1.26328	1.00964	1.58064
Low grade serous ovarian cancer	ieu-a-1122	Ornithine decarboxylase	prot-a-2142	Simple mode	13	0.0496669	0.257491	0.850273	1.05092	0.634438	1.74081
Low grade serous ovarian cancer	ieu-a-1122	Ornithine decarboxylase	prot-a-2142	Weighted mode	13	0.0626575	0.262928	0.815664	1.06466	0.635921	1.78246
Low grade serous ovarian cancer	ieu-a-1122	Ornithine decarboxylase	prot-a-2142	BWMR	13	0.245814		0.0391933	1.27866	1.01225	1.61519
Invasive mucinous ovarian cancer	ieu-a-1123	Tryptophan	met-a-304	MR Egger	18	7.62288	26.2213	0.775005	2044.45	9.78432e-20	4.2719e+25
Invasive mucinous ovarian cancer	ieu-a-1123	Tryptophan	met-a-304	Weighted median	18	2.40077	2.53588	0.343782	11.0316	0.0765694	1589.36
Invasive mucinous ovarian cancer	ieu-a-1123	Tryptophan	met-a-304	Inverse variance weighted	18	3.9873	1.88917	0.0348058	53.9093	1.32914	2186.54
Invasive mucinous ovarian cancer	ieu-a-1123	Tryptophan	met-a-304	Simple mode	18	2.60086	4.7266	0.589298	13.4753	0.00127696	142200
Invasive mucinous ovarian cancer	ieu-a-1123	Tryptophan	met-a-304	Weighted mode	18	2.49872	4.35203	0.573386	12.1669	0.00240246	61617.1
Invasive mucinous ovarian cancer	ieu-a-1123	Tryptophan	met-a-304	BWMR	18	4.09877		0.0369476	60.2664	1.28173	2833.71
Invasive mucinous ovarian cancer	ieu-a-1123	Citrate	met-d-Citrate	MR Egger	32	-0.434096	0.27206	0.121063	0.64785	0.380095	1.10422
Invasive mucinous ovarian cancer	ieu-a-1123	Citrate	met-d-Citrate	Weighted median	32	-0.490768	0.222372	0.0273162	0.612156	0.395891	0.946562
Invasive mucinous ovarian cancer	ieu-a-1123	Citrate	met-d-Citrate	Inverse variance weighted	32	-0.316676	0.161051	0.0492633	0.728567	0.531349	0.998985
Invasive mucinous ovarian cancer	ieu-a-1123	Citrate	met-d-Citrate	Simple mode	32	-0.169267	0.389423	0.666818	0.844283	0.393554	1.81122
Invasive mucinous ovarian cancer	ieu-a-1123	Citrate	met-d-Citrate	Weighted mode	32	-0.421319	0.225666	0.0713835	0.65618	0.421631	1.02121
Invasive mucinous ovarian cancer	ieu-a-1123	Citrate	met-d-Citrate	BWMR	32	-0.319395		0.0491741	0.726588	0.528537	0.998851
Invasive mucinous ovarian cancer	ieu-a-1123	Pyruvate	met-a-315	MR Egger	10	-4.77683	1.80198	0.0292159	0.00842262	0.00024636	0.287955
Invasive mucinous ovarian cancer	ieu-a-1123	Pyruvate	met-a-315	Weighted median	10	-2.2277	0.89134	0.0124449	0.107776	0.0187844	0.618366
Invasive mucinous ovarian cancer	ieu-a-1123	Pyruvate	met-a-315	Inverse variance weighted	10	-1.73527	0.648278	0.00743426	0.176352	0.0494943	0.628357
Invasive mucinous ovarian cancer	ieu-a-1123	Pyruvate	met-a-315	Simple mode	10	-2.12398	1.33262	0.145437	0.119555	0.00877438	1.62899
Invasive mucinous ovarian cancer	ieu-a-1123	Pyruvate	met-a-315	Weighted mode	10	-2.12398	1.09666	0.0847476	0.119555	0.0139338	1.0258
Invasive mucinous ovarian cancer	ieu-a-1123	Pyruvate	met-a-315	BWMR	10	-1.76467		0.0105338	0.171244	0.0442942	0.66204
Invasive mucinous ovarian cancer	ieu-a-1123	Spermidine	ebi-a-GCST90026265	MR Egger	105	0.0433978	0.0639807	0.499105	1.04435	0.921268	1.18388
Invasive mucinous ovarian cancer	ieu-a-1123	Spermidine	ebi-a-GCST90026265	Weighted median	105	-0.0665843	0.040361	0.0990006	0.935584	0.864424	1.0126
Invasive mucinous ovarian cancer	ieu-a-1123	Spermidine	ebi-a-GCST90026265	Inverse variance weighted	105	-0.0561581	0.0286914	0.05031	0.94539	0.893693	1.00008
Invasive mucinous ovarian cancer	ieu-a-1123	Spermidine	ebi-a-GCST90026265	Simple mode	105	-0.0865374	0.106994	0.420472	0.917101	0.743605	1.13108
Invasive mucinous ovarian cancer	ieu-a-1123	Spermidine	ebi-a-GCST90026265	Weighted mode	105	-0.0865374	0.104051	0.407495	0.917101	0.747906	1.12457
Invasive mucinous ovarian cancer	ieu-a-1123	Spermidine	ebi-a-GCST90026265	BWMR	105	-0.0610532		0.0441159	0.940773	0.886478	0.998394
Invasive mucinous ovarian cancer	ieu-a-1123	Isocitrate	ebi-a-GCST90026188	MR Egger	17	-0.353701	0.378767	0.365185	0.702085	0.334177	1.47504
Invasive mucinous ovarian cancer	ieu-a-1123	Isocitrate	ebi-a-GCST90026188	Weighted median	17	-0.393246	0.220422	0.0744135	0.674863	0.438116	1.03954
Invasive mucinous ovarian cancer	ieu-a-1123	Isocitrate	ebi-a-GCST90026188	Inverse variance weighted	17	-0.377319	0.164265	0.0216183	0.685698	0.496944	0.946146
Invasive mucinous ovarian cancer	ieu-a-1123	Isocitrate	ebi-a-GCST90026188	Simple mode	17	-0.0287604	0.400102	0.943586	0.971649	0.443543	2.12855
Invasive mucinous ovarian cancer	ieu-a-1123	Isocitrate	ebi-a-GCST90026188	Weighted mode	17	-0.297964	0.393223	0.459617	0.742328	0.343461	1.6044
Invasive mucinous ovarian cancer	ieu-a-1123	Isocitrate	ebi-a-GCST90026188	BWMR	17	-0.386405		0.02188	0.679495	0.488325	0.945506
Clear cell ovarian cancer	ieu-a-1124	Glutamine	met-a-303	MR Egger	22	-4.58549	2.9812	0.139687	0.0101988	2.95732e-05	3.51719
Clear cell ovarian cancer	ieu-a-1124	Glutamine	met-a-303	Weighted median	22	-2.70783	2.13669	0.205048	0.0666812	0.00101208	4.39332
Clear cell ovarian cancer	ieu-a-1124	Glutamine	met-a-303	Inverse variance weighted	22	-3.13941	1.4392	0.0291568	0.0433084	0.0025793	0.72718
Clear cell ovarian cancer	ieu-a-1124	Glutamine	met-a-303	Simple mode	22	-3.38942	3.33034	0.320384	0.0337284	4.93351e-05	23.0587
Clear cell ovarian cancer	ieu-a-1124	Glutamine	met-a-303	Weighted mode	22	-2.80252	2.24644	0.225934	0.0606569	0.000742454	4.95553
Clear cell ovarian cancer	ieu-a-1124	Glutamine	met-a-303	BWMR	22	-3.58853		0.0299226	0.0276389	0.00108289	0.705435
Clear cell ovarian cancer	ieu-a-1124	Arginine	met-a-347	MR Egger	60	-1.54851	1.1158	0.170504	0.212564	0.0238618	1.89354
Clear cell ovarian cancer	ieu-a-1124	Arginine	met-a-347	Weighted median	60	-0.493623	0.672177	0.462727	0.610411	0.163476	2.27925
Clear cell ovarian cancer	ieu-a-1124	Arginine	met-a-347	Inverse variance weighted	60	-1.07293	0.449793	0.0170607	0.342003	0.141631	0.825851
Clear cell ovarian cancer	ieu-a-1124	Arginine	met-a-347	Simple mode	60	0.639762	1.69601	0.707367	1.89603	0.0682604	52.6649
Clear cell ovarian cancer	ieu-a-1124	Arginine	met-a-347	Weighted mode	60	0.784862	1.63987	0.633984	2.1921	0.0880995	54.5442
Clear cell ovarian cancer	ieu-a-1124	Arginine	met-a-347	BWMR	60	-1.1557		0.0186796	0.314838	0.120172	0.824845
Endometrioid ovarian cancer	ieu-a-1125	Citrate	met-d-Citrate	MR Egger	32	-0.126995	0.197486	0.525071	0.880738	0.598057	1.29703
Endometrioid ovarian cancer	ieu-a-1125	Citrate	met-d-Citrate	Weighted median	32	-0.286434	0.167252	0.0867881	0.750937	0.541048	1.04225
Endometrioid ovarian cancer	ieu-a-1125	Citrate	met-d-Citrate	Inverse variance weighted	32	-0.311652	0.116717	0.00758178	0.732236	0.582505	0.920456
Endometrioid ovarian cancer	ieu-a-1125	Citrate	met-d-Citrate	Simple mode	32	0.0433349	0.253476	0.865364	1.04429	0.635415	1.71626
Endometrioid ovarian cancer	ieu-a-1125	Citrate	met-d-Citrate	Weighted mode	32	-0.230803	0.154942	0.146431	0.793896	0.585969	1.0756
Endometrioid ovarian cancer	ieu-a-1125	Citrate	met-d-Citrate	BWMR	32	-0.313634		0.00803151	0.730786	0.579529	0.921522
Endometrioid ovarian cancer	ieu-a-1125	Glutamate	ebi-a-GCST90026169	MR Egger	36	-0.404089	0.306657	0.196406	0.667585	0.365995	1.21769
Endometrioid ovarian cancer	ieu-a-1125	Glutamate	ebi-a-GCST90026169	Weighted median	36	-0.256642	0.201149	0.201998	0.773645	0.521579	1.14753
Endometrioid ovarian cancer	ieu-a-1125	Glutamate	ebi-a-GCST90026169	Inverse variance weighted	36	-0.361859	0.144807	0.0124576	0.696381	0.524306	0.92493
Endometrioid ovarian cancer	ieu-a-1125	Glutamate	ebi-a-GCST90026169	Simple mode	36	-0.163597	0.445237	0.715505	0.849084	0.354779	2.0321
Endometrioid ovarian cancer	ieu-a-1125	Glutamate	ebi-a-GCST90026169	Weighted mode	36	-0.240326	0.407079	0.558737	0.786371	0.354091	1.74639
Endometrioid ovarian cancer	ieu-a-1125	Glutamate	ebi-a-GCST90026169	BWMR	36	-0.37122		0.0140587	0.689892	0.51299	0.927799
Endometrioid ovarian cancer	ieu-a-1125	Isocitrate	ebi-a-GCST90026188	MR Egger	17	-0.680672	0.250781	0.0159962	0.506276	0.309684	0.827669
Endometrioid ovarian cancer	ieu-a-1125	Isocitrate	ebi-a-GCST90026188	Weighted median	17	-0.198793	0.165415	0.229446	0.819719	0.592736	1.13362
Endometrioid ovarian cancer	ieu-a-1125	Isocitrate	ebi-a-GCST90026188	Inverse variance weighted	17	-0.275961	0.112951	0.0145583	0.758842	0.608142	0.946886
Endometrioid ovarian cancer	ieu-a-1125	Isocitrate	ebi-a-GCST90026188	Simple mode	17	0.0678352	0.314715	0.832066	1.07019	0.577524	1.98313
Endometrioid ovarian cancer	ieu-a-1125	Isocitrate	ebi-a-GCST90026188	Weighted mode	17	0.0370755	0.325481	0.910726	1.03777	0.548336	1.96407
Endometrioid ovarian cancer	ieu-a-1125	Isocitrate	ebi-a-GCST90026188	BWMR	17	-0.276176		0.0207949	0.758679	0.600294	0.958854
High grade and low grade serous ovarian cancer	ieu-a-1228	Pyruvate kinase	prot-a-2282	MR Egger	13	0.112944	0.107355	0.315336	1.11957	0.907128	1.38176
High grade and low grade serous ovarian cancer	ieu-a-1228	Pyruvate kinase	prot-a-2282	Weighted median	13	0.0336757	0.0510477	0.509453	1.03425	0.935777	1.14308
High grade and low grade serous ovarian cancer	ieu-a-1228	Pyruvate kinase	prot-a-2282	Inverse variance weighted	13	0.0735266	0.0358295	0.0401575	1.0763	1.00331	1.1546
High grade and low grade serous ovarian cancer	ieu-a-1228	Pyruvate kinase	prot-a-2282	Simple mode	13	0.173471	0.0910434	0.0809689	1.18943	0.995038	1.42179
High grade and low grade serous ovarian cancer	ieu-a-1228	Pyruvate kinase	prot-a-2282	Weighted mode	13	0.0025185	0.0732113	0.973123	1.00252	0.86851	1.15721
High grade and low grade serous ovarian cancer	ieu-a-1228	Pyruvate kinase	prot-a-2282	BWMR	13	0.0747029		0.0473356	1.07756	1.00088	1.16013
Serous ovarian cancer: low grade and low malignant potential	ieu-a-1229	Lactate dehydrogenase	bbj-a-30	MR Egger	28	1.07185	0.978526	0.283398	2.92077	0.429101	19.8809
Serous ovarian cancer: low grade and low malignant potential	ieu-a-1229	Lactate dehydrogenase	bbj-a-30	Weighted median	28	-0.734612	0.378122	0.0520414	0.479692	0.228612	1.00653
Serous ovarian cancer: low grade and low malignant potential	ieu-a-1229	Lactate dehydrogenase	bbj-a-30	Inverse variance weighted	28	-0.658483	0.280416	0.0188625	0.517636	0.298765	0.896849
Serous ovarian cancer: low grade and low malignant potential	ieu-a-1229	Lactate dehydrogenase	bbj-a-30	Simple mode	28	-0.571376	0.618275	0.363597	0.564748	0.1681	1.89732
Serous ovarian cancer: low grade and low malignant potential	ieu-a-1229	Lactate dehydrogenase	bbj-a-30	Weighted mode	28	-0.571376	0.498269	0.261557	0.564748	0.212677	1.49965
Serous ovarian cancer: low grade and low malignant potential	ieu-a-1229	Lactate dehydrogenase	bbj-a-30	BWMR	28	-0.667487		0.0278047	0.512996	0.283045	0.929763
Serous ovarian cancer: low grade and low malignant potential	ieu-a-1229	Lactate	met-d-Lactate	MR Egger	11	0.269253	1.13728	0.818151	1.30899	0.140883	12.1622
Serous ovarian cancer: low grade and low malignant potential	ieu-a-1229	Lactate	met-d-Lactate	Weighted median	11	0.51266	0.406841	0.207634	1.66973	0.752203	3.70643
Serous ovarian cancer: low grade and low malignant potential	ieu-a-1229	Lactate	met-d-Lactate	Inverse variance weighted	11	0.774714	0.33041	0.0190421	2.16997	1.13554	4.14672
Serous ovarian cancer: low grade and low malignant potential	ieu-a-1229	Lactate	met-d-Lactate	Simple mode	11	0.72071	0.800888	0.389336	2.05589	0.427829	9.87939
Serous ovarian cancer: low grade and low malignant potential	ieu-a-1229	Lactate	met-d-Lactate	Weighted mode	11	0.146823	0.579616	0.80516	1.15815	0.371865	3.60698
Serous ovarian cancer: low grade and low malignant potential	ieu-a-1229	Lactate	met-d-Lactate	BWMR	11	0.809353		0.0219014	2.24646	1.12441	4.48819
Serous ovarian cancer: low grade and low malignant potential	ieu-a-1229	Lactate levels	ebi-a-GCST90092882	MR Egger	10	0.201685	1.17136	0.867572	1.22346	0.123172	12.1526
Serous ovarian cancer: low grade and low malignant potential	ieu-a-1229	Lactate levels	ebi-a-GCST90092882	Weighted median	10	0.388442	0.405885	0.338555	1.47468	0.665582	3.26734
Serous ovarian cancer: low grade and low malignant potential	ieu-a-1229	Lactate levels	ebi-a-GCST90092882	Inverse variance weighted	10	0.771018	0.355211	0.0299621	2.16197	1.07767	4.33721
Serous ovarian cancer: low grade and low malignant potential	ieu-a-1229	Lactate levels	ebi-a-GCST90092882	Simple mode	10	1.22949	0.807235	0.162068	3.41949	0.702796	16.6377
Serous ovarian cancer: low grade and low malignant potential	ieu-a-1229	Lactate levels	ebi-a-GCST90092882	Weighted mode	10	0.130416	0.539618	0.814444	1.1393	0.395646	3.28073
Serous ovarian cancer: low grade and low malignant potential	ieu-a-1229	Lactate levels	ebi-a-GCST90092882	BWMR	10	0.812726		0.0307655	2.25404	1.07819	4.71226
Serous ovarian cancer: low malignant potential	ieu-a-1230	Phenylalanine	met-c-919	MR Egger	13	0.135281	0.40238	0.743044	1.14486	0.520282	2.51921
Serous ovarian cancer: low malignant potential	ieu-a-1230	Phenylalanine	met-c-919	Weighted median	13	0.228365	0.273108	0.40306	1.25654	0.735704	2.14611
Serous ovarian cancer: low malignant potential	ieu-a-1230	Phenylalanine	met-c-919	Inverse variance weighted	13	0.376602	0.189721	0.0471412	1.45732	1.00476	2.11373
Serous ovarian cancer: low malignant potential	ieu-a-1230	Phenylalanine	met-c-919	Simple mode	13	0.30002	0.422552	0.49126	1.34989	0.589676	3.09016
Serous ovarian cancer: low malignant potential	ieu-a-1230	Phenylalanine	met-c-919	Weighted mode	13	0.178926	0.386114	0.651369	1.19593	0.561099	2.54902
Serous ovarian cancer: low malignant potential	ieu-a-1230	Phenylalanine	met-c-919	BWMR	13	0.363248		0.101957	1.43799	0.930449	2.22239
Serous ovarian cancer: low malignant potential	ieu-a-1230	Lactate	met-d-Lactate	MR Egger	11	1.22192	1.30322	0.37292	3.39368	0.263846	43.6508
Serous ovarian cancer: low malignant potential	ieu-a-1230	Lactate	met-d-Lactate	Weighted median	11	0.78007	0.451685	0.0841633	2.18163	0.900116	5.28764
Serous ovarian cancer: low malignant potential	ieu-a-1230	Lactate	met-d-Lactate	Inverse variance weighted	11	0.743755	0.379358	0.0499302	2.10382	1.00021	4.42512
Serous ovarian cancer: low malignant potential	ieu-a-1230	Lactate	met-d-Lactate	Simple mode	11	1.38847	0.827998	0.124494	4.00871	0.79104	20.3148
Serous ovarian cancer: low malignant potential	ieu-a-1230	Lactate	met-d-Lactate	Weighted mode	11	0.805405	0.554547	0.177044	2.2376	0.754646	6.63473
Serous ovarian cancer: low malignant potential	ieu-a-1230	Lactate	met-d-Lactate	BWMR	11	0.775613		0.0448664	2.17192	1.01791	4.63426
Mucinous ovarian cancer: invasive and low malignant potential	ieu-a-1231	Citrate levels	ebi-a-GCST90092813	MR Egger	33	-0.448543	0.282025	0.121884	0.638558	0.367397	1.10985
Mucinous ovarian cancer: invasive and low malignant potential	ieu-a-1231	Citrate levels	ebi-a-GCST90092813	Weighted median	33	-0.350969	0.197816	0.0760261	0.704005	0.47774	1.03743
Mucinous ovarian cancer: invasive and low malignant potential	ieu-a-1231	Citrate levels	ebi-a-GCST90092813	Inverse variance weighted	33	-0.325743	0.147914	0.0276485	0.721991	0.540287	0.964804
Mucinous ovarian cancer: invasive and low malignant potential	ieu-a-1231	Citrate levels	ebi-a-GCST90092813	Simple mode	33	-0.189268	0.3325	0.573177	0.827565	0.431293	1.58793
Mucinous ovarian cancer: invasive and low malignant potential	ieu-a-1231	Citrate levels	ebi-a-GCST90092813	Weighted mode	33	-0.454653	0.203243	0.0323807	0.634668	0.426131	0.945258
Mucinous ovarian cancer: invasive and low malignant potential	ieu-a-1231	Citrate levels	ebi-a-GCST90092813	BWMR	33	-0.318632		0.037847	0.727143	0.538274	0.982281
Mucinous ovarian cancer: invasive and low malignant potential	ieu-a-1231	Citrate	met-c-849	MR Egger	14	-0.320916	0.568626	0.582897	0.725484	0.238015	2.21132
Mucinous ovarian cancer: invasive and low malignant potential	ieu-a-1231	Citrate	met-c-849	Weighted median	14	-0.313845	0.203182	0.122431	0.730632	0.490622	1.08805
Mucinous ovarian cancer: invasive and low malignant potential	ieu-a-1231	Citrate	met-c-849	Inverse variance weighted	14	-0.355309	0.143417	0.0132325	0.700957	0.52919	0.928475
Mucinous ovarian cancer: invasive and low malignant potential	ieu-a-1231	Citrate	met-c-849	Simple mode	14	0.303277	0.346307	0.397061	1.35429	0.686956	2.66989
Mucinous ovarian cancer: invasive and low malignant potential	ieu-a-1231	Citrate	met-c-849	Weighted mode	14	-0.432738	0.264418	0.125688	0.648731	0.386356	1.08928
Mucinous ovarian cancer: invasive and low malignant potential	ieu-a-1231	Citrate	met-c-849	BWMR	14	-0.368738		0.0127266	0.691607	0.517454	0.924372
Mucinous ovarian cancer: invasive and low malignant potential	ieu-a-1231	Citrate	met-d-Citrate	MR Egger	32	-0.375716	0.210707	0.0846891	0.686797	0.454434	1.03797
Mucinous ovarian cancer: invasive and low malignant potential	ieu-a-1231	Citrate	met-d-Citrate	Weighted median	32	-0.342908	0.174303	0.049148	0.709704	0.504321	0.998727
Mucinous ovarian cancer: invasive and low malignant potential	ieu-a-1231	Citrate	met-d-Citrate	Inverse variance weighted	32	-0.326822	0.122766	0.00776446	0.721212	0.566973	0.917411
Mucinous ovarian cancer: invasive and low malignant potential	ieu-a-1231	Citrate	met-d-Citrate	Simple mode	32	-0.229979	0.28349	0.423412	0.79455	0.455837	1.38495
Mucinous ovarian cancer: invasive and low malignant potential	ieu-a-1231	Citrate	met-d-Citrate	Weighted mode	32	-0.402142	0.161442	0.0183038	0.668886	0.487449	0.917855
Mucinous ovarian cancer: invasive and low malignant potential	ieu-a-1231	Citrate	met-d-Citrate	BWMR	32	-0.328624		0.00826664	0.719914	0.564107	0.918755
Mucinous ovarian cancer: invasive and low malignant potential	ieu-a-1231	Isocitrate	ebi-a-GCST90026188	MR Egger	17	-0.354217	0.282553	0.229164	0.701723	0.403322	1.2209
Mucinous ovarian cancer: invasive and low malignant potential	ieu-a-1231	Isocitrate	ebi-a-GCST90026188	Weighted median	17	-0.196661	0.162624	0.226549	0.821469	0.597259	1.12985
Mucinous ovarian cancer: invasive and low malignant potential	ieu-a-1231	Isocitrate	ebi-a-GCST90026188	Inverse variance weighted	17	-0.25473	0.12328	0.0388021	0.775125	0.608743	0.986983
Mucinous ovarian cancer: invasive and low malignant potential	ieu-a-1231	Isocitrate	ebi-a-GCST90026188	Simple mode	17	-0.21255	0.289059	0.472789	0.80852	0.458816	1.42476
Mucinous ovarian cancer: invasive and low malignant potential	ieu-a-1231	Isocitrate	ebi-a-GCST90026188	Weighted mode	17	-0.197139	0.292353	0.509734	0.821076	0.462943	1.45626
Mucinous ovarian cancer: invasive and low malignant potential	ieu-a-1231	Isocitrate	ebi-a-GCST90026188	BWMR	17	-0.259674		0.041705	0.771303	0.600736	0.990299
Low malignant potential mucinous ovarian cancer	ieu-a-1232	Citrate	met-c-849	MR Egger	14	-0.117126	0.84267	0.891761	0.889473	0.170544	4.63904
Low malignant potential mucinous ovarian cancer	ieu-a-1232	Citrate	met-c-849	Weighted median	14	-0.759633	0.284805	0.00764858	0.467838	0.26771	0.817573
Low malignant potential mucinous ovarian cancer	ieu-a-1232	Citrate	met-c-849	Inverse variance weighted	14	-0.648032	0.210913	0.00212266	0.523074	0.345964	0.790853
Low malignant potential mucinous ovarian cancer	ieu-a-1232	Citrate	met-c-849	Simple mode	14	-1.00397	0.40936	0.0290738	0.366421	0.164258	0.8174
Low malignant potential mucinous ovarian cancer	ieu-a-1232	Citrate	met-c-849	Weighted mode	14	-0.785987	0.342095	0.0388333	0.45567	0.233052	0.890937
Low malignant potential mucinous ovarian cancer	ieu-a-1232	Citrate	met-c-849	BWMR	14	-0.661355		0.00236008	0.516151	0.337006	0.790526
Low malignant potential ovarian cancer	ieu-a-1233	Lactate dehydrogenase	bbj-a-30	MR Egger	28	1.31638	0.939024	0.172782	3.72991	0.592086	23.497
Low malignant potential ovarian cancer	ieu-a-1233	Lactate dehydrogenase	bbj-a-30	Weighted median	28	-0.650378	0.35945	0.070394	0.521849	0.257973	1.05564
Low malignant potential ovarian cancer	ieu-a-1233	Lactate dehydrogenase	bbj-a-30	Inverse variance weighted	28	-0.579066	0.271395	0.0328705	0.560421	0.329229	0.953962
Low malignant potential ovarian cancer	ieu-a-1233	Lactate dehydrogenase	bbj-a-30	Simple mode	28	-0.643501	0.688655	0.358364	0.52545	0.13625	2.02641
Low malignant potential ovarian cancer	ieu-a-1233	Lactate dehydrogenase	bbj-a-30	Weighted mode	28	-0.0818824	0.603546	0.89309	0.92138	0.282286	3.00738
Low malignant potential ovarian cancer	ieu-a-1233	Lactate dehydrogenase	bbj-a-30	BWMR	28	-0.59627		0.0306146	0.550863	0.320839	0.945802
Low malignant potential ovarian cancer	ieu-a-1233	a-KG	ebi-a-GCST90026027	MR Egger	20	-0.845948	0.278856	0.00714273	0.42915	0.248452	0.74127
Low malignant potential ovarian cancer	ieu-a-1233	a-KG	ebi-a-GCST90026027	Weighted median	20	-0.383032	0.188735	0.042411	0.681791	0.470974	0.986975
Low malignant potential ovarian cancer	ieu-a-1233	a-KG	ebi-a-GCST90026027	Inverse variance weighted	20	-0.299409	0.133628	0.0250515	0.741256	0.570456	0.963197
Low malignant potential ovarian cancer	ieu-a-1233	a-KG	ebi-a-GCST90026027	Simple mode	20	-0.368792	0.305534	0.242229	0.691569	0.379979	1.25867
Low malignant potential ovarian cancer	ieu-a-1233	a-KG	ebi-a-GCST90026027	Weighted mode	20	-0.368792	0.28748	0.214976	0.691569	0.393666	1.21491
Low malignant potential ovarian cancer	ieu-a-1233	a-KG	ebi-a-GCST90026027	BWMR	20	-0.325602		0.0250082	0.722092	0.543165	0.959961

## Sheet: TSMR_wide
Supplementary Table 5. Full pathway-tracing MR outputs and plotting/mapping tables.
outcome_id	exposure_id	outcome	exposure	egger_beta	egger_se	egger_pval	egger_or	egger_or_lci95	egger_or_uci95	egger_nsnp	w_median_beta	w_median_se	w_median_pval	w_median_or	w_median_or_lci95	w_median_or_uci95	w_median_nsnp	ivw_beta	ivw_se	ivw_pval	ivw_or	ivw_or_lci95	ivw_or_uci95	ivw_nsnp	s_mode_beta	s_mode_se	s_mode_pval	s_mode_or	s_mode_or_lci95	s_mode_or_uci95	s_mode_nsnp	w_mode_beta	w_mode_se	w_mode_pval	w_mode_or	w_mode_or_lci95	w_mode_or_uci95	w_mode_nsnp	bwmr_beta	bwmr_se	bwmr_pval	bwmr_or	bwmr_or_lci95	bwmr_or_uci95	bwmr_nsnp
ieu-a-1122	met-d-Ala	Low grade serous ovarian cancer	Alanine	1.70019	0.79817	0.0445912	5.47497	1.14542	26.1696	24	0.886406	0.42339	0.0362964	2.42639	1.05819	5.56363	24	0.82599	0.29642	0.00532726	2.28414	1.27763	4.08358	24	0.949101	0.871902	0.287632	2.58339	0.467747	14.2681	24	1.09773	0.96972	0.269296	2.99735	0.448018	20.053	24	0.829437		0.00597127	2.29203	1.26888	4.14018	24
ieu-a-1122	prot-a-2142	Low grade serous ovarian cancer	Ornithine decarboxylase	-0.153073	0.352303	0.672331	0.858067	0.430165	1.71162	13	0.12558	0.156345	0.421845	1.13381	0.834555	1.54036	13	0.23371	0.114347	0.0409669	1.26328	1.00964	1.58064	13	0.0496669	0.257491	0.850273	1.05092	0.634438	1.74081	13	0.0626575	0.262928	0.815664	1.06466	0.635921	1.78246	13	0.245814		0.0391933	1.27866	1.01225	1.61519	13
ieu-a-1122	ukb-e-30670	Low grade serous ovarian cancer	Urea	0.239625	0.197301	0.25918	1.27077	0.863221	1.87074	10	0.221279	0.142803	0.121252	1.24767	0.94307	1.65066	10	0.256113	0.120231	0.0331562	1.2919	1.02067	1.6352	10	0.348552	0.253209	0.201929	1.41701	0.862658	2.32761	10	0.233309	0.146592	0.145949	1.26277	0.947421	1.68309	10	0.290804		0.0362773	1.3375	1.01876	1.75598	10
ieu-a-1123	ebi-a-GCST90026188	Invasive mucinous ovarian cancer	Isocitrate	-0.353701	0.378767	0.365185	0.702085	0.334177	1.47504	17	-0.393246	0.220422	0.0744135	0.674863	0.438116	1.03954	17	-0.377319	0.164265	0.0216183	0.685698	0.496944	0.946146	17	-0.0287604	0.400102	0.943586	0.971649	0.443543	2.12855	17	-0.297964	0.393223	0.459617	0.742328	0.343461	1.6044	17	-0.386405		0.02188	0.679495	0.488325	0.945506	17
ieu-a-1123	ebi-a-GCST90026265	Invasive mucinous ovarian cancer	Spermidine	0.0433978	0.0639807	0.499105	1.04435	0.921268	1.18388	105	-0.0665843	0.040361	0.0990006	0.935584	0.864424	1.0126	105	-0.0561581	0.0286914	0.05031	0.94539	0.893693	1.00008	105	-0.0865374	0.106994	0.420472	0.917101	0.743605	1.13108	105	-0.0865374	0.104051	0.407495	0.917101	0.747906	1.12457	105	-0.0610532		0.0441159	0.940773	0.886478	0.998394	105
ieu-a-1123	met-a-304	Invasive mucinous ovarian cancer	Tryptophan	7.62288	26.2213	0.775005	2044.45	9.78432e-20	4.2719e+25	18	2.40077	2.53588	0.343782	11.0316	0.0765694	1589.36	18	3.9873	1.88917	0.0348058	53.9093	1.32914	2186.54	18	2.60086	4.7266	0.589298	13.4753	0.00127696	142200	18	2.49872	4.35203	0.573386	12.1669	0.00240246	61617.1	18	4.09877		0.0369476	60.2664	1.28173	2833.71	18
ieu-a-1123	met-a-315	Invasive mucinous ovarian cancer	Pyruvate	-4.77683	1.80198	0.0292159	0.00842262	0.00024636	0.287955	10	-2.2277	0.89134	0.0124449	0.107776	0.0187844	0.618366	10	-1.73527	0.648278	0.00743426	0.176352	0.0494943	0.628357	10	-2.12398	1.33262	0.145437	0.119555	0.00877438	1.62899	10	-2.12398	1.09666	0.0847476	0.119555	0.0139338	1.0258	10	-1.76467		0.0105338	0.171244	0.0442942	0.66204	10
ieu-a-1123	met-d-Citrate	Invasive mucinous ovarian cancer	Citrate	-0.434096	0.27206	0.121063	0.64785	0.380095	1.10422	32	-0.490768	0.222372	0.0273162	0.612156	0.395891	0.946562	32	-0.316676	0.161051	0.0492633	0.728567	0.531349	0.998985	32	-0.169267	0.389423	0.666818	0.844283	0.393554	1.81122	32	-0.421319	0.225666	0.0713835	0.65618	0.421631	1.02121	32	-0.319395		0.0491741	0.726588	0.528537	0.998851	32
ieu-a-1124	met-a-303	Clear cell ovarian cancer	Glutamine	-4.58549	2.9812	0.139687	0.0101988	2.95732e-05	3.51719	22	-2.70783	2.13669	0.205048	0.0666812	0.00101208	4.39332	22	-3.13941	1.4392	0.0291568	0.0433084	0.0025793	0.72718	22	-3.38942	3.33034	0.320384	0.0337284	4.93351e-05	23.0587	22	-2.80252	2.24644	0.225934	0.0606569	0.000742454	4.95553	22	-3.58853		0.0299226	0.0276389	0.00108289	0.705435	22
ieu-a-1124	met-a-347	Clear cell ovarian cancer	Arginine	-1.54851	1.1158	0.170504	0.212564	0.0238618	1.89354	60	-0.493623	0.672177	0.462727	0.610411	0.163476	2.27925	60	-1.07293	0.449793	0.0170607	0.342003	0.141631	0.825851	60	0.639762	1.69601	0.707367	1.89603	0.0682604	52.6649	60	0.784862	1.63987	0.633984	2.1921	0.0880995	54.5442	60	-1.1557		0.0186796	0.314838	0.120172	0.824845	60
ieu-a-1125	ebi-a-GCST90026169	Endometrioid ovarian cancer	Glutamate	-0.404089	0.306657	0.196406	0.667585	0.365995	1.21769	36	-0.256642	0.201149	0.201998	0.773645	0.521579	1.14753	36	-0.361859	0.144807	0.0124576	0.696381	0.524306	0.92493	36	-0.163597	0.445237	0.715505	0.849084	0.354779	2.0321	36	-0.240326	0.407079	0.558737	0.786371	0.354091	1.74639	36	-0.37122		0.0140587	0.689892	0.51299	0.927799	36
ieu-a-1125	ebi-a-GCST90026188	Endometrioid ovarian cancer	Isocitrate	-0.680672	0.250781	0.0159962	0.506276	0.309684	0.827669	17	-0.198793	0.165415	0.229446	0.819719	0.592736	1.13362	17	-0.275961	0.112951	0.0145583	0.758842	0.608142	0.946886	17	0.0678352	0.314715	0.832066	1.07019	0.577524	1.98313	17	0.0370755	0.325481	0.910726	1.03777	0.548336	1.96407	17	-0.276176		0.0207949	0.758679	0.600294	0.958854	17
ieu-a-1125	met-d-Citrate	Endometrioid ovarian cancer	Citrate	-0.126995	0.197486	0.525071	0.880738	0.598057	1.29703	32	-0.286434	0.167252	0.0867881	0.750937	0.541048	1.04225	32	-0.311652	0.116717	0.00758178	0.732236	0.582505	0.920456	32	0.0433349	0.253476	0.865364	1.04429	0.635415	1.71626	32	-0.230803	0.154942	0.146431	0.793896	0.585969	1.0756	32	-0.313634		0.00803151	0.730786	0.579529	0.921522	32
ieu-a-1228	prot-a-2282	High grade and low grade serous ovarian cancer	Pyruvate kinase	0.112944	0.107355	0.315336	1.11957	0.907128	1.38176	13	0.0336757	0.0510477	0.509453	1.03425	0.935777	1.14308	13	0.0735266	0.0358295	0.0401575	1.0763	1.00331	1.1546	13	0.173471	0.0910434	0.0809689	1.18943	0.995038	1.42179	13	0.0025185	0.0732113	0.973123	1.00252	0.86851	1.15721	13	0.0747029		0.0473356	1.07756	1.00088	1.16013	13
ieu-a-1229	bbj-a-30	Serous ovarian cancer: low grade and low malignant potential	Lactate dehydrogenase	1.07185	0.978526	0.283398	2.92077	0.429101	19.8809	28	-0.734612	0.378122	0.0520414	0.479692	0.228612	1.00653	28	-0.658483	0.280416	0.0188625	0.517636	0.298765	0.896849	28	-0.571376	0.618275	0.363597	0.564748	0.1681	1.89732	28	-0.571376	0.498269	0.261557	0.564748	0.212677	1.49965	28	-0.667487		0.0278047	0.512996	0.283045	0.929763	28
ieu-a-1229	ebi-a-GCST90092882	Serous ovarian cancer: low grade and low malignant potential	Lactate levels	0.201685	1.17136	0.867572	1.22346	0.123172	12.1526	10	0.388442	0.405885	0.338555	1.47468	0.665582	3.26734	10	0.771018	0.355211	0.0299621	2.16197	1.07767	4.33721	10	1.22949	0.807235	0.162068	3.41949	0.702796	16.6377	10	0.130416	0.539618	0.814444	1.1393	0.395646	3.28073	10	0.812726		0.0307655	2.25404	1.07819	4.71226	10
ieu-a-1229	met-d-Lactate	Serous ovarian cancer: low grade and low malignant potential	Lactate	0.269253	1.13728	0.818151	1.30899	0.140883	12.1622	11	0.51266	0.406841	0.207634	1.66973	0.752203	3.70643	11	0.774714	0.33041	0.0190421	2.16997	1.13554	4.14672	11	0.72071	0.800888	0.389336	2.05589	0.427829	9.87939	11	0.146823	0.579616	0.80516	1.15815	0.371865	3.60698	11	0.809353		0.0219014	2.24646	1.12441	4.48819	11
ieu-a-1230	met-c-919	Serous ovarian cancer: low malignant potential	Phenylalanine	0.135281	0.40238	0.743044	1.14486	0.520282	2.51921	13	0.228365	0.273108	0.40306	1.25654	0.735704	2.14611	13	0.376602	0.189721	0.0471412	1.45732	1.00476	2.11373	13	0.30002	0.422552	0.49126	1.34989	0.589676	3.09016	13	0.178926	0.386114	0.651369	1.19593	0.561099	2.54902	13	0.363248		0.101957	1.43799	0.930449	2.22239	13
ieu-a-1230	met-d-Lactate	Serous ovarian cancer: low malignant potential	Lactate	1.22192	1.30322	0.37292	3.39368	0.263846	43.6508	11	0.78007	0.451685	0.0841633	2.18163	0.900116	5.28764	11	0.743755	0.379358	0.0499302	2.10382	1.00021	4.42512	11	1.38847	0.827998	0.124494	4.00871	0.79104	20.3148	11	0.805405	0.554547	0.177044	2.2376	0.754646	6.63473	11	0.775613		0.0448664	2.17192	1.01791	4.63426	11
ieu-a-1231	ebi-a-GCST90026188	Mucinous ovarian cancer: invasive and low malignant potential	Isocitrate	-0.354217	0.282553	0.229164	0.701723	0.403322	1.2209	17	-0.196661	0.162624	0.226549	0.821469	0.597259	1.12985	17	-0.25473	0.12328	0.0388021	0.775125	0.608743	0.986983	17	-0.21255	0.289059	0.472789	0.80852	0.458816	1.42476	17	-0.197139	0.292353	0.509734	0.821076	0.462943	1.45626	17	-0.259674		0.041705	0.771303	0.600736	0.990299	17
ieu-a-1231	ebi-a-GCST90092813	Mucinous ovarian cancer: invasive and low malignant potential	Citrate levels	-0.448543	0.282025	0.121884	0.638558	0.367397	1.10985	33	-0.350969	0.197816	0.0760261	0.704005	0.47774	1.03743	33	-0.325743	0.147914	0.0276485	0.721991	0.540287	0.964804	33	-0.189268	0.3325	0.573177	0.827565	0.431293	1.58793	33	-0.454653	0.203243	0.0323807	0.634668	0.426131	0.945258	33	-0.318632		0.037847	0.727143	0.538274	0.982281	33
ieu-a-1231	met-c-849	Mucinous ovarian cancer: invasive and low malignant potential	Citrate	-0.320916	0.568626	0.582897	0.725484	0.238015	2.21132	14	-0.313845	0.203182	0.122431	0.730632	0.490622	1.08805	14	-0.355309	0.143417	0.0132325	0.700957	0.52919	0.928475	14	0.303277	0.346307	0.397061	1.35429	0.686956	2.66989	14	-0.432738	0.264418	0.125688	0.648731	0.386356	1.08928	14	-0.368738		0.0127266	0.691607	0.517454	0.924372	14
ieu-a-1231	met-d-Citrate	Mucinous ovarian cancer: invasive and low malignant potential	Citrate	-0.375716	0.210707	0.0846891	0.686797	0.454434	1.03797	32	-0.342908	0.174303	0.049148	0.709704	0.504321	0.998727	32	-0.326822	0.122766	0.00776446	0.721212	0.566973	0.917411	32	-0.229979	0.28349	0.423412	0.79455	0.455837	1.38495	32	-0.402142	0.161442	0.0183038	0.668886	0.487449	0.917855	32	-0.328624		0.00826664	0.719914	0.564107	0.918755	32
ieu-a-1232	met-c-849	Low malignant potential mucinous ovarian cancer	Citrate	-0.117126	0.84267	0.891761	0.889473	0.170544	4.63904	14	-0.759633	0.284805	0.00764858	0.467838	0.26771	0.817573	14	-0.648032	0.210913	0.00212266	0.523074	0.345964	0.790853	14	-1.00397	0.40936	0.0290738	0.366421	0.164258	0.8174	14	-0.785987	0.342095	0.0388333	0.45567	0.233052	0.890937	14	-0.661355		0.00236008	0.516151	0.337006	0.790526	14
ieu-a-1233	bbj-a-30	Low malignant potential ovarian cancer	Lactate dehydrogenase	1.31638	0.939024	0.172782	3.72991	0.592086	23.497	28	-0.650378	0.35945	0.070394	0.521849	0.257973	1.05564	28	-0.579066	0.271395	0.0328705	0.560421	0.329229	0.953962	28	-0.643501	0.688655	0.358364	0.52545	0.13625	2.02641	28	-0.0818824	0.603546	0.89309	0.92138	0.282286	3.00738	28	-0.59627		0.0306146	0.550863	0.320839	0.945802	28
ieu-a-1233	ebi-a-GCST90026027	Low malignant potential ovarian cancer	a-KG	-0.845948	0.278856	0.00714273	0.42915	0.248452	0.74127	20	-0.383032	0.188735	0.042411	0.681791	0.470974	0.986975	20	-0.299409	0.133628	0.0250515	0.741256	0.570456	0.963197	20	-0.368792	0.305534	0.242229	0.691569	0.379979	1.25867	20	-0.368792	0.28748	0.214976	0.691569	0.393666	1.21491	20	-0.325602		0.0250082	0.722092	0.543165	0.959961	20

## Sheet: IVW_positive_pairs
Supplementary Table 5. Full pathway-tracing MR outputs and plotting/mapping tables.
dataset_tag	outcome	outcome_id	exposure	exposure_id	nsnp	b	se	pval	or	or_lci95	or_uci95	qval_fdr	sig_p_lt_0.05	sig_q_lt_0.05	pathway	panel	egger_pval	w_median_pval	ivw_pval	s_mode_pval	w_mode_pval	bwmr_pval	egger_or	w_median_or	ivw_or	s_mode_or	w_mode_or	bwmr_or
ieu-a	Clear cell ovarian cancer	ieu-a-1124	Arginine	met-a-347	60	-1.07293	0.449793	0.0170607	0.342003	0.141631	0.825851	0.481086	1	0	Urea_cycle	E	0.170504	0.462727	0.0170607	0.707367	0.633984	0.0186796	0.212564	0.610411	0.342003	1.89603	2.1921	0.314838
ieu-a	Serous ovarian cancer	ieu-a-1230	Phenylalanine	met-c-919	13	0.376602	0.189721	0.0471412	1.45732	1.00476	2.11373	0.488379	1	0	Amino_acid	B	0.743044	0.40306	0.0471412	0.49126	0.651369	0.101957	1.14486	1.25654	1.45732	1.34989	1.19593	1.43799
ieu-a	Low grade serous ovarian cancer	ieu-a-1122	Alanine	met-d-Ala	24	0.82599	0.29642	0.00532726	2.28414	1.27763	4.08358	0.351599	1	0	Amino_acid	B	0.0445912	0.0362964	0.00532726	0.287632	0.269296	0.00597127	5.47497	2.42639	2.28414	2.58339	2.99735	2.29203
ieu-a	Invasive mucinous ovarian cancer	ieu-a-1123	Pyruvate	met-a-315	10	-1.73527	0.648278	0.00743426	0.176352	0.0494943	0.628357	0.245331	1	0	Glycolysis_end	D	0.0292159	0.0124449	0.00743426	0.145437	0.0847476	0.0105338	0.00842262	0.107776	0.176352	0.119555	0.119555	0.171244
ieu-a	High grade and low grade serous ovarian cancer	ieu-a-1228	Pyruvate kinase	prot-a-2282	13	0.0735266	0.0358295	0.0401575	1.0763	1.00331	1.1546	0.897098	1	0	Glycolysis_end	D	0.315336	0.509453	0.0401575	0.0809689	0.973123	0.0473356	1.11957	1.03425	1.0763	1.18943	1.00252	1.07756
ieu-a	Endometrioid ovarian cancer	ieu-a-1125	Glutamate	ebi-a-GCST90026169	36	-0.361859	0.144807	0.0124576	0.696381	0.524306	0.92493	0.160141	1	0	Amino_acid	B	0.196406	0.201998	0.0124576	0.715505	0.558737	0.0140587	0.667585	0.773645	0.696381	0.849084	0.786371	0.689892
ieu-a	Clear cell ovarian cancer	ieu-a-1124	Glutamine	met-a-303	22	-3.13941	1.4392	0.0291568	0.0433084	0.0025793	0.72718	0.481086	1	0	Amino_acid	B	0.139687	0.205048	0.0291568	0.320384	0.225934	0.0299226	0.0101988	0.0666812	0.0433084	0.0337284	0.0606569	0.0276389
ieu-a	Low grade serous ovarian cancer	ieu-a-1122	Ornithine decarboxylase	prot-a-2142	13	0.23371	0.114347	0.0409669	1.26328	1.00964	1.58064	0.675953	1	0	Urea_cycle	E	0.672331	0.421845	0.0409669	0.850273	0.815664	0.0391933	0.858067	1.13381	1.26328	1.05092	1.06466	1.27866
ieu-a	Mucinous ovarian cancer: invasive and low malignant potential	ieu-a-1231	Citrate levels	ebi-a-GCST90092813	33	-0.325743	0.147914	0.0276485	0.721991	0.540287	0.964804	0.304133	1	0	TCA	C	0.121884	0.0760261	0.0276485	0.573177	0.0323807	0.037847	0.638558	0.704005	0.721991	0.827565	0.634668	0.727143
ieu-a	Mucinous ovarian cancer: invasive and low malignant potential	ieu-a-1231	Citrate	met-c-849	14	-0.355309	0.143417	0.0132325	0.700957	0.52919	0.928475	0.218336	1	0	TCA	C	0.582897	0.122431	0.0132325	0.397061	0.125688	0.0127266	0.725484	0.730632	0.700957	1.35429	0.648731	0.691607
ieu-a	Low malignant potential mucinous ovarian cancer	ieu-a-1232	Citrate	met-c-849	14	-0.648032	0.210913	0.00212266	0.523074	0.345964	0.790853	0.0700478	1	0	TCA	C	0.891761	0.00764858	0.00212266	0.0290738	0.0388333	0.00236008	0.889473	0.467838	0.523074	0.366421	0.45567	0.516151
ieu-a	Invasive mucinous ovarian cancer	ieu-a-1123	Citrate	met-d-Citrate	32	-0.316676	0.161051	0.0492633	0.728567	0.531349	0.998985	0.406422	1	0	TCA	C	0.121063	0.0273162	0.0492633	0.666818	0.0713835	0.0491741	0.64785	0.612156	0.728567	0.844283	0.65618	0.726588
ieu-a	Endometrioid ovarian cancer	ieu-a-1125	Citrate	met-d-Citrate	32	-0.311652	0.116717	0.00758178	0.732236	0.582505	0.920456	0.160141	1	0	TCA	C	0.525071	0.0867881	0.00758178	0.865364	0.146431	0.00803151	0.880738	0.750937	0.732236	1.04429	0.793896	0.730786
ieu-a	Mucinous ovarian cancer: invasive and low malignant potential	ieu-a-1231	Citrate	met-d-Citrate	32	-0.326822	0.122766	0.00776446	0.721212	0.566973	0.917411	0.218336	1	0	TCA	C	0.0846891	0.049148	0.00776446	0.423412	0.0183038	0.00826664	0.686797	0.709704	0.721212	0.79455	0.668886	0.719914
ieu-a	Serous ovarian cancer: low grade and low malignant potential	ieu-a-1229	Lactate levels	ebi-a-GCST90092882	10	0.771018	0.355211	0.0299621	2.16197	1.07767	4.33721	0.329583	1	0	Glycolysis_end	D	0.867572	0.338555	0.0299621	0.162068	0.814444	0.0307655	1.22346	1.47468	2.16197	3.41949	1.1393	2.25404
ieu-a	Serous ovarian cancer: low grade and low malignant potential	ieu-a-1229	Lactate	met-d-Lactate	11	0.774714	0.33041	0.0190421	2.16997	1.13554	4.14672	0.314195	1	0	Glycolysis_end	D	0.818151	0.207634	0.0190421	0.389336	0.80516	0.0219014	1.30899	1.66973	2.16997	2.05589	1.15815	2.24646
ieu-a	Serous ovarian cancer	ieu-a-1230	Lactate	met-d-Lactate	11	0.743755	0.379358	0.0499302	2.10382	1.00021	4.42512	0.488379	1	0	Glycolysis_end	D	0.37292	0.0841633	0.0499302	0.124494	0.177044	0.0448664	3.39368	2.18163	2.10382	4.00871	2.2376	2.17192
ieu-a	Serous ovarian cancer: low grade and low malignant potential	ieu-a-1229	Lactate dehydrogenase	bbj-a-30	28	-0.658483	0.280416	0.0188625	0.517636	0.298765	0.896849	0.314195	1	0	Glycolysis_end	D	0.283398	0.0520414	0.0188625	0.363597	0.261557	0.0278047	2.92077	0.479692	0.517636	0.564748	0.564748	0.512996
ieu-a	Low malignant potential ovarian cancer	ieu-a-1233	Lactate dehydrogenase	bbj-a-30	28	-0.579066	0.271395	0.0328705	0.560421	0.329229	0.953962	0.675953	1	0	Glycolysis_end	D	0.172782	0.070394	0.0328705	0.358364	0.89309	0.0306146	3.72991	0.521849	0.560421	0.52545	0.92138	0.550863
ieu-a	Invasive mucinous ovarian cancer	ieu-a-1123	Tryptophan	met-a-304	18	3.9873	1.88917	0.0348058	53.9093	1.32914	2186.54	0.382864	1	0	Amino_acid	B	0.775005	0.343782	0.0348058	0.589298	0.573386	0.0369476	2044.45	11.0316	53.9093	13.4753	12.1669	60.2664
ieu-a	Invasive mucinous ovarian cancer	ieu-a-1123	Isocitrate	ebi-a-GCST90026188	17	-0.377319	0.164265	0.0216183	0.685698	0.496944	0.946146	0.356703	1	0	TCA	C	0.365185	0.0744135	0.0216183	0.943586	0.459617	0.02188	0.702085	0.674863	0.685698	0.971649	0.742328	0.679495
ieu-a	Endometrioid ovarian cancer	ieu-a-1125	Isocitrate	ebi-a-GCST90026188	17	-0.275961	0.112951	0.0145583	0.758842	0.608142	0.946886	0.160141	1	0	TCA	C	0.0159962	0.229446	0.0145583	0.832066	0.910726	0.0207949	0.506276	0.819719	0.758842	1.07019	1.03777	0.758679
ieu-a	Mucinous ovarian cancer: invasive and low malignant potential	ieu-a-1231	Isocitrate	ebi-a-GCST90026188	17	-0.25473	0.12328	0.0388021	0.775125	0.608743	0.986983	0.320118	1	0	TCA	C	0.229164	0.226549	0.0388021	0.472789	0.509734	0.041705	0.701723	0.821469	0.775125	0.80852	0.821076	0.771303
ieu-a	Low malignant potential ovarian cancer	ieu-a-1233	a-KG	ebi-a-GCST90026027	20	-0.299409	0.133628	0.0250515	0.741256	0.570456	0.963197	0.675953	1	0	TCA	C	0.00714273	0.042411	0.0250515	0.242229	0.214976	0.0250082	0.42915	0.681791	0.741256	0.691569	0.691569	0.722092
																	0.170504	0.462727	0.0170607	0.707367	0.633984
																	0.212564	0.610411	0.342003	1.89603	2.1921	0.314838
