# Supplementary material for: From Pathway Tracing to Actionable Targets: Integrative Mendelian Randomization and Experimental Triangulation Map Metabolic Pathways Across Ovarian Cancer Histotypes
Source: Int J Mol Sci. 2026 Jun 2;27(11):5043. doi: 10.3390/ijms27115043 (PMC13256907; doi:10.3390/ijms27115043)
Supplement: Supplementary file 1 [file ijms-27-05043-s001.zip › Table S6.xlsx]

## Sheet: PanelB_AminoAcids
Supplementary Table 6. Full IVW-MVMR results and diagnostics for Panels B–E (four sheets).
Panel B – Amino acid module (IVW-MVMR): supplementary summary (models, diagnostics, and full results).
Section 1. Model definitions (exposure composition of each MVMR model)
model	exposure_id	exposure_name
AA_aromatic3	met-a-304	Tryptophan
AA_aromatic3	met-c-919	Phenylalanine
AA_aromatic3	met-d-Tyr	Tyrosine
AA_onecarbon2	met-a-464	Serine
AA_onecarbon2	met-d-Gly	Glycine
AA_transamination4	ebi-a-GCST90026169	Glutamate
AA_transamination4	met-a-303	Glutamine
AA_transamination4	met-a-388	Aspartate
AA_transamination4	met-d-Ala	Alanine
AminoAcid_main5	ebi-a-GCST90026169	Glutamate
AminoAcid_main5	met-a-303	Glutamine
AminoAcid_main5	met-a-304	Tryptophan
AminoAcid_main5	met-c-919	Phenylalanine
AminoAcid_main5	met-d-Ala	Alanine
Section 2. Model diagnostics summary
2.1 Model-level instrument diagnostics (n_union, n_common, n_tests, etc.)
model	n_exposures_full	n_outcomes	n_tests	n_union	n_after_clump	n_common	conditional_F_min	conditional_F_median	conditional_F_max	F_approx_median_min	F_approx_median_median	F_approx_median_max	topN_per_exposure	n_inst_rows_topN
AA_aromatic3	3	13	39	51			25.6811	32.1111	38.8061	25.6811	32.1111	38.8061	20	51
AA_onecarbon2	2	13	26	37			23.9347	33.8505	43.7663	23.9347	33.8505	43.7663	20	37
AA_transamination4	4	13	52	80			17.7576	20.3853	51.9805	17.7576	20.3853	51.9805	20	80
AminoAcid_main5	5	13	65	91			17.9081	25.6811	51.9805	17.9081	25.6811	51.9805	20	91
2.2 Instrument strength diagnostics (conditional F or proxy metrics)
model	exposure_id	exposure_name	conditional_F_min	conditional_F_median	conditional_F_max
AA_aromatic3	met-c-919	Phenylalanine	25.6811	25.6811	25.6811
AA_aromatic3	met-a-304	Tryptophan	32.1111	32.1111	32.1111
AA_aromatic3	met-d-Tyr	Tyrosine	38.8061	38.8061	38.8061
AA_onecarbon2	met-d-Gly	Glycine	43.7663	43.7663	43.7663
AA_onecarbon2	met-a-464	Serine	23.9347	23.9347	23.9347
AA_transamination4	met-d-Ala	Alanine	51.9805	51.9805	51.9805
AA_transamination4	met-a-388	Aspartate	17.7576	17.7576	17.7576
AA_transamination4	ebi-a-GCST90026169	Glutamate	22.8624	22.8624	22.8624
AA_transamination4	met-a-303	Glutamine	17.9081	17.9081	17.9081
AminoAcid_main5	met-d-Ala	Alanine	51.9805	51.9805	51.9805
AminoAcid_main5	ebi-a-GCST90026169	Glutamate	22.8624	22.8624	22.8624
AminoAcid_main5	met-a-303	Glutamine	17.9081	17.9081	17.9081
AminoAcid_main5	met-c-919	Phenylalanine	25.6811	25.6811	25.6811
AminoAcid_main5	met-a-304	Tryptophan	32.1111	32.1111	32.1111
Section 3. Full IVW-MVMR results (all outcomes × all models; includes BH-FDR q values)
model	outcome_id	outcome_trait	exposure_name	exposure_id	beta	se	OR	OR_lci95	OR_uci95	p	q_by_model	q_all	exposure	pdf_file	page	CI95
AminoAcid_main5	ieu-a-1120	Ovarian cancer (overall)	Phenylalanine	met-c-919	0.174992	0.136629	1.19124	0.911343	1.55698	0.20027	0.694411	0.649788	Phenylalanine (met-c-919)	AminoAcid_main5_forest_multipage.pdf	1	1.19 (0.91–1.56)
AminoAcid_main5	ieu-a-1120	Ovarian cancer (overall)	Alanine	met-d-Ala	0.521427	0.765225	1.68443	0.375893	7.54763	0.495617	0.870678	0.838891	Alanine (met-d-Ala)	AminoAcid_main5_forest_multipage.pdf	1	1.68 (0.38–7.55)
AminoAcid_main5	ieu-a-1120	Ovarian cancer (overall)	Glutamine	met-a-303	0.114715	0.340124	1.12155	0.575838	2.18444	0.735911	0.954195	0.935962	Glutamine (met-a-303)	AminoAcid_main5_forest_multipage.pdf	1	1.12 (0.58–2.18)
AminoAcid_main5	ieu-a-1120	Ovarian cancer (overall)	Glutamate	ebi-a-GCST90026169	0.157825	0.647391	1.17096	0.32921	4.16498	0.807396	0.954195	0.935962	Glutamate (ebi-a-GCST90026169)	AminoAcid_main5_forest_multipage.pdf	1	1.17 (0.33–4.16)
AminoAcid_main5	ieu-a-1120	Ovarian cancer (overall)	Tryptophan	met-a-304	0.0109747	0.202272	1.01104	0.680125	1.50295	0.95673	0.980116	0.977249	Tryptophan (met-a-304)	AminoAcid_main5_forest_multipage.pdf	1	1.01 (0.68–1.50)
AminoAcid_main5	ieu-a-1121	High grade serous ovarian cancer	Phenylalanine	met-c-919	0.213633	0.155141	1.23817	0.913526	1.67818	0.168505	0.644282	0.589766	Phenylalanine (met-c-919)	AminoAcid_main5_forest_multipage.pdf	2	1.24 (0.91–1.68)
AminoAcid_main5	ieu-a-1121	High grade serous ovarian cancer	Tryptophan	met-a-304	-0.193968	0.229259	0.823684	0.525547	1.29095	0.397516	0.807455	0.768108	Tryptophan (met-a-304)	AminoAcid_main5_forest_multipage.pdf	2	0.82 (0.53–1.29)
AminoAcid_main5	ieu-a-1121	High grade serous ovarian cancer	Alanine	met-d-Ala	0.520691	0.866597	1.68319	0.307943	9.20017	0.547943	0.913238	0.867179	Alanine (met-d-Ala)	AminoAcid_main5_forest_multipage.pdf	2	1.68 (0.31–9.20)
AminoAcid_main5	ieu-a-1121	High grade serous ovarian cancer	Glutamine	met-a-303	0.183929	0.38518	1.20193	0.564968	2.55722	0.632996	0.954195	0.920975	Glutamine (met-a-303)	AminoAcid_main5_forest_multipage.pdf	2	1.20 (0.56–2.56)
AminoAcid_main5	ieu-a-1121	High grade serous ovarian cancer	Glutamate	ebi-a-GCST90026169	0.288907	0.732619	1.33497	0.31758	5.61162	0.693324	0.954195	0.920975	Glutamate (ebi-a-GCST90026169)	AminoAcid_main5_forest_multipage.pdf	2	1.33 (0.32–5.61)
AminoAcid_main5	ieu-a-1122	Low grade serous ovarian cancer	Tryptophan	met-a-304	1.27898	0.56763	3.59297	1.18123	10.9316	0.0242469	0.394013	0.401177	Tryptophan (met-a-304)	AminoAcid_main5_forest_multipage.pdf	3	3.59 (1.18–10.93)
AminoAcid_main5	ieu-a-1122	Low grade serous ovarian cancer	Phenylalanine	met-c-919	0.673851	0.387073	1.96178	0.918802	4.18975	0.081703	0.644282	0.512757	Phenylalanine (met-c-919)	AminoAcid_main5_forest_multipage.pdf	3	1.96 (0.92–4.19)
AminoAcid_main5	ieu-a-1122	Low grade serous ovarian cancer	Alanine	met-d-Ala	-3.0715	2.14745	0.0463515	0.00068884	3.11896	0.15263	0.644282	0.589766	Alanine (met-d-Ala)	AminoAcid_main5_forest_multipage.pdf	3	0.05 (0.00–3.12)
AminoAcid_main5	ieu-a-1122	Low grade serous ovarian cancer	Glutamine	met-a-303	-0.252938	0.953019	0.776516	0.119944	5.02842	0.790696	0.954195	0.935962	Glutamine (met-a-303)	AminoAcid_main5_forest_multipage.pdf	3	0.78 (0.12–5.03)
AminoAcid_main5	ieu-a-1122	Low grade serous ovarian cancer	Glutamate	ebi-a-GCST90026169	0.450529	1.80828	1.56914	0.0453336	54.313	0.803247	0.954195	0.935962	Glutamate (ebi-a-GCST90026169)	AminoAcid_main5_forest_multipage.pdf	3	1.57 (0.05–54.31)
AminoAcid_main5	ieu-a-1123	Invasive mucinous ovarian cancer	Alanine	met-d-Ala	3.03947	1.89983	20.8942	0.504496	865.352	0.109629	0.644282	0.542362	Alanine (met-d-Ala)	AminoAcid_main5_forest_multipage.pdf	4	20.89 (0.50–865.35)
AminoAcid_main5	ieu-a-1123	Invasive mucinous ovarian cancer	Tryptophan	met-a-304	-0.563184	0.501012	0.569393	0.213276	1.52013	0.260973	0.706802	0.670394	Tryptophan (met-a-304)	AminoAcid_main5_forest_multipage.pdf	4	0.57 (0.21–1.52)
AminoAcid_main5	ieu-a-1123	Invasive mucinous ovarian cancer	Phenylalanine	met-c-919	0.297681	0.338896	1.34673	0.693045	2.61643	0.379735	0.806338	0.760762	Phenylalanine (met-c-919)	AminoAcid_main5_forest_multipage.pdf	4	1.35 (0.69–2.62)
AminoAcid_main5	ieu-a-1123	Invasive mucinous ovarian cancer	Glutamate	ebi-a-GCST90026169	0.465888	1.5954	1.59343	0.0698713	36.3384	0.770272	0.954195	0.935962	Glutamate (ebi-a-GCST90026169)	AminoAcid_main5_forest_multipage.pdf	4	1.59 (0.07–36.34)
AminoAcid_main5	ieu-a-1123	Invasive mucinous ovarian cancer	Glutamine	met-a-303	-0.0790337	0.831845	0.924009	0.180946	4.71749	0.924307	0.980116	0.977249	Glutamine (met-a-303)	AminoAcid_main5_forest_multipage.pdf	4	0.92 (0.18–4.72)
AminoAcid_main5	ieu-a-1124	Clear cell ovarian cancer	Alanine	met-d-Ala	-3.87692	1.92665	0.0207145	0.000474548	0.904212	0.0441923	0.5745	0.451563	Alanine (met-d-Ala)	AminoAcid_main5_forest_multipage.pdf	5	0.02 (0.00–0.90)
AminoAcid_main5	ieu-a-1124	Clear cell ovarian cancer	Glutamate	ebi-a-GCST90026169	-1.97174	1.65005	0.139214	0.00548439	3.53375	0.232104	0.694411	0.663397	Glutamate (ebi-a-GCST90026169)	AminoAcid_main5_forest_multipage.pdf	5	0.14 (0.01–3.53)
AminoAcid_main5	ieu-a-1124	Clear cell ovarian cancer	Glutamine	met-a-303	1.02047	0.854617	2.77451	0.519662	14.8133	0.232451	0.694411	0.663397	Glutamine (met-a-303)	AminoAcid_main5_forest_multipage.pdf	5	2.77 (0.52–14.81)
AminoAcid_main5	ieu-a-1124	Clear cell ovarian cancer	Tryptophan	met-a-304	0.506649	0.508326	1.65972	0.612829	4.49501	0.318909	0.797273	0.725518	Tryptophan (met-a-304)	AminoAcid_main5_forest_multipage.pdf	5	1.66 (0.61–4.50)
AminoAcid_main5	ieu-a-1124	Clear cell ovarian cancer	Phenylalanine	met-c-919	0.0682924	0.346708	1.07068	0.54267	2.11243	0.843848	0.979466	0.95615	Phenylalanine (met-c-919)	AminoAcid_main5_forest_multipage.pdf	5	1.07 (0.54–2.11)
AminoAcid_main5	ieu-a-1125	Endometrioid ovarian cancer	Alanine	met-d-Ala	2.20349	1.59967	9.05658	0.393822	208.271	0.168367	0.644282	0.589766	Alanine (met-d-Ala)	AminoAcid_main5_forest_multipage.pdf	6	9.06 (0.39–208.27)
AminoAcid_main5	ieu-a-1125	Endometrioid ovarian cancer	Phenylalanine	met-c-919	-0.344848	0.284872	0.708328	0.405272	1.238	0.226073	0.694411	0.663397	Phenylalanine (met-c-919)	AminoAcid_main5_forest_multipage.pdf	6	0.71 (0.41–1.24)
AminoAcid_main5	ieu-a-1125	Endometrioid ovarian cancer	Glutamate	ebi-a-GCST90026169	-1.48186	1.36849	0.227214	0.0155438	3.32134	0.278876	0.725076	0.676738	Glutamate (ebi-a-GCST90026169)	AminoAcid_main5_forest_multipage.pdf	6	0.23 (0.02–3.32)
AminoAcid_main5	ieu-a-1125	Endometrioid ovarian cancer	Tryptophan	met-a-304	0.136074	0.422097	1.14577	0.500957	2.62055	0.747167	0.954195	0.935962	Tryptophan (met-a-304)	AminoAcid_main5_forest_multipage.pdf	6	1.15 (0.50–2.62)
AminoAcid_main5	ieu-a-1125	Endometrioid ovarian cancer	Glutamine	met-a-303	-0.112461	0.711279	0.893632	0.22167	3.60256	0.874369	0.980116	0.961002	Glutamine (met-a-303)	AminoAcid_main5_forest_multipage.pdf	6	0.89 (0.22–3.60)
AminoAcid_main5	ieu-a-1228	High grade and low grade serous ovarian cancer	Phenylalanine	met-c-919	0.241989	0.143552	1.27378	0.961357	1.68761	0.0918502	0.644282	0.542362	Phenylalanine (met-c-919)	AminoAcid_main5_forest_multipage.pdf	7	1.27 (0.96–1.69)
AminoAcid_main5	ieu-a-1228	High grade and low grade serous ovarian cancer	Glutamate	ebi-a-GCST90026169	0.285047	0.677054	1.32982	0.352756	5.01319	0.673747	0.954195	0.920975	Glutamate (ebi-a-GCST90026169)	AminoAcid_main5_forest_multipage.pdf	7	1.33 (0.35–5.01)
AminoAcid_main5	ieu-a-1228	High grade and low grade serous ovarian cancer	Tryptophan	met-a-304	-0.0829624	0.211983	0.920386	0.607451	1.39443	0.695528	0.954195	0.920975	Tryptophan (met-a-304)	AminoAcid_main5_forest_multipage.pdf	7	0.92 (0.61–1.39)
AminoAcid_main5	ieu-a-1228	High grade and low grade serous ovarian cancer	Glutamine	met-a-303	0.115289	0.356239	1.1222	0.558275	2.25591	0.74622	0.954195	0.935962	Glutamine (met-a-303)	AminoAcid_main5_forest_multipage.pdf	7	1.12 (0.56–2.26)
AminoAcid_main5	ieu-a-1228	High grade and low grade serous ovarian cancer	Alanine	met-d-Ala	0.224101	0.801361	1.2512	0.260132	6.01809	0.779746	0.954195	0.935962	Alanine (met-d-Ala)	AminoAcid_main5_forest_multipage.pdf	7	1.25 (0.26–6.02)
AminoAcid_main5	ieu-a-1229	Serous ovarian cancer: low grade and low malignant potential	Phenylalanine	met-c-919	0.695443	0.251967	2.0046	1.22334	3.28478	0.00577919	0.29495	0.309697	Phenylalanine (met-c-919)	AminoAcid_main5_forest_multipage.pdf	8	2.00 (1.22–3.28)
AminoAcid_main5	ieu-a-1229	Serous ovarian cancer: low grade and low malignant potential	Alanine	met-d-Ala	-2.24529	1.40241	0.105897	0.00677899	1.65454	0.109373	0.644282	0.542362	Alanine (met-d-Ala)	AminoAcid_main5_forest_multipage.pdf	8	0.11 (0.01–1.65)
AminoAcid_main5	ieu-a-1229	Serous ovarian cancer: low grade and low malignant potential	Glutamine	met-a-303	-0.901931	0.624416	0.405785	0.119339	1.37978	0.148616	0.644282	0.589766	Glutamine (met-a-303)	AminoAcid_main5_forest_multipage.pdf	8	0.41 (0.12–1.38)
AminoAcid_main5	ieu-a-1229	Serous ovarian cancer: low grade and low malignant potential	Tryptophan	met-a-304	0.430011	0.370437	1.53727	0.743754	3.17741	0.245715	0.694411	0.667464	Tryptophan (met-a-304)	AminoAcid_main5_forest_multipage.pdf	8	1.54 (0.74–3.18)
AminoAcid_main5	ieu-a-1229	Serous ovarian cancer: low grade and low malignant potential	Glutamate	ebi-a-GCST90026169	0.156775	1.17665	1.16973	0.116548	11.74	0.894005	0.980116	0.974304	Glutamate (ebi-a-GCST90026169)	AminoAcid_main5_forest_multipage.pdf	8	1.17 (0.12–11.74)
AminoAcid_main5	ieu-a-1230	Serous ovarian cancer: low malignant potential	Phenylalanine	met-c-919	0.730327	0.296001	2.07576	1.16203	3.70798	0.0136131	0.29495	0.309697	Phenylalanine (met-c-919)	AminoAcid_main5_forest_multipage.pdf	9	2.08 (1.16–3.71)
AminoAcid_main5	ieu-a-1230	Serous ovarian cancer: low malignant potential	Glutamine	met-a-303	-1.16422	0.734164	0.312166	0.0740377	1.31619	0.11279	0.644282	0.542362	Glutamine (met-a-303)	AminoAcid_main5_forest_multipage.pdf	9	0.31 (0.07–1.32)
AminoAcid_main5	ieu-a-1230	Serous ovarian cancer: low malignant potential	Alanine	met-d-Ala	-1.45005	1.64825	0.234559	0.00927322	5.93301	0.378996	0.806338	0.760762	Alanine (met-d-Ala)	AminoAcid_main5_forest_multipage.pdf	9	0.23 (0.01–5.93)
AminoAcid_main5	ieu-a-1230	Serous ovarian cancer: low malignant potential	Tryptophan	met-a-304	0.0224528	0.435592	1.02271	0.435515	2.40199	0.958891	0.980116	0.977249	Tryptophan (met-a-304)	AminoAcid_main5_forest_multipage.pdf	9	1.02 (0.44–2.40)
AminoAcid_main5	ieu-a-1230	Serous ovarian cancer: low malignant potential	Glutamate	ebi-a-GCST90026169	-0.0476819	1.38146	0.953437	0.063587	14.296	0.972466	0.980116	0.977839	Glutamate (ebi-a-GCST90026169)	AminoAcid_main5_forest_multipage.pdf	9	0.95 (0.06–14.30)
AminoAcid_main5	ieu-a-1231	Mucinous ovarian cancer: invasive and low malignant potential	Phenylalanine	met-c-919	0.321728	0.231763	1.37951	0.875878	2.17273	0.165084	0.644282	0.589766	Phenylalanine (met-c-919)	AminoAcid_main5_forest_multipage.pdf	10	1.38 (0.88–2.17)
AminoAcid_main5	ieu-a-1231	Mucinous ovarian cancer: invasive and low malignant potential	Tryptophan	met-a-304	-0.320654	0.341303	0.725674	0.371722	1.41666	0.347475	0.806338	0.760762	Tryptophan (met-a-304)	AminoAcid_main5_forest_multipage.pdf	10	0.73 (0.37–1.42)
AminoAcid_main5	ieu-a-1231	Mucinous ovarian cancer: invasive and low malignant potential	Glutamate	ebi-a-GCST90026169	0.883761	1.08872	2.41999	0.286449	20.4423	0.416941	0.815947	0.774318	Glutamate (ebi-a-GCST90026169)	AminoAcid_main5_forest_multipage.pdf	10	2.42 (0.29–20.44)
AminoAcid_main5	ieu-a-1231	Mucinous ovarian cancer: invasive and low malignant potential	Glutamine	met-a-303	0.423505	0.568606	1.52731	0.501094	4.65514	0.456385	0.824028	0.791272	Glutamine (met-a-303)	AminoAcid_main5_forest_multipage.pdf	10	1.53 (0.50–4.66)
AminoAcid_main5	ieu-a-1231	Mucinous ovarian cancer: invasive and low malignant potential	Alanine	met-d-Ala	0.826044	1.29541	2.28426	0.18033	28.9351	0.52369	0.895785	0.850996	Alanine (met-d-Ala)	AminoAcid_main5_forest_multipage.pdf	10	2.28 (0.18–28.94)
AminoAcid_main5	ieu-a-1232	Low malignant potential mucinous ovarian cancer	Glutamine	met-a-303	1.17435	0.817878	3.23605	0.651363	16.0771	0.151044	0.644282	0.589766	Glutamine (met-a-303)	AminoAcid_main5_forest_multipage.pdf	11	3.24 (0.65–16.08)
AminoAcid_main5	ieu-a-1232	Low malignant potential mucinous ovarian cancer	Phenylalanine	met-c-919	0.306945	0.334435	1.35927	0.705787	2.61835	0.358723	0.806338	0.760762	Phenylalanine (met-c-919)	AminoAcid_main5_forest_multipage.pdf	11	1.36 (0.71–2.62)
AminoAcid_main5	ieu-a-1232	Low malignant potential mucinous ovarian cancer	Glutamate	ebi-a-GCST90026169	1.24826	1.57079	3.48429	0.160337	75.7174	0.426803	0.815947	0.783358	Glutamate (ebi-a-GCST90026169)	AminoAcid_main5_forest_multipage.pdf	11	3.48 (0.16–75.72)
AminoAcid_main5	ieu-a-1232	Low malignant potential mucinous ovarian cancer	Alanine	met-d-Ala	-1.40432	1.86288	0.245533	0.00637375	9.45855	0.450942	0.824028	0.791272	Alanine (met-d-Ala)	AminoAcid_main5_forest_multipage.pdf	11	0.25 (0.01–9.46)
AminoAcid_main5	ieu-a-1232	Low malignant potential mucinous ovarian cancer	Tryptophan	met-a-304	0.0409679	0.489908	1.04182	0.398817	2.72151	0.933356	0.980116	0.977249	Tryptophan (met-a-304)	AminoAcid_main5_forest_multipage.pdf	11	1.04 (0.40–2.72)
AminoAcid_main5	ieu-a-1233	Low malignant potential ovarian cancer	Phenylalanine	met-c-919	0.593522	0.235041	1.81035	1.14215	2.8699	0.0115637	0.29495	0.309697	Phenylalanine (met-c-919)	AminoAcid_main5_forest_multipage.pdf	12	1.81 (1.14–2.87)
AminoAcid_main5	ieu-a-1233	Low malignant potential ovarian cancer	Alanine	met-d-Ala	-1.53713	1.30886	0.214997	0.0165324	2.79635	0.240234	0.694411	0.663397	Alanine (met-d-Ala)	AminoAcid_main5_forest_multipage.pdf	12	0.21 (0.02–2.80)
AminoAcid_main5	ieu-a-1233	Low malignant potential ovarian cancer	Glutamine	met-a-303	-0.275548	0.580091	0.759156	0.243528	2.36654	0.634781	0.954195	0.920975	Glutamine (met-a-303)	AminoAcid_main5_forest_multipage.pdf	12	0.76 (0.24–2.37)
AminoAcid_main5	ieu-a-1233	Low malignant potential ovarian cancer	Glutamate	ebi-a-GCST90026169	0.33266	1.0999	1.39467	0.161518	12.0427	0.762312	0.954195	0.935962	Glutamate (ebi-a-GCST90026169)	AminoAcid_main5_forest_multipage.pdf	12	1.39 (0.16–12.04)
AminoAcid_main5	ieu-a-1233	Low malignant potential ovarian cancer	Tryptophan	met-a-304	0.00860379	0.345201	1.00864	0.512738	1.98416	0.980116	0.980116	0.980116	Tryptophan (met-a-304)	AminoAcid_main5_forest_multipage.pdf	12	1.01 (0.51–1.98)
AminoAcid_main5	ieu-b-4963	Ovarian cancer (OCAC? overall)	Tryptophan	met-a-304	0.00508347	0.00344583	1.0051	0.998331	1.01191	0.140144	0.644282	0.589766	Tryptophan (met-a-304)	AminoAcid_main5_forest_multipage.pdf	13	1.01 (1.00–1.01)
AminoAcid_main5	ieu-b-4963	Ovarian cancer (OCAC? overall)	Glutamine	met-a-303	0.00493084	0.00567074	1.00494	0.993835	1.01617	0.384561	0.806338	0.760762	Glutamine (met-a-303)	AminoAcid_main5_forest_multipage.pdf	13	1.00 (0.99–1.02)
AminoAcid_main5	ieu-b-4963	Ovarian cancer (OCAC? overall)	Alanine	met-d-Ala	0.00514487	0.0132564	1.00516	0.979378	1.03162	0.697938	0.954195	0.920975	Alanine (met-d-Ala)	AminoAcid_main5_forest_multipage.pdf	13	1.01 (0.98–1.03)
AminoAcid_main5	ieu-b-4963	Ovarian cancer (OCAC? overall)	Glutamate	ebi-a-GCST90026169	0.00300744	0.0110166	1.00301	0.981587	1.0249	0.784859	0.954195	0.935962	Glutamate (ebi-a-GCST90026169)	AminoAcid_main5_forest_multipage.pdf	13	1.00 (0.98–1.02)
AminoAcid_main5	ieu-b-4963	Ovarian cancer (OCAC? overall)	Phenylalanine	met-c-919	-0.000157479	0.00235351	0.999843	0.995242	1.00447	0.946651	0.980116	0.977249	Phenylalanine (met-c-919)	AminoAcid_main5_forest_multipage.pdf	13	1.00 (1.00–1.00)
AA_transamination4	ieu-a-1120	Ovarian cancer (overall)	Glutamate	ebi-a-GCST90026169	0.923645	0.473805	2.51845	0.994974	6.37433	0.0512456	0.606113	0.451563	Glutamate (ebi-a-GCST90026169)	AA_transamination4_forest_multipage.pdf	1	2.52 (0.99–6.37)
AA_transamination4	ieu-a-1120	Ovarian cancer (overall)	Glutamine	met-a-303	0.237283	0.202192	1.2678	0.852986	1.88434	0.240573	0.815521	0.663397	Glutamine (met-a-303)	AA_transamination4_forest_multipage.pdf	1	1.27 (0.85–1.88)
AA_transamination4	ieu-a-1120	Ovarian cancer (overall)	Aspartate	met-a-388	0.144069	0.141225	1.15496	0.875699	1.52329	0.307663	0.815521	0.717881	Aspartate (met-a-388)	AA_transamination4_forest_multipage.pdf	1	1.15 (0.88–1.52)
AA_transamination4	ieu-a-1120	Ovarian cancer (overall)	Alanine	met-d-Ala	-0.057203	0.145548	0.944402	0.71001	1.25617	0.694306	0.883015	0.920975	Alanine (met-d-Ala)	AA_transamination4_forest_multipage.pdf	1	0.94 (0.71–1.26)
AA_transamination4	ieu-a-1121	High grade serous ovarian cancer	Glutamate	ebi-a-GCST90026169	1.09914	0.57161	3.0016	0.979014	9.20273	0.0544933	0.606113	0.451563	Glutamate (ebi-a-GCST90026169)	AA_transamination4_forest_multipage.pdf	2	3.00 (0.98–9.20)
AA_transamination4	ieu-a-1121	High grade serous ovarian cancer	Glutamine	met-a-303	0.293948	0.244125	1.34171	0.831489	2.16503	0.228556	0.815521	0.663397	Glutamine (met-a-303)	AA_transamination4_forest_multipage.pdf	2	1.34 (0.83–2.17)
AA_transamination4	ieu-a-1121	High grade serous ovarian cancer	Alanine	met-d-Ala	0.0630825	0.175739	1.06511	0.754752	1.5031	0.719629	0.883808	0.935962	Alanine (met-d-Ala)	AA_transamination4_forest_multipage.pdf	2	1.07 (0.75–1.50)
AA_transamination4	ieu-a-1121	High grade serous ovarian cancer	Aspartate	met-a-388	-0.0128614	0.170684	0.987221	0.706521	1.37944	0.939934	0.964363	0.977249	Aspartate (met-a-388)	AA_transamination4_forest_multipage.pdf	2	0.99 (0.71–1.38)
AA_transamination4	ieu-a-1122	Low grade serous ovarian cancer	Aspartate	met-a-388	1.12673	0.482001	3.08554	1.19971	7.93688	0.0194077	0.606113	0.392466	Aspartate (met-a-388)	AA_transamination4_forest_multipage.pdf	3	3.09 (1.20–7.94)
AA_transamination4	ieu-a-1122	Low grade serous ovarian cancer	Glutamine	met-a-303	-0.731354	0.696905	0.481257	0.122789	1.88623	0.29398	0.815521	0.694862	Glutamine (met-a-303)	AA_transamination4_forest_multipage.pdf	3	0.48 (0.12–1.89)
AA_transamination4	ieu-a-1122	Low grade serous ovarian cancer	Glutamate	ebi-a-GCST90026169	0.278213	1.60474	1.32077	0.0568646	30.6768	0.862361	0.941776	0.961002	Glutamate (ebi-a-GCST90026169)	AA_transamination4_forest_multipage.pdf	3	1.32 (0.06–30.68)
AA_transamination4	ieu-a-1122	Low grade serous ovarian cancer	Alanine	met-d-Ala	0.080986	0.492294	1.08436	0.413164	2.84591	0.869332	0.941776	0.961002	Alanine (met-d-Ala)	AA_transamination4_forest_multipage.pdf	3	1.08 (0.41–2.85)
AA_transamination4	ieu-a-1123	Invasive mucinous ovarian cancer	Glutamate	ebi-a-GCST90026169	2.67528	1.69051	14.5164	0.528283	398.89	0.113529	0.655947	0.542362	Glutamate (ebi-a-GCST90026169)	AA_transamination4_forest_multipage.pdf	4	14.52 (0.53–398.89)
AA_transamination4	ieu-a-1123	Invasive mucinous ovarian cancer	Glutamine	met-a-303	1.00024	0.714392	2.71894	0.670342	11.0281	0.161475	0.815521	0.589766	Glutamine (met-a-303)	AA_transamination4_forest_multipage.pdf	4	2.72 (0.67–11.03)
AA_transamination4	ieu-a-1123	Invasive mucinous ovarian cancer	Alanine	met-d-Ala	-0.430281	0.521449	0.650326	0.234007	1.80701	0.409279	0.818557	0.774318	Alanine (met-d-Ala)	AA_transamination4_forest_multipage.pdf	4	0.65 (0.23–1.81)
AA_transamination4	ieu-a-1123	Invasive mucinous ovarian cancer	Aspartate	met-a-388	-0.206194	0.506709	0.813675	0.301392	2.1967	0.684061	0.883015	0.920975	Aspartate (met-a-388)	AA_transamination4_forest_multipage.pdf	4	0.81 (0.30–2.20)
AA_transamination4	ieu-a-1124	Clear cell ovarian cancer	Glutamine	met-a-303	1.10085	0.688563	3.00673	0.77979	11.5934	0.109872	0.655947	0.542362	Glutamine (met-a-303)	AA_transamination4_forest_multipage.pdf	5	3.01 (0.78–11.59)
AA_transamination4	ieu-a-1124	Clear cell ovarian cancer	Glutamate	ebi-a-GCST90026169	-1.69955	1.68822	0.182767	0.00668125	4.99961	0.314074	0.815521	0.723563	Glutamate (ebi-a-GCST90026169)	AA_transamination4_forest_multipage.pdf	5	0.18 (0.01–5.00)
AA_transamination4	ieu-a-1124	Clear cell ovarian cancer	Aspartate	met-a-388	0.202362	0.494945	1.22429	0.464026	3.22964	0.682644	0.883015	0.920975	Aspartate (met-a-388)	AA_transamination4_forest_multipage.pdf	5	1.22 (0.46–3.23)
AA_transamination4	ieu-a-1124	Clear cell ovarian cancer	Alanine	met-d-Ala	-0.199542	0.51109	0.819106	0.300809	2.23043	0.696223	0.883015	0.920975	Alanine (met-d-Ala)	AA_transamination4_forest_multipage.pdf	5	0.82 (0.30–2.23)
AA_transamination4	ieu-a-1125	Endometrioid ovarian cancer	Glutamate	ebi-a-GCST90026169	-0.837519	1.34894	0.432783	0.0307631	6.0885	0.534684	0.883015	0.853618	Glutamate (ebi-a-GCST90026169)	AA_transamination4_forest_multipage.pdf	6	0.43 (0.03–6.09)
AA_transamination4	ieu-a-1125	Endometrioid ovarian cancer	Aspartate	met-a-388	0.233439	0.397335	1.26294	0.579646	2.75169	0.55686	0.883015	0.868685	Aspartate (met-a-388)	AA_transamination4_forest_multipage.pdf	6	1.26 (0.58–2.75)
AA_transamination4	ieu-a-1125	Endometrioid ovarian cancer	Alanine	met-d-Ala	-0.194004	0.410481	0.823654	0.368415	1.84142	0.636479	0.883015	0.920975	Alanine (met-d-Ala)	AA_transamination4_forest_multipage.pdf	6	0.82 (0.37–1.84)
AA_transamination4	ieu-a-1125	Endometrioid ovarian cancer	Glutamine	met-a-303	0.124064	0.57859	1.13209	0.364229	3.51873	0.830216	0.941776	0.95615	Glutamine (met-a-303)	AA_transamination4_forest_multipage.pdf	6	1.13 (0.36–3.52)
AA_transamination4	ieu-a-1228	High grade and low grade serous ovarian cancer	Glutamate	ebi-a-GCST90026169	1.01907	0.51052	2.77061	1.01862	7.53595	0.0459193	0.606113	0.451563	Glutamate (ebi-a-GCST90026169)	AA_transamination4_forest_multipage.pdf	7	2.77 (1.02–7.54)
AA_transamination4	ieu-a-1228	High grade and low grade serous ovarian cancer	Glutamine	met-a-303	0.203417	0.218382	1.22558	0.798826	1.88033	0.351609	0.815521	0.760762	Glutamine (met-a-303)	AA_transamination4_forest_multipage.pdf	7	1.23 (0.80–1.88)
AA_transamination4	ieu-a-1228	High grade and low grade serous ovarian cancer	Aspartate	met-a-388	0.073454	0.152542	1.07622	0.798094	1.45127	0.630139	0.883015	0.920975	Aspartate (met-a-388)	AA_transamination4_forest_multipage.pdf	7	1.08 (0.80–1.45)
AA_transamination4	ieu-a-1228	High grade and low grade serous ovarian cancer	Alanine	met-d-Ala	0.0634158	0.156988	1.06547	0.783268	1.44935	0.686247	0.883015	0.920975	Alanine (met-d-Ala)	AA_transamination4_forest_multipage.pdf	7	1.07 (0.78–1.45)
AA_transamination4	ieu-a-1229	Serous ovarian cancer: low grade and low malignant potential	Aspartate	met-a-388	0.562685	0.351953	1.75538	0.880608	3.49913	0.109876	0.655947	0.542362	Aspartate (met-a-388)	AA_transamination4_forest_multipage.pdf	8	1.76 (0.88–3.50)
AA_transamination4	ieu-a-1229	Serous ovarian cancer: low grade and low malignant potential	Alanine	met-d-Ala	0.3231	0.361204	1.3814	0.680582	2.80418	0.37105	0.815521	0.760762	Alanine (met-d-Ala)	AA_transamination4_forest_multipage.pdf	8	1.38 (0.68–2.80)
AA_transamination4	ieu-a-1229	Serous ovarian cancer: low grade and low malignant potential	Glutamine	met-a-303	-0.446486	0.506133	0.639873	0.237282	1.72553	0.377695	0.815521	0.760762	Glutamine (met-a-303)	AA_transamination4_forest_multipage.pdf	8	0.64 (0.24–1.73)
AA_transamination4	ieu-a-1229	Serous ovarian cancer: low grade and low malignant potential	Glutamate	ebi-a-GCST90026169	0.480551	1.17098	1.61696	0.162908	16.0494	0.681525	0.883015	0.920975	Glutamate (ebi-a-GCST90026169)	AA_transamination4_forest_multipage.pdf	8	1.62 (0.16–16.05)
AA_transamination4	ieu-a-1230	Serous ovarian cancer: low malignant potential	Alanine	met-d-Ala	0.417128	0.391573	1.5176	0.704438	3.26942	0.286758	0.815521	0.686709	Alanine (met-d-Ala)	AA_transamination4_forest_multipage.pdf	9	1.52 (0.70–3.27)
AA_transamination4	ieu-a-1230	Serous ovarian cancer: low malignant potential	Aspartate	met-a-388	0.3321	0.380913	1.39389	0.660678	2.94082	0.383288	0.815521	0.760762	Aspartate (met-a-388)	AA_transamination4_forest_multipage.pdf	9	1.39 (0.66–2.94)
AA_transamination4	ieu-a-1230	Serous ovarian cancer: low malignant potential	Glutamate	ebi-a-GCST90026169	0.559138	1.26638	1.74916	0.146171	20.9314	0.658834	0.883015	0.920975	Glutamate (ebi-a-GCST90026169)	AA_transamination4_forest_multipage.pdf	9	1.75 (0.15–20.93)
AA_transamination4	ieu-a-1230	Serous ovarian cancer: low malignant potential	Glutamine	met-a-303	-0.18773	0.545717	0.828838	0.284395	2.41529	0.730841	0.883808	0.935962	Glutamine (met-a-303)	AA_transamination4_forest_multipage.pdf	9	0.83 (0.28–2.42)
AA_transamination4	ieu-a-1231	Mucinous ovarian cancer: invasive and low malignant potential	Glutamine	met-a-303	0.92011	0.507696	2.50957	0.927767	6.78825	0.0699361	0.606113	0.479061	Glutamine (met-a-303)	AA_transamination4_forest_multipage.pdf	10	2.51 (0.93–6.79)
AA_transamination4	ieu-a-1231	Mucinous ovarian cancer: invasive and low malignant potential	Glutamate	ebi-a-GCST90026169	1.56168	1.19843	4.7668	0.455093	49.9291	0.192542	0.815521	0.637138	Glutamate (ebi-a-GCST90026169)	AA_transamination4_forest_multipage.pdf	10	4.77 (0.46–49.93)
AA_transamination4	ieu-a-1231	Mucinous ovarian cancer: invasive and low malignant potential	Alanine	met-d-Ala	-0.317625	0.371119	0.727876	0.351685	1.50647	0.392077	0.815521	0.767291	Alanine (met-d-Ala)	AA_transamination4_forest_multipage.pdf	10	0.73 (0.35–1.51)
AA_transamination4	ieu-a-1231	Mucinous ovarian cancer: invasive and low malignant potential	Aspartate	met-a-388	-0.0356573	0.358713	0.964971	0.477718	1.9492	0.920818	0.964363	0.977249	Aspartate (met-a-388)	AA_transamination4_forest_multipage.pdf	10	0.96 (0.48–1.95)
AA_transamination4	ieu-a-1232	Low malignant potential mucinous ovarian cancer	Glutamine	met-a-303	0.946541	0.771101	2.57678	0.56851	11.6812	0.219628	0.815521	0.663397	Glutamine (met-a-303)	AA_transamination4_forest_multipage.pdf	11	2.58 (0.57–11.68)
AA_transamination4	ieu-a-1232	Low malignant potential mucinous ovarian cancer	Aspartate	met-a-388	0.226893	0.543768	1.2547	0.432154	3.64224	0.676488	0.883015	0.920975	Aspartate (met-a-388)	AA_transamination4_forest_multipage.pdf	11	1.25 (0.43–3.64)
AA_transamination4	ieu-a-1232	Low malignant potential mucinous ovarian cancer	Alanine	met-d-Ala	-0.0384868	0.56632	0.962244	0.31712	2.91976	0.945818	0.964363	0.977249	Alanine (met-d-Ala)	AA_transamination4_forest_multipage.pdf	11	0.96 (0.32–2.92)
AA_transamination4	ieu-a-1232	Low malignant potential mucinous ovarian cancer	Glutamate	ebi-a-GCST90026169	0.0731077	1.82516	1.07585	0.0300708	38.4907	0.968049	0.968049	0.977839	Glutamate (ebi-a-GCST90026169)	AA_transamination4_forest_multipage.pdf	11	1.08 (0.03–38.49)
AA_transamination4	ieu-a-1233	Low malignant potential ovarian cancer	Aspartate	met-a-388	0.267123	0.340279	1.3062	0.670404	2.54472	0.432448	0.832862	0.783358	Aspartate (met-a-388)	AA_transamination4_forest_multipage.pdf	12	1.31 (0.67–2.54)
AA_transamination4	ieu-a-1233	Low malignant potential ovarian cancer	Alanine	met-d-Ala	0.201175	0.351452	1.22284	0.614054	2.43518	0.567045	0.883015	0.874594	Alanine (met-d-Ala)	AA_transamination4_forest_multipage.pdf	12	1.22 (0.61–2.44)
AA_transamination4	ieu-a-1233	Low malignant potential ovarian cancer	Glutamine	met-a-303	0.217912	0.48581	1.24348	0.479877	3.22248	0.653753	0.883015	0.920975	Glutamine (met-a-303)	AA_transamination4_forest_multipage.pdf	12	1.24 (0.48–3.22)
AA_transamination4	ieu-a-1233	Low malignant potential ovarian cancer	Glutamate	ebi-a-GCST90026169	0.342191	1.13597	1.40803	0.151934	13.0487	0.763237	0.902007	0.935962	Glutamate (ebi-a-GCST90026169)	AA_transamination4_forest_multipage.pdf	12	1.41 (0.15–13.05)
AA_transamination4	ieu-b-4963	Ovarian cancer (OCAC? overall)	Aspartate	met-a-388	0.00499665	0.00269509	1.00501	0.999714	1.01033	0.0637416	0.606113	0.479061	Aspartate (met-a-388)	AA_transamination4_forest_multipage.pdf	13	1.01 (1.00–1.01)
AA_transamination4	ieu-b-4963	Ovarian cancer (OCAC? overall)	Glutamine	met-a-303	0.00422668	0.00369078	1.00424	0.996998	1.01153	0.252126	0.815521	0.669365	Glutamine (met-a-303)	AA_transamination4_forest_multipage.pdf	13	1.00 (1.00–1.01)
AA_transamination4	ieu-b-4963	Ovarian cancer (OCAC? overall)	Alanine	met-d-Ala	-0.00246358	0.00276043	0.997539	0.992157	1.00295	0.372144	0.815521	0.760762	Alanine (met-d-Ala)	AA_transamination4_forest_multipage.pdf	13	1.00 (0.99–1.00)
AA_transamination4	ieu-b-4963	Ovarian cancer (OCAC? overall)	Glutamate	ebi-a-GCST90026169	0.00183804	0.00901542	1.00184	0.984292	1.0197	0.838449	0.941776	0.95615	Glutamate (ebi-a-GCST90026169)	AA_transamination4_forest_multipage.pdf	13	1.00 (0.98–1.02)
AA_aromatic3	ieu-a-1120	Ovarian cancer (overall)	Tryptophan	met-a-304	0.214185	0.137259	1.23885	0.946664	1.62133	0.118656	0.290551	0.542362	Tryptophan (met-a-304)	AA_aromatic3_forest_multipage.pdf	1	1.24 (0.95–1.62)
AA_aromatic3	ieu-a-1120	Ovarian cancer (overall)	Phenylalanine	met-c-919	0.562421	0.778687	1.75492	0.381438	8.07399	0.47013	0.710948	0.807204	Phenylalanine (met-c-919)	AA_aromatic3_forest_multipage.pdf	1	1.75 (0.38–8.07)
AA_aromatic3	ieu-a-1120	Ovarian cancer (overall)	Tyrosine	met-d-Tyr	-0.0982688	0.199664	0.906405	0.612885	1.34058	0.622599	0.78327	0.920975	Tyrosine (met-d-Tyr)	AA_aromatic3_forest_multipage.pdf	1	0.91 (0.61–1.34)
AA_aromatic3	ieu-a-1121	High grade serous ovarian cancer	Tryptophan	met-a-304	0.273589	0.140116	1.31467	0.998929	1.73011	0.0508686	0.202324	0.451563	Tryptophan (met-a-304)	AA_aromatic3_forest_multipage.pdf	2	1.31 (1.00–1.73)
AA_aromatic3	ieu-a-1121	High grade serous ovarian cancer	Tyrosine	met-d-Tyr	-0.15722	0.203388	0.854516	0.573578	1.27306	0.43952	0.710948	0.784242	Tyrosine (met-d-Tyr)	AA_aromatic3_forest_multipage.pdf	2	0.85 (0.57–1.27)
AA_aromatic3	ieu-a-1121	High grade serous ovarian cancer	Phenylalanine	met-c-919	0.530537	0.792823	1.69985	0.359373	8.04033	0.503384	0.710948	0.840512	Phenylalanine (met-c-919)	AA_aromatic3_forest_multipage.pdf	2	1.70 (0.36–8.04)
AA_aromatic3	ieu-a-1122	Low grade serous ovarian cancer	Phenylalanine	met-c-919	-4.43438	2.12382	0.0118624	0.000184647	0.762085	0.0368042	0.179421	0.451563	Phenylalanine (met-c-919)	AA_aromatic3_forest_multipage.pdf	3	0.01 (0.00–0.76)
AA_aromatic3	ieu-a-1122	Low grade serous ovarian cancer	Tryptophan	met-a-304	0.728738	0.378327	2.07246	0.987194	4.3499	0.0540777	0.202324	0.451563	Tryptophan (met-a-304)	AA_aromatic3_forest_multipage.pdf	3	2.07 (0.99–4.35)
AA_aromatic3	ieu-a-1122	Low grade serous ovarian cancer	Tyrosine	met-d-Tyr	-0.79438	0.54594	0.451861	0.154986	1.3174	0.14565	0.298966	0.589766	Tyrosine (met-d-Tyr)	AA_aromatic3_forest_multipage.pdf	3	0.45 (0.15–1.32)
AA_aromatic3	ieu-a-1123	Invasive mucinous ovarian cancer	Phenylalanine	met-c-919	3.68839	1.9384	39.9806	0.894984	1785.69	0.0570657	0.202324	0.451563	Phenylalanine (met-c-919)	AA_aromatic3_forest_multipage.pdf	4	39.98 (0.89–1785.69)
AA_aromatic3	ieu-a-1123	Invasive mucinous ovarian cancer	Tryptophan	met-a-304	0.199845	0.341522	1.22121	0.625291	2.38507	0.558441	0.725973	0.868685	Tryptophan (met-a-304)	AA_aromatic3_forest_multipage.pdf	4	1.22 (0.63–2.39)
AA_aromatic3	ieu-a-1123	Invasive mucinous ovarian cancer	Tyrosine	met-d-Tyr	0.123566	0.498218	1.13152	0.42616	3.00439	0.804122	0.897822	0.935962	Tyrosine (met-d-Tyr)	AA_aromatic3_forest_multipage.pdf	4	1.13 (0.43–3.00)
AA_aromatic3	ieu-a-1124	Clear cell ovarian cancer	Phenylalanine	met-c-919	-3.49983	2.18513	0.0302024	0.000416928	2.18828	0.109231	0.290551	0.542362	Phenylalanine (met-c-919)	AA_aromatic3_forest_multipage.pdf	5	0.03 (0.00–2.19)
AA_aromatic3	ieu-a-1124	Clear cell ovarian cancer	Tryptophan	met-a-304	0.0753995	0.387761	1.07831	0.504239	2.30555	0.845825	0.91631	0.95615	Tryptophan (met-a-304)	AA_aromatic3_forest_multipage.pdf	5	1.08 (0.50–2.31)
AA_aromatic3	ieu-a-1124	Clear cell ovarian cancer	Tyrosine	met-d-Tyr	-0.0525189	0.563956	0.948836	0.314153	2.86577	0.925804	0.950167	0.977249	Tyrosine (met-d-Tyr)	AA_aromatic3_forest_multipage.pdf	5	0.95 (0.31–2.87)
AA_aromatic3	ieu-a-1125	Endometrioid ovarian cancer	Phenylalanine	met-c-919	2.61531	1.7625	13.6714	0.432063	432.595	0.137844	0.298663	0.589766	Phenylalanine (met-c-919)	AA_aromatic3_forest_multipage.pdf	6	13.67 (0.43–432.59)
AA_aromatic3	ieu-a-1125	Endometrioid ovarian cancer	Tryptophan	met-a-304	-0.119955	0.309493	0.88696	0.483569	1.62686	0.698322	0.851079	0.920975	Tryptophan (met-a-304)	AA_aromatic3_forest_multipage.pdf	6	0.89 (0.48–1.63)
AA_aromatic3	ieu-a-1125	Endometrioid ovarian cancer	Tyrosine	met-d-Tyr	0.111077	0.451665	1.11748	0.461079	2.70836	0.805738	0.897822	0.935962	Tyrosine (met-d-Tyr)	AA_aromatic3_forest_multipage.pdf	6	1.12 (0.46–2.71)
AA_aromatic3	ieu-a-1228	High grade and low grade serous ovarian cancer	Tryptophan	met-a-304	0.301676	0.132725	1.35212	1.04241	1.75386	0.0230293	0.14969	0.401177	Tryptophan (met-a-304)	AA_aromatic3_forest_multipage.pdf	7	1.35 (1.04–1.75)
AA_aromatic3	ieu-a-1228	High grade and low grade serous ovarian cancer	Tyrosine	met-d-Tyr	-0.21093	0.192554	0.80983	0.555251	1.18113	0.273325	0.463749	0.672645	Tyrosine (met-d-Tyr)	AA_aromatic3_forest_multipage.pdf	7	0.81 (0.56–1.18)
AA_aromatic3	ieu-a-1228	High grade and low grade serous ovarian cancer	Phenylalanine	met-c-919	0.11661	0.750466	1.12368	0.258127	4.89162	0.876519	0.923898	0.961002	Phenylalanine (met-c-919)	AA_aromatic3_forest_multipage.pdf	7	1.12 (0.26–4.89)
AA_aromatic3	ieu-a-1229	Serous ovarian cancer: low grade and low malignant potential	Tryptophan	met-a-304	0.732149	0.213674	2.07954	1.368	3.16119	0.000611471	0.0119237	0.0556438	Tryptophan (met-a-304)	AA_aromatic3_forest_multipage.pdf	8	2.08 (1.37–3.16)
AA_aromatic3	ieu-a-1229	Serous ovarian cancer: low grade and low malignant potential	Phenylalanine	met-c-919	-3.02323	1.20525	0.0486438	0.00458243	0.516369	0.0121287	0.0946038	0.309697	Phenylalanine (met-c-919)	AA_aromatic3_forest_multipage.pdf	8	0.05 (0.00–0.52)
AA_aromatic3	ieu-a-1229	Serous ovarian cancer: low grade and low malignant potential	Tyrosine	met-d-Tyr	-0.415788	0.308807	0.65982	0.360192	1.20853	0.178163	0.347418	0.6117	Tyrosine (met-d-Tyr)	AA_aromatic3_forest_multipage.pdf	8	0.66 (0.36–1.21)
AA_aromatic3	ieu-a-1230	Serous ovarian cancer: low malignant potential	Tryptophan	met-a-304	0.768351	0.295718	2.15621	1.20773	3.84956	0.00936978	0.0913553	0.309697	Tryptophan (met-a-304)	AA_aromatic3_forest_multipage.pdf	9	2.16 (1.21–3.85)
AA_aromatic3	ieu-a-1230	Serous ovarian cancer: low malignant potential	Phenylalanine	met-c-919	-1.82863	1.6699	0.160633	0.00608676	4.2392	0.273493	0.463749	0.672645	Phenylalanine (met-c-919)	AA_aromatic3_forest_multipage.pdf	9	0.16 (0.01–4.24)
AA_aromatic3	ieu-a-1230	Serous ovarian cancer: low malignant potential	Tyrosine	met-d-Tyr	-0.269208	0.427272	0.763984	0.330661	1.76517	0.528654	0.710948	0.85146	Tyrosine (met-d-Tyr)	AA_aromatic3_forest_multipage.pdf	9	0.76 (0.33–1.77)
AA_aromatic3	ieu-a-1231	Mucinous ovarian cancer: invasive and low malignant potential	Tryptophan	met-a-304	0.366128	0.234978	1.44214	0.909893	2.28573	0.1192	0.290551	0.542362	Tryptophan (met-a-304)	AA_aromatic3_forest_multipage.pdf	10	1.44 (0.91–2.29)
AA_aromatic3	ieu-a-1231	Mucinous ovarian cancer: invasive and low malignant potential	Tyrosine	met-d-Tyr	-0.506931	0.341545	0.602342	0.308383	1.17638	0.137749	0.298663	0.589766	Tyrosine (met-d-Tyr)	AA_aromatic3_forest_multipage.pdf	10	0.60 (0.31–1.18)
AA_aromatic3	ieu-a-1231	Mucinous ovarian cancer: invasive and low malignant potential	Phenylalanine	met-c-919	0.901496	1.32974	2.46329	0.18181	33.3742	0.497804	0.710948	0.838891	Phenylalanine (met-c-919)	AA_aromatic3_forest_multipage.pdf	10	2.46 (0.18–33.37)
AA_aromatic3	ieu-a-1232	Low malignant potential mucinous ovarian cancer	Tyrosine	met-d-Tyr	-1.19656	0.45024	0.302231	0.125051	0.73045	0.00786958	0.0913553	0.309697	Tyrosine (met-d-Tyr)	AA_aromatic3_forest_multipage.pdf	11	0.30 (0.13–0.73)
AA_aromatic3	ieu-a-1232	Low malignant potential mucinous ovarian cancer	Tryptophan	met-a-304	0.496475	0.310699	1.64292	0.893666	3.02078	0.110059	0.290551	0.542362	Tryptophan (met-a-304)	AA_aromatic3_forest_multipage.pdf	11	1.64 (0.89–3.02)
AA_aromatic3	ieu-a-1232	Low malignant potential mucinous ovarian cancer	Phenylalanine	met-c-919	-2.06608	1.75263	0.126681	0.00408169	3.93175	0.238461	0.442856	0.663397	Phenylalanine (met-c-919)	AA_aromatic3_forest_multipage.pdf	11	0.13 (0.00–3.93)
AA_aromatic3	ieu-a-1233	Low malignant potential ovarian cancer	Tryptophan	met-a-304	0.688692	0.200912	1.99111	1.343	2.95199	0.00060844	0.0119237	0.0556438	Tryptophan (met-a-304)	AA_aromatic3_forest_multipage.pdf	12	1.99 (1.34–2.95)
AA_aromatic3	ieu-a-1233	Low malignant potential ovarian cancer	Tyrosine	met-d-Tyr	-0.627505	0.290642	0.533923	0.30205	0.943795	0.030848	0.171867	0.431872	Tyrosine (met-d-Tyr)	AA_aromatic3_forest_multipage.pdf	12	0.53 (0.30–0.94)
AA_aromatic3	ieu-a-1233	Low malignant potential ovarian cancer	Phenylalanine	met-c-919	-2.04669	1.13388	0.129162	0.0139945	1.1921	0.0710694	0.230976	0.479061	Phenylalanine (met-c-919)	AA_aromatic3_forest_multipage.pdf	12	0.13 (0.01–1.19)
AA_aromatic3	ieu-b-4963	Ovarian cancer (OCAC? overall)	Phenylalanine	met-c-919	0.00888743	0.0137271	1.00893	0.982144	1.03644	0.517351	0.710948	0.848269	Phenylalanine (met-c-919)	AA_aromatic3_forest_multipage.pdf	13	1.01 (0.98–1.04)
AA_aromatic3	ieu-b-4963	Ovarian cancer (OCAC? overall)	Tyrosine	met-d-Tyr	-0.00114452	0.00363714	0.998856	0.991761	1.006	0.753007	0.889918	0.935962	Tyrosine (met-d-Tyr)	AA_aromatic3_forest_multipage.pdf	13	1.00 (0.99–1.01)
AA_aromatic3	ieu-b-4963	Ovarian cancer (OCAC? overall)	Tryptophan	met-a-304	0.000119336	0.0024493	1.00012	0.99533	1.00493	0.961141	0.961141	0.977249	Tryptophan (met-a-304)	AA_aromatic3_forest_multipage.pdf	13	1.00 (1.00–1.00)
AA_onecarbon2	ieu-a-1120	Ovarian cancer (overall)	Serine	met-a-464	-0.0322532	0.108075	0.968261	0.783425	1.19671	0.765372	0.91232	0.935962	Serine (met-a-464)	AA_onecarbon2_forest_multipage.pdf	1	0.97 (0.78–1.20)
AA_onecarbon2	ieu-a-1120	Ovarian cancer (overall)	Glycine	met-d-Gly	0.0851334	0.348578	1.08886	0.549867	2.1562	0.807052	0.91232	0.935962	Glycine (met-d-Gly)	AA_onecarbon2_forest_multipage.pdf	1	1.09 (0.55–2.16)
AA_onecarbon2	ieu-a-1121	High grade serous ovarian cancer	Serine	met-a-464	0.100707	0.123316	1.10595	0.868495	1.40833	0.414125	0.659393	0.774318	Serine (met-a-464)	AA_onecarbon2_forest_multipage.pdf	2	1.11 (0.87–1.41)
AA_onecarbon2	ieu-a-1121	High grade serous ovarian cancer	Glycine	met-d-Gly	-0.10355	0.397306	0.901631	0.413842	1.96437	0.794378	0.91232	0.935962	Glycine (met-d-Gly)	AA_onecarbon2_forest_multipage.pdf	2	0.90 (0.41–1.96)
AA_onecarbon2	ieu-a-1122	Low grade serous ovarian cancer	Serine	met-a-464	0.54066	0.388719	1.71714	0.801533	3.67866	0.164263	0.586998	0.589766	Serine (met-a-464)	AA_onecarbon2_forest_multipage.pdf	3	1.72 (0.80–3.68)
AA_onecarbon2	ieu-a-1122	Low grade serous ovarian cancer	Glycine	met-d-Gly	0.985145	1.26116	2.6782	0.226109	31.7225	0.434721	0.659393	0.783358	Glycine (met-d-Gly)	AA_onecarbon2_forest_multipage.pdf	3	2.68 (0.23–31.72)
AA_onecarbon2	ieu-a-1123	Invasive mucinous ovarian cancer	Glycine	met-d-Gly	1.3795	0.719233	3.97292	0.970257	16.268	0.0551085	0.423967	0.451563	Glycine (met-d-Gly)	AA_onecarbon2_forest_multipage.pdf	4	3.97 (0.97–16.27)
AA_onecarbon2	ieu-a-1123	Invasive mucinous ovarian cancer	Serine	met-a-464	-0.296791	0.222121	0.743199	0.480875	1.14862	0.181493	0.586998	0.6117	Serine (met-a-464)	AA_onecarbon2_forest_multipage.pdf	4	0.74 (0.48–1.15)
AA_onecarbon2	ieu-a-1124	Clear cell ovarian cancer	Serine	met-a-464	-0.275536	0.289789	0.759165	0.430192	1.33971	0.341697	0.634581	0.758401	Serine (met-a-464)	AA_onecarbon2_forest_multipage.pdf	5	0.76 (0.43–1.34)
AA_onecarbon2	ieu-a-1124	Clear cell ovarian cancer	Glycine	met-d-Gly	0.506081	0.930332	1.65878	0.267839	10.2731	0.586455	0.762392	0.896932	Glycine (met-d-Gly)	AA_onecarbon2_forest_multipage.pdf	5	1.66 (0.27–10.27)
AA_onecarbon2	ieu-a-1125	Endometrioid ovarian cancer	Serine	met-a-464	-0.340698	0.195594	0.711274	0.484779	1.04359	0.0815321	0.423967	0.512757	Serine (met-a-464)	AA_onecarbon2_forest_multipage.pdf	6	0.71 (0.48–1.04)
AA_onecarbon2	ieu-a-1125	Endometrioid ovarian cancer	Glycine	met-d-Gly	-0.114476	0.631785	0.891834	0.258522	3.07659	0.856215	0.927566	0.961002	Glycine (met-d-Gly)	AA_onecarbon2_forest_multipage.pdf	6	0.89 (0.26–3.08)
AA_onecarbon2	ieu-a-1228	High grade and low grade serous ovarian cancer	Serine	met-a-464	0.129527	0.132758	1.13829	0.877499	1.47659	0.329231	0.634581	0.739754	Serine (met-a-464)	AA_onecarbon2_forest_multipage.pdf	7	1.14 (0.88–1.48)
AA_onecarbon2	ieu-a-1228	High grade and low grade serous ovarian cancer	Glycine	met-d-Gly	-0.0301703	0.427863	0.97028	0.419462	2.24441	0.943785	0.943785	0.977249	Glycine (met-d-Gly)	AA_onecarbon2_forest_multipage.pdf	7	0.97 (0.42–2.24)
AA_onecarbon2	ieu-a-1229	Serous ovarian cancer: low grade and low malignant potential	Glycine	met-d-Gly	0.672232	0.902789	1.9586	0.333793	11.4925	0.456503	0.659393	0.791272	Glycine (met-d-Gly)	AA_onecarbon2_forest_multipage.pdf	8	1.96 (0.33–11.49)
AA_onecarbon2	ieu-a-1229	Serous ovarian cancer: low grade and low malignant potential	Serine	met-a-464	-0.0342784	0.280691	0.966302	0.557422	1.67511	0.902803	0.938915	0.977249	Serine (met-a-464)	AA_onecarbon2_forest_multipage.pdf	8	0.97 (0.56–1.68)
AA_onecarbon2	ieu-a-1230	Serous ovarian cancer: low malignant potential	Serine	met-a-464	-0.302108	0.274409	0.739258	0.431732	1.26584	0.270922	0.586998	0.672645	Serine (met-a-464)	AA_onecarbon2_forest_multipage.pdf	9	0.74 (0.43–1.27)
AA_onecarbon2	ieu-a-1230	Serous ovarian cancer: low malignant potential	Glycine	met-d-Gly	0.575282	0.878832	1.77763	0.317515	9.95219	0.512726	0.701625	0.848269	Glycine (met-d-Gly)	AA_onecarbon2_forest_multipage.pdf	9	1.78 (0.32–9.95)
AA_onecarbon2	ieu-a-1231	Mucinous ovarian cancer: invasive and low malignant potential	Glycine	met-d-Gly	1.61453	0.886276	5.02551	0.88464	28.5492	0.0685008	0.423967	0.479061	Glycine (met-d-Gly)	AA_onecarbon2_forest_multipage.pdf	10	5.03 (0.88–28.55)
AA_onecarbon2	ieu-a-1231	Mucinous ovarian cancer: invasive and low malignant potential	Serine	met-a-464	-0.325964	0.273423	0.721831	0.42237	1.23361	0.233197	0.586998	0.663397	Serine (met-a-464)	AA_onecarbon2_forest_multipage.pdf	10	0.72 (0.42–1.23)
AA_onecarbon2	ieu-a-1232	Low malignant potential mucinous ovarian cancer	Glycine	met-d-Gly	1.61996	1.4428	5.05288	0.298833	85.4472	0.261527	0.586998	0.670394	Glycine (met-d-Gly)	AA_onecarbon2_forest_multipage.pdf	11	5.05 (0.30–85.45)
AA_onecarbon2	ieu-a-1232	Low malignant potential mucinous ovarian cancer	Serine	met-a-464	-0.373252	0.444374	0.688491	0.288148	1.64487	0.400936	0.659393	0.768108	Serine (met-a-464)	AA_onecarbon2_forest_multipage.pdf	11	0.69 (0.29–1.64)
AA_onecarbon2	ieu-a-1233	Low malignant potential ovarian cancer	Serine	met-a-464	-0.363933	0.286194	0.694938	0.396582	1.21775	0.203505	0.586998	0.649788	Serine (met-a-464)	AA_onecarbon2_forest_multipage.pdf	12	0.69 (0.40–1.22)
AA_onecarbon2	ieu-a-1233	Low malignant potential ovarian cancer	Glycine	met-d-Gly	1.05206	0.921854	2.86353	0.470115	17.4422	0.25377	0.586998	0.669365	Glycine (met-d-Gly)	AA_onecarbon2_forest_multipage.pdf	12	2.86 (0.47–17.44)
AA_onecarbon2	ieu-b-4963	Ovarian cancer (OCAC? overall)	Serine	met-a-464	-0.00335646	0.00152026	0.996649	0.993684	0.999623	0.0272572	0.423967	0.413401	Serine (met-a-464)	AA_onecarbon2_forest_multipage.pdf	13	1.00 (0.99–1.00)
AA_onecarbon2	ieu-b-4963	Ovarian cancer (OCAC? overall)	Glycine	met-d-Gly	-0.00995362	0.00500134	0.990096	0.980438	0.999849	0.0465699	0.423967	0.451563	Glycine (met-d-Gly)	AA_onecarbon2_forest_multipage.pdf	13	0.99 (0.98–1.00)

## Sheet: PanelC_TCA
Supplementary Table 6. Full IVW-MVMR results and diagnostics for Panels B–E (four sheets).
Panel C – TCA cycle module (IVW-MVMR): supplementary summary (models, diagnostics, and full results).
Section 1. Model definitions (exposure composition of each MVMR model)
model	exposure_id	exposure_name
TCA_ebi3	ebi-a-GCST90026027	Alpha-ketoglutarate (ebi-a-GCST90026027)
TCA_ebi3	ebi-a-GCST90026034	Malate (ebi-a-GCST90026034)
TCA_ebi3	ebi-a-GCST90092813	Citrate (ebi-a-GCST90092813)
TCA_ebi4	ebi-a-GCST90026027	Alpha-ketoglutarate (ebi-a-GCST90026027)
TCA_ebi4	ebi-a-GCST90026034	Malate (ebi-a-GCST90026034)
TCA_ebi4	ebi-a-GCST90026188	Isocitrate (ebi-a-GCST90026188)
TCA_ebi4	ebi-a-GCST90092813	Citrate (ebi-a-GCST90092813)
TCA_metc8494	ebi-a-GCST90026027	Alpha-ketoglutarate (ebi-a-GCST90026027)
TCA_metc8494	ebi-a-GCST90026034	Malate (ebi-a-GCST90026034)
TCA_metc8494	ebi-a-GCST90026188	Isocitrate (ebi-a-GCST90026188)
TCA_metc8494	met-c-849	Citrate (met-c-849)
TCA_metd4	ebi-a-GCST90026027	Alpha-ketoglutarate (ebi-a-GCST90026027)
TCA_metd4	ebi-a-GCST90026034	Malate (ebi-a-GCST90026034)
TCA_metd4	ebi-a-GCST90026188	Isocitrate (ebi-a-GCST90026188)
TCA_metd4	met-d-Citrate	Citrate (met-d-Citrate)
Section 2. Model diagnostics summary
2.1 Model-level instrument diagnostics (n_union, n_common, n_tests, etc.)
model	n_exposures	n_outcomes	n_tests	n_union	n_after_clump	n_common	conditional_F_min	conditional_F_median	conditional_F_max	n_sig_p05	exposure_proxies_used
TCA_ebi3	3	12	36	60	57	53	7.54753	9.464	54.0983	3	0
TCA_ebi4	4	13	52	77	70	66	4.99707	6.5355	44.0567	7	0
TCA_metc8494	4	13	52	71	66	62	5.84655	6.43353	7.83574	1	0
TCA_metd4	4	13	52	77	70	66	5.21709	6.79873	54.7785	8	0
2.2 Instrument strength diagnostics (conditional F or proxy metrics)
model	exposure_id	exposure_name	conditional_F_min	conditional_F_median	conditional_F_max
TCA_ebi3	ebi-a-GCST90026027	Alpha-ketoglutarate	7.54753	8.35949	8.35949
TCA_ebi3	ebi-a-GCST90026034	Malate	50.1035	50.1035	54.0983
TCA_ebi3	ebi-a-GCST90092813	Citrate	9.05281	9.464	9.464
TCA_ebi4	ebi-a-GCST90026027	Alpha-ketoglutarate	4.99707	5.0438	5.0438
TCA_ebi4	ebi-a-GCST90026034	Malate	40.7657	40.7657	44.0567
TCA_ebi4	ebi-a-GCST90026188	Isocitrate	5.63759	6.18498	6.18498
TCA_ebi4	ebi-a-GCST90092813	Citrate	6.88601	7.32088	7.32088
TCA_metc8494	ebi-a-GCST90026027	Alpha-ketoglutarate	5.84655	5.84655	6.02139
TCA_metc8494	ebi-a-GCST90026034	Malate	6.34138	6.34138	6.52569
TCA_metc8494	ebi-a-GCST90026188	Isocitrate	6.20676	6.54704	6.54704
TCA_metc8494	met-c-849	Citrate	7.58817	7.83574	7.83574
TCA_metd4	ebi-a-GCST90026027	Alpha-ketoglutarate	5.21709	5.32451	5.32451
TCA_metd4	ebi-a-GCST90026034	Malate	49.6933	49.6933	54.7785
TCA_metd4	ebi-a-GCST90026188	Isocitrate	5.86012	6.48527	6.48527
TCA_metd4	met-d-Citrate	Citrate	7.11218	7.62186	7.62186
Section 3. Full IVW-MVMR results (all outcomes × all models; includes BH-FDR q values)
model	outcome_id	outcome_label	exposure_id	exposure_label	OR	OR_lci95	OR_uci95	p	q_by_model	q_all	conditional_F	n_union	n_after_clump	n_common	exposure	beta	se	exposure_proxies_used	n_overlap	n_final_harmonised	exposure_raw	exposure_code	exposure_name	exposure_group	OR_CI
TCA_ebi4	ieu-a-1120	Ovarian cancer (overall; OCAC)	ebi-a-GCST90026027	Alpha-ketoglutarate (ebi-a-GCST90026027)	0.839815	0.740957	0.951864	0.00818795	0.212887	0.366671	5.0438	77	70	66	Alpha-ketoglutarate (ebi-a-GCST90026027)	-0.174573	0.0638979	0	66	66	exposure3	exposure3	Alpha-ketoglutarate	Alpha-ketoglutarate	0.840 (0.741, 0.952)
TCA_ebi4	ieu-a-1120	Ovarian cancer (overall; OCAC)	ebi-a-GCST90026034	Malate (ebi-a-GCST90026034)	0.917361	0.790113	1.0651	0.261928	0.56751	0.679596	40.7657	77	70	66	Malate (ebi-a-GCST90026034)	-0.0862547	0.0761861	0	66	66	exposure4	exposure4	Malate	Malate	0.917 (0.790, 1.065)
TCA_ebi4	ieu-a-1120	Ovarian cancer (overall; OCAC)	ebi-a-GCST90092813	Citrate (ebi-a-GCST90092813)	0.942187	0.823774	1.07762	0.388165	0.747577	0.808203	7.32088	77	70	66	Citrate (ebi-a-GCST90092813)	-0.0595517	0.068524	0	66	66	exposure1	exposure1	Citrate	Citrate	0.942 (0.824, 1.078)
TCA_ebi4	ieu-a-1120	Ovarian cancer (overall; OCAC)	ebi-a-GCST90026188	Isocitrate (ebi-a-GCST90026188)	1.094	0.781056	1.53234	0.603114	0.861418	0.924618	6.18498	77	70	66	Isocitrate (ebi-a-GCST90026188)	0.0898425	0.171914	0	66	66	exposure2	exposure2	Isocitrate	Isocitrate	1.094 (0.781, 1.532)
TCA_ebi4	ieu-a-1121	High grade serous ovarian cancer (HGSOC)	ebi-a-GCST90026027	Alpha-ketoglutarate (ebi-a-GCST90026027)	0.855157	0.744029	0.982883	0.0313133	0.271382	0.375759	5.0438	77	70	66	Alpha-ketoglutarate (ebi-a-GCST90026027)	-0.15647	0.071023	0	66	66	exposure3	exposure3	Alpha-ketoglutarate	Alpha-ketoglutarate	0.855 (0.744, 0.983)
TCA_ebi4	ieu-a-1121	High grade serous ovarian cancer (HGSOC)	ebi-a-GCST90026188	Isocitrate (ebi-a-GCST90026188)	1.26501	0.86998	1.8394	0.22306	0.56751	0.639216	6.18498	77	70	66	Isocitrate (ebi-a-GCST90026188)	0.235078	0.191001	0	66	66	exposure2	exposure2	Isocitrate	Isocitrate	1.265 (0.870, 1.839)
TCA_ebi4	ieu-a-1121	High grade serous ovarian cancer (HGSOC)	ebi-a-GCST90092813	Citrate (ebi-a-GCST90092813)	0.958384	0.825571	1.11256	0.57852	0.859515	0.923257	7.32088	77	70	66	Citrate (ebi-a-GCST90092813)	-0.0425063	0.076109	0	66	66	exposure1	exposure1	Citrate	Citrate	0.958 (0.826, 1.113)
TCA_ebi4	ieu-a-1121	High grade serous ovarian cancer (HGSOC)	ebi-a-GCST90026034	Malate (ebi-a-GCST90026034)	0.998914	0.846416	1.17889	0.989784	0.991815	0.992049	40.7657	77	70	66	Malate (ebi-a-GCST90026034)	-0.00108661	0.0845193	0	66	66	exposure4	exposure4	Malate	Malate	0.999 (0.846, 1.179)
TCA_ebi4	ieu-a-1122	Low grade serous ovarian cancer (LGSOC)	ebi-a-GCST90026027	Alpha-ketoglutarate (ebi-a-GCST90026027)	1.18413	0.778325	1.8015	0.43288	0.780427	0.829054	5.0438	77	70	66	Alpha-ketoglutarate (ebi-a-GCST90026027)	0.169005	0.21409	0	66	66	exposure3	exposure3	Alpha-ketoglutarate	Alpha-ketoglutarate	1.184 (0.778, 1.802)
TCA_ebi4	ieu-a-1122	Low grade serous ovarian cancer (LGSOC)	ebi-a-GCST90026034	Malate (ebi-a-GCST90026034)	0.818969	0.497519	1.34811	0.435238	0.780427	0.829054	40.7657	77	70	66	Malate (ebi-a-GCST90026034)	-0.199709	0.254292	0	66	66	exposure4	exposure4	Malate	Malate	0.819 (0.498, 1.348)
TCA_ebi4	ieu-a-1122	Low grade serous ovarian cancer (LGSOC)	ebi-a-GCST90092813	Citrate (ebi-a-GCST90092813)	1.0648	0.682802	1.66052	0.782726	0.946553	0.968596	7.32088	77	70	66	Citrate (ebi-a-GCST90092813)	0.0627898	0.226704	0	66	66	exposure1	exposure1	Citrate	Citrate	1.065 (0.683, 1.661)
TCA_ebi4	ieu-a-1122	Low grade serous ovarian cancer (LGSOC)	ebi-a-GCST90026188	Isocitrate (ebi-a-GCST90026188)	1.04986	0.343462	3.2091	0.932256	0.970614	0.968596	6.18498	77	70	66	Isocitrate (ebi-a-GCST90026188)	0.0486568	0.570068	0	66	66	exposure2	exposure2	Isocitrate	Isocitrate	1.050 (0.343, 3.209)
TCA_ebi4	ieu-a-1123	Invasive mucinous ovarian cancer	ebi-a-GCST90026034	Malate (ebi-a-GCST90026034)	0.678508	0.456458	1.00858	0.0597486	0.383597	0.44122	40.7657	77	70	66	Malate (ebi-a-GCST90026034)	-0.387859	0.202244	0	66	66	exposure4	exposure4	Malate	Malate	0.679 (0.456, 1.009)
TCA_ebi4	ieu-a-1123	Invasive mucinous ovarian cancer	ebi-a-GCST90026027	Alpha-ketoglutarate (ebi-a-GCST90026027)	0.756647	0.543501	1.05338	0.103608	0.391948	0.530164	5.0438	77	70	66	Alpha-ketoglutarate (ebi-a-GCST90026027)	-0.278859	0.168809	0	66	66	exposure3	exposure3	Alpha-ketoglutarate	Alpha-ketoglutarate	0.757 (0.544, 1.053)
TCA_ebi4	ieu-a-1123	Invasive mucinous ovarian cancer	ebi-a-GCST90092813	Citrate (ebi-a-GCST90092813)	0.885452	0.619585	1.26541	0.506723	0.852112	0.892576	7.32088	77	70	66	Citrate (ebi-a-GCST90092813)	-0.121656	0.182168	0	66	66	exposure1	exposure1	Citrate	Citrate	0.885 (0.620, 1.265)
TCA_ebi4	ieu-a-1123	Invasive mucinous ovarian cancer	ebi-a-GCST90026188	Isocitrate (ebi-a-GCST90026188)	1.17326	0.478728	2.87542	0.72799	0.901321	0.968596	6.18498	77	70	66	Isocitrate (ebi-a-GCST90026188)	0.159788	0.457353	0	66	66	exposure2	exposure2	Isocitrate	Isocitrate	1.173 (0.479, 2.875)
TCA_ebi4	ieu-a-1124	Clear cell ovarian cancer	ebi-a-GCST90092813	Citrate (ebi-a-GCST90092813)	0.840001	0.598831	1.1783	0.316528	0.656774	0.722235	7.32088	77	70	66	Citrate (ebi-a-GCST90092813)	-0.174352	0.172665	0	66	66	exposure1	exposure1	Citrate	Citrate	0.840 (0.599, 1.178)
TCA_ebi4	ieu-a-1124	Clear cell ovarian cancer	ebi-a-GCST90026027	Alpha-ketoglutarate (ebi-a-GCST90026027)	0.905218	0.658655	1.24408	0.541589	0.852112	0.90655	5.0438	77	70	66	Alpha-ketoglutarate (ebi-a-GCST90026027)	-0.0995793	0.162232	0	66	66	exposure3	exposure3	Alpha-ketoglutarate	Alpha-ketoglutarate	0.905 (0.659, 1.244)
TCA_ebi4	ieu-a-1124	Clear cell ovarian cancer	ebi-a-GCST90026188	Isocitrate (ebi-a-GCST90026188)	0.805207	0.343447	1.8878	0.619986	0.861418	0.926028	6.18498	77	70	66	Isocitrate (ebi-a-GCST90026188)	-0.216656	0.434728	0	66	66	exposure2	exposure2	Isocitrate	Isocitrate	0.805 (0.343, 1.888)
TCA_ebi4	ieu-a-1124	Clear cell ovarian cancer	ebi-a-GCST90026034	Malate (ebi-a-GCST90026034)	0.977615	0.670488	1.42542	0.906712	0.970614	0.968596	40.7657	77	70	66	Malate (ebi-a-GCST90026034)	-0.0226395	0.192403	0	66	66	exposure4	exposure4	Malate	Malate	0.978 (0.670, 1.425)
TCA_ebi4	ieu-a-1125	Endometrioid ovarian cancer	ebi-a-GCST90026027	Alpha-ketoglutarate (ebi-a-GCST90026027)	0.752888	0.585001	0.968958	0.0311745	0.271382	0.375759	5.0438	77	70	66	Alpha-ketoglutarate (ebi-a-GCST90026027)	-0.283838	0.128727	0	66	66	exposure3	exposure3	Alpha-ketoglutarate	Alpha-ketoglutarate	0.753 (0.585, 0.969)
TCA_ebi4	ieu-a-1125	Endometrioid ovarian cancer	ebi-a-GCST90026034	Malate (ebi-a-GCST90026034)	0.771648	0.568919	1.04662	0.10056	0.391948	0.530164	40.7657	77	70	66	Malate (ebi-a-GCST90026034)	-0.259227	0.155505	0	66	66	exposure4	exposure4	Malate	Malate	0.772 (0.569, 1.047)
TCA_ebi4	ieu-a-1125	Endometrioid ovarian cancer	ebi-a-GCST90092813	Citrate (ebi-a-GCST90092813)	0.935875	0.711047	1.23179	0.638026	0.861418	0.935122	7.32088	77	70	66	Citrate (ebi-a-GCST90092813)	-0.066273	0.140175	0	66	66	exposure1	exposure1	Citrate	Citrate	0.936 (0.711, 1.232)
TCA_ebi4	ieu-a-1125	Endometrioid ovarian cancer	ebi-a-GCST90026188	Isocitrate (ebi-a-GCST90026188)	0.954223	0.480739	1.89405	0.893866	0.970614	0.968596	6.18498	77	70	66	Isocitrate (ebi-a-GCST90026188)	-0.0468579	0.349783	0	66	66	exposure2	exposure2	Isocitrate	Isocitrate	0.954 (0.481, 1.894)
TCA_ebi4	ieu-a-1228	High & low grade serous ovarian cancer	ebi-a-GCST90026027	Alpha-ketoglutarate (ebi-a-GCST90026027)	0.881677	0.772586	1.00617	0.0663918	0.383597	0.472119	5.0438	77	70	66	Alpha-ketoglutarate (ebi-a-GCST90026027)	-0.125929	0.0673889	0	66	66	exposure3	exposure3	Alpha-ketoglutarate	Alpha-ketoglutarate	0.882 (0.773, 1.006)
TCA_ebi4	ieu-a-1228	High & low grade serous ovarian cancer	ebi-a-GCST90026188	Isocitrate (ebi-a-GCST90026188)	1.23474	0.865786	1.76091	0.248781	0.56751	0.675191	6.18498	77	70	66	Isocitrate (ebi-a-GCST90026188)	0.210858	0.18111	0	66	66	exposure2	exposure2	Isocitrate	Isocitrate	1.235 (0.866, 1.761)
TCA_ebi4	ieu-a-1228	High & low grade serous ovarian cancer	ebi-a-GCST90092813	Citrate (ebi-a-GCST90092813)	0.97348	0.845116	1.12134	0.71075	0.901321	0.968596	7.32088	77	70	66	Citrate (ebi-a-GCST90092813)	-0.0268779	0.0721448	0	66	66	exposure1	exposure1	Citrate	Citrate	0.973 (0.845, 1.121)
TCA_ebi4	ieu-a-1228	High & low grade serous ovarian cancer	ebi-a-GCST90026034	Malate (ebi-a-GCST90026034)	0.991336	0.847142	1.16007	0.913942	0.970614	0.968596	40.7657	77	70	66	Malate (ebi-a-GCST90026034)	-0.00870201	0.0801961	0	66	66	exposure4	exposure4	Malate	Malate	0.991 (0.847, 1.160)
TCA_ebi4	ieu-a-1229	Serous ovarian cancer: low grade and low malignant potential	ebi-a-GCST90092813	Citrate (ebi-a-GCST90092813)	0.82182	0.65547	1.03039	0.0940321	0.391948	0.530164	7.32088	77	70	66	Citrate (ebi-a-GCST90092813)	-0.196234	0.115392	0	66	66	exposure1	exposure1	Citrate	Citrate	0.822 (0.655, 1.030)
TCA_ebi4	ieu-a-1229	Serous ovarian cancer: low grade and low malignant potential	ebi-a-GCST90026034	Malate (ebi-a-GCST90026034)	0.880625	0.68383	1.13405	0.328387	0.656774	0.724716	40.7657	77	70	66	Malate (ebi-a-GCST90026034)	-0.127124	0.129042	0	66	66	exposure4	exposure4	Malate	Malate	0.881 (0.684, 1.134)
TCA_ebi4	ieu-a-1229	Serous ovarian cancer: low grade and low malignant potential	ebi-a-GCST90026027	Alpha-ketoglutarate (ebi-a-GCST90026027)	0.932657	0.754072	1.15354	0.522666	0.852112	0.901261	5.0438	77	70	66	Alpha-ketoglutarate (ebi-a-GCST90026027)	-0.0697174	0.108444	0	66	66	exposure3	exposure3	Alpha-ketoglutarate	Alpha-ketoglutarate	0.933 (0.754, 1.154)
TCA_ebi4	ieu-a-1229	Serous ovarian cancer: low grade and low malignant potential	ebi-a-GCST90026188	Isocitrate (ebi-a-GCST90026188)	1.0247	0.580162	1.80984	0.933283	0.970614	0.968596	6.18498	77	70	66	Isocitrate (ebi-a-GCST90026188)	0.0243952	0.290226	0	66	66	exposure2	exposure2	Isocitrate	Isocitrate	1.025 (0.580, 1.810)
TCA_ebi4	ieu-a-1230	Serous ovarian cancer: low malignant potential (borderline)	ebi-a-GCST90092813	Citrate (ebi-a-GCST90092813)	0.724473	0.53088	0.988664	0.0464574	0.345112	0.44122	7.32088	77	70	66	Citrate (ebi-a-GCST90092813)	-0.32231	0.158627	0	66	66	exposure1	exposure1	Citrate	Citrate	0.724 (0.531, 0.989)
TCA_ebi4	ieu-a-1230	Serous ovarian cancer: low malignant potential (borderline)	ebi-a-GCST90026027	Alpha-ketoglutarate (ebi-a-GCST90026027)	0.821213	0.613594	1.09908	0.190153	0.56634	0.620192	5.0438	77	70	66	Alpha-ketoglutarate (ebi-a-GCST90026027)	-0.196972	0.148699	0	66	66	exposure3	exposure3	Alpha-ketoglutarate	Alpha-ketoglutarate	0.821 (0.614, 1.099)
TCA_ebi4	ieu-a-1230	Serous ovarian cancer: low malignant potential (borderline)	ebi-a-GCST90026034	Malate (ebi-a-GCST90026034)	0.900795	0.63674	1.27435	0.55715	0.852112	0.90655	40.7657	77	70	66	Malate (ebi-a-GCST90026034)	-0.104478	0.176998	0	66	66	exposure4	exposure4	Malate	Malate	0.901 (0.637, 1.274)
TCA_ebi4	ieu-a-1230	Serous ovarian cancer: low malignant potential (borderline)	ebi-a-GCST90026188	Isocitrate (ebi-a-GCST90026188)	0.959783	0.439108	2.09785	0.918384	0.970614	0.968596	6.18498	77	70	66	Isocitrate (ebi-a-GCST90026188)	-0.0410484	0.39896	0	66	66	exposure2	exposure2	Isocitrate	Isocitrate	0.960 (0.439, 2.098)
TCA_ebi4	ieu-a-1231	Mucinous ovarian cancer: invasive and low malignant potential	ebi-a-GCST90026034	Malate (ebi-a-GCST90026034)	0.65867	0.493353	0.879382	0.00623522	0.212887	0.366671	40.7657	77	70	66	Malate (ebi-a-GCST90026034)	-0.417533	0.147447	0	66	66	exposure4	exposure4	Malate	Malate	0.659 (0.493, 0.879)
TCA_ebi4	ieu-a-1231	Mucinous ovarian cancer: invasive and low malignant potential	ebi-a-GCST90026027	Alpha-ketoglutarate (ebi-a-GCST90026027)	0.816141	0.640446	1.04004	0.105525	0.391948	0.530164	5.0438	77	70	66	Alpha-ketoglutarate (ebi-a-GCST90026027)	-0.203168	0.123685	0	66	66	exposure3	exposure3	Alpha-ketoglutarate	Alpha-ketoglutarate	0.816 (0.640, 1.040)
TCA_ebi4	ieu-a-1231	Mucinous ovarian cancer: invasive and low malignant potential	ebi-a-GCST90092813	Citrate (ebi-a-GCST90092813)	0.836857	0.644955	1.08586	0.18508	0.56634	0.620192	7.32088	77	70	66	Citrate (ebi-a-GCST90092813)	-0.178102	0.132895	0	66	66	exposure1	exposure1	Citrate	Citrate	0.837 (0.645, 1.086)
TCA_ebi4	ieu-a-1231	Mucinous ovarian cancer: invasive and low malignant potential	ebi-a-GCST90026188	Isocitrate (ebi-a-GCST90026188)	1.15647	0.600111	2.22864	0.665547	0.865211	0.951228	6.18498	77	70	66	Isocitrate (ebi-a-GCST90026188)	0.145376	0.334703	0	66	66	exposure2	exposure2	Isocitrate	Isocitrate	1.156 (0.600, 2.229)
TCA_ebi4	ieu-a-1232	Low malignant potential mucinous ovarian cancer (borderline)	ebi-a-GCST90026034	Malate (ebi-a-GCST90026034)	0.621965	0.408788	0.946309	0.030247	0.271382	0.375759	40.7657	77	70	66	Malate (ebi-a-GCST90026034)	-0.474872	0.214126	0	66	66	exposure4	exposure4	Malate	Malate	0.622 (0.409, 0.946)
TCA_ebi4	ieu-a-1232	Low malignant potential mucinous ovarian cancer (borderline)	ebi-a-GCST90092813	Citrate (ebi-a-GCST90092813)	0.799953	0.547528	1.16875	0.252985	0.56751	0.675191	7.32088	77	70	66	Citrate (ebi-a-GCST90092813)	-0.223202	0.193439	0	66	66	exposure1	exposure1	Citrate	Citrate	0.800 (0.548, 1.169)
TCA_ebi4	ieu-a-1232	Low malignant potential mucinous ovarian cancer (borderline)	ebi-a-GCST90026027	Alpha-ketoglutarate (ebi-a-GCST90026027)	0.896572	0.629077	1.27781	0.548094	0.852112	0.90655	5.0438	77	70	66	Alpha-ketoglutarate (ebi-a-GCST90026027)	-0.109177	0.180778	0	66	66	exposure3	exposure3	Alpha-ketoglutarate	Alpha-ketoglutarate	0.897 (0.629, 1.278)
TCA_ebi4	ieu-a-1232	Low malignant potential mucinous ovarian cancer (borderline)	ebi-a-GCST90026188	Isocitrate (ebi-a-GCST90026188)	1.25283	0.48099	3.26322	0.646063	0.861418	0.939728	6.18498	77	70	66	Isocitrate (ebi-a-GCST90026188)	0.225402	0.488425	0	66	66	exposure2	exposure2	Isocitrate	Isocitrate	1.253 (0.481, 3.263)
TCA_ebi4	ieu-a-1233	Low malignant potential ovarian cancer (overall borderline)	ebi-a-GCST90092813	Citrate (ebi-a-GCST90092813)	0.751751	0.589478	0.958694	0.0248267	0.271382	0.366671	7.32088	77	70	66	Citrate (ebi-a-GCST90092813)	-0.285351	0.124065	0	66	66	exposure1	exposure1	Citrate	Citrate	0.752 (0.589, 0.959)
TCA_ebi4	ieu-a-1233	Low malignant potential ovarian cancer (overall borderline)	ebi-a-GCST90026034	Malate (ebi-a-GCST90026034)	0.782683	0.597104	1.02594	0.0808825	0.391948	0.507883	40.7657	77	70	66	Malate (ebi-a-GCST90026034)	-0.245028	0.138079	0	66	66	exposure4	exposure4	Malate	Malate	0.783 (0.597, 1.026)
TCA_ebi4	ieu-a-1233	Low malignant potential ovarian cancer (overall borderline)	ebi-a-GCST90026027	Alpha-ketoglutarate (ebi-a-GCST90026027)	0.859146	0.684216	1.0788	0.196041	0.56634	0.62733	5.0438	77	70	66	Alpha-ketoglutarate (ebi-a-GCST90026027)	-0.151816	0.116156	0	66	66	exposure3	exposure3	Alpha-ketoglutarate	Alpha-ketoglutarate	0.859 (0.684, 1.079)
TCA_ebi4	ieu-a-1233	Low malignant potential ovarian cancer (overall borderline)	ebi-a-GCST90026188	Isocitrate (ebi-a-GCST90026188)	1.06232	0.575688	1.96032	0.847261	0.970614	0.968596	6.18498	77	70	66	Isocitrate (ebi-a-GCST90026188)	0.0604592	0.312576	0	66	66	exposure2	exposure2	Isocitrate	Isocitrate	1.062 (0.576, 1.960)
TCA_ebi4	ieu-b-4963	Ovarian cancer (UK Biobank)	ebi-a-GCST90026027	Alpha-ketoglutarate (ebi-a-GCST90026027)	0.99854	0.996565	1.00052	0.153809	0.533204	0.620192	4.99707	77	70	66	Alpha-ketoglutarate (ebi-a-GCST90026027)	-0.00146064	0.00101051	0	61	61	exposure3	exposure3	Alpha-ketoglutarate	Alpha-ketoglutarate	0.999 (0.997, 1.001)
TCA_ebi4	ieu-b-4963	Ovarian cancer (UK Biobank)	ebi-a-GCST90026188	Isocitrate (ebi-a-GCST90026188)	1.00347	0.997889	1.00909	0.228344	0.56751	0.644736	5.63759	77	70	66	Isocitrate (ebi-a-GCST90026188)	0.00346693	0.00284704	0	61	61	exposure2	exposure2	Isocitrate	Isocitrate	1.003 (0.998, 1.009)
TCA_ebi4	ieu-b-4963	Ovarian cancer (UK Biobank)	ebi-a-GCST90026034	Malate (ebi-a-GCST90026034)	1.00135	0.999097	1.0036	0.245803	0.56751	0.675191	44.0567	77	70	66	Malate (ebi-a-GCST90026034)	0.00134628	0.00114804	0	61	61	exposure4	exposure4	Malate	Malate	1.001 (0.999, 1.004)
TCA_ebi4	ieu-b-4963	Ovarian cancer (UK Biobank)	ebi-a-GCST90092813	Citrate (ebi-a-GCST90092813)	0.999988	0.997788	1.00219	0.991815	0.991815	0.992049	6.88601	77	70	66	Citrate (ebi-a-GCST90092813)	-1.15782e-05	0.00112371	0	61	61	exposure1	exposure1	Citrate	Citrate	1.000 (0.998, 1.002)
TCA_ebi3	ieu-a-1120	Ovarian cancer (overall; OCAC)	ebi-a-GCST90026034	Malate (ebi-a-GCST90026034)	0.907084	0.777485	1.05828	0.220834	0.807178	0.639216	50.1035	60	57	53	Malate (ebi-a-GCST90026034)	-0.0975207	0.078658	0	53	53	exposure3	exposure3	Malate	Malate	0.907 (0.777, 1.058)
TCA_ebi3	ieu-a-1120	Ovarian cancer (overall; OCAC)	ebi-a-GCST90092813	Citrate (ebi-a-GCST90092813)	0.965906	0.842215	1.10776	0.621949	0.919626	0.926028	9.464	60	57	53	Citrate (ebi-a-GCST90092813)	-0.0346889	0.0699136	0	53	53	exposure1	exposure1	Citrate	Citrate	0.966 (0.842, 1.108)
TCA_ebi3	ieu-a-1120	Ovarian cancer (overall; OCAC)	ebi-a-GCST90026027	Alpha-ketoglutarate (ebi-a-GCST90026027)	1.01783	0.723373	1.43214	0.919626	0.919626	0.968596	8.35949	60	57	53	Alpha-ketoglutarate (ebi-a-GCST90026027)	0.0176703	0.174235	0	53	53	exposure2	exposure2	Alpha-ketoglutarate	Alpha-ketoglutarate	1.018 (0.723, 1.432)
TCA_ebi3	ieu-a-1121	High grade serous ovarian cancer (HGSOC)	ebi-a-GCST90026027	Alpha-ketoglutarate (ebi-a-GCST90026027)	1.17985	0.808574	1.7216	0.395067	0.919626	0.808203	8.35949	60	57	53	Alpha-ketoglutarate (ebi-a-GCST90026027)	0.165385	0.19279	0	53	53	exposure2	exposure2	Alpha-ketoglutarate	Alpha-ketoglutarate	1.180 (0.809, 1.722)
TCA_ebi3	ieu-a-1121	High grade serous ovarian cancer (HGSOC)	ebi-a-GCST90092813	Citrate (ebi-a-GCST90092813)	0.976257	0.8389	1.1361	0.757393	0.919626	0.968596	9.464	60	57	53	Citrate (ebi-a-GCST90092813)	-0.0240297	0.0773645	0	53	53	exposure1	exposure1	Citrate	Citrate	0.976 (0.839, 1.136)
TCA_ebi3	ieu-a-1121	High grade serous ovarian cancer (HGSOC)	ebi-a-GCST90026034	Malate (ebi-a-GCST90026034)	0.9904	0.83524	1.17438	0.912086	0.919626	0.968596	50.1035	60	57	53	Malate (ebi-a-GCST90026034)	-0.0096468	0.0869334	0	53	53	exposure3	exposure3	Malate	Malate	0.990 (0.835, 1.174)
TCA_ebi3	ieu-a-1122	Low grade serous ovarian cancer (LGSOC)	ebi-a-GCST90026034	Malate (ebi-a-GCST90026034)	0.821586	0.495575	1.36206	0.449673	0.919626	0.829054	50.1035	60	57	53	Malate (ebi-a-GCST90026034)	-0.196518	0.257917	0	53	53	exposure3	exposure3	Malate	Malate	0.822 (0.496, 1.362)
TCA_ebi3	ieu-a-1122	Low grade serous ovarian cancer (LGSOC)	ebi-a-GCST90026027	Alpha-ketoglutarate (ebi-a-GCST90026027)	1.16303	0.382367	3.53755	0.791251	0.919626	0.968596	8.35949	60	57	53	Alpha-ketoglutarate (ebi-a-GCST90026027)	0.15103	0.567553	0	53	53	exposure2	exposure2	Alpha-ketoglutarate	Alpha-ketoglutarate	1.163 (0.382, 3.538)
TCA_ebi3	ieu-a-1122	Low grade serous ovarian cancer (LGSOC)	ebi-a-GCST90092813	Citrate (ebi-a-GCST90092813)	1.04591	0.66987	1.63304	0.84427	0.919626	0.968596	9.464	60	57	53	Citrate (ebi-a-GCST90092813)	0.0448872	0.227326	0	53	53	exposure1	exposure1	Citrate	Citrate	1.046 (0.670, 1.633)
TCA_ebi3	ieu-a-1123	Invasive mucinous ovarian cancer	ebi-a-GCST90026034	Malate (ebi-a-GCST90026034)	0.672457	0.453244	0.997692	0.0542154	0.417757	0.44122	50.1035	60	57	53	Malate (ebi-a-GCST90026034)	-0.396817	0.201279	0	53	53	exposure3	exposure3	Malate	Malate	0.672 (0.453, 0.998)
TCA_ebi3	ieu-a-1123	Invasive mucinous ovarian cancer	ebi-a-GCST90092813	Citrate (ebi-a-GCST90092813)	0.929135	0.654052	1.31991	0.683298	0.919626	0.964655	9.464	60	57	53	Citrate (ebi-a-GCST90092813)	-0.0735014	0.179116	0	53	53	exposure1	exposure1	Citrate	Citrate	0.929 (0.654, 1.320)
TCA_ebi3	ieu-a-1123	Invasive mucinous ovarian cancer	ebi-a-GCST90026027	Alpha-ketoglutarate (ebi-a-GCST90026027)	1.09188	0.454429	2.62351	0.844987	0.919626	0.968596	8.35949	60	57	53	Alpha-ketoglutarate (ebi-a-GCST90026027)	0.0879011	0.447252	0	53	53	exposure2	exposure2	Alpha-ketoglutarate	Alpha-ketoglutarate	1.092 (0.454, 2.624)
TCA_ebi3	ieu-a-1124	Clear cell ovarian cancer	ebi-a-GCST90026027	Alpha-ketoglutarate (ebi-a-GCST90026027)	0.793646	0.318324	1.97872	0.622175	0.919626	0.926028	8.35949	60	57	53	Alpha-ketoglutarate (ebi-a-GCST90026027)	-0.231117	0.466106	0	53	53	exposure2	exposure2	Alpha-ketoglutarate	Alpha-ketoglutarate	0.794 (0.318, 1.979)
TCA_ebi3	ieu-a-1124	Clear cell ovarian cancer	ebi-a-GCST90092813	Citrate (ebi-a-GCST90092813)	0.93005	0.645602	1.33982	0.698671	0.919626	0.965151	9.464	60	57	53	Citrate (ebi-a-GCST90092813)	-0.0725172	0.186252	0	53	53	exposure1	exposure1	Citrate	Citrate	0.930 (0.646, 1.340)
TCA_ebi3	ieu-a-1124	Clear cell ovarian cancer	ebi-a-GCST90026034	Malate (ebi-a-GCST90026034)	0.965944	0.639664	1.45865	0.86979	0.919626	0.968596	50.1035	60	57	53	Malate (ebi-a-GCST90026034)	-0.034649	0.210288	0	53	53	exposure3	exposure3	Malate	Malate	0.966 (0.640, 1.459)
TCA_ebi3	ieu-a-1125	Endometrioid ovarian cancer	ebi-a-GCST90026034	Malate (ebi-a-GCST90026034)	0.759218	0.560089	1.02914	0.0820019	0.421724	0.507883	50.1035	60	57	53	Malate (ebi-a-GCST90026034)	-0.275466	0.155201	0	53	53	exposure3	exposure3	Malate	Malate	0.759 (0.560, 1.029)
TCA_ebi3	ieu-a-1125	Endometrioid ovarian cancer	ebi-a-GCST90026027	Alpha-ketoglutarate (ebi-a-GCST90026027)	0.835912	0.426623	1.63786	0.603784	0.919626	0.924618	8.35949	60	57	53	Alpha-ketoglutarate (ebi-a-GCST90026027)	-0.179232	0.343174	0	53	53	exposure2	exposure2	Alpha-ketoglutarate	Alpha-ketoglutarate	0.836 (0.427, 1.638)
TCA_ebi3	ieu-a-1125	Endometrioid ovarian cancer	ebi-a-GCST90092813	Citrate (ebi-a-GCST90092813)	0.930812	0.709626	1.22094	0.606781	0.919626	0.924618	9.464	60	57	53	Citrate (ebi-a-GCST90092813)	-0.0716981	0.138428	0	53	53	exposure1	exposure1	Citrate	Citrate	0.931 (0.710, 1.221)
TCA_ebi3	ieu-a-1228	High & low grade serous ovarian cancer	ebi-a-GCST90026027	Alpha-ketoglutarate (ebi-a-GCST90026027)	1.16874	0.818077	1.66972	0.395683	0.919626	0.808203	8.35949	60	57	53	Alpha-ketoglutarate (ebi-a-GCST90026027)	0.155927	0.182003	0	53	53	exposure2	exposure2	Alpha-ketoglutarate	Alpha-ketoglutarate	1.169 (0.818, 1.670)
TCA_ebi3	ieu-a-1228	High & low grade serous ovarian cancer	ebi-a-GCST90026034	Malate (ebi-a-GCST90026034)	0.983973	0.837684	1.15581	0.844825	0.919626	0.968596	50.1035	60	57	53	Malate (ebi-a-GCST90026034)	-0.016157	0.0821214	0	53	53	exposure3	exposure3	Malate	Malate	0.984 (0.838, 1.156)
TCA_ebi3	ieu-a-1228	High & low grade serous ovarian cancer	ebi-a-GCST90092813	Citrate (ebi-a-GCST90092813)	0.988344	0.856561	1.1404	0.873075	0.919626	0.968596	9.464	60	57	53	Citrate (ebi-a-GCST90092813)	-0.0117241	0.0730132	0	53	53	exposure1	exposure1	Citrate	Citrate	0.988 (0.857, 1.140)
TCA_ebi3	ieu-a-1229	Serous ovarian cancer: low grade and low malignant potential	ebi-a-GCST90092813	Citrate (ebi-a-GCST90092813)	0.817339	0.655462	1.01919	0.0793201	0.421724	0.507883	9.464	60	57	53	Citrate (ebi-a-GCST90092813)	-0.201702	0.112609	0	53	53	exposure1	exposure1	Citrate	Citrate	0.817 (0.655, 1.019)
TCA_ebi3	ieu-a-1229	Serous ovarian cancer: low grade and low malignant potential	ebi-a-GCST90026034	Malate (ebi-a-GCST90026034)	0.871901	0.679268	1.11916	0.287017	0.807178	0.685933	50.1035	60	57	53	Malate (ebi-a-GCST90026034)	-0.137079	0.127377	0	53	53	exposure3	exposure3	Malate	Malate	0.872 (0.679, 1.119)
TCA_ebi3	ieu-a-1229	Serous ovarian cancer: low grade and low malignant potential	ebi-a-GCST90026027	Alpha-ketoglutarate (ebi-a-GCST90026027)	1.03479	0.596328	1.79565	0.903684	0.919626	0.968596	8.35949	60	57	53	Alpha-ketoglutarate (ebi-a-GCST90026027)	0.0342016	0.281208	0	53	53	exposure2	exposure2	Alpha-ketoglutarate	Alpha-ketoglutarate	1.035 (0.596, 1.796)
TCA_ebi3	ieu-a-1231	Mucinous ovarian cancer: invasive and low malignant potential	ebi-a-GCST90026034	Malate (ebi-a-GCST90026034)	0.652394	0.485671	0.876352	0.00656786	0.236443	0.366671	50.1035	60	57	53	Malate (ebi-a-GCST90026034)	-0.427106	0.150571	0	53	53	exposure3	exposure3	Malate	Malate	0.652 (0.486, 0.876)
TCA_ebi3	ieu-a-1231	Mucinous ovarian cancer: invasive and low malignant potential	ebi-a-GCST90092813	Citrate (ebi-a-GCST90092813)	0.865906	0.665806	1.12614	0.288021	0.807178	0.685933	9.464	60	57	53	Citrate (ebi-a-GCST90092813)	-0.143979	0.134071	0	53	53	exposure1	exposure1	Citrate	Citrate	0.866 (0.666, 1.126)
TCA_ebi3	ieu-a-1231	Mucinous ovarian cancer: invasive and low malignant potential	ebi-a-GCST90026027	Alpha-ketoglutarate (ebi-a-GCST90026027)	1.14117	0.590984	2.20357	0.695738	0.919626	0.965151	8.35949	60	57	53	Alpha-ketoglutarate (ebi-a-GCST90026027)	0.132056	0.335726	0	53	53	exposure2	exposure2	Alpha-ketoglutarate	Alpha-ketoglutarate	1.141 (0.591, 2.204)
TCA_ebi3	ieu-a-1232	Low malignant potential mucinous ovarian cancer (borderline)	ebi-a-GCST90026034	Malate (ebi-a-GCST90026034)	0.615596	0.415188	0.912741	0.0194646	0.285699	0.366671	50.1035	60	57	53	Malate (ebi-a-GCST90026034)	-0.485164	0.200949	0	53	53	exposure3	exposure3	Malate	Malate	0.616 (0.415, 0.913)
TCA_ebi3	ieu-a-1232	Low malignant potential mucinous ovarian cancer (borderline)	ebi-a-GCST90092813	Citrate (ebi-a-GCST90092813)	0.814041	0.572795	1.15689	0.256713	0.807178	0.675191	9.464	60	57	53	Citrate (ebi-a-GCST90092813)	-0.205745	0.179328	0	53	53	exposure1	exposure1	Citrate	Citrate	0.814 (0.573, 1.157)
TCA_ebi3	ieu-a-1232	Low malignant potential mucinous ovarian cancer (borderline)	ebi-a-GCST90026027	Alpha-ketoglutarate (ebi-a-GCST90026027)	1.33699	0.553465	3.22975	0.521618	0.919626	0.901261	8.35949	60	57	53	Alpha-ketoglutarate (ebi-a-GCST90026027)	0.290424	0.44999	0	53	53	exposure2	exposure2	Alpha-ketoglutarate	Alpha-ketoglutarate	1.337 (0.553, 3.230)
TCA_ebi3	ieu-a-1233	Low malignant potential ovarian cancer (overall borderline)	ebi-a-GCST90092813	Citrate (ebi-a-GCST90092813)	0.75872	0.601538	0.956974	0.0238082	0.285699	0.366671	9.464	60	57	53	Citrate (ebi-a-GCST90092813)	-0.276122	0.11844	0	53	53	exposure1	exposure1	Citrate	Citrate	0.759 (0.602, 0.957)
TCA_ebi3	ieu-a-1233	Low malignant potential ovarian cancer (overall borderline)	ebi-a-GCST90026034	Malate (ebi-a-GCST90026034)	0.77202	0.594433	1.00266	0.0580217	0.417757	0.44122	50.1035	60	57	53	Malate (ebi-a-GCST90026034)	-0.258744	0.133369	0	53	53	exposure3	exposure3	Malate	Malate	0.772 (0.594, 1.003)
TCA_ebi3	ieu-a-1233	Low malignant potential ovarian cancer (overall borderline)	ebi-a-GCST90026027	Alpha-ketoglutarate (ebi-a-GCST90026027)	1.0585	0.59215	1.89212	0.848648	0.919626	0.968596	8.35949	60	57	53	Alpha-ketoglutarate (ebi-a-GCST90026027)	0.0568505	0.29635	0	53	53	exposure2	exposure2	Alpha-ketoglutarate	Alpha-ketoglutarate	1.058 (0.592, 1.892)
TCA_ebi3	ieu-b-4963	Ovarian cancer (UK Biobank)	ebi-a-GCST90026034	Malate (ebi-a-GCST90026034)	1.00125	0.99899	1.00351	0.284878	0.807178	0.685933	54.0983	60	57	53	Malate (ebi-a-GCST90026034)	0.00124587	0.00115141	0	49	49	exposure3	exposure3	Malate	Malate	1.001 (0.999, 1.004)
TCA_ebi3	ieu-b-4963	Ovarian cancer (UK Biobank)	ebi-a-GCST90026027	Alpha-ketoglutarate (ebi-a-GCST90026027)	1.003	0.997495	1.00854	0.291481	0.807178	0.685933	7.54753	60	57	53	Alpha-ketoglutarate (ebi-a-GCST90026027)	0.00299708	0.00280854	0	49	49	exposure2	exposure2	Alpha-ketoglutarate	Alpha-ketoglutarate	1.003 (0.997, 1.009)
TCA_ebi3	ieu-b-4963	Ovarian cancer (UK Biobank)	ebi-a-GCST90092813	Citrate (ebi-a-GCST90092813)	1.00062	0.998434	1.00281	0.581845	0.919626	0.923257	9.05281	60	57	53	Citrate (ebi-a-GCST90092813)	0.000618595	0.00111536	0	49	49	exposure1	exposure1	Citrate	Citrate	1.001 (0.998, 1.003)
TCA_metd4	ieu-a-1120	Ovarian cancer (overall; OCAC)	ebi-a-GCST90026027	Alpha-ketoglutarate (ebi-a-GCST90026027)	0.86964	0.76223	0.992186	0.0421263	0.277621	0.44122	5.32451	77	70	66	Alpha-ketoglutarate (ebi-a-GCST90026027)	-0.139676	0.0672607	0	64	64	exposure3	exposure3	Alpha-ketoglutarate	Alpha-ketoglutarate	0.870 (0.762, 0.992)
TCA_metd4	ieu-a-1120	Ovarian cancer (overall; OCAC)	ebi-a-GCST90026034	Malate (ebi-a-GCST90026034)	0.893552	0.775374	1.02974	0.125189	0.455208	0.57904	49.6933	77	70	66	Malate (ebi-a-GCST90026034)	-0.112551	0.0723769	0	64	64	exposure4	exposure4	Malate	Malate	0.894 (0.775, 1.030)
TCA_metd4	ieu-a-1120	Ovarian cancer (overall; OCAC)	ebi-a-GCST90026188	Isocitrate (ebi-a-GCST90026188)	1.14273	0.796017	1.64047	0.472315	0.81868	0.847519	6.48527	77	70	66	Isocitrate (ebi-a-GCST90026188)	0.133423	0.184468	0	64	64	exposure2	exposure2	Isocitrate	Isocitrate	1.143 (0.796, 1.640)
TCA_metd4	ieu-a-1120	Ovarian cancer (overall; OCAC)	met-d-Citrate	Citrate (met-d-Citrate)	0.959102	0.830848	1.10715	0.570707	0.847908	0.920805	7.62186	77	70	66	Citrate (met-d-Citrate)	-0.0417577	0.0732403	0	64	64	exposure1	exposure1	Citrate	Citrate	0.959 (0.831, 1.107)
TCA_metd4	ieu-a-1121	High grade serous ovarian cancer (HGSOC)	ebi-a-GCST90026188	Isocitrate (ebi-a-GCST90026188)	1.34819	0.893896	2.03336	0.159338	0.455208	0.620192	6.48527	77	70	66	Isocitrate (ebi-a-GCST90026188)	0.298762	0.209657	0	64	64	exposure2	exposure2	Isocitrate	Isocitrate	1.348 (0.894, 2.033)
TCA_metd4	ieu-a-1121	High grade serous ovarian cancer (HGSOC)	ebi-a-GCST90026027	Alpha-ketoglutarate (ebi-a-GCST90026027)	0.902308	0.776735	1.04818	0.183834	0.455208	0.620192	5.32451	77	70	66	Alpha-ketoglutarate (ebi-a-GCST90026027)	-0.1028	0.0764571	0	64	64	exposure3	exposure3	Alpha-ketoglutarate	Alpha-ketoglutarate	0.902 (0.777, 1.048)
TCA_metd4	ieu-a-1121	High grade serous ovarian cancer (HGSOC)	ebi-a-GCST90026034	Malate (ebi-a-GCST90026034)	0.949503	0.808349	1.11531	0.530417	0.847908	0.901261	49.6933	77	70	66	Malate (ebi-a-GCST90026034)	-0.0518169	0.0821148	0	64	64	exposure4	exposure4	Malate	Malate	0.950 (0.808, 1.115)
TCA_metd4	ieu-a-1121	High grade serous ovarian cancer (HGSOC)	met-d-Citrate	Citrate (met-d-Citrate)	0.983439	0.835437	1.15766	0.84163	0.943033	0.968596	7.62186	77	70	66	Citrate (met-d-Citrate)	-0.0166992	0.0832148	0	64	64	exposure1	exposure1	Citrate	Citrate	0.983 (0.835, 1.158)
TCA_metd4	ieu-a-1122	Low grade serous ovarian cancer (LGSOC)	ebi-a-GCST90026027	Alpha-ketoglutarate (ebi-a-GCST90026027)	1.25632	0.830849	1.89968	0.283744	0.641508	0.685933	5.32451	77	70	66	Alpha-ketoglutarate (ebi-a-GCST90026027)	0.228189	0.210967	0	64	64	exposure3	exposure3	Alpha-ketoglutarate	Alpha-ketoglutarate	1.256 (0.831, 1.900)
TCA_metd4	ieu-a-1122	Low grade serous ovarian cancer (LGSOC)	ebi-a-GCST90026034	Malate (ebi-a-GCST90026034)	0.81303	0.522647	1.26475	0.362215	0.74533	0.781408	49.6933	77	70	66	Malate (ebi-a-GCST90026034)	-0.206988	0.22544	0	64	64	exposure4	exposure4	Malate	Malate	0.813 (0.523, 1.265)
TCA_metd4	ieu-a-1122	Low grade serous ovarian cancer (LGSOC)	ebi-a-GCST90026188	Isocitrate (ebi-a-GCST90026188)	0.762554	0.248606	2.33899	0.637183	0.8955	0.935122	6.48527	77	70	66	Isocitrate (ebi-a-GCST90026188)	-0.271082	0.571838	0	64	64	exposure2	exposure2	Isocitrate	Isocitrate	0.763 (0.249, 2.339)
TCA_metd4	ieu-a-1122	Low grade serous ovarian cancer (LGSOC)	met-d-Citrate	Citrate (met-d-Citrate)	1.04224	0.668317	1.62538	0.855809	0.943033	0.968596	7.62186	77	70	66	Citrate (met-d-Citrate)	0.041375	0.226718	0	64	64	exposure1	exposure1	Citrate	Citrate	1.042 (0.668, 1.625)
TCA_metd4	ieu-a-1123	Invasive mucinous ovarian cancer	ebi-a-GCST90026034	Malate (ebi-a-GCST90026034)	0.635455	0.447024	0.903313	0.014171	0.201302	0.366671	49.6933	77	70	66	Malate (ebi-a-GCST90026034)	-0.453415	0.179453	0	64	64	exposure4	exposure4	Malate	Malate	0.635 (0.447, 0.903)
TCA_metd4	ieu-a-1123	Invasive mucinous ovarian cancer	ebi-a-GCST90026027	Alpha-ketoglutarate (ebi-a-GCST90026027)	0.725387	0.523295	1.00552	0.0587275	0.277621	0.44122	5.32451	77	70	66	Alpha-ketoglutarate (ebi-a-GCST90026027)	-0.32105	0.166612	0	64	64	exposure3	exposure3	Alpha-ketoglutarate	Alpha-ketoglutarate	0.725 (0.523, 1.006)
TCA_metd4	ieu-a-1123	Invasive mucinous ovarian cancer	met-d-Citrate	Citrate (met-d-Citrate)	0.857433	0.600208	1.2249	0.401332	0.74533	0.811113	7.62186	77	70	66	Citrate (met-d-Citrate)	-0.153812	0.181973	0	64	64	exposure1	exposure1	Citrate	Citrate	0.857 (0.600, 1.225)
TCA_metd4	ieu-a-1123	Invasive mucinous ovarian cancer	ebi-a-GCST90026188	Isocitrate (ebi-a-GCST90026188)	0.94398	0.385081	2.31405	0.900138	0.943033	0.968596	6.48527	77	70	66	Isocitrate (ebi-a-GCST90026188)	-0.0576506	0.457475	0	64	64	exposure2	exposure2	Isocitrate	Isocitrate	0.944 (0.385, 2.314)
TCA_metd4	ieu-a-1124	Clear cell ovarian cancer	met-d-Citrate	Citrate (met-d-Citrate)	0.861196	0.613152	1.20958	0.392024	0.74533	0.808203	7.62186	77	70	66	Citrate (met-d-Citrate)	-0.149433	0.173321	0	64	64	exposure1	exposure1	Citrate	Citrate	0.861 (0.613, 1.210)
TCA_metd4	ieu-a-1124	Clear cell ovarian cancer	ebi-a-GCST90026034	Malate (ebi-a-GCST90026034)	0.903959	0.647048	1.26288	0.556152	0.847908	0.90655	49.6933	77	70	66	Malate (ebi-a-GCST90026034)	-0.100971	0.170593	0	64	64	exposure4	exposure4	Malate	Malate	0.904 (0.647, 1.263)
TCA_metd4	ieu-a-1124	Clear cell ovarian cancer	ebi-a-GCST90026027	Alpha-ketoglutarate (ebi-a-GCST90026027)	0.918752	0.671236	1.25754	0.598675	0.864752	0.924618	5.32451	77	70	66	Alpha-ketoglutarate (ebi-a-GCST90026027)	-0.084739	0.160151	0	64	64	exposure3	exposure3	Alpha-ketoglutarate	Alpha-ketoglutarate	0.919 (0.671, 1.258)
TCA_metd4	ieu-a-1124	Clear cell ovarian cancer	ebi-a-GCST90026188	Isocitrate (ebi-a-GCST90026188)	0.923639	0.391163	2.18095	0.856817	0.943033	0.968596	6.48527	77	70	66	Isocitrate (ebi-a-GCST90026188)	-0.0794345	0.438365	0	64	64	exposure2	exposure2	Isocitrate	Isocitrate	0.924 (0.391, 2.181)
TCA_metd4	ieu-a-1125	Endometrioid ovarian cancer	ebi-a-GCST90026034	Malate (ebi-a-GCST90026034)	0.689128	0.52309	0.907868	0.0103519	0.201302	0.366671	49.6933	77	70	66	Malate (ebi-a-GCST90026034)	-0.372329	0.140649	0	64	64	exposure4	exposure4	Malate	Malate	0.689 (0.523, 0.908)
TCA_metd4	ieu-a-1125	Endometrioid ovarian cancer	ebi-a-GCST90026027	Alpha-ketoglutarate (ebi-a-GCST90026027)	0.7388	0.57366	0.951478	0.0223343	0.201302	0.366671	5.32451	77	70	66	Alpha-ketoglutarate (ebi-a-GCST90026027)	-0.302728	0.129076	0	64	64	exposure3	exposure3	Alpha-ketoglutarate	Alpha-ketoglutarate	0.739 (0.574, 0.951)
TCA_metd4	ieu-a-1125	Endometrioid ovarian cancer	met-d-Citrate	Citrate (met-d-Citrate)	0.975281	0.737483	1.28976	0.861253	0.943033	0.968596	7.62186	77	70	66	Citrate (met-d-Citrate)	-0.0250296	0.142593	0	64	64	exposure1	exposure1	Citrate	Citrate	0.975 (0.737, 1.290)
TCA_metd4	ieu-a-1125	Endometrioid ovarian cancer	ebi-a-GCST90026188	Isocitrate (ebi-a-GCST90026188)	1.04836	0.520301	2.11236	0.895321	0.943033	0.968596	6.48527	77	70	66	Isocitrate (ebi-a-GCST90026188)	0.0472293	0.357437	0	64	64	exposure2	exposure2	Isocitrate	Isocitrate	1.048 (0.520, 2.112)
TCA_metd4	ieu-a-1228	High & low grade serous ovarian cancer	ebi-a-GCST90026188	Isocitrate (ebi-a-GCST90026188)	1.27693	0.868075	1.87835	0.219253	0.518235	0.639216	6.48527	77	70	66	Isocitrate (ebi-a-GCST90026188)	0.244459	0.196906	0	64	64	exposure2	exposure2	Isocitrate	Isocitrate	1.277 (0.868, 1.878)
TCA_metd4	ieu-a-1228	High & low grade serous ovarian cancer	ebi-a-GCST90026027	Alpha-ketoglutarate (ebi-a-GCST90026027)	0.929032	0.806986	1.06953	0.309733	0.671089	0.716491	5.32451	77	70	66	Alpha-ketoglutarate (ebi-a-GCST90026027)	-0.0736125	0.0718552	0	64	64	exposure3	exposure3	Alpha-ketoglutarate	Alpha-ketoglutarate	0.929 (0.807, 1.070)
TCA_metd4	ieu-a-1228	High & low grade serous ovarian cancer	ebi-a-GCST90026034	Malate (ebi-a-GCST90026034)	0.943099	0.810701	1.09712	0.450793	0.808318	0.829054	49.6933	77	70	66	Malate (ebi-a-GCST90026034)	-0.0585836	0.07718	0	64	64	exposure4	exposure4	Malate	Malate	0.943 (0.811, 1.097)
TCA_metd4	ieu-a-1228	High & low grade serous ovarian cancer	met-d-Citrate	Citrate (met-d-Citrate)	0.995483	0.854143	1.16021	0.95398	0.95398	0.981988	7.62186	77	70	66	Citrate (met-d-Citrate)	-0.00452759	0.0781269	0	64	64	exposure1	exposure1	Citrate	Citrate	0.995 (0.854, 1.160)
TCA_metd4	ieu-a-1229	Serous ovarian cancer: low grade and low malignant potential	met-d-Citrate	Citrate (met-d-Citrate)	0.808936	0.63528	1.03006	0.0906301	0.39273	0.530164	7.62186	77	70	66	Citrate (met-d-Citrate)	-0.212035	0.123293	0	64	64	exposure1	exposure1	Citrate	Citrate	0.809 (0.635, 1.030)
TCA_metd4	ieu-a-1229	Serous ovarian cancer: low grade and low malignant potential	ebi-a-GCST90026027	Alpha-ketoglutarate (ebi-a-GCST90026027)	0.932753	0.745647	1.16681	0.544539	0.847908	0.90655	5.32451	77	70	66	Alpha-ketoglutarate (ebi-a-GCST90026027)	-0.0696147	0.114229	0	64	64	exposure3	exposure3	Alpha-ketoglutarate	Alpha-ketoglutarate	0.933 (0.746, 1.167)
TCA_metd4	ieu-a-1229	Serous ovarian cancer: low grade and low malignant potential	ebi-a-GCST90026034	Malate (ebi-a-GCST90026034)	0.985115	0.776343	1.25003	0.902186	0.943033	0.968596	49.6933	77	70	66	Malate (ebi-a-GCST90026034)	-0.0149972	0.121512	0	64	64	exposure4	exposure4	Malate	Malate	0.985 (0.776, 1.250)
TCA_metd4	ieu-a-1229	Serous ovarian cancer: low grade and low malignant potential	ebi-a-GCST90026188	Isocitrate (ebi-a-GCST90026188)	0.963152	0.523053	1.77355	0.904466	0.943033	0.968596	6.48527	77	70	66	Isocitrate (ebi-a-GCST90026188)	-0.0375445	0.311494	0	64	64	exposure2	exposure2	Isocitrate	Isocitrate	0.963 (0.523, 1.774)
TCA_metd4	ieu-a-1230	Serous ovarian cancer: low malignant potential (borderline)	met-d-Citrate	Citrate (met-d-Citrate)	0.716337	0.512236	1.00176	0.0558879	0.277621	0.44122	7.62186	77	70	66	Citrate (met-d-Citrate)	-0.333605	0.171104	0	64	64	exposure1	exposure1	Citrate	Citrate	0.716 (0.512, 1.002)
TCA_metd4	ieu-a-1230	Serous ovarian cancer: low malignant potential (borderline)	ebi-a-GCST90026027	Alpha-ketoglutarate (ebi-a-GCST90026027)	0.804435	0.590014	1.09678	0.173963	0.455208	0.620192	5.32451	77	70	66	Alpha-ketoglutarate (ebi-a-GCST90026027)	-0.217615	0.15816	0	64	64	exposure3	exposure3	Alpha-ketoglutarate	Alpha-ketoglutarate	0.804 (0.590, 1.097)
TCA_metd4	ieu-a-1230	Serous ovarian cancer: low malignant potential (borderline)	ebi-a-GCST90026034	Malate (ebi-a-GCST90026034)	1.07697	0.775211	1.49619	0.660037	0.903208	0.951228	49.6933	77	70	66	Malate (ebi-a-GCST90026034)	0.0741511	0.167741	0	64	64	exposure4	exposure4	Malate	Malate	1.077 (0.775, 1.496)
TCA_metd4	ieu-a-1230	Serous ovarian cancer: low malignant potential (borderline)	ebi-a-GCST90026188	Isocitrate (ebi-a-GCST90026188)	1.04181	0.446177	2.43258	0.924898	0.943033	0.968596	6.48527	77	70	66	Isocitrate (ebi-a-GCST90026188)	0.0409562	0.432651	0	64	64	exposure2	exposure2	Isocitrate	Isocitrate	1.042 (0.446, 2.433)
TCA_metd4	ieu-a-1231	Mucinous ovarian cancer: invasive and low malignant potential	ebi-a-GCST90026034	Malate (ebi-a-GCST90026034)	0.64448	0.5028	0.826083	0.000974776	0.0506883	0.187157	49.6933	77	70	66	Malate (ebi-a-GCST90026034)	-0.439311	0.126659	0	64	64	exposure4	exposure4	Malate	Malate	0.644 (0.503, 0.826)
TCA_metd4	ieu-a-1231	Mucinous ovarian cancer: invasive and low malignant potential	ebi-a-GCST90026027	Alpha-ketoglutarate (ebi-a-GCST90026027)	0.794942	0.630672	1.002	0.0567016	0.277621	0.44122	5.32451	77	70	66	Alpha-ketoglutarate (ebi-a-GCST90026027)	-0.229486	0.118104	0	64	64	exposure3	exposure3	Alpha-ketoglutarate	Alpha-ketoglutarate	0.795 (0.631, 1.002)
TCA_metd4	ieu-a-1231	Mucinous ovarian cancer: invasive and low malignant potential	met-d-Citrate	Citrate (met-d-Citrate)	0.806355	0.626798	1.03735	0.0992005	0.396802	0.530164	7.62186	77	70	66	Citrate (met-d-Citrate)	-0.215231	0.12852	0	64	64	exposure1	exposure1	Citrate	Citrate	0.806 (0.627, 1.037)
TCA_metd4	ieu-a-1231	Mucinous ovarian cancer: invasive and low malignant potential	ebi-a-GCST90026188	Isocitrate (ebi-a-GCST90026188)	0.965431	0.511693	1.82152	0.913872	0.943033	0.968596	6.48527	77	70	66	Isocitrate (ebi-a-GCST90026188)	-0.0351801	0.323903	0	64	64	exposure2	exposure2	Isocitrate	Isocitrate	0.965 (0.512, 1.822)
TCA_metd4	ieu-a-1232	Low malignant potential mucinous ovarian cancer (borderline)	ebi-a-GCST90026034	Malate (ebi-a-GCST90026034)	0.646571	0.44798	0.933197	0.0232272	0.201302	0.366671	49.6933	77	70	66	Malate (ebi-a-GCST90026034)	-0.436073	0.187211	0	64	64	exposure4	exposure4	Malate	Malate	0.647 (0.448, 0.933)
TCA_metd4	ieu-a-1232	Low malignant potential mucinous ovarian cancer (borderline)	met-d-Citrate	Citrate (met-d-Citrate)	0.761161	0.524186	1.10527	0.156744	0.455208	0.620192	7.62186	77	70	66	Citrate (met-d-Citrate)	-0.272911	0.190305	0	64	64	exposure1	exposure1	Citrate	Citrate	0.761 (0.524, 1.105)
TCA_metd4	ieu-a-1232	Low malignant potential mucinous ovarian cancer (borderline)	ebi-a-GCST90026027	Alpha-ketoglutarate (ebi-a-GCST90026027)	0.887527	0.629192	1.25193	0.499233	0.837423	0.887525	5.32451	77	70	66	Alpha-ketoglutarate (ebi-a-GCST90026027)	-0.119316	0.175512	0	64	64	exposure3	exposure3	Alpha-ketoglutarate	Alpha-ketoglutarate	0.888 (0.629, 1.252)
TCA_metd4	ieu-a-1232	Low malignant potential mucinous ovarian cancer (borderline)	ebi-a-GCST90026188	Isocitrate (ebi-a-GCST90026188)	1.08914	0.424907	2.79175	0.859472	0.943033	0.968596	6.48527	77	70	66	Isocitrate (ebi-a-GCST90026188)	0.0853919	0.480244	0	64	64	exposure2	exposure2	Isocitrate	Isocitrate	1.089 (0.425, 2.792)
TCA_metd4	ieu-a-1233	Low malignant potential ovarian cancer (overall borderline)	met-d-Citrate	Citrate (met-d-Citrate)	0.733738	0.566786	0.949868	0.0220552	0.201302	0.366671	7.62186	77	70	66	Citrate (met-d-Citrate)	-0.309603	0.13172	0	64	64	exposure1	exposure1	Citrate	Citrate	0.734 (0.567, 0.950)
TCA_metd4	ieu-a-1233	Low malignant potential ovarian cancer (overall borderline)	ebi-a-GCST90026027	Alpha-ketoglutarate (ebi-a-GCST90026027)	0.843455	0.664554	1.07052	0.166737	0.455208	0.620192	5.32451	77	70	66	Alpha-ketoglutarate (ebi-a-GCST90026027)	-0.170248	0.121628	0	64	64	exposure3	exposure3	Alpha-ketoglutarate	Alpha-ketoglutarate	0.843 (0.665, 1.071)
TCA_metd4	ieu-a-1233	Low malignant potential ovarian cancer (overall borderline)	ebi-a-GCST90026034	Malate (ebi-a-GCST90026034)	0.894957	0.694653	1.15302	0.394018	0.74533	0.808203	49.6933	77	70	66	Malate (ebi-a-GCST90026034)	-0.110979	0.129267	0	64	64	exposure4	exposure4	Malate	Malate	0.895 (0.695, 1.153)
TCA_metd4	ieu-a-1233	Low malignant potential ovarian cancer (overall borderline)	ebi-a-GCST90026188	Isocitrate (ebi-a-GCST90026188)	1.06748	0.555749	2.05041	0.84521	0.943033	0.968596	6.48527	77	70	66	Isocitrate (ebi-a-GCST90026188)	0.0653004	0.33303	0	64	64	exposure2	exposure2	Isocitrate	Isocitrate	1.067 (0.556, 2.050)
TCA_metd4	ieu-b-4963	Ovarian cancer (UK Biobank)	ebi-a-GCST90026027	Alpha-ketoglutarate (ebi-a-GCST90026027)	0.997992	0.996097	0.99989	0.0427933	0.277621	0.44122	5.21709	77	70	66	Alpha-ketoglutarate (ebi-a-GCST90026027)	-0.00201026	0.000969771	0	60	60	exposure3	exposure3	Alpha-ketoglutarate	Alpha-ketoglutarate	0.998 (0.996, 1.000)
TCA_metd4	ieu-b-4963	Ovarian cancer (UK Biobank)	ebi-a-GCST90026034	Malate (ebi-a-GCST90026034)	1.00142	0.999457	1.00339	0.161976	0.455208	0.620192	54.7785	77	70	66	Malate (ebi-a-GCST90026034)	0.0014181	0.00100066	0	60	60	exposure4	exposure4	Malate	Malate	1.001 (0.999, 1.003)
TCA_metd4	ieu-b-4963	Ovarian cancer (UK Biobank)	ebi-a-GCST90026188	Isocitrate (ebi-a-GCST90026188)	1.00382	0.998359	1.00932	0.17602	0.455208	0.620192	5.86012	77	70	66	Isocitrate (ebi-a-GCST90026188)	0.00381711	0.00278533	0	60	60	exposure2	exposure2	Isocitrate	Isocitrate	1.004 (0.998, 1.009)
TCA_metd4	ieu-b-4963	Ovarian cancer (UK Biobank)	met-d-Citrate	Citrate (met-d-Citrate)	1.00022	0.998083	1.00237	0.839366	0.943033	0.968596	7.11218	77	70	66	Citrate (met-d-Citrate)	0.00022253	0.00109271	0	60	60	exposure1	exposure1	Citrate	Citrate	1.000 (0.998, 1.002)
TCA_metc8494	ieu-a-1120	Ovarian cancer (overall; OCAC)	ebi-a-GCST90026027	Alpha-ketoglutarate (ebi-a-GCST90026027)	0.906458	0.799169	1.02815	0.131932	0.625991	0.589093	5.84655	71	66	62	Alpha-ketoglutarate (ebi-a-GCST90026027)	-0.0982108	0.0642714	0	62	62	exposure3	exposure3	Alpha-ketoglutarate	Alpha-ketoglutarate	0.906 (0.799, 1.028)
TCA_metc8494	ieu-a-1120	Ovarian cancer (overall; OCAC)	ebi-a-GCST90026188	Isocitrate (ebi-a-GCST90026188)	1.17682	0.834915	1.65874	0.356368	0.741245	0.77753	6.54704	71	66	62	Isocitrate (ebi-a-GCST90026188)	0.162816	0.175123	0	62	62	exposure2	exposure2	Isocitrate	Isocitrate	1.177 (0.835, 1.659)
TCA_metc8494	ieu-a-1120	Ovarian cancer (overall; OCAC)	met-c-849	Citrate (met-c-849)	0.945349	0.819556	1.09045	0.443587	0.760523	0.829054	7.83574	71	66	62	Citrate (met-c-849)	-0.0562007	0.0728532	0	62	62	exposure1	exposure1	Citrate	Citrate	0.945 (0.820, 1.090)
TCA_metc8494	ieu-a-1120	Ovarian cancer (overall; OCAC)	ebi-a-GCST90026034	Malate (ebi-a-GCST90026034)	1.06702	0.901611	1.26279	0.453389	0.760523	0.829054	6.34138	71	66	62	Malate (ebi-a-GCST90026034)	0.0648739	0.0859419	0	62	62	exposure4	exposure4	Malate	Malate	1.067 (0.902, 1.263)
TCA_metc8494	ieu-a-1121	High grade serous ovarian cancer (HGSOC)	ebi-a-GCST90026188	Isocitrate (ebi-a-GCST90026188)	1.32922	0.896133	1.97162	0.16247	0.625991	0.620192	6.54704	71	66	62	Isocitrate (ebi-a-GCST90026188)	0.284596	0.201154	0	62	62	exposure2	exposure2	Isocitrate	Isocitrate	1.329 (0.896, 1.972)
TCA_metc8494	ieu-a-1121	High grade serous ovarian cancer (HGSOC)	ebi-a-GCST90026034	Malate (ebi-a-GCST90026034)	1.14575	0.944648	1.38966	0.172355	0.625991	0.620192	6.34138	71	66	62	Malate (ebi-a-GCST90026034)	0.136059	0.09847	0	62	62	exposure4	exposure4	Malate	Malate	1.146 (0.945, 1.390)
TCA_metc8494	ieu-a-1121	High grade serous ovarian cancer (HGSOC)	ebi-a-GCST90026027	Alpha-ketoglutarate (ebi-a-GCST90026027)	0.929118	0.80394	1.07379	0.323501	0.700919	0.722235	5.84655	71	66	62	Alpha-ketoglutarate (ebi-a-GCST90026027)	-0.0735194	0.0738321	0	62	62	exposure3	exposure3	Alpha-ketoglutarate	Alpha-ketoglutarate	0.929 (0.804, 1.074)
TCA_metc8494	ieu-a-1121	High grade serous ovarian cancer (HGSOC)	met-c-849	Citrate (met-c-849)	0.971851	0.824877	1.14501	0.734101	0.992049	0.968596	7.83574	71	66	62	Citrate (met-c-849)	-0.0285532	0.0836568	0	62	62	exposure1	exposure1	Citrate	Citrate	0.972 (0.825, 1.145)
TCA_metc8494	ieu-a-1122	Low grade serous ovarian cancer (LGSOC)	ebi-a-GCST90026034	Malate (ebi-a-GCST90026034)	0.667016	0.382743	1.16243	0.158397	0.625991	0.620192	6.34138	71	66	62	Malate (ebi-a-GCST90026034)	-0.404941	0.283394	0	62	62	exposure4	exposure4	Malate	Malate	0.667 (0.383, 1.162)
TCA_metc8494	ieu-a-1122	Low grade serous ovarian cancer (LGSOC)	ebi-a-GCST90026027	Alpha-ketoglutarate (ebi-a-GCST90026027)	1.30732	0.858513	1.99074	0.216689	0.625991	0.639216	5.84655	71	66	62	Alpha-ketoglutarate (ebi-a-GCST90026027)	0.267976	0.214556	0	62	62	exposure3	exposure3	Alpha-ketoglutarate	Alpha-ketoglutarate	1.307 (0.859, 1.991)
TCA_metc8494	ieu-a-1122	Low grade serous ovarian cancer (LGSOC)	ebi-a-GCST90026188	Isocitrate (ebi-a-GCST90026188)	1.0529	0.340994	3.25111	0.928897	0.992049	0.968596	6.54704	71	66	62	Isocitrate (ebi-a-GCST90026188)	0.0515527	0.575226	0	62	62	exposure2	exposure2	Isocitrate	Isocitrate	1.053 (0.341, 3.251)
TCA_metc8494	ieu-a-1122	Low grade serous ovarian cancer (LGSOC)	met-c-849	Citrate (met-c-849)	1.02071	0.639391	1.62943	0.931852	0.992049	0.968596	7.83574	71	66	62	Citrate (met-c-849)	0.0204961	0.23864	0	62	62	exposure1	exposure1	Citrate	Citrate	1.021 (0.639, 1.629)
TCA_metc8494	ieu-a-1123	Invasive mucinous ovarian cancer	ebi-a-GCST90026027	Alpha-ketoglutarate (ebi-a-GCST90026027)	0.760314	0.547315	1.05621	0.107689	0.625991	0.530164	5.84655	71	66	62	Alpha-ketoglutarate (ebi-a-GCST90026027)	-0.274024	0.167708	0	62	62	exposure3	exposure3	Alpha-ketoglutarate	Alpha-ketoglutarate	0.760 (0.547, 1.056)
TCA_metc8494	ieu-a-1123	Invasive mucinous ovarian cancer	met-c-849	Citrate (met-c-849)	0.869995	0.598205	1.26527	0.469071	0.762241	0.847519	7.83574	71	66	62	Citrate (met-c-849)	-0.139268	0.191099	0	62	62	exposure1	exposure1	Citrate	Citrate	0.870 (0.598, 1.265)
TCA_metc8494	ieu-a-1123	Invasive mucinous ovarian cancer	ebi-a-GCST90026188	Isocitrate (ebi-a-GCST90026188)	1.02254	0.414976	2.51963	0.96153	0.992049	0.981988	6.54704	71	66	62	Isocitrate (ebi-a-GCST90026188)	0.0222891	0.460115	0	62	62	exposure2	exposure2	Isocitrate	Isocitrate	1.023 (0.415, 2.520)
TCA_metc8494	ieu-a-1123	Invasive mucinous ovarian cancer	ebi-a-GCST90026034	Malate (ebi-a-GCST90026034)	0.997749	0.641773	1.55118	0.992049	0.992049	0.992049	6.34138	71	66	62	Malate (ebi-a-GCST90026034)	-0.00225323	0.225136	0	62	62	exposure4	exposure4	Malate	Malate	0.998 (0.642, 1.551)
TCA_metc8494	ieu-a-1124	Clear cell ovarian cancer	met-c-849	Citrate (met-c-849)	0.834752	0.61318	1.13639	0.255832	0.692429	0.675191	7.83574	71	66	62	Citrate (met-c-849)	-0.180621	0.157386	0	62	62	exposure1	exposure1	Citrate	Citrate	0.835 (0.613, 1.136)
TCA_metc8494	ieu-a-1124	Clear cell ovarian cancer	ebi-a-GCST90026034	Malate (ebi-a-GCST90026034)	1.22218	0.849088	1.75921	0.284757	0.692429	0.685933	6.34138	71	66	62	Malate (ebi-a-GCST90026034)	0.200637	0.185831	0	62	62	exposure4	exposure4	Malate	Malate	1.222 (0.849, 1.759)
TCA_metc8494	ieu-a-1124	Clear cell ovarian cancer	ebi-a-GCST90026027	Alpha-ketoglutarate (ebi-a-GCST90026027)	0.947149	0.720424	1.24523	0.698729	0.992049	0.965151	5.84655	71	66	62	Alpha-ketoglutarate (ebi-a-GCST90026027)	-0.054299	0.1396	0	62	62	exposure3	exposure3	Alpha-ketoglutarate	Alpha-ketoglutarate	0.947 (0.720, 1.245)
TCA_metc8494	ieu-a-1124	Clear cell ovarian cancer	ebi-a-GCST90026188	Isocitrate (ebi-a-GCST90026188)	0.877231	0.416632	1.84704	0.731488	0.992049	0.968596	6.54704	71	66	62	Isocitrate (ebi-a-GCST90026188)	-0.130985	0.379881	0	62	62	exposure2	exposure2	Isocitrate	Isocitrate	0.877 (0.417, 1.847)
TCA_metc8494	ieu-a-1125	Endometrioid ovarian cancer	ebi-a-GCST90026027	Alpha-ketoglutarate (ebi-a-GCST90026027)	0.804251	0.638108	1.01365	0.0701254	0.625991	0.48086	5.84655	71	66	62	Alpha-ketoglutarate (ebi-a-GCST90026027)	-0.217843	0.118064	0	62	62	exposure3	exposure3	Alpha-ketoglutarate	Alpha-ketoglutarate	0.804 (0.638, 1.014)
TCA_metc8494	ieu-a-1125	Endometrioid ovarian cancer	met-c-849	Citrate (met-c-849)	0.89885	0.689061	1.17251	0.434838	0.760523	0.829054	7.83574	71	66	62	Citrate (met-c-849)	-0.106639	0.135605	0	62	62	exposure1	exposure1	Citrate	Citrate	0.899 (0.689, 1.173)
TCA_metc8494	ieu-a-1125	Endometrioid ovarian cancer	ebi-a-GCST90026034	Malate (ebi-a-GCST90026034)	0.917209	0.671126	1.25352	0.589732	0.901944	0.924618	6.34138	71	66	62	Malate (ebi-a-GCST90026034)	-0.0864202	0.159377	0	62	62	exposure4	exposure4	Malate	Malate	0.917 (0.671, 1.254)
TCA_metc8494	ieu-a-1125	Endometrioid ovarian cancer	ebi-a-GCST90026188	Isocitrate (ebi-a-GCST90026188)	1.06527	0.564433	2.01052	0.845982	0.992049	0.968596	6.54704	71	66	62	Isocitrate (ebi-a-GCST90026188)	0.0632308	0.324063	0	62	62	exposure2	exposure2	Isocitrate	Isocitrate	1.065 (0.564, 2.011)
TCA_metc8494	ieu-a-1228	High & low grade serous ovarian cancer	ebi-a-GCST90026188	Isocitrate (ebi-a-GCST90026188)	1.28657	0.888375	1.86326	0.187554	0.625991	0.620192	6.54704	71	66	62	Isocitrate (ebi-a-GCST90026188)	0.251983	0.188951	0	62	62	exposure2	exposure2	Isocitrate	Isocitrate	1.287 (0.888, 1.863)
TCA_metc8494	ieu-a-1228	High & low grade serous ovarian cancer	ebi-a-GCST90026034	Malate (ebi-a-GCST90026034)	1.09686	0.914906	1.31501	0.321932	0.700919	0.722235	6.34138	71	66	62	Malate (ebi-a-GCST90026034)	0.0924559	0.0925461	0	62	62	exposure4	exposure4	Malate	Malate	1.097 (0.915, 1.315)
TCA_metc8494	ieu-a-1228	High & low grade serous ovarian cancer	ebi-a-GCST90026027	Alpha-ketoglutarate (ebi-a-GCST90026027)	0.957133	0.835375	1.09664	0.53043	0.835829	0.901261	5.84655	71	66	62	Alpha-ketoglutarate (ebi-a-GCST90026027)	-0.043813	0.069419	0	62	62	exposure3	exposure3	Alpha-ketoglutarate	Alpha-ketoglutarate	0.957 (0.835, 1.097)
TCA_metc8494	ieu-a-1228	High & low grade serous ovarian cancer	met-c-849	Citrate (met-c-849)	0.983383	0.843058	1.14706	0.831822	0.992049	0.968596	7.83574	71	66	62	Citrate (met-c-849)	-0.0167571	0.078552	0	62	62	exposure1	exposure1	Citrate	Citrate	0.983 (0.843, 1.147)
TCA_metc8494	ieu-a-1229	Serous ovarian cancer: low grade and low malignant potential	met-c-849	Citrate (met-c-849)	0.813363	0.642564	1.02956	0.0911784	0.625991	0.530164	7.83574	71	66	62	Citrate (met-c-849)	-0.206577	0.120261	0	62	62	exposure1	exposure1	Citrate	Citrate	0.813 (0.643, 1.030)
TCA_metc8494	ieu-a-1229	Serous ovarian cancer: low grade and low malignant potential	ebi-a-GCST90026034	Malate (ebi-a-GCST90026034)	1.03155	0.78025	1.3638	0.828131	0.992049	0.968596	6.34138	71	66	62	Malate (ebi-a-GCST90026034)	0.0310663	0.142453	0	62	62	exposure4	exposure4	Malate	Malate	1.032 (0.780, 1.364)
TCA_metc8494	ieu-a-1229	Serous ovarian cancer: low grade and low malignant potential	ebi-a-GCST90026027	Alpha-ketoglutarate (ebi-a-GCST90026027)	0.984245	0.797525	1.21468	0.882887	0.992049	0.968596	5.84655	71	66	62	Alpha-ketoglutarate (ebi-a-GCST90026027)	-0.0158803	0.107328	0	62	62	exposure3	exposure3	Alpha-ketoglutarate	Alpha-ketoglutarate	0.984 (0.798, 1.215)
TCA_metc8494	ieu-a-1229	Serous ovarian cancer: low grade and low malignant potential	ebi-a-GCST90026188	Isocitrate (ebi-a-GCST90026188)	0.990788	0.561053	1.74968	0.974665	0.992049	0.990136	6.54704	71	66	62	Isocitrate (ebi-a-GCST90026188)	-0.0092544	0.290146	0	62	62	exposure2	exposure2	Isocitrate	Isocitrate	0.991 (0.561, 1.750)
TCA_metc8494	ieu-a-1230	Serous ovarian cancer: low malignant potential (borderline)	met-c-849	Citrate (met-c-849)	0.731153	0.531624	1.00557	0.0590304	0.625991	0.44122	7.83574	71	66	62	Citrate (met-c-849)	-0.313133	0.162595	0	62	62	exposure1	exposure1	Citrate	Citrate	0.731 (0.532, 1.006)
TCA_metc8494	ieu-a-1230	Serous ovarian cancer: low malignant potential (borderline)	ebi-a-GCST90026034	Malate (ebi-a-GCST90026034)	1.27739	0.876762	1.86108	0.207382	0.625991	0.639216	6.34138	71	66	62	Malate (ebi-a-GCST90026034)	0.244818	0.192009	0	62	62	exposure4	exposure4	Malate	Malate	1.277 (0.877, 1.861)
TCA_metc8494	ieu-a-1230	Serous ovarian cancer: low malignant potential (borderline)	ebi-a-GCST90026027	Alpha-ketoglutarate (ebi-a-GCST90026027)	0.85777	0.646132	1.13873	0.292951	0.692429	0.685933	5.84655	71	66	62	Alpha-ketoglutarate (ebi-a-GCST90026027)	-0.153419	0.144557	0	62	62	exposure3	exposure3	Alpha-ketoglutarate	Alpha-ketoglutarate	0.858 (0.646, 1.139)
TCA_metc8494	ieu-a-1230	Serous ovarian cancer: low malignant potential (borderline)	ebi-a-GCST90026188	Isocitrate (ebi-a-GCST90026188)	0.928394	0.430215	2.00346	0.850497	0.992049	0.968596	6.54704	71	66	62	Isocitrate (ebi-a-GCST90026188)	-0.0742986	0.392435	0	62	62	exposure2	exposure2	Isocitrate	Isocitrate	0.928 (0.430, 2.003)
TCA_metc8494	ieu-a-1231	Mucinous ovarian cancer: invasive and low malignant potential	met-c-849	Citrate (met-c-849)	0.800947	0.610103	1.05149	0.115379	0.625991	0.553818	7.83574	71	66	62	Citrate (met-c-849)	-0.22196	0.13886	0	62	62	exposure1	exposure1	Citrate	Citrate	0.801 (0.610, 1.051)
TCA_metc8494	ieu-a-1231	Mucinous ovarian cancer: invasive and low malignant potential	ebi-a-GCST90026027	Alpha-ketoglutarate (ebi-a-GCST90026027)	0.854943	0.672322	1.08717	0.206239	0.625991	0.639216	5.84655	71	66	62	Alpha-ketoglutarate (ebi-a-GCST90026027)	-0.15672	0.122601	0	62	62	exposure3	exposure3	Alpha-ketoglutarate	Alpha-ketoglutarate	0.855 (0.672, 1.087)
TCA_metc8494	ieu-a-1231	Mucinous ovarian cancer: invasive and low malignant potential	ebi-a-GCST90026034	Malate (ebi-a-GCST90026034)	0.874796	0.634716	1.20569	0.417141	0.760523	0.829054	6.34138	71	66	62	Malate (ebi-a-GCST90026034)	-0.133764	0.16368	0	62	62	exposure4	exposure4	Malate	Malate	0.875 (0.635, 1.206)
TCA_metc8494	ieu-a-1231	Mucinous ovarian cancer: invasive and low malignant potential	ebi-a-GCST90026188	Isocitrate (ebi-a-GCST90026188)	1.15484	0.599099	2.2261	0.668832	0.992049	0.951228	6.54704	71	66	62	Isocitrate (ebi-a-GCST90026188)	0.143962	0.334842	0	62	62	exposure2	exposure2	Isocitrate	Isocitrate	1.155 (0.599, 2.226)
TCA_metc8494	ieu-a-1232	Low malignant potential mucinous ovarian cancer (borderline)	met-c-849	Citrate (met-c-849)	0.739312	0.50457	1.08326	0.126665	0.625991	0.57904	7.83574	71	66	62	Citrate (met-c-849)	-0.302035	0.194905	0	62	62	exposure1	exposure1	Citrate	Citrate	0.739 (0.505, 1.083)
TCA_metc8494	ieu-a-1232	Low malignant potential mucinous ovarian cancer (borderline)	ebi-a-GCST90026034	Malate (ebi-a-GCST90026034)	0.707435	0.451465	1.10853	0.136381	0.625991	0.595117	6.34138	71	66	62	Malate (ebi-a-GCST90026034)	-0.34611	0.229157	0	62	62	exposure4	exposure4	Malate	Malate	0.707 (0.451, 1.109)
TCA_metc8494	ieu-a-1232	Low malignant potential mucinous ovarian cancer (borderline)	ebi-a-GCST90026188	Isocitrate (ebi-a-GCST90026188)	1.4444	0.574468	3.6317	0.437602	0.760523	0.829054	6.54704	71	66	62	Isocitrate (ebi-a-GCST90026188)	0.367695	0.470411	0	62	62	exposure2	exposure2	Isocitrate	Isocitrate	1.444 (0.574, 3.632)
TCA_metc8494	ieu-a-1232	Low malignant potential mucinous ovarian cancer (borderline)	ebi-a-GCST90026027	Alpha-ketoglutarate (ebi-a-GCST90026027)	0.978561	0.696727	1.3744	0.900919	0.992049	0.968596	5.84655	71	66	62	Alpha-ketoglutarate (ebi-a-GCST90026027)	-0.0216721	0.173311	0	62	62	exposure3	exposure3	Alpha-ketoglutarate	Alpha-ketoglutarate	0.979 (0.697, 1.374)
TCA_metc8494	ieu-a-1233	Low malignant potential ovarian cancer (overall borderline)	met-c-849	Citrate (met-c-849)	0.732585	0.571957	0.938324	0.0167211	0.625991	0.366671	7.83574	71	66	62	Citrate (met-c-849)	-0.311176	0.126284	0	62	62	exposure1	exposure1	Citrate	Citrate	0.733 (0.572, 0.938)
TCA_metc8494	ieu-a-1233	Low malignant potential ovarian cancer (overall borderline)	ebi-a-GCST90026027	Alpha-ketoglutarate (ebi-a-GCST90026027)	0.915505	0.734686	1.14083	0.434846	0.760523	0.829054	5.84655	71	66	62	Alpha-ketoglutarate (ebi-a-GCST90026027)	-0.0882799	0.112261	0	62	62	exposure3	exposure3	Alpha-ketoglutarate	Alpha-ketoglutarate	0.916 (0.735, 1.141)
TCA_metc8494	ieu-a-1233	Low malignant potential ovarian cancer (overall borderline)	ebi-a-GCST90026188	Isocitrate (ebi-a-GCST90026188)	1.10401	0.607383	2.00672	0.746675	0.992049	0.968596	6.54704	71	66	62	Isocitrate (ebi-a-GCST90026188)	0.0989519	0.304871	0	62	62	exposure2	exposure2	Isocitrate	Isocitrate	1.104 (0.607, 2.007)
TCA_metc8494	ieu-a-1233	Low malignant potential ovarian cancer (overall borderline)	ebi-a-GCST90026034	Malate (ebi-a-GCST90026034)	1.02143	0.762826	1.36769	0.887303	0.992049	0.968596	6.34138	71	66	62	Malate (ebi-a-GCST90026034)	0.0212007	0.148942	0	62	62	exposure4	exposure4	Malate	Malate	1.021 (0.763, 1.368)
TCA_metc8494	ieu-b-4963	Ovarian cancer (UK Biobank)	ebi-a-GCST90026188	Isocitrate (ebi-a-GCST90026188)	1.00343	0.998367	1.00851	0.19058	0.625991	0.620192	6.20676	71	66	62	Isocitrate (ebi-a-GCST90026188)	0.00341919	0.00257825	0	56	56	exposure2	exposure2	Isocitrate	Isocitrate	1.003 (0.998, 1.009)
TCA_metc8494	ieu-b-4963	Ovarian cancer (UK Biobank)	ebi-a-GCST90026027	Alpha-ketoglutarate (ebi-a-GCST90026027)	0.998854	0.997079	1.00063	0.212078	0.625991	0.639216	6.02139	71	66	62	Alpha-ketoglutarate (ebi-a-GCST90026027)	-0.00114661	0.000907554	0	56	56	exposure3	exposure3	Alpha-ketoglutarate	Alpha-ketoglutarate	0.999 (0.997, 1.001)
TCA_metc8494	ieu-b-4963	Ovarian cancer (UK Biobank)	ebi-a-GCST90026034	Malate (ebi-a-GCST90026034)	1.00137	0.998978	1.00376	0.267355	0.692429	0.684429	6.52569	71	66	62	Malate (ebi-a-GCST90026034)	0.00136717	0.00121938	0	56	56	exposure4	exposure4	Malate	Malate	1.001 (0.999, 1.004)
TCA_metc8494	ieu-b-4963	Ovarian cancer (UK Biobank)	met-c-849	Citrate (met-c-849)	0.999947	0.997854	1.00204	0.960662	0.992049	0.981988	7.58817	71	66	62	Citrate (met-c-849)	-5.29907e-05	0.00106919	0	56	56	exposure1	exposure1	Citrate	Citrate	1.000 (0.998, 1.002)

## Sheet: PanelD_Glycolysis
Supplementary Table 6. Full IVW-MVMR results and diagnostics for Panels B–E (four sheets).
Panel D – Glycolysis module (IVW-MVMR): supplementary summary (models, diagnostics, and full results).
Section 1. Model definitions (exposure composition of each MVMR model)
model	exposure_id	exposure_name	exposure_group
Gly_branch3_Pyr_LDH_PDH	bbj-a-30	Lactate dehydrogenase (bbj-a-30)	Enzyme / protein
Gly_branch3_Pyr_LDH_PDH	met-a-315	Pyruvate (met-a-315)	Metabolite
Gly_branch3_Pyr_LDH_PDH	prot-a-2235	Pyruvate dehydrogenase (prot-a-2235)	Enzyme / protein
Gly_main4_Lactate	bbj-a-30	Lactate dehydrogenase (bbj-a-30)	Enzyme / protein
Gly_main4_Lactate	met-a-315	Pyruvate (met-a-315)	Metabolite
Gly_main4_Lactate	met-d-Lactate	Lactate (met-d-Lactate)	Metabolite
Gly_main4_Lactate	prot-a-2235	Pyruvate dehydrogenase (prot-a-2235)	Enzyme / protein
Gly_main4_LactateLvl	bbj-a-30	Lactate dehydrogenase (bbj-a-30)	Enzyme / protein
Gly_main4_LactateLvl	ebi-a-GCST90092882	Lactate levels (ebi-a-GCST90092882)	Metabolite
Gly_main4_LactateLvl	met-a-315	Pyruvate (met-a-315)	Metabolite
Gly_main4_LactateLvl	prot-a-2235	Pyruvate dehydrogenase (prot-a-2235)	Enzyme / protein
Gly_main5_Lactate	bbj-a-30	Lactate dehydrogenase (bbj-a-30)	Enzyme / protein
Gly_main5_Lactate	met-a-315	Pyruvate (met-a-315)	Metabolite
Gly_main5_Lactate	met-d-Lactate	Lactate (met-d-Lactate)	Metabolite
Gly_main5_Lactate	prot-a-2235	Pyruvate dehydrogenase (prot-a-2235)	Enzyme / protein
Gly_main5_Lactate	prot-a-2282	Pyruvate kinase (prot-a-2282)	Enzyme / protein
Gly_main5_LactateLvl	bbj-a-30	Lactate dehydrogenase (bbj-a-30)	Enzyme / protein
Gly_main5_LactateLvl	ebi-a-GCST90092882	Lactate levels (ebi-a-GCST90092882)	Metabolite
Gly_main5_LactateLvl	met-a-315	Pyruvate (met-a-315)	Metabolite
Gly_main5_LactateLvl	prot-a-2235	Pyruvate dehydrogenase (prot-a-2235)	Enzyme / protein
Gly_main5_LactateLvl	prot-a-2282	Pyruvate kinase (prot-a-2282)	Enzyme / protein
Gly_noLDH4_Lactate	met-a-315	Pyruvate (met-a-315)	Metabolite
Gly_noLDH4_Lactate	met-d-Lactate	Lactate (met-d-Lactate)	Metabolite
Gly_noLDH4_Lactate	prot-a-2235	Pyruvate dehydrogenase (prot-a-2235)	Enzyme / protein
Gly_noLDH4_Lactate	prot-a-2282	Pyruvate kinase (prot-a-2282)	Enzyme / protein
Gly_noLDH4_LactateLvl	ebi-a-GCST90092882	Lactate levels (ebi-a-GCST90092882)	Metabolite
Gly_noLDH4_LactateLvl	met-a-315	Pyruvate (met-a-315)	Metabolite
Gly_noLDH4_LactateLvl	prot-a-2235	Pyruvate dehydrogenase (prot-a-2235)	Enzyme / protein
Gly_noLDH4_LactateLvl	prot-a-2282	Pyruvate kinase (prot-a-2282)	Enzyme / protein
Section 2. Model diagnostics summary
2.1 Model-level instrument diagnostics (n_union, n_common, n_tests, etc.)
model	model_type	model_definition	n_exposures	n_outcomes	n_tests	n_union	n_after_clump	n_common	conditional_F_min	conditional_F_median	conditional_F_max	n_sig_p<0.05	n_sig_focus_p<0.05	min_p_overall	min_p_focus	exposure_proxies_used (0/1)
Gly_main4_LactateLvl	Primary	Pyruvate + Lactate levels (ebi) + LDH + PDH	4	13	52	60	56	23	NA	NA	NA	5	3	0.00221397	0.00221397	0
Gly_main5_LactateLvl	Primary	Pyruvate + Lactate levels (ebi) + LDH + PDH + PK	5	13	65	73	65	24	NA	NA	NA	5	4	0.00190558	0.00190558	0
Gly_branch3_Pyr_LDH_PDH	Sensitivity	Pyruvate + LDH + PDH	3	13	39	50	47	19	NA	NA	NA	2	0	0.0148807	0.0838927	0
Gly_main4_Lactate	Sensitivity	Pyruvate + Lactate (met-d) + LDH + PDH	4	13	52	61	57	23	NA	NA	NA	3	1	0.0202839	0.0202839	0
Gly_main5_Lactate	Sensitivity	Pyruvate + Lactate (met-d) + LDH + PDH + PK	5	13	65	74	65	24	NA	NA	NA	3	3	0.0192495	0.0192495	0
Gly_noLDH4_Lactate	Sensitivity	Pyruvate + Lactate (met-d) + PDH + PK (no LDH)	4	13	52	54	46	20	NA	NA	NA	4	2	0.0043815	0.00522357	0
Gly_noLDH4_LactateLvl	Sensitivity	Pyruvate + Lactate levels (ebi) + PDH + PK (no LDH)	4	13	52	53	46	20	NA	NA	NA	7	4	6.32878e-05	6.32878e-05	0
Section 3. Full IVW-MVMR results (all outcomes × all models; includes BH-FDR q values)
model	model_type	outcome_group	outcome_id	outcome_label	focus_LGSOC_LMP	exposure_group	exposure_id	exposure_label	OR_CI95	p	q_by_model	q_all
Gly_main4_LactateLvl	Primary (lactate levels + LDH + PDH)	LGSOC	ieu-a-1122	Low grade serous ovarian cancer (LGSOC)	Yes	Enzyme / protein	bbj-a-30	Lactate dehydrogenase (bbj-a-30)	4.73 (0.74–30.22)	0.100627	0.51942	0.665548
Gly_main4_LactateLvl	Primary (lactate levels + LDH + PDH)	LGSOC	ieu-a-1122	Low grade serous ovarian cancer (LGSOC)	Yes	Metabolite	ebi-a-GCST90092882	Lactate levels (ebi-a-GCST90092882)	5.84 (1.19–28.79)	0.0300844	0.391097	0.515537
Gly_main4_LactateLvl	Primary (lactate levels + LDH + PDH)	LGSOC	ieu-a-1122	Low grade serous ovarian cancer (LGSOC)	Yes	Metabolite	met-a-315	Pyruvate (met-a-315)	0.39 (0.12–1.25)	0.112288	0.51942	0.684689
Gly_main4_LactateLvl	Primary (lactate levels + LDH + PDH)	LGSOC	ieu-a-1122	Low grade serous ovarian cancer (LGSOC)	Yes	Enzyme / protein	prot-a-2235	Pyruvate dehydrogenase (prot-a-2235)	1.05 (0.86–1.28)	0.662064	0.823806	0.890803
Gly_main5_LactateLvl	Primary (lactate levels + LDH + PDH)	LGSOC	ieu-a-1122	Low grade serous ovarian cancer (LGSOC)	Yes	Enzyme / protein	bbj-a-30	Lactate dehydrogenase (bbj-a-30)	10.52 (1.71–64.61)	0.0110494	0.25833	0.416562
Gly_main5_LactateLvl	Primary (lactate levels + LDH + PDH)	LGSOC	ieu-a-1122	Low grade serous ovarian cancer (LGSOC)	Yes	Metabolite	ebi-a-GCST90092882	Lactate levels (ebi-a-GCST90092882)	6.05 (1.41–25.97)	0.0153877	0.25833	0.42809
Gly_main5_LactateLvl	Primary (lactate levels + LDH + PDH)	LGSOC	ieu-a-1122	Low grade serous ovarian cancer (LGSOC)	Yes	Metabolite	met-a-315	Pyruvate (met-a-315)	0.41 (0.14–1.18)	0.0993285	0.717372	0.665548
Gly_main5_LactateLvl	Primary (lactate levels + LDH + PDH)	LGSOC	ieu-a-1122	Low grade serous ovarian cancer (LGSOC)	Yes	Enzyme / protein	prot-a-2235	Pyruvate dehydrogenase (prot-a-2235)	1.01 (0.75–1.36)	0.943846	0.958593	0.969564
Gly_main5_LactateLvl	Primary (lactate levels + LDH + PDH)	LGSOC	ieu-a-1122	Low grade serous ovarian cancer (LGSOC)	Yes	Enzyme / protein	prot-a-2282	Pyruvate kinase (prot-a-2282)	0.88 (0.49–1.57)	0.663377	0.87004	0.890803
Gly_branch3_Pyr_LDH_PDH	Sensitivity	LGSOC	ieu-a-1122	Low grade serous ovarian cancer (LGSOC)	Yes	Enzyme / protein	bbj-a-30	Lactate dehydrogenase (bbj-a-30)	4.90 (0.81–29.76)	0.0838927	0.516198	0.665548
Gly_branch3_Pyr_LDH_PDH	Sensitivity	LGSOC	ieu-a-1122	Low grade serous ovarian cancer (LGSOC)	Yes	Metabolite	met-a-315	Pyruvate (met-a-315)	0.40 (0.12–1.32)	0.132948	0.516198	0.684689
Gly_branch3_Pyr_LDH_PDH	Sensitivity	LGSOC	ieu-a-1122	Low grade serous ovarian cancer (LGSOC)	Yes	Enzyme / protein	prot-a-2235	Pyruvate dehydrogenase (prot-a-2235)	1.03 (0.84–1.26)	0.783787	0.926293	0.903632
Gly_main4_Lactate	Sensitivity	LGSOC	ieu-a-1122	Low grade serous ovarian cancer (LGSOC)	Yes	Metabolite	met-d-Lactate	Lactate (met-d-Lactate)	3.70 (0.60–22.79)	0.158268	0.515777	0.684689
Gly_main4_Lactate	Sensitivity	LGSOC	ieu-a-1122	Low grade serous ovarian cancer (LGSOC)	Yes	Enzyme / protein	bbj-a-30	Lactate dehydrogenase (bbj-a-30)	3.60 (0.84–15.46)	0.085152	0.515777	0.665548
Gly_main4_Lactate	Sensitivity	LGSOC	ieu-a-1122	Low grade serous ovarian cancer (LGSOC)	Yes	Metabolite	met-a-315	Pyruvate (met-a-315)	0.45 (0.14–1.41)	0.171652	0.515777	0.706332
Gly_main4_Lactate	Sensitivity	LGSOC	ieu-a-1122	Low grade serous ovarian cancer (LGSOC)	Yes	Enzyme / protein	prot-a-2235	Pyruvate dehydrogenase (prot-a-2235)	1.05 (0.87–1.27)	0.623762	0.772277	0.887026
Gly_main5_Lactate	Sensitivity	LGSOC	ieu-a-1122	Low grade serous ovarian cancer (LGSOC)	Yes	Metabolite	met-d-Lactate	Lactate (met-d-Lactate)	8.09 (1.32–49.50)	0.0237666	0.772416	0.497779
Gly_main5_Lactate	Sensitivity	LGSOC	ieu-a-1122	Low grade serous ovarian cancer (LGSOC)	Yes	Enzyme / protein	bbj-a-30	Lactate dehydrogenase (bbj-a-30)	3.99 (1.03–15.39)	0.0448631	0.841144	0.60405
Gly_main5_Lactate	Sensitivity	LGSOC	ieu-a-1122	Low grade serous ovarian cancer (LGSOC)	Yes	Metabolite	met-a-315	Pyruvate (met-a-315)	0.46 (0.16–1.31)	0.148515	0.841144	0.684689
Gly_main5_Lactate	Sensitivity	LGSOC	ieu-a-1122	Low grade serous ovarian cancer (LGSOC)	Yes	Enzyme / protein	prot-a-2235	Pyruvate dehydrogenase (prot-a-2235)	1.04 (0.78–1.39)	0.799575	0.860738	0.913454
Gly_main5_Lactate	Sensitivity	LGSOC	ieu-a-1122	Low grade serous ovarian cancer (LGSOC)	Yes	Enzyme / protein	prot-a-2282	Pyruvate kinase (prot-a-2282)	0.94 (0.53–1.64)	0.819518	0.860738	0.919838
Gly_noLDH4_Lactate	Sensitivity	LGSOC	ieu-a-1122	Low grade serous ovarian cancer (LGSOC)	Yes	Metabolite	met-d-Lactate	Lactate (met-d-Lactate)	2.82 (0.38–20.92)	0.311647	0.752908	0.734144
Gly_noLDH4_Lactate	Sensitivity	LGSOC	ieu-a-1122	Low grade serous ovarian cancer (LGSOC)	Yes	Metabolite	met-a-315	Pyruvate (met-a-315)	2.78 (0.31–25.03)	0.361359	0.780272	0.776805
Gly_noLDH4_Lactate	Sensitivity	LGSOC	ieu-a-1122	Low grade serous ovarian cancer (LGSOC)	Yes	Enzyme / protein	prot-a-2235	Pyruvate dehydrogenase (prot-a-2235)	1.18 (0.82–1.71)	0.375131	0.780272	0.780418
Gly_noLDH4_Lactate	Sensitivity	LGSOC	ieu-a-1122	Low grade serous ovarian cancer (LGSOC)	Yes	Enzyme / protein	prot-a-2282	Pyruvate kinase (prot-a-2282)	1.55 (0.82–2.94)	0.18178	0.727121	0.706332
Gly_noLDH4_LactateLvl	Sensitivity	LGSOC	ieu-a-1122	Low grade serous ovarian cancer (LGSOC)	Yes	Metabolite	ebi-a-GCST90092882	Lactate levels (ebi-a-GCST90092882)	3.65 (0.36–36.53)	0.271348	0.700772	0.734144
Gly_noLDH4_LactateLvl	Sensitivity	LGSOC	ieu-a-1122	Low grade serous ovarian cancer (LGSOC)	Yes	Metabolite	met-a-315	Pyruvate (met-a-315)	5.77 (0.63–52.57)	0.120198	0.568207	0.684689
Gly_noLDH4_LactateLvl	Sensitivity	LGSOC	ieu-a-1122	Low grade serous ovarian cancer (LGSOC)	Yes	Enzyme / protein	prot-a-2235	Pyruvate dehydrogenase (prot-a-2235)	1.16 (0.78–1.71)	0.461785	0.8576	0.823398
Gly_noLDH4_LactateLvl	Sensitivity	LGSOC	ieu-a-1122	Low grade serous ovarian cancer (LGSOC)	Yes	Enzyme / protein	prot-a-2282	Pyruvate kinase (prot-a-2282)	1.50 (0.76–2.95)	0.245343	0.700772	0.72659
Gly_main4_LactateLvl	Primary (lactate levels + LDH + PDH)	LMP (overall)	ieu-a-1233	Ovarian cancer: low malignant potential (overall)	Yes	Enzyme / protein	bbj-a-30	Lactate dehydrogenase (bbj-a-30)	0.64 (0.23–1.75)	0.380286	0.681893	0.780418
Gly_main4_LactateLvl	Primary (lactate levels + LDH + PDH)	LMP (overall)	ieu-a-1233	Ovarian cancer: low malignant potential (overall)	Yes	Metabolite	ebi-a-GCST90092882	Lactate levels (ebi-a-GCST90092882)	2.26 (0.95–5.39)	0.0660116	0.490372	0.608699
Gly_main4_LactateLvl	Primary (lactate levels + LDH + PDH)	LMP (overall)	ieu-a-1233	Ovarian cancer: low malignant potential (overall)	Yes	Metabolite	met-a-315	Pyruvate (met-a-315)	0.65 (0.34–1.23)	0.185482	0.567358	0.706332
Gly_main4_LactateLvl	Primary (lactate levels + LDH + PDH)	LMP (overall)	ieu-a-1233	Ovarian cancer: low malignant potential (overall)	Yes	Enzyme / protein	prot-a-2235	Pyruvate dehydrogenase (prot-a-2235)	0.92 (0.83–1.03)	0.159681	0.51942	0.684689
Gly_main5_LactateLvl	Primary (lactate levels + LDH + PDH)	LMP (overall)	ieu-a-1233	Ovarian cancer: low malignant potential (overall)	Yes	Enzyme / protein	bbj-a-30	Lactate dehydrogenase (bbj-a-30)	0.83 (0.28–2.51)	0.744338	0.87004	0.901085
Gly_main5_LactateLvl	Primary (lactate levels + LDH + PDH)	LMP (overall)	ieu-a-1233	Ovarian cancer: low malignant potential (overall)	Yes	Metabolite	ebi-a-GCST90092882	Lactate levels (ebi-a-GCST90092882)	2.29 (0.95–5.54)	0.066198	0.537859	0.608699
Gly_main5_LactateLvl	Primary (lactate levels + LDH + PDH)	LMP (overall)	ieu-a-1233	Ovarian cancer: low malignant potential (overall)	Yes	Metabolite	met-a-315	Pyruvate (met-a-315)	0.68 (0.36–1.30)	0.248689	0.8444	0.72659
Gly_main5_LactateLvl	Primary (lactate levels + LDH + PDH)	LMP (overall)	ieu-a-1233	Ovarian cancer: low malignant potential (overall)	Yes	Enzyme / protein	prot-a-2235	Pyruvate dehydrogenase (prot-a-2235)	0.93 (0.78–1.11)	0.428027	0.87004	0.820454
Gly_main5_LactateLvl	Primary (lactate levels + LDH + PDH)	LMP (overall)	ieu-a-1233	Ovarian cancer: low malignant potential (overall)	Yes	Enzyme / protein	prot-a-2282	Pyruvate kinase (prot-a-2282)	1.02 (0.72–1.46)	0.894518	0.937801	0.952636
Gly_branch3_Pyr_LDH_PDH	Sensitivity	LMP (overall)	ieu-a-1233	Ovarian cancer: low malignant potential (overall)	Yes	Enzyme / protein	bbj-a-30	Lactate dehydrogenase (bbj-a-30)	0.69 (0.25–1.88)	0.469713	0.678474	0.824249
Gly_branch3_Pyr_LDH_PDH	Sensitivity	LMP (overall)	ieu-a-1233	Ovarian cancer: low malignant potential (overall)	Yes	Metabolite	met-a-315	Pyruvate (met-a-315)	0.64 (0.33–1.24)	0.185302	0.516198	0.706332
Gly_branch3_Pyr_LDH_PDH	Sensitivity	LMP (overall)	ieu-a-1233	Ovarian cancer: low malignant potential (overall)	Yes	Enzyme / protein	prot-a-2235	Pyruvate dehydrogenase (prot-a-2235)	0.92 (0.82–1.03)	0.145579	0.516198	0.684689
Gly_main4_Lactate	Sensitivity	LMP (overall)	ieu-a-1233	Ovarian cancer: low malignant potential (overall)	Yes	Metabolite	met-d-Lactate	Lactate (met-d-Lactate)	0.62 (0.22–1.74)	0.362646	0.619967	0.776805
Gly_main4_Lactate	Sensitivity	LMP (overall)	ieu-a-1233	Ovarian cancer: low malignant potential (overall)	Yes	Enzyme / protein	bbj-a-30	Lactate dehydrogenase (bbj-a-30)	1.74 (0.76–4.00)	0.192803	0.515777	0.724811
Gly_main4_Lactate	Sensitivity	LMP (overall)	ieu-a-1233	Ovarian cancer: low malignant potential (overall)	Yes	Metabolite	met-a-315	Pyruvate (met-a-315)	0.66 (0.35–1.28)	0.222095	0.524951	0.72659
Gly_main4_Lactate	Sensitivity	LMP (overall)	ieu-a-1233	Ovarian cancer: low malignant potential (overall)	Yes	Enzyme / protein	prot-a-2235	Pyruvate dehydrogenase (prot-a-2235)	0.92 (0.83–1.03)	0.150135	0.515777	0.684689
Gly_main5_Lactate	Sensitivity	LMP (overall)	ieu-a-1233	Ovarian cancer: low malignant potential (overall)	Yes	Metabolite	met-d-Lactate	Lactate (met-d-Lactate)	0.81 (0.26–2.55)	0.71382	0.860738	0.890803
Gly_main5_Lactate	Sensitivity	LMP (overall)	ieu-a-1233	Ovarian cancer: low malignant potential (overall)	Yes	Enzyme / protein	bbj-a-30	Lactate dehydrogenase (bbj-a-30)	1.79 (0.76–4.21)	0.183558	0.841144	0.706332
Gly_main5_Lactate	Sensitivity	LMP (overall)	ieu-a-1233	Ovarian cancer: low malignant potential (overall)	Yes	Metabolite	met-a-315	Pyruvate (met-a-315)	0.69 (0.36–1.35)	0.280926	0.841144	0.734144
Gly_main5_Lactate	Sensitivity	LMP (overall)	ieu-a-1233	Ovarian cancer: low malignant potential (overall)	Yes	Enzyme / protein	prot-a-2235	Pyruvate dehydrogenase (prot-a-2235)	0.93 (0.78–1.12)	0.472249	0.860738	0.824249
Gly_main5_Lactate	Sensitivity	LMP (overall)	ieu-a-1233	Ovarian cancer: low malignant potential (overall)	Yes	Enzyme / protein	prot-a-2282	Pyruvate kinase (prot-a-2282)	1.05 (0.73–1.50)	0.809364	0.860738	0.91958
Gly_noLDH4_Lactate	Sensitivity	LMP (overall)	ieu-a-1233	Ovarian cancer: low malignant potential (overall)	Yes	Metabolite	met-d-Lactate	Lactate (met-d-Lactate)	1.91 (0.98–3.72)	0.0564309	0.452563	0.608699
Gly_noLDH4_Lactate	Sensitivity	LMP (overall)	ieu-a-1233	Ovarian cancer: low malignant potential (overall)	Yes	Metabolite	met-a-315	Pyruvate (met-a-315)	0.76 (0.37–1.56)	0.448312	0.851688	0.820454
Gly_noLDH4_Lactate	Sensitivity	LMP (overall)	ieu-a-1233	Ovarian cancer: low malignant potential (overall)	Yes	Enzyme / protein	prot-a-2235	Pyruvate dehydrogenase (prot-a-2235)	0.97 (0.85–1.09)	0.579842	0.900692	0.881453
Gly_noLDH4_Lactate	Sensitivity	LMP (overall)	ieu-a-1233	Ovarian cancer: low malignant potential (overall)	Yes	Enzyme / protein	prot-a-2282	Pyruvate kinase (prot-a-2282)	1.16 (0.94–1.44)	0.176458	0.727121	0.706332
Gly_noLDH4_LactateLvl	Sensitivity	LMP (overall)	ieu-a-1233	Ovarian cancer: low malignant potential (overall)	Yes	Metabolite	ebi-a-GCST90092882	Lactate levels (ebi-a-GCST90092882)	0.76 (0.37–1.53)	0.436662	0.847131	0.820454
Gly_noLDH4_LactateLvl	Sensitivity	LMP (overall)	ieu-a-1233	Ovarian cancer: low malignant potential (overall)	Yes	Metabolite	met-a-315	Pyruvate (met-a-315)	2.74 (1.39–5.40)	0.00363008	0.047191	0.225807
Gly_noLDH4_LactateLvl	Sensitivity	LMP (overall)	ieu-a-1233	Ovarian cancer: low malignant potential (overall)	Yes	Enzyme / protein	prot-a-2235	Pyruvate dehydrogenase (prot-a-2235)	0.96 (0.86–1.09)	0.561166	0.884261	0.867408
Gly_noLDH4_LactateLvl	Sensitivity	LMP (overall)	ieu-a-1233	Ovarian cancer: low malignant potential (overall)	Yes	Enzyme / protein	prot-a-2282	Pyruvate kinase (prot-a-2282)	1.15 (0.93–1.42)	0.199827	0.692734	0.724811
Gly_main4_LactateLvl	Primary (lactate levels + LDH + PDH)	Mucinous	ieu-a-1232	Mucinous ovarian cancer: low malignant potential	Yes	Enzyme / protein	bbj-a-30	Lactate dehydrogenase (bbj-a-30)	0.73 (0.15–3.61)	0.697066	0.823806	0.890803
Gly_main4_LactateLvl	Primary (lactate levels + LDH + PDH)	Mucinous	ieu-a-1232	Mucinous ovarian cancer: low malignant potential	Yes	Metabolite	ebi-a-GCST90092882	Lactate levels (ebi-a-GCST90092882)	1.06 (0.27–4.18)	0.932565	0.983237	0.968112
Gly_main4_LactateLvl	Primary (lactate levels + LDH + PDH)	Mucinous	ieu-a-1232	Mucinous ovarian cancer: low malignant potential	Yes	Metabolite	met-a-315	Pyruvate (met-a-315)	0.47 (0.17–1.30)	0.145056	0.51942	0.684689
Gly_main4_LactateLvl	Primary (lactate levels + LDH + PDH)	Mucinous	ieu-a-1232	Mucinous ovarian cancer: low malignant potential	Yes	Enzyme / protein	prot-a-2235	Pyruvate dehydrogenase (prot-a-2235)	0.96 (0.81–1.14)	0.625368	0.823806	0.887026
Gly_main5_LactateLvl	Primary (lactate levels + LDH + PDH)	Mucinous	ieu-a-1232	Mucinous ovarian cancer: low malignant potential	Yes	Enzyme / protein	bbj-a-30	Lactate dehydrogenase (bbj-a-30)	1.54 (0.32–7.37)	0.588705	0.87004	0.883373
Gly_main5_LactateLvl	Primary (lactate levels + LDH + PDH)	Mucinous	ieu-a-1232	Mucinous ovarian cancer: low malignant potential	Yes	Metabolite	ebi-a-GCST90092882	Lactate levels (ebi-a-GCST90092882)	1.10 (0.32–3.84)	0.876465	0.933938	0.944078
Gly_main5_LactateLvl	Primary (lactate levels + LDH + PDH)	Mucinous	ieu-a-1232	Mucinous ovarian cancer: low malignant potential	Yes	Metabolite	met-a-315	Pyruvate (met-a-315)	0.51 (0.21–1.27)	0.149797	0.8444	0.684689
Gly_main5_LactateLvl	Primary (lactate levels + LDH + PDH)	Mucinous	ieu-a-1232	Mucinous ovarian cancer: low malignant potential	Yes	Enzyme / protein	prot-a-2235	Pyruvate dehydrogenase (prot-a-2235)	0.93 (0.72–1.20)	0.588655	0.87004	0.883373
Gly_main5_LactateLvl	Primary (lactate levels + LDH + PDH)	Mucinous	ieu-a-1232	Mucinous ovarian cancer: low malignant potential	Yes	Enzyme / protein	prot-a-2282	Pyruvate kinase (prot-a-2282)	0.93 (0.56–1.52)	0.762958	0.87004	0.902154
Gly_branch3_Pyr_LDH_PDH	Sensitivity	Mucinous	ieu-a-1232	Mucinous ovarian cancer: low malignant potential	Yes	Enzyme / protein	bbj-a-30	Lactate dehydrogenase (bbj-a-30)	0.88 (0.16–4.87)	0.882522	0.930226	0.947601
Gly_branch3_Pyr_LDH_PDH	Sensitivity	Mucinous	ieu-a-1232	Mucinous ovarian cancer: low malignant potential	Yes	Metabolite	met-a-315	Pyruvate (met-a-315)	0.54 (0.17–1.68)	0.288767	0.541629	0.734144
Gly_branch3_Pyr_LDH_PDH	Sensitivity	Mucinous	ieu-a-1232	Mucinous ovarian cancer: low malignant potential	Yes	Enzyme / protein	prot-a-2235	Pyruvate dehydrogenase (prot-a-2235)	0.93 (0.76–1.13)	0.444193	0.666289	0.820454
Gly_main4_Lactate	Sensitivity	Mucinous	ieu-a-1232	Mucinous ovarian cancer: low malignant potential	Yes	Metabolite	met-d-Lactate	Lactate (met-d-Lactate)	0.62 (0.12–3.13)	0.563357	0.751143	0.867408
Gly_main4_Lactate	Sensitivity	Mucinous	ieu-a-1232	Mucinous ovarian cancer: low malignant potential	Yes	Enzyme / protein	bbj-a-30	Lactate dehydrogenase (bbj-a-30)	0.94 (0.26–3.43)	0.924812	0.961805	0.968112
Gly_main4_Lactate	Sensitivity	Mucinous	ieu-a-1232	Mucinous ovarian cancer: low malignant potential	Yes	Metabolite	met-a-315	Pyruvate (met-a-315)	0.52 (0.19–1.44)	0.207952	0.515777	0.724811
Gly_main4_Lactate	Sensitivity	Mucinous	ieu-a-1232	Mucinous ovarian cancer: low malignant potential	Yes	Enzyme / protein	prot-a-2235	Pyruvate dehydrogenase (prot-a-2235)	0.96 (0.81–1.14)	0.656136	0.793467	0.890803
Gly_main5_Lactate	Sensitivity	Mucinous	ieu-a-1232	Mucinous ovarian cancer: low malignant potential	Yes	Metabolite	met-d-Lactate	Lactate (met-d-Lactate)	1.35 (0.27–6.78)	0.717419	0.860738	0.890803
Gly_main5_Lactate	Sensitivity	Mucinous	ieu-a-1232	Mucinous ovarian cancer: low malignant potential	Yes	Enzyme / protein	bbj-a-30	Lactate dehydrogenase (bbj-a-30)	1.06 (0.32–3.50)	0.929842	0.929842	0.968112
Gly_main5_Lactate	Sensitivity	Mucinous	ieu-a-1232	Mucinous ovarian cancer: low malignant potential	Yes	Metabolite	met-a-315	Pyruvate (met-a-315)	0.55 (0.22–1.38)	0.200442	0.841144	0.724811
Gly_main5_Lactate	Sensitivity	Mucinous	ieu-a-1232	Mucinous ovarian cancer: low malignant potential	Yes	Enzyme / protein	prot-a-2235	Pyruvate dehydrogenase (prot-a-2235)	0.94 (0.73–1.22)	0.648052	0.860738	0.890803
Gly_main5_Lactate	Sensitivity	Mucinous	ieu-a-1232	Mucinous ovarian cancer: low malignant potential	Yes	Enzyme / protein	prot-a-2282	Pyruvate kinase (prot-a-2282)	0.94 (0.57–1.55)	0.821012	0.860738	0.919838
Gly_noLDH4_Lactate	Sensitivity	Mucinous	ieu-a-1232	Mucinous ovarian cancer: low malignant potential	Yes	Metabolite	met-d-Lactate	Lactate (met-d-Lactate)	1.05 (0.32–3.50)	0.935244	0.954398	0.968112
Gly_noLDH4_Lactate	Sensitivity	Mucinous	ieu-a-1232	Mucinous ovarian cancer: low malignant potential	Yes	Metabolite	met-a-315	Pyruvate (met-a-315)	1.12 (0.30–4.19)	0.861343	0.954398	0.933122
Gly_noLDH4_Lactate	Sensitivity	Mucinous	ieu-a-1232	Mucinous ovarian cancer: low malignant potential	Yes	Enzyme / protein	prot-a-2235	Pyruvate dehydrogenase (prot-a-2235)	1.01 (0.81–1.26)	0.903706	0.954398	0.957015
Gly_noLDH4_Lactate	Sensitivity	Mucinous	ieu-a-1232	Mucinous ovarian cancer: low malignant potential	Yes	Enzyme / protein	prot-a-2282	Pyruvate kinase (prot-a-2282)	1.22 (0.83–1.79)	0.318538	0.752908	0.73625
Gly_noLDH4_LactateLvl	Sensitivity	Mucinous	ieu-a-1232	Mucinous ovarian cancer: low malignant potential	Yes	Metabolite	ebi-a-GCST90092882	Lactate levels (ebi-a-GCST90092882)	1.28 (0.34–4.83)	0.715452	0.894336	0.890803
Gly_noLDH4_LactateLvl	Sensitivity	Mucinous	ieu-a-1232	Mucinous ovarian cancer: low malignant potential	Yes	Metabolite	met-a-315	Pyruvate (met-a-315)	1.28 (0.36–4.59)	0.700234	0.894336	0.890803
Gly_noLDH4_LactateLvl	Sensitivity	Mucinous	ieu-a-1232	Mucinous ovarian cancer: low malignant potential	Yes	Enzyme / protein	prot-a-2235	Pyruvate dehydrogenase (prot-a-2235)	1.00 (0.80–1.26)	0.969147	0.969147	0.982174
Gly_noLDH4_LactateLvl	Sensitivity	Mucinous	ieu-a-1232	Mucinous ovarian cancer: low malignant potential	Yes	Enzyme / protein	prot-a-2282	Pyruvate kinase (prot-a-2282)	1.20 (0.81–1.78)	0.358872	0.795998	0.776805
Gly_main4_LactateLvl	Primary (lactate levels + LDH + PDH)	Serous (low-grade / LMP)	ieu-a-1229	Serous ovarian cancer: low grade + low malignant potential	Yes	Enzyme / protein	bbj-a-30	Lactate dehydrogenase (bbj-a-30)	1.23 (0.43–3.49)	0.696931	0.823806	0.890803
Gly_main4_LactateLvl	Primary (lactate levels + LDH + PDH)	Serous (low-grade / LMP)	ieu-a-1229	Serous ovarian cancer: low grade + low malignant potential	Yes	Metabolite	ebi-a-GCST90092882	Lactate levels (ebi-a-GCST90092882)	4.06 (1.66–9.97)	0.00221397	0.115127	0.208667
Gly_main4_LactateLvl	Primary (lactate levels + LDH + PDH)	Serous (low-grade / LMP)	ieu-a-1229	Serous ovarian cancer: low grade + low malignant potential	Yes	Metabolite	met-a-315	Pyruvate (met-a-315)	0.62 (0.32–1.20)	0.159821	0.51942	0.684689
Gly_main4_LactateLvl	Primary (lactate levels + LDH + PDH)	Serous (low-grade / LMP)	ieu-a-1229	Serous ovarian cancer: low grade + low malignant potential	Yes	Enzyme / protein	prot-a-2235	Pyruvate dehydrogenase (prot-a-2235)	0.95 (0.85–1.06)	0.378457	0.681893	0.780418
Gly_main5_LactateLvl	Primary (lactate levels + LDH + PDH)	Serous (low-grade / LMP)	ieu-a-1229	Serous ovarian cancer: low grade + low malignant potential	Yes	Enzyme / protein	bbj-a-30	Lactate dehydrogenase (bbj-a-30)	1.59 (0.53–4.76)	0.409642	0.87004	0.804349
Gly_main5_LactateLvl	Primary (lactate levels + LDH + PDH)	Serous (low-grade / LMP)	ieu-a-1229	Serous ovarian cancer: low grade + low malignant potential	Yes	Metabolite	ebi-a-GCST90092882	Lactate levels (ebi-a-GCST90092882)	4.04 (1.67–9.76)	0.00190558	0.123863	0.208667
Gly_main5_LactateLvl	Primary (lactate levels + LDH + PDH)	Serous (low-grade / LMP)	ieu-a-1229	Serous ovarian cancer: low grade + low malignant potential	Yes	Metabolite	met-a-315	Pyruvate (met-a-315)	0.65 (0.35–1.24)	0.194715	0.8444	0.724811
Gly_main5_LactateLvl	Primary (lactate levels + LDH + PDH)	Serous (low-grade / LMP)	ieu-a-1229	Serous ovarian cancer: low grade + low malignant potential	Yes	Enzyme / protein	prot-a-2235	Pyruvate dehydrogenase (prot-a-2235)	0.97 (0.81–1.16)	0.757062	0.87004	0.902154
Gly_main5_LactateLvl	Primary (lactate levels + LDH + PDH)	Serous (low-grade / LMP)	ieu-a-1229	Serous ovarian cancer: low grade + low malignant potential	Yes	Enzyme / protein	prot-a-2282	Pyruvate kinase (prot-a-2282)	1.06 (0.75–1.51)	0.740681	0.87004	0.901085
Gly_branch3_Pyr_LDH_PDH	Sensitivity	Serous (low-grade / LMP)	ieu-a-1229	Serous ovarian cancer: low grade + low malignant potential	Yes	Enzyme / protein	bbj-a-30	Lactate dehydrogenase (bbj-a-30)	1.22 (0.44–3.35)	0.703784	0.874216	0.890803
Gly_branch3_Pyr_LDH_PDH	Sensitivity	Serous (low-grade / LMP)	ieu-a-1229	Serous ovarian cancer: low grade + low malignant potential	Yes	Metabolite	met-a-315	Pyruvate (met-a-315)	0.60 (0.31–1.17)	0.131594	0.516198	0.684689
Gly_branch3_Pyr_LDH_PDH	Sensitivity	Serous (low-grade / LMP)	ieu-a-1229	Serous ovarian cancer: low grade + low malignant potential	Yes	Enzyme / protein	prot-a-2235	Pyruvate dehydrogenase (prot-a-2235)	0.95 (0.85–1.07)	0.375738	0.610574	0.780418
Gly_main4_Lactate	Sensitivity	Serous (low-grade / LMP)	ieu-a-1229	Serous ovarian cancer: low grade + low malignant potential	Yes	Metabolite	met-d-Lactate	Lactate (met-d-Lactate)	1.16 (0.40–3.35)	0.781949	0.851724	0.903632
Gly_main4_Lactate	Sensitivity	Serous (low-grade / LMP)	ieu-a-1229	Serous ovarian cancer: low grade + low malignant potential	Yes	Enzyme / protein	bbj-a-30	Lactate dehydrogenase (bbj-a-30)	2.74 (1.17–6.43)	0.0202839	0.515777	0.47794
Gly_main4_Lactate	Sensitivity	Serous (low-grade / LMP)	ieu-a-1229	Serous ovarian cancer: low grade + low malignant potential	Yes	Metabolite	met-a-315	Pyruvate (met-a-315)	0.65 (0.33–1.27)	0.208295	0.515777	0.724811
Gly_main4_Lactate	Sensitivity	Serous (low-grade / LMP)	ieu-a-1229	Serous ovarian cancer: low grade + low malignant potential	Yes	Enzyme / protein	prot-a-2235	Pyruvate dehydrogenase (prot-a-2235)	0.95 (0.85–1.06)	0.353595	0.619967	0.776805
Gly_main5_Lactate	Sensitivity	Serous (low-grade / LMP)	ieu-a-1229	Serous ovarian cancer: low grade + low malignant potential	Yes	Metabolite	met-d-Lactate	Lactate (met-d-Lactate)	1.46 (0.47–4.54)	0.511472	0.860738	0.857984
Gly_main5_Lactate	Sensitivity	Serous (low-grade / LMP)	ieu-a-1229	Serous ovarian cancer: low grade + low malignant potential	Yes	Enzyme / protein	bbj-a-30	Lactate dehydrogenase (bbj-a-30)	2.75 (1.18–6.41)	0.0192495	0.772416	0.47794
Gly_main5_Lactate	Sensitivity	Serous (low-grade / LMP)	ieu-a-1229	Serous ovarian cancer: low grade + low malignant potential	Yes	Metabolite	met-a-315	Pyruvate (met-a-315)	0.68 (0.35–1.31)	0.246514	0.841144	0.72659
Gly_main5_Lactate	Sensitivity	Serous (low-grade / LMP)	ieu-a-1229	Serous ovarian cancer: low grade + low malignant potential	Yes	Enzyme / protein	prot-a-2235	Pyruvate dehydrogenase (prot-a-2235)	0.98 (0.82–1.18)	0.857802	0.885033	0.931963
Gly_main5_Lactate	Sensitivity	Serous (low-grade / LMP)	ieu-a-1229	Serous ovarian cancer: low grade + low malignant potential	Yes	Enzyme / protein	prot-a-2282	Pyruvate kinase (prot-a-2282)	1.10 (0.77–1.57)	0.595863	0.860738	0.883373
Gly_noLDH4_Lactate	Sensitivity	Serous (low-grade / LMP)	ieu-a-1229	Serous ovarian cancer: low grade + low malignant potential	Yes	Metabolite	met-d-Lactate	Lactate (met-d-Lactate)	2.60 (1.33–5.10)	0.00522357	0.135813	0.225807
Gly_noLDH4_Lactate	Sensitivity	Serous (low-grade / LMP)	ieu-a-1229	Serous ovarian cancer: low grade + low malignant potential	Yes	Metabolite	met-a-315	Pyruvate (met-a-315)	1.03 (0.50–2.13)	0.937539	0.954398	0.968112
Gly_noLDH4_Lactate	Sensitivity	Serous (low-grade / LMP)	ieu-a-1229	Serous ovarian cancer: low grade + low malignant potential	Yes	Enzyme / protein	prot-a-2235	Pyruvate dehydrogenase (prot-a-2235)	1.03 (0.91–1.17)	0.630958	0.937424	0.887026
Gly_noLDH4_Lactate	Sensitivity	Serous (low-grade / LMP)	ieu-a-1229	Serous ovarian cancer: low grade + low malignant potential	Yes	Enzyme / protein	prot-a-2282	Pyruvate kinase (prot-a-2282)	1.31 (1.06–1.63)	0.0136461	0.236533	0.42809
Gly_noLDH4_LactateLvl	Sensitivity	Serous (low-grade / LMP)	ieu-a-1229	Serous ovarian cancer: low grade + low malignant potential	Yes	Metabolite	ebi-a-GCST90092882	Lactate levels (ebi-a-GCST90092882)	1.08 (0.51–2.31)	0.839322	0.909265	0.925217
Gly_noLDH4_LactateLvl	Sensitivity	Serous (low-grade / LMP)	ieu-a-1229	Serous ovarian cancer: low grade + low malignant potential	Yes	Metabolite	met-a-315	Pyruvate (met-a-315)	4.47 (2.15–9.30)	6.32878e-05	0.00329097	0.0238595
Gly_noLDH4_LactateLvl	Sensitivity	Serous (low-grade / LMP)	ieu-a-1229	Serous ovarian cancer: low grade + low malignant potential	Yes	Enzyme / protein	prot-a-2235	Pyruvate dehydrogenase (prot-a-2235)	1.03 (0.90–1.17)	0.701717	0.894336	0.890803
Gly_noLDH4_LactateLvl	Sensitivity	Serous (low-grade / LMP)	ieu-a-1229	Serous ovarian cancer: low grade + low malignant potential	Yes	Enzyme / protein	prot-a-2282	Pyruvate kinase (prot-a-2282)	1.29 (1.03–1.62)	0.0282024	0.293305	0.5063
Gly_main4_LactateLvl	Primary (lactate levels + LDH + PDH)	Serous (low-grade / LMP)	ieu-a-1230	Serous ovarian cancer: low malignant potential	Yes	Enzyme / protein	bbj-a-30	Lactate dehydrogenase (bbj-a-30)	0.57 (0.19–1.64)	0.295089	0.603273	0.734144
Gly_main4_LactateLvl	Primary (lactate levels + LDH + PDH)	Serous (low-grade / LMP)	ieu-a-1230	Serous ovarian cancer: low malignant potential	Yes	Metabolite	ebi-a-GCST90092882	Lactate levels (ebi-a-GCST90092882)	3.69 (1.47–9.27)	0.00539061	0.140156	0.225807
Gly_main4_LactateLvl	Primary (lactate levels + LDH + PDH)	Serous (low-grade / LMP)	ieu-a-1230	Serous ovarian cancer: low malignant potential	Yes	Metabolite	met-a-315	Pyruvate (met-a-315)	0.76 (0.39–1.50)	0.428085	0.718078	0.820454
Gly_main4_LactateLvl	Primary (lactate levels + LDH + PDH)	Serous (low-grade / LMP)	ieu-a-1230	Serous ovarian cancer: low malignant potential	Yes	Enzyme / protein	prot-a-2235	Pyruvate dehydrogenase (prot-a-2235)	0.90 (0.81–1.02)	0.0901404	0.51942	0.665548
Gly_main5_LactateLvl	Primary (lactate levels + LDH + PDH)	Serous (low-grade / LMP)	ieu-a-1230	Serous ovarian cancer: low malignant potential	Yes	Enzyme / protein	bbj-a-30	Lactate dehydrogenase (bbj-a-30)	0.54 (0.15–2.00)	0.358776	0.87004	0.776805
Gly_main5_LactateLvl	Primary (lactate levels + LDH + PDH)	Serous (low-grade / LMP)	ieu-a-1230	Serous ovarian cancer: low malignant potential	Yes	Metabolite	ebi-a-GCST90092882	Lactate levels (ebi-a-GCST90092882)	3.61 (1.27–10.27)	0.0158972	0.25833	0.42809
Gly_main5_LactateLvl	Primary (lactate levels + LDH + PDH)	Serous (low-grade / LMP)	ieu-a-1230	Serous ovarian cancer: low malignant potential	Yes	Metabolite	met-a-315	Pyruvate (met-a-315)	0.79 (0.37–1.69)	0.548961	0.87004	0.867408
Gly_main5_LactateLvl	Primary (lactate levels + LDH + PDH)	Serous (low-grade / LMP)	ieu-a-1230	Serous ovarian cancer: low malignant potential	Yes	Enzyme / protein	prot-a-2235	Pyruvate dehydrogenase (prot-a-2235)	0.95 (0.77–1.17)	0.631641	0.87004	0.887026
Gly_main5_LactateLvl	Primary (lactate levels + LDH + PDH)	Serous (low-grade / LMP)	ieu-a-1230	Serous ovarian cancer: low malignant potential	Yes	Enzyme / protein	prot-a-2282	Pyruvate kinase (prot-a-2282)	1.16 (0.76–1.76)	0.492315	0.87004	0.851388
Gly_branch3_Pyr_LDH_PDH	Sensitivity	Serous (low-grade / LMP)	ieu-a-1230	Serous ovarian cancer: low malignant potential	Yes	Enzyme / protein	bbj-a-30	Lactate dehydrogenase (bbj-a-30)	0.57 (0.20–1.59)	0.282488	0.541629	0.734144
Gly_branch3_Pyr_LDH_PDH	Sensitivity	Serous (low-grade / LMP)	ieu-a-1230	Serous ovarian cancer: low malignant potential	Yes	Metabolite	met-a-315	Pyruvate (met-a-315)	0.69 (0.35–1.37)	0.291646	0.541629	0.734144
Gly_branch3_Pyr_LDH_PDH	Sensitivity	Serous (low-grade / LMP)	ieu-a-1230	Serous ovarian cancer: low malignant potential	Yes	Enzyme / protein	prot-a-2235	Pyruvate dehydrogenase (prot-a-2235)	0.91 (0.81–1.03)	0.125276	0.516198	0.684689
Gly_main4_Lactate	Sensitivity	Serous (low-grade / LMP)	ieu-a-1230	Serous ovarian cancer: low malignant potential	Yes	Metabolite	met-d-Lactate	Lactate (met-d-Lactate)	0.59 (0.19–1.88)	0.375132	0.619967	0.780418
Gly_main4_Lactate	Sensitivity	Serous (low-grade / LMP)	ieu-a-1230	Serous ovarian cancer: low malignant potential	Yes	Enzyme / protein	bbj-a-30	Lactate dehydrogenase (bbj-a-30)	2.43 (0.96–6.15)	0.0601139	0.515777	0.608699
Gly_main4_Lactate	Sensitivity	Serous (low-grade / LMP)	ieu-a-1230	Serous ovarian cancer: low malignant potential	Yes	Metabolite	met-a-315	Pyruvate (met-a-315)	0.75 (0.36–1.55)	0.435109	0.665461	0.820454
Gly_main4_Lactate	Sensitivity	Serous (low-grade / LMP)	ieu-a-1230	Serous ovarian cancer: low malignant potential	Yes	Enzyme / protein	prot-a-2235	Pyruvate dehydrogenase (prot-a-2235)	0.90 (0.80–1.02)	0.0870709	0.515777	0.665548
Gly_main5_Lactate	Sensitivity	Serous (low-grade / LMP)	ieu-a-1230	Serous ovarian cancer: low malignant potential	Yes	Metabolite	met-d-Lactate	Lactate (met-d-Lactate)	0.55 (0.14–2.26)	0.409444	0.860738	0.804349
Gly_main5_Lactate	Sensitivity	Serous (low-grade / LMP)	ieu-a-1230	Serous ovarian cancer: low malignant potential	Yes	Enzyme / protein	bbj-a-30	Lactate dehydrogenase (bbj-a-30)	2.32 (0.81–6.62)	0.116862	0.841144	0.684689
Gly_main5_Lactate	Sensitivity	Serous (low-grade / LMP)	ieu-a-1230	Serous ovarian cancer: low malignant potential	Yes	Metabolite	met-a-315	Pyruvate (met-a-315)	0.79 (0.35–1.77)	0.5596	0.860738	0.867408
Gly_main5_Lactate	Sensitivity	Serous (low-grade / LMP)	ieu-a-1230	Serous ovarian cancer: low malignant potential	Yes	Enzyme / protein	prot-a-2235	Pyruvate dehydrogenase (prot-a-2235)	0.95 (0.76–1.19)	0.67733	0.860738	0.890803
Gly_main5_Lactate	Sensitivity	Serous (low-grade / LMP)	ieu-a-1230	Serous ovarian cancer: low malignant potential	Yes	Enzyme / protein	prot-a-2282	Pyruvate kinase (prot-a-2282)	1.19 (0.77–1.84)	0.44142	0.860738	0.820454
Gly_noLDH4_Lactate	Sensitivity	Serous (low-grade / LMP)	ieu-a-1230	Serous ovarian cancer: low malignant potential	Yes	Metabolite	met-d-Lactate	Lactate (met-d-Lactate)	2.52 (0.99–6.39)	0.0525321	0.452563	0.608699
Gly_noLDH4_Lactate	Sensitivity	Serous (low-grade / LMP)	ieu-a-1230	Serous ovarian cancer: low malignant potential	Yes	Metabolite	met-a-315	Pyruvate (met-a-315)	0.56 (0.20–1.53)	0.257188	0.752908	0.72659
Gly_noLDH4_Lactate	Sensitivity	Serous (low-grade / LMP)	ieu-a-1230	Serous ovarian cancer: low malignant potential	Yes	Enzyme / protein	prot-a-2235	Pyruvate dehydrogenase (prot-a-2235)	0.95 (0.80–1.13)	0.553871	0.900692	0.867408
Gly_noLDH4_Lactate	Sensitivity	Serous (low-grade / LMP)	ieu-a-1230	Serous ovarian cancer: low malignant potential	Yes	Enzyme / protein	prot-a-2282	Pyruvate kinase (prot-a-2282)	1.17 (0.86–1.58)	0.31352	0.752908	0.734144
Gly_noLDH4_LactateLvl	Sensitivity	Serous (low-grade / LMP)	ieu-a-1230	Serous ovarian cancer: low malignant potential	Yes	Metabolite	ebi-a-GCST90092882	Lactate levels (ebi-a-GCST90092882)	0.52 (0.21–1.30)	0.163014	0.60548	0.69052
Gly_noLDH4_LactateLvl	Sensitivity	Serous (low-grade / LMP)	ieu-a-1230	Serous ovarian cancer: low malignant potential	Yes	Metabolite	met-a-315	Pyruvate (met-a-315)	4.32 (1.78–10.47)	0.00119521	0.0310755	0.208667
Gly_noLDH4_LactateLvl	Sensitivity	Serous (low-grade / LMP)	ieu-a-1230	Serous ovarian cancer: low malignant potential	Yes	Enzyme / protein	prot-a-2235	Pyruvate dehydrogenase (prot-a-2235)	0.95 (0.81–1.11)	0.54439	0.884261	0.867408
Gly_noLDH4_LactateLvl	Sensitivity	Serous (low-grade / LMP)	ieu-a-1230	Serous ovarian cancer: low malignant potential	Yes	Enzyme / protein	prot-a-2282	Pyruvate kinase (prot-a-2282)	1.15 (0.88–1.52)	0.306712	0.724957	0.734144
Gly_main4_LactateLvl	Primary (lactate levels + LDH + PDH)	Clear cell	ieu-a-1124	Clear cell ovarian cancer	No	Enzyme / protein	bbj-a-30	Lactate dehydrogenase (bbj-a-30)	2.96 (0.48–18.17)	0.241711	0.598523	0.72659
Gly_main4_LactateLvl	Primary (lactate levels + LDH + PDH)	Clear cell	ieu-a-1124	Clear cell ovarian cancer	No	Metabolite	ebi-a-GCST90092882	Lactate levels (ebi-a-GCST90092882)	0.60 (0.13–2.84)	0.522987	0.777009	0.860987
Gly_main4_LactateLvl	Primary (lactate levels + LDH + PDH)	Clear cell	ieu-a-1124	Clear cell ovarian cancer	No	Metabolite	met-a-315	Pyruvate (met-a-315)	1.29 (0.41–4.04)	0.660385	0.823806	0.890803
Gly_main4_LactateLvl	Primary (lactate levels + LDH + PDH)	Clear cell	ieu-a-1124	Clear cell ovarian cancer	No	Enzyme / protein	prot-a-2235	Pyruvate dehydrogenase (prot-a-2235)	0.91 (0.75–1.10)	0.335178	0.645528	0.752861
Gly_main5_LactateLvl	Primary (lactate levels + LDH + PDH)	Clear cell	ieu-a-1124	Clear cell ovarian cancer	No	Enzyme / protein	bbj-a-30	Lactate dehydrogenase (bbj-a-30)	3.93 (0.55–28.00)	0.172019	0.8444	0.706332
Gly_main5_LactateLvl	Primary (lactate levels + LDH + PDH)	Clear cell	ieu-a-1124	Clear cell ovarian cancer	No	Metabolite	ebi-a-GCST90092882	Lactate levels (ebi-a-GCST90092882)	0.62 (0.13–2.96)	0.549096	0.87004	0.867408
Gly_main5_LactateLvl	Primary (lactate levels + LDH + PDH)	Clear cell	ieu-a-1124	Clear cell ovarian cancer	No	Metabolite	met-a-315	Pyruvate (met-a-315)	1.33 (0.42–4.15)	0.62614	0.87004	0.887026
Gly_main5_LactateLvl	Primary (lactate levels + LDH + PDH)	Clear cell	ieu-a-1124	Clear cell ovarian cancer	No	Enzyme / protein	prot-a-2235	Pyruvate dehydrogenase (prot-a-2235)	0.89 (0.64–1.23)	0.471577	0.87004	0.824249
Gly_main5_LactateLvl	Primary (lactate levels + LDH + PDH)	Clear cell	ieu-a-1124	Clear cell ovarian cancer	No	Enzyme / protein	prot-a-2282	Pyruvate kinase (prot-a-2282)	0.92 (0.49–1.72)	0.796439	0.892561	0.912637
Gly_branch3_Pyr_LDH_PDH	Sensitivity	Clear cell	ieu-a-1124	Clear cell ovarian cancer	No	Enzyme / protein	bbj-a-30	Lactate dehydrogenase (bbj-a-30)	2.82 (0.43–18.38)	0.279366	0.541629	0.734144
Gly_branch3_Pyr_LDH_PDH	Sensitivity	Clear cell	ieu-a-1124	Clear cell ovarian cancer	No	Metabolite	met-a-315	Pyruvate (met-a-315)	1.43 (0.42–4.91)	0.571408	0.767934	0.872149
Gly_branch3_Pyr_LDH_PDH	Sensitivity	Clear cell	ieu-a-1124	Clear cell ovarian cancer	No	Enzyme / protein	prot-a-2235	Pyruvate dehydrogenase (prot-a-2235)	0.89 (0.72–1.10)	0.290428	0.541629	0.734144
Gly_main4_Lactate	Sensitivity	Clear cell	ieu-a-1124	Clear cell ovarian cancer	No	Metabolite	met-d-Lactate	Lactate (met-d-Lactate)	2.63 (0.39–17.81)	0.320279	0.619967	0.73625
Gly_main4_Lactate	Sensitivity	Clear cell	ieu-a-1124	Clear cell ovarian cancer	No	Enzyme / protein	bbj-a-30	Lactate dehydrogenase (bbj-a-30)	0.86 (0.19–3.94)	0.846424	0.898246	0.9276
Gly_main4_Lactate	Sensitivity	Clear cell	ieu-a-1124	Clear cell ovarian cancer	No	Metabolite	met-a-315	Pyruvate (met-a-315)	1.36 (0.41–4.53)	0.612855	0.772277	0.887026
Gly_main4_Lactate	Sensitivity	Clear cell	ieu-a-1124	Clear cell ovarian cancer	No	Enzyme / protein	prot-a-2235	Pyruvate dehydrogenase (prot-a-2235)	0.92 (0.75–1.12)	0.390093	0.619967	0.786443
Gly_main5_Lactate	Sensitivity	Clear cell	ieu-a-1124	Clear cell ovarian cancer	No	Metabolite	met-d-Lactate	Lactate (met-d-Lactate)	3.59 (0.44–29.19)	0.231411	0.841144	0.72659
Gly_main5_Lactate	Sensitivity	Clear cell	ieu-a-1124	Clear cell ovarian cancer	No	Enzyme / protein	bbj-a-30	Lactate dehydrogenase (bbj-a-30)	0.92 (0.19–4.31)	0.912394	0.92665	0.960817
Gly_main5_Lactate	Sensitivity	Clear cell	ieu-a-1124	Clear cell ovarian cancer	No	Metabolite	met-a-315	Pyruvate (met-a-315)	1.38 (0.42–4.59)	0.596249	0.860738	0.883373
Gly_main5_Lactate	Sensitivity	Clear cell	ieu-a-1124	Clear cell ovarian cancer	No	Enzyme / protein	prot-a-2235	Pyruvate dehydrogenase (prot-a-2235)	0.89 (0.64–1.25)	0.500155	0.860738	0.853206
Gly_main5_Lactate	Sensitivity	Clear cell	ieu-a-1124	Clear cell ovarian cancer	No	Enzyme / protein	prot-a-2282	Pyruvate kinase (prot-a-2282)	0.91 (0.47–1.75)	0.777524	0.860738	0.903632
Gly_noLDH4_Lactate	Sensitivity	Clear cell	ieu-a-1124	Clear cell ovarian cancer	No	Metabolite	met-d-Lactate	Lactate (met-d-Lactate)	1.03 (0.34–3.18)	0.954398	0.954398	0.975511
Gly_noLDH4_Lactate	Sensitivity	Clear cell	ieu-a-1124	Clear cell ovarian cancer	No	Metabolite	met-a-315	Pyruvate (met-a-315)	3.00 (0.88–10.22)	0.0789104	0.512918	0.661094
Gly_noLDH4_Lactate	Sensitivity	Clear cell	ieu-a-1124	Clear cell ovarian cancer	No	Enzyme / protein	prot-a-2235	Pyruvate dehydrogenase (prot-a-2235)	0.84 (0.68–1.03)	0.0984941	0.569077	0.665548
Gly_noLDH4_Lactate	Sensitivity	Clear cell	ieu-a-1124	Clear cell ovarian cancer	No	Enzyme / protein	prot-a-2282	Pyruvate kinase (prot-a-2282)	0.77 (0.53–1.10)	0.15057	0.711786	0.684689
Gly_noLDH4_LactateLvl	Sensitivity	Clear cell	ieu-a-1124	Clear cell ovarian cancer	No	Metabolite	ebi-a-GCST90092882	Lactate levels (ebi-a-GCST90092882)	3.21 (1.04–9.93)	0.042817	0.331533	0.60405
Gly_noLDH4_LactateLvl	Sensitivity	Clear cell	ieu-a-1124	Clear cell ovarian cancer	No	Metabolite	met-a-315	Pyruvate (met-a-315)	0.64 (0.22–1.90)	0.42378	0.847131	0.820454
Gly_noLDH4_LactateLvl	Sensitivity	Clear cell	ieu-a-1124	Clear cell ovarian cancer	No	Enzyme / protein	prot-a-2235	Pyruvate dehydrogenase (prot-a-2235)	0.83 (0.69–1.01)	0.0686228	0.396487	0.614917
Gly_noLDH4_LactateLvl	Sensitivity	Clear cell	ieu-a-1124	Clear cell ovarian cancer	No	Enzyme / protein	prot-a-2282	Pyruvate kinase (prot-a-2282)	0.77 (0.55–1.08)	0.134238	0.579979	0.684689
Gly_main4_LactateLvl	Primary (lactate levels + LDH + PDH)	Endometrioid	ieu-a-1125	Endometrioid ovarian cancer	No	Enzyme / protein	bbj-a-30	Lactate dehydrogenase (bbj-a-30)	2.83 (1.17–6.89)	0.0215761	0.373986	0.478481
Gly_main4_LactateLvl	Primary (lactate levels + LDH + PDH)	Endometrioid	ieu-a-1125	Endometrioid ovarian cancer	No	Metabolite	ebi-a-GCST90092882	Lactate levels (ebi-a-GCST90092882)	0.62 (0.29–1.31)	0.210438	0.58336	0.724811
Gly_main4_LactateLvl	Primary (lactate levels + LDH + PDH)	Endometrioid	ieu-a-1125	Endometrioid ovarian cancer	No	Metabolite	met-a-315	Pyruvate (met-a-315)	0.92 (0.53–1.60)	0.767578	0.859152	0.902154
Gly_main4_LactateLvl	Primary (lactate levels + LDH + PDH)	Endometrioid	ieu-a-1125	Endometrioid ovarian cancer	No	Enzyme / protein	prot-a-2235	Pyruvate dehydrogenase (prot-a-2235)	1.00 (0.91–1.10)	0.954811	0.983237	0.975511
Gly_main5_LactateLvl	Primary (lactate levels + LDH + PDH)	Endometrioid	ieu-a-1125	Endometrioid ovarian cancer	No	Enzyme / protein	bbj-a-30	Lactate dehydrogenase (bbj-a-30)	2.57 (1.01–6.57)	0.0481383	0.537859	0.608699
Gly_main5_LactateLvl	Primary (lactate levels + LDH + PDH)	Endometrioid	ieu-a-1125	Endometrioid ovarian cancer	No	Metabolite	ebi-a-GCST90092882	Lactate levels (ebi-a-GCST90092882)	0.64 (0.30–1.35)	0.242131	0.8444	0.72659
Gly_main5_LactateLvl	Primary (lactate levels + LDH + PDH)	Endometrioid	ieu-a-1125	Endometrioid ovarian cancer	No	Metabolite	met-a-315	Pyruvate (met-a-315)	0.90 (0.52–1.54)	0.694341	0.87004	0.890803
Gly_main5_LactateLvl	Primary (lactate levels + LDH + PDH)	Endometrioid	ieu-a-1125	Endometrioid ovarian cancer	No	Enzyme / protein	prot-a-2235	Pyruvate dehydrogenase (prot-a-2235)	0.95 (0.81–1.10)	0.496025	0.87004	0.853206
Gly_main5_LactateLvl	Primary (lactate levels + LDH + PDH)	Endometrioid	ieu-a-1125	Endometrioid ovarian cancer	No	Enzyme / protein	prot-a-2282	Pyruvate kinase (prot-a-2282)	0.88 (0.65–1.18)	0.398646	0.87004	0.795183
Gly_branch3_Pyr_LDH_PDH	Sensitivity	Endometrioid	ieu-a-1125	Endometrioid ovarian cancer	No	Enzyme / protein	bbj-a-30	Lactate dehydrogenase (bbj-a-30)	3.09 (1.25–7.67)	0.0148807	0.515571	0.42809
Gly_branch3_Pyr_LDH_PDH	Sensitivity	Endometrioid	ieu-a-1125	Endometrioid ovarian cancer	No	Metabolite	met-a-315	Pyruvate (met-a-315)	0.90 (0.49–1.63)	0.717305	0.874216	0.890803
Gly_branch3_Pyr_LDH_PDH	Sensitivity	Endometrioid	ieu-a-1125	Endometrioid ovarian cancer	No	Enzyme / protein	prot-a-2235	Pyruvate dehydrogenase (prot-a-2235)	1.01 (0.91–1.12)	0.865949	0.930226	0.935424
Gly_main4_Lactate	Sensitivity	Endometrioid	ieu-a-1125	Endometrioid ovarian cancer	No	Metabolite	met-d-Lactate	Lactate (met-d-Lactate)	2.85 (1.12–7.26)	0.0279971	0.515777	0.5063
Gly_main4_Lactate	Sensitivity	Endometrioid	ieu-a-1125	Endometrioid ovarian cancer	No	Enzyme / protein	bbj-a-30	Lactate dehydrogenase (bbj-a-30)	0.86 (0.41–1.80)	0.684276	0.80869	0.890803
Gly_main4_Lactate	Sensitivity	Endometrioid	ieu-a-1125	Endometrioid ovarian cancer	No	Metabolite	met-a-315	Pyruvate (met-a-315)	0.91 (0.51–1.63)	0.747796	0.845334	0.901085
Gly_main4_Lactate	Sensitivity	Endometrioid	ieu-a-1125	Endometrioid ovarian cancer	No	Enzyme / protein	prot-a-2235	Pyruvate dehydrogenase (prot-a-2235)	1.00 (0.91–1.10)	0.993055	0.999997	0.99597
Gly_main5_Lactate	Sensitivity	Endometrioid	ieu-a-1125	Endometrioid ovarian cancer	No	Metabolite	met-d-Lactate	Lactate (met-d-Lactate)	2.66 (0.98–7.21)	0.0539807	0.841144	0.608699
Gly_main5_Lactate	Sensitivity	Endometrioid	ieu-a-1125	Endometrioid ovarian cancer	No	Enzyme / protein	bbj-a-30	Lactate dehydrogenase (bbj-a-30)	0.89 (0.43–1.87)	0.765359	0.860738	0.902154
Gly_main5_Lactate	Sensitivity	Endometrioid	ieu-a-1125	Endometrioid ovarian cancer	No	Metabolite	met-a-315	Pyruvate (met-a-315)	0.88 (0.50–1.56)	0.668286	0.860738	0.890803
Gly_main5_Lactate	Sensitivity	Endometrioid	ieu-a-1125	Endometrioid ovarian cancer	No	Enzyme / protein	prot-a-2235	Pyruvate dehydrogenase (prot-a-2235)	0.94 (0.80–1.10)	0.463025	0.860738	0.823398
Gly_main5_Lactate	Sensitivity	Endometrioid	ieu-a-1125	Endometrioid ovarian cancer	No	Enzyme / protein	prot-a-2282	Pyruvate kinase (prot-a-2282)	0.86 (0.63–1.17)	0.335385	0.860738	0.752861
Gly_noLDH4_Lactate	Sensitivity	Endometrioid	ieu-a-1125	Endometrioid ovarian cancer	No	Metabolite	met-d-Lactate	Lactate (met-d-Lactate)	0.77 (0.31–1.96)	0.588914	0.900692	0.883373
Gly_noLDH4_Lactate	Sensitivity	Endometrioid	ieu-a-1125	Endometrioid ovarian cancer	No	Metabolite	met-a-315	Pyruvate (met-a-315)	1.47 (0.53–4.10)	0.458601	0.851688	0.823398
Gly_noLDH4_Lactate	Sensitivity	Endometrioid	ieu-a-1125	Endometrioid ovarian cancer	No	Enzyme / protein	prot-a-2235	Pyruvate dehydrogenase (prot-a-2235)	0.98 (0.82–1.16)	0.781545	0.954398	0.903632
Gly_noLDH4_Lactate	Sensitivity	Endometrioid	ieu-a-1125	Endometrioid ovarian cancer	No	Enzyme / protein	prot-a-2282	Pyruvate kinase (prot-a-2282)	0.94 (0.70–1.27)	0.701822	0.954398	0.890803
Gly_noLDH4_LactateLvl	Sensitivity	Endometrioid	ieu-a-1125	Endometrioid ovarian cancer	No	Metabolite	ebi-a-GCST90092882	Lactate levels (ebi-a-GCST90092882)	1.57 (0.59–4.15)	0.367383	0.795998	0.780418
Gly_noLDH4_LactateLvl	Sensitivity	Endometrioid	ieu-a-1125	Endometrioid ovarian cancer	No	Metabolite	met-a-315	Pyruvate (met-a-315)	0.58 (0.23–1.47)	0.248279	0.700772	0.72659
Gly_noLDH4_LactateLvl	Sensitivity	Endometrioid	ieu-a-1125	Endometrioid ovarian cancer	No	Enzyme / protein	prot-a-2235	Pyruvate dehydrogenase (prot-a-2235)	0.97 (0.82–1.15)	0.743242	0.898804	0.901085
Gly_noLDH4_LactateLvl	Sensitivity	Endometrioid	ieu-a-1125	Endometrioid ovarian cancer	No	Enzyme / protein	prot-a-2282	Pyruvate kinase (prot-a-2282)	0.95 (0.71–1.27)	0.71588	0.894336	0.890803
Gly_main4_LactateLvl	Primary (lactate levels + LDH + PDH)	HGSOC	ieu-a-1121	High grade serous ovarian cancer (HGSOC)	No	Enzyme / protein	bbj-a-30	Lactate dehydrogenase (bbj-a-30)	1.06 (0.57–1.99)	0.844394	0.91476	0.9276
Gly_main4_LactateLvl	Primary (lactate levels + LDH + PDH)	HGSOC	ieu-a-1121	High grade serous ovarian cancer (HGSOC)	No	Metabolite	ebi-a-GCST90092882	Lactate levels (ebi-a-GCST90092882)	1.23 (0.72–2.09)	0.456747	0.742214	0.823398
Gly_main4_LactateLvl	Primary (lactate levels + LDH + PDH)	HGSOC	ieu-a-1121	High grade serous ovarian cancer (HGSOC)	No	Metabolite	met-a-315	Pyruvate (met-a-315)	1.08 (0.73–1.61)	0.691443	0.823806	0.890803
Gly_main4_LactateLvl	Primary (lactate levels + LDH + PDH)	HGSOC	ieu-a-1121	High grade serous ovarian cancer (HGSOC)	No	Enzyme / protein	prot-a-2235	Pyruvate dehydrogenase (prot-a-2235)	0.98 (0.92–1.05)	0.646043	0.823806	0.890803
Gly_main5_LactateLvl	Primary (lactate levels + LDH + PDH)	HGSOC	ieu-a-1121	High grade serous ovarian cancer (HGSOC)	No	Enzyme / protein	bbj-a-30	Lactate dehydrogenase (bbj-a-30)	0.94 (0.48–1.84)	0.856374	0.927739	0.931963
Gly_main5_LactateLvl	Primary (lactate levels + LDH + PDH)	HGSOC	ieu-a-1121	High grade serous ovarian cancer (HGSOC)	No	Metabolite	ebi-a-GCST90092882	Lactate levels (ebi-a-GCST90092882)	1.17 (0.68–2.00)	0.564222	0.87004	0.867408
Gly_main5_LactateLvl	Primary (lactate levels + LDH + PDH)	HGSOC	ieu-a-1121	High grade serous ovarian cancer (HGSOC)	No	Metabolite	met-a-315	Pyruvate (met-a-315)	1.08 (0.73–1.59)	0.704538	0.87004	0.890803
Gly_main5_LactateLvl	Primary (lactate levels + LDH + PDH)	HGSOC	ieu-a-1121	High grade serous ovarian cancer (HGSOC)	No	Enzyme / protein	prot-a-2235	Pyruvate dehydrogenase (prot-a-2235)	1.03 (0.93–1.15)	0.544584	0.87004	0.867408
Gly_main5_LactateLvl	Primary (lactate levels + LDH + PDH)	HGSOC	ieu-a-1121	High grade serous ovarian cancer (HGSOC)	No	Enzyme / protein	prot-a-2282	Pyruvate kinase (prot-a-2282)	1.14 (0.92–1.42)	0.219215	0.8444	0.72659
Gly_branch3_Pyr_LDH_PDH	Sensitivity	HGSOC	ieu-a-1121	High grade serous ovarian cancer (HGSOC)	No	Enzyme / protein	bbj-a-30	Lactate dehydrogenase (bbj-a-30)	1.61 (0.96–2.69)	0.0706056	0.516198	0.614917
Gly_branch3_Pyr_LDH_PDH	Sensitivity	HGSOC	ieu-a-1121	High grade serous ovarian cancer (HGSOC)	No	Metabolite	met-a-315	Pyruvate (met-a-315)	0.90 (0.64–1.27)	0.545265	0.759476	0.867408
Gly_branch3_Pyr_LDH_PDH	Sensitivity	HGSOC	ieu-a-1121	High grade serous ovarian cancer (HGSOC)	No	Enzyme / protein	prot-a-2235	Pyruvate dehydrogenase (prot-a-2235)	0.99 (0.94–1.05)	0.820707	0.930226	0.919838
Gly_main4_Lactate	Sensitivity	HGSOC	ieu-a-1121	High grade serous ovarian cancer (HGSOC)	No	Metabolite	met-d-Lactate	Lactate (met-d-Lactate)	1.31 (0.77–2.24)	0.32317	0.619967	0.738394
Gly_main4_Lactate	Sensitivity	HGSOC	ieu-a-1121	High grade serous ovarian cancer (HGSOC)	No	Enzyme / protein	bbj-a-30	Lactate dehydrogenase (bbj-a-30)	1.44 (0.94–2.22)	0.0966401	0.515777	0.665548
Gly_main4_Lactate	Sensitivity	HGSOC	ieu-a-1121	High grade serous ovarian cancer (HGSOC)	No	Metabolite	met-a-315	Pyruvate (met-a-315)	0.95 (0.68–1.34)	0.786207	0.851724	0.903658
Gly_main4_Lactate	Sensitivity	HGSOC	ieu-a-1121	High grade serous ovarian cancer (HGSOC)	No	Enzyme / protein	prot-a-2235	Pyruvate dehydrogenase (prot-a-2235)	0.98 (0.92–1.04)	0.461794	0.686094	0.823398
Gly_main5_Lactate	Sensitivity	HGSOC	ieu-a-1121	High grade serous ovarian cancer (HGSOC)	No	Metabolite	met-d-Lactate	Lactate (met-d-Lactate)	1.20 (0.66–2.18)	0.550276	0.860738	0.867408
Gly_main5_Lactate	Sensitivity	HGSOC	ieu-a-1121	High grade serous ovarian cancer (HGSOC)	No	Enzyme / protein	bbj-a-30	Lactate dehydrogenase (bbj-a-30)	1.38 (0.88–2.16)	0.155426	0.841144	0.684689
Gly_main5_Lactate	Sensitivity	HGSOC	ieu-a-1121	High grade serous ovarian cancer (HGSOC)	No	Metabolite	met-a-315	Pyruvate (met-a-315)	0.96 (0.68–1.35)	0.811358	0.860738	0.91958
Gly_main5_Lactate	Sensitivity	HGSOC	ieu-a-1121	High grade serous ovarian cancer (HGSOC)	No	Enzyme / protein	prot-a-2235	Pyruvate dehydrogenase (prot-a-2235)	1.01 (0.92–1.12)	0.77054	0.860738	0.902154
Gly_main5_Lactate	Sensitivity	HGSOC	ieu-a-1121	High grade serous ovarian cancer (HGSOC)	No	Enzyme / protein	prot-a-2282	Pyruvate kinase (prot-a-2282)	1.10 (0.91–1.33)	0.310494	0.841144	0.734144
Gly_noLDH4_Lactate	Sensitivity	HGSOC	ieu-a-1121	High grade serous ovarian cancer (HGSOC)	No	Metabolite	met-d-Lactate	Lactate (met-d-Lactate)	1.37 (0.75–2.48)	0.305391	0.752908	0.734144
Gly_noLDH4_Lactate	Sensitivity	HGSOC	ieu-a-1121	High grade serous ovarian cancer (HGSOC)	No	Metabolite	met-a-315	Pyruvate (met-a-315)	1.03 (0.54–1.97)	0.932604	0.954398	0.968112
Gly_noLDH4_Lactate	Sensitivity	HGSOC	ieu-a-1121	High grade serous ovarian cancer (HGSOC)	No	Enzyme / protein	prot-a-2235	Pyruvate dehydrogenase (prot-a-2235)	1.02 (0.91–1.14)	0.710271	0.954398	0.890803
Gly_noLDH4_Lactate	Sensitivity	HGSOC	ieu-a-1121	High grade serous ovarian cancer (HGSOC)	No	Enzyme / protein	prot-a-2282	Pyruvate kinase (prot-a-2282)	1.16 (0.95–1.40)	0.136381	0.709179	0.684689
Gly_noLDH4_LactateLvl	Sensitivity	HGSOC	ieu-a-1121	High grade serous ovarian cancer (HGSOC)	No	Metabolite	ebi-a-GCST90092882	Lactate levels (ebi-a-GCST90092882)	0.88 (0.43–1.79)	0.722348	0.894336	0.890803
Gly_noLDH4_LactateLvl	Sensitivity	HGSOC	ieu-a-1121	High grade serous ovarian cancer (HGSOC)	No	Metabolite	met-a-315	Pyruvate (met-a-315)	1.13 (0.57–2.25)	0.719206	0.894336	0.890803
Gly_noLDH4_LactateLvl	Sensitivity	HGSOC	ieu-a-1121	High grade serous ovarian cancer (HGSOC)	No	Enzyme / protein	prot-a-2235	Pyruvate dehydrogenase (prot-a-2235)	1.03 (0.91–1.17)	0.611408	0.894336	0.887026
Gly_noLDH4_LactateLvl	Sensitivity	HGSOC	ieu-a-1121	High grade serous ovarian cancer (HGSOC)	No	Enzyme / protein	prot-a-2282	Pyruvate kinase (prot-a-2282)	1.17 (0.95–1.45)	0.144995	0.579979	0.684689
Gly_main4_LactateLvl	Primary (lactate levels + LDH + PDH)	Mucinous	ieu-a-1123	Invasive mucinous ovarian cancer	No	Enzyme / protein	bbj-a-30	Lactate dehydrogenase (bbj-a-30)	0.19 (0.04–0.92)	0.0384797	0.400189	0.60405
Gly_main4_LactateLvl	Primary (lactate levels + LDH + PDH)	Mucinous	ieu-a-1123	Invasive mucinous ovarian cancer	No	Metabolite	ebi-a-GCST90092882	Lactate levels (ebi-a-GCST90092882)	2.09 (0.53–8.17)	0.289177	0.603273	0.734144
Gly_main4_LactateLvl	Primary (lactate levels + LDH + PDH)	Mucinous	ieu-a-1123	Invasive mucinous ovarian cancer	No	Metabolite	met-a-315	Pyruvate (met-a-315)	0.59 (0.22–1.61)	0.301636	0.603273	0.734144
Gly_main4_LactateLvl	Primary (lactate levels + LDH + PDH)	Mucinous	ieu-a-1123	Invasive mucinous ovarian cancer	No	Enzyme / protein	prot-a-2235	Pyruvate dehydrogenase (prot-a-2235)	1.00 (0.85–1.19)	0.964329	0.983237	0.979924
Gly_main5_LactateLvl	Primary (lactate levels + LDH + PDH)	Mucinous	ieu-a-1123	Invasive mucinous ovarian cancer	No	Enzyme / protein	bbj-a-30	Lactate dehydrogenase (bbj-a-30)	0.19 (0.03–1.03)	0.0547238	0.537859	0.608699
Gly_main5_LactateLvl	Primary (lactate levels + LDH + PDH)	Mucinous	ieu-a-1123	Invasive mucinous ovarian cancer	No	Metabolite	ebi-a-GCST90092882	Lactate levels (ebi-a-GCST90092882)	2.19 (0.56–8.60)	0.259815	0.8444	0.72659
Gly_main5_LactateLvl	Primary (lactate levels + LDH + PDH)	Mucinous	ieu-a-1123	Invasive mucinous ovarian cancer	No	Metabolite	met-a-315	Pyruvate (met-a-315)	0.58 (0.21–1.57)	0.283969	0.857231	0.734144
Gly_main5_LactateLvl	Primary (lactate levels + LDH + PDH)	Mucinous	ieu-a-1123	Invasive mucinous ovarian cancer	No	Enzyme / protein	prot-a-2235	Pyruvate dehydrogenase (prot-a-2235)	0.95 (0.72–1.25)	0.694897	0.87004	0.890803
Gly_main5_LactateLvl	Primary (lactate levels + LDH + PDH)	Mucinous	ieu-a-1123	Invasive mucinous ovarian cancer	No	Enzyme / protein	prot-a-2282	Pyruvate kinase (prot-a-2282)	0.87 (0.50–1.49)	0.60222	0.87004	0.883412
Gly_branch3_Pyr_LDH_PDH	Sensitivity	Mucinous	ieu-a-1123	Invasive mucinous ovarian cancer	No	Enzyme / protein	bbj-a-30	Lactate dehydrogenase (bbj-a-30)	0.26 (0.06–1.24)	0.0907603	0.516198	0.665548
Gly_branch3_Pyr_LDH_PDH	Sensitivity	Mucinous	ieu-a-1123	Invasive mucinous ovarian cancer	No	Metabolite	met-a-315	Pyruvate (met-a-315)	0.49 (0.18–1.38)	0.178703	0.516198	0.706332
Gly_branch3_Pyr_LDH_PDH	Sensitivity	Mucinous	ieu-a-1123	Invasive mucinous ovarian cancer	No	Enzyme / protein	prot-a-2235	Pyruvate dehydrogenase (prot-a-2235)	1.00 (0.84–1.19)	0.993328	0.993328	0.99597
Gly_main4_Lactate	Sensitivity	Mucinous	ieu-a-1123	Invasive mucinous ovarian cancer	No	Metabolite	met-d-Lactate	Lactate (met-d-Lactate)	0.22 (0.04–1.08)	0.0616948	0.515777	0.608699
Gly_main4_Lactate	Sensitivity	Mucinous	ieu-a-1123	Invasive mucinous ovarian cancer	No	Enzyme / protein	bbj-a-30	Lactate dehydrogenase (bbj-a-30)	2.30 (0.64–8.33)	0.204073	0.515777	0.724811
Gly_main4_Lactate	Sensitivity	Mucinous	ieu-a-1123	Invasive mucinous ovarian cancer	No	Metabolite	met-a-315	Pyruvate (met-a-315)	0.54 (0.20–1.49)	0.233578	0.528088	0.72659
Gly_main4_Lactate	Sensitivity	Mucinous	ieu-a-1123	Invasive mucinous ovarian cancer	No	Enzyme / protein	prot-a-2235	Pyruvate dehydrogenase (prot-a-2235)	1.00 (0.84–1.19)	0.999997	0.999997	0.999997
Gly_main5_Lactate	Sensitivity	Mucinous	ieu-a-1123	Invasive mucinous ovarian cancer	No	Metabolite	met-d-Lactate	Lactate (met-d-Lactate)	0.23 (0.04–1.31)	0.0981103	0.841144	0.665548
Gly_main5_Lactate	Sensitivity	Mucinous	ieu-a-1123	Invasive mucinous ovarian cancer	No	Enzyme / protein	bbj-a-30	Lactate dehydrogenase (bbj-a-30)	2.46 (0.67–9.02)	0.174513	0.841144	0.706332
Gly_main5_Lactate	Sensitivity	Mucinous	ieu-a-1123	Invasive mucinous ovarian cancer	No	Metabolite	met-a-315	Pyruvate (met-a-315)	0.53 (0.19–1.44)	0.211986	0.841144	0.724811
Gly_main5_Lactate	Sensitivity	Mucinous	ieu-a-1123	Invasive mucinous ovarian cancer	No	Enzyme / protein	prot-a-2235	Pyruvate dehydrogenase (prot-a-2235)	0.93 (0.70–1.23)	0.621674	0.860738	0.887026
Gly_main5_Lactate	Sensitivity	Mucinous	ieu-a-1123	Invasive mucinous ovarian cancer	No	Enzyme / protein	prot-a-2282	Pyruvate kinase (prot-a-2282)	0.84 (0.49–1.45)	0.539368	0.860738	0.867408
Gly_noLDH4_Lactate	Sensitivity	Mucinous	ieu-a-1123	Invasive mucinous ovarian cancer	No	Metabolite	met-d-Lactate	Lactate (met-d-Lactate)	2.05 (0.58–7.26)	0.265967	0.752908	0.72659
Gly_noLDH4_Lactate	Sensitivity	Mucinous	ieu-a-1123	Invasive mucinous ovarian cancer	No	Metabolite	met-a-315	Pyruvate (met-a-315)	0.13 (0.03–0.53)	0.0043815	0.135813	0.225807
Gly_noLDH4_Lactate	Sensitivity	Mucinous	ieu-a-1123	Invasive mucinous ovarian cancer	No	Enzyme / protein	prot-a-2235	Pyruvate dehydrogenase (prot-a-2235)	0.98 (0.78–1.24)	0.891664	0.954398	0.952287
Gly_noLDH4_Lactate	Sensitivity	Mucinous	ieu-a-1123	Invasive mucinous ovarian cancer	No	Enzyme / protein	prot-a-2282	Pyruvate kinase (prot-a-2282)	0.96 (0.63–1.44)	0.829976	0.954398	0.923542
Gly_noLDH4_LactateLvl	Sensitivity	Mucinous	ieu-a-1123	Invasive mucinous ovarian cancer	No	Metabolite	ebi-a-GCST90092882	Lactate levels (ebi-a-GCST90092882)	0.13 (0.03–0.50)	0.00297072	0.047191	0.223992
Gly_noLDH4_LactateLvl	Sensitivity	Mucinous	ieu-a-1123	Invasive mucinous ovarian cancer	No	Metabolite	met-a-315	Pyruvate (met-a-315)	2.12 (0.57–7.86)	0.263269	0.700772	0.72659
Gly_noLDH4_LactateLvl	Sensitivity	Mucinous	ieu-a-1123	Invasive mucinous ovarian cancer	No	Enzyme / protein	prot-a-2235	Pyruvate dehydrogenase (prot-a-2235)	0.99 (0.78–1.25)	0.911294	0.947746	0.960817
Gly_noLDH4_LactateLvl	Sensitivity	Mucinous	ieu-a-1123	Invasive mucinous ovarian cancer	No	Enzyme / protein	prot-a-2282	Pyruvate kinase (prot-a-2282)	0.96 (0.64–1.44)	0.832036	0.909265	0.923542
Gly_main4_LactateLvl	Primary (lactate levels + LDH + PDH)	Mucinous	ieu-a-1231	Mucinous ovarian cancer: invasive + low malignant potential	No	Enzyme / protein	bbj-a-30	Lactate dehydrogenase (bbj-a-30)	0.34 (0.10–1.21)	0.0951366	0.51942	0.665548
Gly_main4_LactateLvl	Primary (lactate levels + LDH + PDH)	Mucinous	ieu-a-1231	Mucinous ovarian cancer: invasive + low malignant potential	No	Metabolite	ebi-a-GCST90092882	Lactate levels (ebi-a-GCST90092882)	1.57 (0.53–4.65)	0.415163	0.718078	0.810966
Gly_main4_LactateLvl	Primary (lactate levels + LDH + PDH)	Mucinous	ieu-a-1231	Mucinous ovarian cancer: invasive + low malignant potential	No	Metabolite	met-a-315	Pyruvate (met-a-315)	0.55 (0.25–1.23)	0.144989	0.51942	0.684689
Gly_main4_LactateLvl	Primary (lactate levels + LDH + PDH)	Mucinous	ieu-a-1231	Mucinous ovarian cancer: invasive + low malignant potential	No	Enzyme / protein	prot-a-2235	Pyruvate dehydrogenase (prot-a-2235)	0.97 (0.85–1.12)	0.714119	0.825204	0.890803
Gly_main5_LactateLvl	Primary (lactate levels + LDH + PDH)	Mucinous	ieu-a-1231	Mucinous ovarian cancer: invasive + low malignant potential	No	Enzyme / protein	bbj-a-30	Lactate dehydrogenase (bbj-a-30)	0.46 (0.12–1.77)	0.257838	0.8444	0.72659
Gly_main5_LactateLvl	Primary (lactate levels + LDH + PDH)	Mucinous	ieu-a-1231	Mucinous ovarian cancer: invasive + low malignant potential	No	Metabolite	ebi-a-GCST90092882	Lactate levels (ebi-a-GCST90092882)	1.62 (0.55–4.78)	0.380893	0.87004	0.780418
Gly_main5_LactateLvl	Primary (lactate levels + LDH + PDH)	Mucinous	ieu-a-1231	Mucinous ovarian cancer: invasive + low malignant potential	No	Metabolite	met-a-315	Pyruvate (met-a-315)	0.57 (0.26–1.25)	0.15828	0.8444	0.684689
Gly_main5_LactateLvl	Primary (lactate levels + LDH + PDH)	Mucinous	ieu-a-1231	Mucinous ovarian cancer: invasive + low malignant potential	No	Enzyme / protein	prot-a-2235	Pyruvate dehydrogenase (prot-a-2235)	0.95 (0.76–1.18)	0.616747	0.87004	0.887026
Gly_main5_LactateLvl	Primary (lactate levels + LDH + PDH)	Mucinous	ieu-a-1231	Mucinous ovarian cancer: invasive + low malignant potential	No	Enzyme / protein	prot-a-2282	Pyruvate kinase (prot-a-2282)	0.93 (0.60–1.42)	0.723039	0.87004	0.890803
Gly_branch3_Pyr_LDH_PDH	Sensitivity	Mucinous	ieu-a-1231	Mucinous ovarian cancer: invasive + low malignant potential	No	Enzyme / protein	bbj-a-30	Lactate dehydrogenase (bbj-a-30)	0.46 (0.12–1.77)	0.25832	0.541629	0.72659
Gly_branch3_Pyr_LDH_PDH	Sensitivity	Mucinous	ieu-a-1231	Mucinous ovarian cancer: invasive + low malignant potential	No	Metabolite	met-a-315	Pyruvate (met-a-315)	0.53 (0.22–1.28)	0.157279	0.516198	0.684689
Gly_branch3_Pyr_LDH_PDH	Sensitivity	Mucinous	ieu-a-1231	Mucinous ovarian cancer: invasive + low malignant potential	No	Enzyme / protein	prot-a-2235	Pyruvate dehydrogenase (prot-a-2235)	0.96 (0.82–1.12)	0.590719	0.767934	0.883373
Gly_main4_Lactate	Sensitivity	Mucinous	ieu-a-1231	Mucinous ovarian cancer: invasive + low malignant potential	No	Metabolite	met-d-Lactate	Lactate (met-d-Lactate)	0.35 (0.09–1.27)	0.108943	0.515777	0.684689
Gly_main4_Lactate	Sensitivity	Mucinous	ieu-a-1231	Mucinous ovarian cancer: invasive + low malignant potential	No	Enzyme / protein	bbj-a-30	Lactate dehydrogenase (bbj-a-30)	1.61 (0.57–4.54)	0.368602	0.619967	0.780418
Gly_main4_Lactate	Sensitivity	Mucinous	ieu-a-1231	Mucinous ovarian cancer: invasive + low malignant potential	No	Metabolite	met-a-315	Pyruvate (met-a-315)	0.54 (0.24–1.23)	0.145435	0.515777	0.684689
Gly_main4_Lactate	Sensitivity	Mucinous	ieu-a-1231	Mucinous ovarian cancer: invasive + low malignant potential	No	Enzyme / protein	prot-a-2235	Pyruvate dehydrogenase (prot-a-2235)	0.97 (0.85–1.12)	0.709288	0.819622	0.890803
Gly_main5_Lactate	Sensitivity	Mucinous	ieu-a-1231	Mucinous ovarian cancer: invasive + low malignant potential	No	Metabolite	met-d-Lactate	Lactate (met-d-Lactate)	0.48 (0.12–1.97)	0.310576	0.841144	0.734144
Gly_main5_Lactate	Sensitivity	Mucinous	ieu-a-1231	Mucinous ovarian cancer: invasive + low malignant potential	No	Enzyme / protein	bbj-a-30	Lactate dehydrogenase (bbj-a-30)	1.73 (0.61–4.89)	0.302727	0.841144	0.734144
Gly_main5_Lactate	Sensitivity	Mucinous	ieu-a-1231	Mucinous ovarian cancer: invasive + low malignant potential	No	Metabolite	met-a-315	Pyruvate (met-a-315)	0.55 (0.25–1.23)	0.147168	0.841144	0.684689
Gly_main5_Lactate	Sensitivity	Mucinous	ieu-a-1231	Mucinous ovarian cancer: invasive + low malignant potential	No	Enzyme / protein	prot-a-2235	Pyruvate dehydrogenase (prot-a-2235)	0.94 (0.75–1.18)	0.597507	0.860738	0.883373
Gly_main5_Lactate	Sensitivity	Mucinous	ieu-a-1231	Mucinous ovarian cancer: invasive + low malignant potential	No	Enzyme / protein	prot-a-2282	Pyruvate kinase (prot-a-2282)	0.92 (0.59–1.42)	0.70072	0.860738	0.890803
Gly_noLDH4_Lactate	Sensitivity	Mucinous	ieu-a-1231	Mucinous ovarian cancer: invasive + low malignant potential	No	Metabolite	met-d-Lactate	Lactate (met-d-Lactate)	1.58 (0.62–4.04)	0.337534	0.76312	0.752861
Gly_noLDH4_Lactate	Sensitivity	Mucinous	ieu-a-1231	Mucinous ovarian cancer: invasive + low malignant potential	No	Metabolite	met-a-315	Pyruvate (met-a-315)	0.35 (0.12–0.97)	0.0435662	0.452563	0.60405
Gly_noLDH4_Lactate	Sensitivity	Mucinous	ieu-a-1231	Mucinous ovarian cancer: invasive + low malignant potential	No	Enzyme / protein	prot-a-2235	Pyruvate dehydrogenase (prot-a-2235)	0.99 (0.83–1.18)	0.90186	0.954398	0.957015
Gly_noLDH4_Lactate	Sensitivity	Mucinous	ieu-a-1231	Mucinous ovarian cancer: invasive + low malignant potential	No	Enzyme / protein	prot-a-2282	Pyruvate kinase (prot-a-2282)	1.06 (0.79–1.44)	0.690791	0.954398	0.890803
Gly_noLDH4_LactateLvl	Sensitivity	Mucinous	ieu-a-1231	Mucinous ovarian cancer: invasive + low malignant potential	No	Metabolite	ebi-a-GCST90092882	Lactate levels (ebi-a-GCST90092882)	0.35 (0.13–0.98)	0.0446294	0.331533	0.60405
Gly_noLDH4_LactateLvl	Sensitivity	Mucinous	ieu-a-1231	Mucinous ovarian cancer: invasive + low malignant potential	No	Metabolite	met-a-315	Pyruvate (met-a-315)	1.71 (0.64–4.52)	0.283004	0.700772	0.734144
Gly_noLDH4_LactateLvl	Sensitivity	Mucinous	ieu-a-1231	Mucinous ovarian cancer: invasive + low malignant potential	No	Enzyme / protein	prot-a-2235	Pyruvate dehydrogenase (prot-a-2235)	0.99 (0.83–1.17)	0.884763	0.938932	0.947601
Gly_noLDH4_LactateLvl	Sensitivity	Mucinous	ieu-a-1231	Mucinous ovarian cancer: invasive + low malignant potential	No	Enzyme / protein	prot-a-2282	Pyruvate kinase (prot-a-2282)	1.06 (0.78–1.43)	0.70874	0.894336	0.890803
Gly_main4_LactateLvl	Primary (lactate levels + LDH + PDH)	Overall OC	ieu-a-1120	Ovarian cancer (overall)	No	Enzyme / protein	bbj-a-30	Lactate dehydrogenase (bbj-a-30)	1.20 (0.73–1.98)	0.471298	0.742651	0.824249
Gly_main4_LactateLvl	Primary (lactate levels + LDH + PDH)	Overall OC	ieu-a-1120	Ovarian cancer (overall)	No	Metabolite	ebi-a-GCST90092882	Lactate levels (ebi-a-GCST90092882)	1.10 (0.71–1.69)	0.668617	0.823806	0.890803
Gly_main4_LactateLvl	Primary (lactate levels + LDH + PDH)	Overall OC	ieu-a-1120	Ovarian cancer (overall)	No	Metabolite	met-a-315	Pyruvate (met-a-315)	0.92 (0.67–1.26)	0.599979	0.823806	0.883412
Gly_main4_LactateLvl	Primary (lactate levels + LDH + PDH)	Overall OC	ieu-a-1120	Ovarian cancer (overall)	No	Enzyme / protein	prot-a-2235	Pyruvate dehydrogenase (prot-a-2235)	0.97 (0.92–1.02)	0.26584	0.601029	0.72659
Gly_main5_LactateLvl	Primary (lactate levels + LDH + PDH)	Overall OC	ieu-a-1120	Ovarian cancer (overall)	No	Enzyme / protein	bbj-a-30	Lactate dehydrogenase (bbj-a-30)	1.19 (0.70–2.05)	0.518471	0.87004	0.857984
Gly_main5_LactateLvl	Primary (lactate levels + LDH + PDH)	Overall OC	ieu-a-1120	Ovarian cancer (overall)	No	Metabolite	ebi-a-GCST90092882	Lactate levels (ebi-a-GCST90092882)	1.07 (0.70–1.65)	0.748116	0.87004	0.901085
Gly_main5_LactateLvl	Primary (lactate levels + LDH + PDH)	Overall OC	ieu-a-1120	Ovarian cancer (overall)	No	Metabolite	met-a-315	Pyruvate (met-a-315)	0.92 (0.67–1.26)	0.617816	0.87004	0.887026
Gly_main5_LactateLvl	Primary (lactate levels + LDH + PDH)	Overall OC	ieu-a-1120	Ovarian cancer (overall)	No	Enzyme / protein	prot-a-2235	Pyruvate dehydrogenase (prot-a-2235)	1.00 (0.91–1.09)	0.926661	0.956079	0.968112
Gly_main5_LactateLvl	Primary (lactate levels + LDH + PDH)	Overall OC	ieu-a-1120	Ovarian cancer (overall)	No	Enzyme / protein	prot-a-2282	Pyruvate kinase (prot-a-2282)	1.07 (0.90–1.27)	0.436383	0.87004	0.820454
Gly_branch3_Pyr_LDH_PDH	Sensitivity	Overall OC	ieu-a-1120	Ovarian cancer (overall)	No	Enzyme / protein	bbj-a-30	Lactate dehydrogenase (bbj-a-30)	1.56 (0.92–2.65)	0.0971157	0.516198	0.665548
Gly_branch3_Pyr_LDH_PDH	Sensitivity	Overall OC	ieu-a-1120	Ovarian cancer (overall)	No	Metabolite	met-a-315	Pyruvate (met-a-315)	0.84 (0.59–1.19)	0.317275	0.562442	0.73625
Gly_branch3_Pyr_LDH_PDH	Sensitivity	Overall OC	ieu-a-1120	Ovarian cancer (overall)	No	Enzyme / protein	prot-a-2235	Pyruvate dehydrogenase (prot-a-2235)	0.97 (0.92–1.04)	0.407609	0.63587	0.804349
Gly_main4_Lactate	Sensitivity	Overall OC	ieu-a-1120	Ovarian cancer (overall)	No	Metabolite	met-d-Lactate	Lactate (met-d-Lactate)	1.32 (0.81–2.15)	0.258093	0.559202	0.72659
Gly_main4_Lactate	Sensitivity	Overall OC	ieu-a-1120	Ovarian cancer (overall)	No	Enzyme / protein	bbj-a-30	Lactate dehydrogenase (bbj-a-30)	1.18 (0.80–1.75)	0.393441	0.619967	0.788974
Gly_main4_Lactate	Sensitivity	Overall OC	ieu-a-1120	Ovarian cancer (overall)	No	Metabolite	met-a-315	Pyruvate (met-a-315)	0.87 (0.64–1.18)	0.36085	0.619967	0.776805
Gly_main4_Lactate	Sensitivity	Overall OC	ieu-a-1120	Ovarian cancer (overall)	No	Enzyme / protein	prot-a-2235	Pyruvate dehydrogenase (prot-a-2235)	0.97 (0.92–1.02)	0.204348	0.515777	0.724811
Gly_main5_Lactate	Sensitivity	Overall OC	ieu-a-1120	Ovarian cancer (overall)	No	Metabolite	met-d-Lactate	Lactate (met-d-Lactate)	1.34 (0.79–2.29)	0.27937	0.841144	0.734144
Gly_main5_Lactate	Sensitivity	Overall OC	ieu-a-1120	Ovarian cancer (overall)	No	Enzyme / protein	bbj-a-30	Lactate dehydrogenase (bbj-a-30)	1.17 (0.78–1.73)	0.44625	0.860738	0.820454
Gly_main5_Lactate	Sensitivity	Overall OC	ieu-a-1120	Ovarian cancer (overall)	No	Metabolite	met-a-315	Pyruvate (met-a-315)	0.87 (0.64–1.19)	0.385264	0.860738	0.784696
Gly_main5_Lactate	Sensitivity	Overall OC	ieu-a-1120	Ovarian cancer (overall)	No	Enzyme / protein	prot-a-2235	Pyruvate dehydrogenase (prot-a-2235)	0.99 (0.91–1.07)	0.756003	0.860738	0.902154
Gly_main5_Lactate	Sensitivity	Overall OC	ieu-a-1120	Ovarian cancer (overall)	No	Enzyme / protein	prot-a-2282	Pyruvate kinase (prot-a-2282)	1.05 (0.89–1.24)	0.551463	0.860738	0.867408
Gly_noLDH4_Lactate	Sensitivity	Overall OC	ieu-a-1120	Ovarian cancer (overall)	No	Metabolite	met-d-Lactate	Lactate (met-d-Lactate)	1.16 (0.76–1.77)	0.480286	0.861202	0.834413
Gly_noLDH4_Lactate	Sensitivity	Overall OC	ieu-a-1120	Ovarian cancer (overall)	No	Metabolite	met-a-315	Pyruvate (met-a-315)	1.15 (0.72–1.81)	0.563134	0.900692	0.867408
Gly_noLDH4_Lactate	Sensitivity	Overall OC	ieu-a-1120	Ovarian cancer (overall)	No	Enzyme / protein	prot-a-2235	Pyruvate dehydrogenase (prot-a-2235)	0.99 (0.91–1.07)	0.741821	0.954398	0.901085
Gly_noLDH4_Lactate	Sensitivity	Overall OC	ieu-a-1120	Ovarian cancer (overall)	No	Enzyme / protein	prot-a-2282	Pyruvate kinase (prot-a-2282)	1.09 (0.95–1.24)	0.235142	0.752908	0.72659
Gly_noLDH4_LactateLvl	Sensitivity	Overall OC	ieu-a-1120	Ovarian cancer (overall)	No	Metabolite	ebi-a-GCST90092882	Lactate levels (ebi-a-GCST90092882)	1.07 (0.67–1.72)	0.768265	0.907949	0.902154
Gly_noLDH4_LactateLvl	Sensitivity	Overall OC	ieu-a-1120	Ovarian cancer (overall)	No	Metabolite	met-a-315	Pyruvate (met-a-315)	1.09 (0.69–1.71)	0.713997	0.894336	0.890803
Gly_noLDH4_LactateLvl	Sensitivity	Overall OC	ieu-a-1120	Ovarian cancer (overall)	No	Enzyme / protein	prot-a-2235	Pyruvate dehydrogenase (prot-a-2235)	0.99 (0.91–1.07)	0.832903	0.909265	0.923542
Gly_noLDH4_LactateLvl	Sensitivity	Overall OC	ieu-a-1120	Ovarian cancer (overall)	No	Enzyme / protein	prot-a-2282	Pyruvate kinase (prot-a-2282)	1.09 (0.95–1.26)	0.223422	0.700772	0.72659
Gly_main4_LactateLvl	Primary (lactate levels + LDH + PDH)	Overall OC	ieu-b-4963	Ovarian cancer (overall, replication)	No	Enzyme / protein	bbj-a-30	Lactate dehydrogenase (bbj-a-30)	1.00 (1.00–1.01)	0.261736	0.601029	0.72659
Gly_main4_LactateLvl	Primary (lactate levels + LDH + PDH)	Overall OC	ieu-b-4963	Ovarian cancer (overall, replication)	No	Metabolite	ebi-a-GCST90092882	Lactate levels (ebi-a-GCST90092882)	0.99 (0.99–1.00)	0.224369	0.58336	0.72659
Gly_main4_LactateLvl	Primary (lactate levels + LDH + PDH)	Overall OC	ieu-b-4963	Ovarian cancer (overall, replication)	No	Metabolite	met-a-315	Pyruvate (met-a-315)	0.99 (0.99–1.00)	0.0507163	0.439541	0.608699
Gly_main4_LactateLvl	Primary (lactate levels + LDH + PDH)	Overall OC	ieu-b-4963	Ovarian cancer (overall, replication)	No	Enzyme / protein	prot-a-2235	Pyruvate dehydrogenase (prot-a-2235)	1.00 (1.00–1.00)	0.121378	0.51942	0.684689
Gly_main5_LactateLvl	Primary (lactate levels + LDH + PDH)	Overall OC	ieu-b-4963	Ovarian cancer (overall, replication)	No	Enzyme / protein	bbj-a-30	Lactate dehydrogenase (bbj-a-30)	1.01 (1.00–1.01)	0.213406	0.8444	0.724811
Gly_main5_LactateLvl	Primary (lactate levels + LDH + PDH)	Overall OC	ieu-b-4963	Ovarian cancer (overall, replication)	No	Metabolite	ebi-a-GCST90092882	Lactate levels (ebi-a-GCST90092882)	1.00 (0.99–1.00)	0.303328	0.857231	0.734144
Gly_main5_LactateLvl	Primary (lactate levels + LDH + PDH)	Overall OC	ieu-b-4963	Ovarian cancer (overall, replication)	No	Metabolite	met-a-315	Pyruvate (met-a-315)	0.99 (0.99–1.00)	0.0586672	0.537859	0.608699
Gly_main5_LactateLvl	Primary (lactate levels + LDH + PDH)	Overall OC	ieu-b-4963	Ovarian cancer (overall, replication)	No	Enzyme / protein	prot-a-2235	Pyruvate dehydrogenase (prot-a-2235)	1.00 (1.00–1.00)	0.822242	0.90586	0.919838
Gly_main5_LactateLvl	Primary (lactate levels + LDH + PDH)	Overall OC	ieu-b-4963	Ovarian cancer (overall, replication)	No	Enzyme / protein	prot-a-2282	Pyruvate kinase (prot-a-2282)	1.00 (1.00–1.00)	0.337588	0.87004	0.752861
Gly_branch3_Pyr_LDH_PDH	Sensitivity	Overall OC	ieu-b-4963	Ovarian cancer (overall, replication)	No	Enzyme / protein	bbj-a-30	Lactate dehydrogenase (bbj-a-30)	1.00 (0.99–1.01)	0.848865	0.930226	0.9276
Gly_branch3_Pyr_LDH_PDH	Sensitivity	Overall OC	ieu-b-4963	Ovarian cancer (overall, replication)	No	Metabolite	met-a-315	Pyruvate (met-a-315)	1.00 (0.99–1.00)	0.181781	0.516198	0.706332
Gly_branch3_Pyr_LDH_PDH	Sensitivity	Overall OC	ieu-b-4963	Ovarian cancer (overall, replication)	No	Enzyme / protein	prot-a-2235	Pyruvate dehydrogenase (prot-a-2235)	1.00 (1.00–1.00)	0.240167	0.541629	0.72659
Gly_main4_Lactate	Sensitivity	Overall OC	ieu-b-4963	Ovarian cancer (overall, replication)	No	Metabolite	met-d-Lactate	Lactate (met-d-Lactate)	1.00 (0.99–1.01)	0.518887	0.729247	0.857984
Gly_main4_Lactate	Sensitivity	Overall OC	ieu-b-4963	Ovarian cancer (overall, replication)	No	Enzyme / protein	bbj-a-30	Lactate dehydrogenase (bbj-a-30)	1.00 (0.99–1.01)	0.537118	0.735004	0.867408
Gly_main4_Lactate	Sensitivity	Overall OC	ieu-b-4963	Ovarian cancer (overall, replication)	No	Metabolite	met-a-315	Pyruvate (met-a-315)	1.00 (0.99–1.00)	0.148763	0.515777	0.684689
Gly_main4_Lactate	Sensitivity	Overall OC	ieu-b-4963	Ovarian cancer (overall, replication)	No	Enzyme / protein	prot-a-2235	Pyruvate dehydrogenase (prot-a-2235)	1.00 (1.00–1.00)	0.111083	0.515777	0.684689
Gly_main5_Lactate	Sensitivity	Overall OC	ieu-b-4963	Ovarian cancer (overall, replication)	No	Metabolite	met-d-Lactate	Lactate (met-d-Lactate)	1.00 (0.99–1.01)	0.428998	0.860738	0.820454
Gly_main5_Lactate	Sensitivity	Overall OC	ieu-b-4963	Ovarian cancer (overall, replication)	No	Enzyme / protein	bbj-a-30	Lactate dehydrogenase (bbj-a-30)	1.00 (0.99–1.01)	0.67645	0.860738	0.890803
Gly_main5_Lactate	Sensitivity	Overall OC	ieu-b-4963	Ovarian cancer (overall, replication)	No	Metabolite	met-a-315	Pyruvate (met-a-315)	1.00 (0.99–1.00)	0.152225	0.841144	0.684689
Gly_main5_Lactate	Sensitivity	Overall OC	ieu-b-4963	Ovarian cancer (overall, replication)	No	Enzyme / protein	prot-a-2235	Pyruvate dehydrogenase (prot-a-2235)	1.00 (1.00–1.00)	0.763163	0.860738	0.902154
Gly_main5_Lactate	Sensitivity	Overall OC	ieu-b-4963	Ovarian cancer (overall, replication)	No	Enzyme / protein	prot-a-2282	Pyruvate kinase (prot-a-2282)	1.00 (1.00–1.00)	0.387145	0.860738	0.784696
Gly_noLDH4_Lactate	Sensitivity	Overall OC	ieu-b-4963	Ovarian cancer (overall, replication)	No	Metabolite	met-d-Lactate	Lactate (met-d-Lactate)	1.00 (0.99–1.01)	0.768281	0.954398	0.902154
Gly_noLDH4_Lactate	Sensitivity	Overall OC	ieu-b-4963	Ovarian cancer (overall, replication)	No	Metabolite	met-a-315	Pyruvate (met-a-315)	1.01 (1.00–1.01)	0.241122	0.752908	0.72659
Gly_noLDH4_Lactate	Sensitivity	Overall OC	ieu-b-4963	Ovarian cancer (overall, replication)	No	Enzyme / protein	prot-a-2235	Pyruvate dehydrogenase (prot-a-2235)	1.00 (1.00–1.00)	0.444406	0.851688	0.820454
Gly_noLDH4_Lactate	Sensitivity	Overall OC	ieu-b-4963	Ovarian cancer (overall, replication)	No	Enzyme / protein	prot-a-2282	Pyruvate kinase (prot-a-2282)	1.00 (1.00–1.00)	0.835615	0.954398	0.923832
Gly_noLDH4_LactateLvl	Sensitivity	Overall OC	ieu-b-4963	Ovarian cancer (overall, replication)	No	Metabolite	ebi-a-GCST90092882	Lactate levels (ebi-a-GCST90092882)	1.01 (1.00–1.02)	0.11596	0.568207	0.684689
Gly_noLDH4_LactateLvl	Sensitivity	Overall OC	ieu-b-4963	Ovarian cancer (overall, replication)	No	Metabolite	met-a-315	Pyruvate (met-a-315)	1.00 (0.99–1.01)	0.526368	0.882939	0.862785
Gly_noLDH4_LactateLvl	Sensitivity	Overall OC	ieu-b-4963	Ovarian cancer (overall, replication)	No	Enzyme / protein	prot-a-2235	Pyruvate dehydrogenase (prot-a-2235)	1.00 (1.00–1.00)	0.503167	0.872155	0.854477
Gly_noLDH4_LactateLvl	Sensitivity	Overall OC	ieu-b-4963	Ovarian cancer (overall, replication)	No	Enzyme / protein	prot-a-2282	Pyruvate kinase (prot-a-2282)	1.00 (1.00–1.00)	0.812255	0.909265	0.91958
Gly_main4_LactateLvl	Primary (lactate levels + LDH + PDH)	Serous (low-grade / LMP)	ieu-a-1228	Serous ovarian cancer (HGSOC + LGSOC)	No	Enzyme / protein	bbj-a-30	Lactate dehydrogenase (bbj-a-30)	1.19 (0.70–2.04)	0.518364	0.777009	0.857984
Gly_main4_LactateLvl	Primary (lactate levels + LDH + PDH)	Serous (low-grade / LMP)	ieu-a-1228	Serous ovarian cancer (HGSOC + LGSOC)	No	Metabolite	ebi-a-GCST90092882	Lactate levels (ebi-a-GCST90092882)	1.34 (0.84–2.12)	0.215905	0.58336	0.72659
Gly_main4_LactateLvl	Primary (lactate levels + LDH + PDH)	Serous (low-grade / LMP)	ieu-a-1228	Serous ovarian cancer (HGSOC + LGSOC)	No	Metabolite	met-a-315	Pyruvate (met-a-315)	1.00 (0.72–1.41)	0.984368	0.984368	0.992264
Gly_main4_LactateLvl	Primary (lactate levels + LDH + PDH)	Serous (low-grade / LMP)	ieu-a-1228	Serous ovarian cancer (HGSOC + LGSOC)	No	Enzyme / protein	prot-a-2235	Pyruvate dehydrogenase (prot-a-2235)	0.99 (0.94–1.05)	0.776541	0.859152	0.903632
Gly_main5_LactateLvl	Primary (lactate levels + LDH + PDH)	Serous (low-grade / LMP)	ieu-a-1228	Serous ovarian cancer (HGSOC + LGSOC)	No	Enzyme / protein	bbj-a-30	Lactate dehydrogenase (bbj-a-30)	1.13 (0.63–2.04)	0.679253	0.87004	0.890803
Gly_main5_LactateLvl	Primary (lactate levels + LDH + PDH)	Serous (low-grade / LMP)	ieu-a-1228	Serous ovarian cancer (HGSOC + LGSOC)	No	Metabolite	ebi-a-GCST90092882	Lactate levels (ebi-a-GCST90092882)	1.28 (0.80–2.06)	0.301378	0.857231	0.734144
Gly_main5_LactateLvl	Primary (lactate levels + LDH + PDH)	Serous (low-grade / LMP)	ieu-a-1228	Serous ovarian cancer (HGSOC + LGSOC)	No	Metabolite	met-a-315	Pyruvate (met-a-315)	1.01 (0.71–1.42)	0.977055	0.977055	0.987533
Gly_main5_LactateLvl	Primary (lactate levels + LDH + PDH)	Serous (low-grade / LMP)	ieu-a-1228	Serous ovarian cancer (HGSOC + LGSOC)	No	Enzyme / protein	prot-a-2235	Pyruvate dehydrogenase (prot-a-2235)	1.04 (0.94–1.14)	0.451925	0.87004	0.823071
Gly_main5_LactateLvl	Primary (lactate levels + LDH + PDH)	Serous (low-grade / LMP)	ieu-a-1228	Serous ovarian cancer (HGSOC + LGSOC)	No	Enzyme / protein	prot-a-2282	Pyruvate kinase (prot-a-2282)	1.13 (0.93–1.36)	0.213136	0.8444	0.724811
Gly_branch3_Pyr_LDH_PDH	Sensitivity	Serous (low-grade / LMP)	ieu-a-1228	Serous ovarian cancer (HGSOC + LGSOC)	No	Enzyme / protein	bbj-a-30	Lactate dehydrogenase (bbj-a-30)	1.74 (1.07–2.83)	0.0264396	0.515571	0.5063
Gly_branch3_Pyr_LDH_PDH	Sensitivity	Serous (low-grade / LMP)	ieu-a-1228	Serous ovarian cancer (HGSOC + LGSOC)	No	Metabolite	met-a-315	Pyruvate (met-a-315)	0.85 (0.62–1.18)	0.339486	0.575651	0.752861
Gly_branch3_Pyr_LDH_PDH	Sensitivity	Serous (low-grade / LMP)	ieu-a-1228	Serous ovarian cancer (HGSOC + LGSOC)	No	Enzyme / protein	prot-a-2235	Pyruvate dehydrogenase (prot-a-2235)	1.00 (0.94–1.05)	0.939865	0.964598	0.968112
Gly_main4_Lactate	Sensitivity	Serous (low-grade / LMP)	ieu-a-1228	Serous ovarian cancer (HGSOC + LGSOC)	No	Metabolite	met-d-Lactate	Lactate (met-d-Lactate)	1.42 (0.88–2.28)	0.154662	0.515777	0.684689
Gly_main4_Lactate	Sensitivity	Serous (low-grade / LMP)	ieu-a-1228	Serous ovarian cancer (HGSOC + LGSOC)	No	Enzyme / protein	bbj-a-30	Lactate dehydrogenase (bbj-a-30)	1.50 (1.02–2.20)	0.038141	0.515777	0.60405
Gly_main4_Lactate	Sensitivity	Serous (low-grade / LMP)	ieu-a-1228	Serous ovarian cancer (HGSOC + LGSOC)	No	Metabolite	met-a-315	Pyruvate (met-a-315)	0.90 (0.67–1.22)	0.516883	0.729247	0.857984
Gly_main4_Lactate	Sensitivity	Serous (low-grade / LMP)	ieu-a-1228	Serous ovarian cancer (HGSOC + LGSOC)	No	Enzyme / protein	prot-a-2235	Pyruvate dehydrogenase (prot-a-2235)	0.99 (0.94–1.04)	0.610465	0.772277	0.887026
Gly_main5_Lactate	Sensitivity	Serous (low-grade / LMP)	ieu-a-1228	Serous ovarian cancer (HGSOC + LGSOC)	No	Metabolite	met-d-Lactate	Lactate (met-d-Lactate)	1.39 (0.80–2.39)	0.240692	0.841144	0.72659
Gly_main5_Lactate	Sensitivity	Serous (low-grade / LMP)	ieu-a-1228	Serous ovarian cancer (HGSOC + LGSOC)	No	Enzyme / protein	bbj-a-30	Lactate dehydrogenase (bbj-a-30)	1.45 (0.97–2.18)	0.0717675	0.841144	0.614917
Gly_main5_Lactate	Sensitivity	Serous (low-grade / LMP)	ieu-a-1228	Serous ovarian cancer (HGSOC + LGSOC)	No	Metabolite	met-a-315	Pyruvate (met-a-315)	0.91 (0.67–1.25)	0.566001	0.860738	0.867408
Gly_main5_Lactate	Sensitivity	Serous (low-grade / LMP)	ieu-a-1228	Serous ovarian cancer (HGSOC + LGSOC)	No	Enzyme / protein	prot-a-2235	Pyruvate dehydrogenase (prot-a-2235)	1.02 (0.94–1.11)	0.632918	0.860738	0.887026
Gly_main5_Lactate	Sensitivity	Serous (low-grade / LMP)	ieu-a-1228	Serous ovarian cancer (HGSOC + LGSOC)	No	Enzyme / protein	prot-a-2282	Pyruvate kinase (prot-a-2282)	1.09 (0.92–1.30)	0.297787	0.841144	0.734144
Gly_noLDH4_Lactate	Sensitivity	Serous (low-grade / LMP)	ieu-a-1228	Serous ovarian cancer (HGSOC + LGSOC)	No	Metabolite	met-d-Lactate	Lactate (met-d-Lactate)	1.39 (0.80–2.42)	0.23691	0.752908	0.72659
Gly_noLDH4_Lactate	Sensitivity	Serous (low-grade / LMP)	ieu-a-1228	Serous ovarian cancer (HGSOC + LGSOC)	No	Metabolite	met-a-315	Pyruvate (met-a-315)	1.11 (0.61–2.02)	0.728531	0.954398	0.894645
Gly_noLDH4_Lactate	Sensitivity	Serous (low-grade / LMP)	ieu-a-1228	Serous ovarian cancer (HGSOC + LGSOC)	No	Enzyme / protein	prot-a-2235	Pyruvate dehydrogenase (prot-a-2235)	1.04 (0.93–1.15)	0.506068	0.877184	0.855549
Gly_noLDH4_Lactate	Sensitivity	Serous (low-grade / LMP)	ieu-a-1228	Serous ovarian cancer (HGSOC + LGSOC)	No	Enzyme / protein	prot-a-2282	Pyruvate kinase (prot-a-2282)	1.18 (0.99–1.42)	0.060922	0.452563	0.608699
Gly_noLDH4_LactateLvl	Sensitivity	Serous (low-grade / LMP)	ieu-a-1228	Serous ovarian cancer (HGSOC + LGSOC)	No	Metabolite	ebi-a-GCST90092882	Lactate levels (ebi-a-GCST90092882)	0.99 (0.52–1.85)	0.96302	0.969147	0.979924
Gly_noLDH4_LactateLvl	Sensitivity	Serous (low-grade / LMP)	ieu-a-1228	Serous ovarian cancer (HGSOC + LGSOC)	No	Metabolite	met-a-315	Pyruvate (met-a-315)	1.23 (0.67–2.27)	0.499157	0.872155	0.853206
Gly_noLDH4_LactateLvl	Sensitivity	Serous (low-grade / LMP)	ieu-a-1228	Serous ovarian cancer (HGSOC + LGSOC)	No	Enzyme / protein	prot-a-2235	Pyruvate dehydrogenase (prot-a-2235)	1.04 (0.94–1.16)	0.439856	0.847131	0.820454
Gly_noLDH4_LactateLvl	Sensitivity	Serous (low-grade / LMP)	ieu-a-1228	Serous ovarian cancer (HGSOC + LGSOC)	No	Enzyme / protein	prot-a-2282	Pyruvate kinase (prot-a-2282)	1.20 (0.99–1.44)	0.0643302	0.396487	0.608699

## Sheet: PanelE_UreaPolyamine
Supplementary Table 6. Full IVW-MVMR results and diagnostics for Panels B–E (four sheets).
Panel E – Urea cycle / polyamine module (IVW-MVMR): supplementary summary (models, diagnostics, and full results).
Section 1. Model definitions (exposure composition of each MVMR model)
model	exposure_id	exposure_name
Enzyme_only	ebi-a-GCST90010286	ARG1 (Arginase-1)
Enzyme_only	prot-a-188	ASL (Argininosuccinate lyase)
Enzyme_only	prot-a-2142	Ornithine decarboxylase
UreaPoly_main6	ebi-a-GCST90026015	Ornithine levels
UreaPoly_main6	ebi-a-GCST90026125	ASS1 (Argininosuccinate levels)
UreaPoly_main6	ebi-a-GCST90026265	Spermidine levels
UreaPoly_main6	met-a-347	Arginine
UreaPoly_main6	met-a-356	Citrulline
UreaPoly_main6	prot-a-2142	Ornithine decarboxylase
UreaPoly_plusUrea	ebi-a-GCST90025991	Serum urea levels
UreaPoly_plusUrea	ebi-a-GCST90026015	Ornithine levels
UreaPoly_plusUrea	ebi-a-GCST90026125	ASS1 (Argininosuccinate levels)
UreaPoly_plusUrea	ebi-a-GCST90026265	Spermidine levels
UreaPoly_plusUrea	met-a-347	Arginine
UreaPoly_plusUrea	met-a-356	Citrulline
UreaPoly_plusUrea	prot-a-2142	Ornithine decarboxylase
Section 2. Model diagnostics summary
2.1 Model-level instrument diagnostics (n_union, n_common, n_tests, etc.)
model	n_exposures	n_outcomes	n_tests	n_union	n_after_clump	n_common	conditional_F_min	conditional_F_median	conditional_F_max	n_overlap_min	n_overlap_median	n_overlap_max	exposure_proxies_used
Enzyme_only	3	13	39	47	47	45	5.87758	7.68538	9.60938	40	44	44	0
UreaPoly_main6	6	13	78	102	90	50	1.40372	2.91902	4.34427	47	49	49	0
UreaPoly_plusUrea	7	13	91	122	104	25	0.379488	1.61119	7.15392	23	24	24	0
2.2 Instrument strength diagnostics (conditional F or proxy metrics)
model	exposure_id	exposure_name	conditional_F_min	conditional_F_median	conditional_F_max
Enzyme_only	prot-a-2142	Ornithine decarboxylase	5.81881	5.87758	5.87758
Enzyme_only	prot-a-188	ASL	7.68538	7.68538	8.4394
Enzyme_only	ebi-a-GCST90010286	ARG1	9.08721	9.60938	9.60938
UreaPoly_main6	met-a-356	Citrulline	1.40335	1.40372	1.40372
UreaPoly_main6	ebi-a-GCST90026015	Ornithine levels	1.4334	1.4334	1.54156
UreaPoly_main6	met-a-347	Arginine	2.39018	2.52366	2.52366
UreaPoly_main6	ebi-a-GCST90026265	Spermidine levels	2.724	3.31439	3.31439
UreaPoly_main6	ebi-a-GCST90026125	ASS1 (Argininosuccinate levels)	3.88591	3.88591	3.89191
UreaPoly_main6	prot-a-2142	Ornithine decarboxylase	4.31662	4.34427	4.34427
UreaPoly_plusUrea	ebi-a-GCST90026015	Ornithine levels	0.304069	0.379488	0.379488
UreaPoly_plusUrea	ebi-a-GCST90026125	ASS1 (Argininosuccinate levels)	0.826207	0.826207	0.966513
UreaPoly_plusUrea	met-a-356	Citrulline	0.95177	1.04603	1.04603
UreaPoly_plusUrea	ebi-a-GCST90025991	Serum urea levels	1.30355	1.61119	1.61119
UreaPoly_plusUrea	prot-a-2142	Ornithine decarboxylase	1.31638	1.94612	1.94612
UreaPoly_plusUrea	ebi-a-GCST90026265	Spermidine levels	1.23068	2.77481	2.77481
UreaPoly_plusUrea	met-a-347	Arginine	7.15392	7.15392	7.69413
Section 3. Full IVW-MVMR results (all outcomes × all models; includes BH-FDR q values)
model	outcome_id	outcome_trait	exposure_name	exposure_id	beta	se	OR	OR_lci95	OR_uci95	p	q_by_model	q_all	conditional_F	n_overlap	n_common	n_after_clump	n_union	exposure_proxies_used
Enzyme_only	ieu-a-1120	Ovarian cancer (overall)	ASL	prot-a-188	-0.0262651	0.0315657	0.974077	0.915638	1.03625	0.410187	0.999599	0.891066	7.68538	44	45	47	47	0
Enzyme_only	ieu-a-1120	Ovarian cancer (overall)	ARG1	ebi-a-GCST90010286	-0.00738029	0.014016	0.992647	0.965749	1.02029	0.601335	0.999599	0.90606	9.60938	44	45	47	47	0
Enzyme_only	ieu-a-1120	Ovarian cancer (overall)	Ornithine decarboxylase	prot-a-2142	0.00512844	0.0365708	1.00514	0.935616	1.07983	0.889162	0.999599	0.989015	5.87758	44	45	47	47	0
Enzyme_only	ieu-a-1121	High grade serous ovarian cancer	ARG1	ebi-a-GCST90010286	-0.0162428	0.0193417	0.983888	0.947288	1.0219	0.4059	0.999599	0.891066	9.60938	44	45	47	47	0
Enzyme_only	ieu-a-1121	High grade serous ovarian cancer	ASL	prot-a-188	-0.0255995	0.0436025	0.974725	0.894885	1.06169	0.560349	0.999599	0.891066	7.68538	44	45	47	47	0
Enzyme_only	ieu-a-1121	High grade serous ovarian cancer	Ornithine decarboxylase	prot-a-2142	-0.020021	0.0505234	0.980178	0.887766	1.08221	0.69396	0.999599	0.923178	5.87758	44	45	47	47	0
Enzyme_only	ieu-a-1122	Low grade serous ovarian cancer	Ornithine decarboxylase	prot-a-2142	0.259425	0.114331	1.29619	1.03597	1.62176	0.0285924	0.557552	0.803441	5.87758	44	45	47	47	0
Enzyme_only	ieu-a-1122	Low grade serous ovarian cancer	ARG1	ebi-a-GCST90010286	0.0632601	0.0440881	1.0653	0.977113	1.16145	0.158913	0.999599	0.891066	9.60938	44	45	47	47	0
Enzyme_only	ieu-a-1122	Low grade serous ovarian cancer	ASL	prot-a-188	-0.0334108	0.0989428	0.967141	0.796651	1.17412	0.737329	0.999599	0.923882	7.68538	44	45	47	47	0
Enzyme_only	ieu-a-1123	Invasive mucinous ovarian cancer	ASL	prot-a-188	-0.0658722	0.0784241	0.936251	0.802853	1.09181	0.405809	0.999599	0.891066	7.68538	44	45	47	47	0
Enzyme_only	ieu-a-1123	Invasive mucinous ovarian cancer	Ornithine decarboxylase	prot-a-2142	-0.049155	0.0904297	0.952034	0.797401	1.13665	0.58968	0.999599	0.90606	5.87758	44	45	47	47	0
Enzyme_only	ieu-a-1123	Invasive mucinous ovarian cancer	ARG1	ebi-a-GCST90010286	-0.0070906	0.0343347	0.992934	0.928313	1.06205	0.837412	0.999599	0.962693	9.60938	44	45	47	47	0
Enzyme_only	ieu-a-1124	Clear cell ovarian cancer	ARG1	ebi-a-GCST90010286	-0.0103625	0.039848	0.989691	0.915336	1.07009	0.796127	0.999599	0.957193	9.60938	44	45	47	47	0
Enzyme_only	ieu-a-1124	Clear cell ovarian cancer	Ornithine decarboxylase	prot-a-2142	-0.0182967	0.103971	0.98187	0.800851	1.2038	0.861177	0.999599	0.973504	5.87758	44	45	47	47	0
Enzyme_only	ieu-a-1124	Clear cell ovarian cancer	ASL	prot-a-188	-0.00971773	0.0906857	0.990329	0.829061	1.18297	0.915186	0.999599	0.989759	7.68538	44	45	47	47	0
Enzyme_only	ieu-a-1125	Endometrioid ovarian cancer	Ornithine decarboxylase	prot-a-2142	0.0806191	0.0755288	1.08396	0.934805	1.25691	0.292039	0.999599	0.891066	5.87758	44	45	47	47	0
Enzyme_only	ieu-a-1125	Endometrioid ovarian cancer	ASL	prot-a-188	-0.0339084	0.0653908	0.96666	0.850378	1.09884	0.606862	0.999599	0.90606	7.68538	44	45	47	47	0
Enzyme_only	ieu-a-1125	Endometrioid ovarian cancer	ARG1	ebi-a-GCST90010286	0.0114384	0.0292945	1.0115	0.955062	1.07128	0.698217	0.999599	0.923178	9.60938	44	45	47	47	0
Enzyme_only	ieu-a-1228	High grade and low grade serous ovarian cancer	ASL	prot-a-188	-0.0298765	0.0425272	0.970565	0.892945	1.05493	0.486321	0.999599	0.891066	7.68538	44	45	47	47	0
Enzyme_only	ieu-a-1228	High grade and low grade serous ovarian cancer	ARG1	ebi-a-GCST90010286	-0.0105184	0.0188765	0.989537	0.953595	1.02683	0.580406	0.999599	0.900929	9.60938	44	45	47	47	0
Enzyme_only	ieu-a-1228	High grade and low grade serous ovarian cancer	Ornithine decarboxylase	prot-a-2142	2.49071e-05	0.0492881	1.00002	0.907937	1.10145	0.999599	0.999599	0.999599	5.87758	44	45	47	47	0
Enzyme_only	ieu-a-1229	Serous ovarian cancer: low grade and low malignant potential	ARG1	ebi-a-GCST90010286	0.0404796	0.0285156	1.04131	0.984707	1.10117	0.163295	0.999599	0.891066	9.60938	44	45	47	47	0
Enzyme_only	ieu-a-1229	Serous ovarian cancer: low grade and low malignant potential	Ornithine decarboxylase	prot-a-2142	0.0750113	0.0748773	1.0779	0.930765	1.24829	0.322321	0.999599	0.891066	5.87758	44	45	47	47	0
Enzyme_only	ieu-a-1229	Serous ovarian cancer: low grade and low malignant potential	ASL	prot-a-188	0.00378342	0.0641698	1.00379	0.885158	1.13832	0.953271	0.999599	0.990597	7.68538	44	45	47	47	0
Enzyme_only	ieu-a-1230	Serous ovarian cancer: low malignant potential	ARG1	ebi-a-GCST90010286	0.0313554	0.0373288	1.03185	0.959053	1.11018	0.405792	0.999599	0.891066	9.60938	44	45	47	47	0
Enzyme_only	ieu-a-1230	Serous ovarian cancer: low malignant potential	ASL	prot-a-188	0.0353575	0.0842092	1.03599	0.878365	1.2219	0.676768	0.999599	0.914076	7.68538	44	45	47	47	0
Enzyme_only	ieu-a-1230	Serous ovarian cancer: low malignant potential	Ornithine decarboxylase	prot-a-2142	-0.0355139	0.0986274	0.965109	0.795469	1.17093	0.720635	0.999599	0.923178	5.87758	44	45	47	47	0
Enzyme_only	ieu-a-1231	Mucinous ovarian cancer: invasive and low malignant potential	ASL	prot-a-188	-0.101497	0.0604242	0.903484	0.802576	1.01708	0.100613	0.999599	0.891066	7.68538	44	45	47	47	0
Enzyme_only	ieu-a-1231	Mucinous ovarian cancer: invasive and low malignant potential	ARG1	ebi-a-GCST90010286	0.00758865	0.0264418	1.00762	0.956727	1.06122	0.775562	0.999599	0.943374	9.60938	44	45	47	47	0
Enzyme_only	ieu-a-1231	Mucinous ovarian cancer: invasive and low malignant potential	Ornithine decarboxylase	prot-a-2142	0.00454856	0.0695773	1.00456	0.876496	1.15133	0.948194	0.999599	0.990597	5.87758	44	45	47	47	0
Enzyme_only	ieu-a-1232	Low malignant potential mucinous ovarian cancer	ASL	prot-a-188	-0.182405	0.0761193	0.833264	0.717775	0.967334	0.0212065	0.557552	0.803441	7.68538	44	45	47	47	0
Enzyme_only	ieu-a-1232	Low malignant potential mucinous ovarian cancer	Ornithine decarboxylase	prot-a-2142	0.0915559	0.0873682	1.09588	0.923406	1.30056	0.300809	0.999599	0.891066	5.87758	44	45	47	47	0
Enzyme_only	ieu-a-1232	Low malignant potential mucinous ovarian cancer	ARG1	ebi-a-GCST90010286	0.022662	0.0332573	1.02292	0.958369	1.09182	0.49944	0.999599	0.891066	9.60938	44	45	47	47	0
Enzyme_only	ieu-a-1233	Low malignant potential ovarian cancer	ARG1	ebi-a-GCST90010286	0.0323918	0.0259073	1.03292	0.981781	1.08673	0.218281	0.999599	0.891066	9.60938	44	45	47	47	0
Enzyme_only	ieu-a-1233	Low malignant potential ovarian cancer	ASL	prot-a-188	-0.0474365	0.0587005	0.953671	0.850025	1.06995	0.423691	0.999599	0.891066	7.68538	44	45	47	47	0
Enzyme_only	ieu-a-1233	Low malignant potential ovarian cancer	Ornithine decarboxylase	prot-a-2142	0.0101469	0.0683047	1.0102	0.883618	1.15491	0.882635	0.999599	0.987719	5.87758	44	45	47	47	0
Enzyme_only	ieu-b-4963	Ovarian cancer (OCAC? overall)	ARG1	ebi-a-GCST90010286	-0.000302151	0.000257474	0.999698	0.999194	1.0002	0.248087	0.999599	0.891066	9.08721	40	45	47	47	0
Enzyme_only	ieu-b-4963	Ovarian cancer (OCAC? overall)	Ornithine decarboxylase	prot-a-2142	0.000239757	0.000707228	1.00024	0.998854	1.00163	0.736519	0.999599	0.923882	5.81881	40	45	47	47	0
Enzyme_only	ieu-b-4963	Ovarian cancer (OCAC? overall)	ASL	prot-a-188	-1.71303e-05	0.000571545	0.999983	0.998863	1.0011	0.976251	0.999599	0.992086	8.4394	40	45	47	47	0
UreaPoly_main6	ieu-a-1120	Ovarian cancer (overall)	Spermidine levels	ebi-a-GCST90026265	0.0585982	0.0362965	1.06035	0.987535	1.13853	0.11375	0.777221	0.891066	3.31439	49	50	90	102	0
UreaPoly_main6	ieu-a-1120	Ovarian cancer (overall)	Citrulline	met-a-356	-0.0759204	0.0513611	0.92689	0.838125	1.02506	0.146651	0.777221	0.891066	1.40372	49	50	90	102	0
UreaPoly_main6	ieu-a-1120	Ovarian cancer (overall)	ASS1 (Argininosuccinate levels)	ebi-a-GCST90026125	-0.372378	0.265034	0.689094	0.409899	1.15846	0.1672	0.777221	0.891066	3.88591	49	50	90	102	0
UreaPoly_main6	ieu-a-1120	Ovarian cancer (overall)	Ornithine levels	ebi-a-GCST90026015	-0.0386848	0.0416042	0.962054	0.886717	1.04379	0.35765	0.777221	0.891066	1.4334	49	50	90	102	0
UreaPoly_main6	ieu-a-1120	Ovarian cancer (overall)	Arginine	met-a-347	-0.0542739	0.113289	0.947173	0.75857	1.18267	0.634314	0.837366	0.90606	2.52366	49	50	90	102	0
UreaPoly_main6	ieu-a-1120	Ovarian cancer (overall)	Ornithine decarboxylase	prot-a-2142	0.0543129	0.367658	1.05581	0.513607	2.17042	0.883249	0.960211	0.987719	4.34427	49	50	90	102	0
UreaPoly_main6	ieu-a-1121	High grade serous ovarian cancer	Arginine	met-a-347	-0.173551	0.152604	0.840675	0.623345	1.13378	0.261727	0.777221	0.891066	2.52366	49	50	90	102	0
UreaPoly_main6	ieu-a-1121	High grade serous ovarian cancer	Ornithine decarboxylase	prot-a-2142	-0.487508	0.495652	0.614155	0.232472	1.6225	0.33083	0.777221	0.891066	4.34427	49	50	90	102	0
UreaPoly_main6	ieu-a-1121	High grade serous ovarian cancer	Citrulline	met-a-356	-0.0674295	0.0692649	0.934794	0.816124	1.07072	0.335749	0.777221	0.891066	1.40372	49	50	90	102	0
UreaPoly_main6	ieu-a-1121	High grade serous ovarian cancer	Spermidine levels	ebi-a-GCST90026265	0.035079	0.0489441	1.0357	0.940963	1.13998	0.477424	0.777221	0.891066	3.31439	49	50	90	102	0
UreaPoly_main6	ieu-a-1121	High grade serous ovarian cancer	Ornithine levels	ebi-a-GCST90026015	-0.0146615	0.056048	0.985445	0.882925	1.09987	0.794888	0.925392	0.957193	1.4334	49	50	90	102	0
UreaPoly_main6	ieu-a-1121	High grade serous ovarian cancer	ASS1 (Argininosuccinate levels)	ebi-a-GCST90026125	-0.0799621	0.357247	0.923151	0.45833	1.85938	0.823951	0.92699	0.962693	3.88591	49	50	90	102	0
UreaPoly_main6	ieu-a-1122	Low grade serous ovarian cancer	Spermidine levels	ebi-a-GCST90026265	0.300866	0.149786	1.35103	1.00731	1.81203	0.0508812	0.777221	0.819975	3.31439	49	50	90	102	0
UreaPoly_main6	ieu-a-1122	Low grade serous ovarian cancer	Ornithine levels	ebi-a-GCST90026015	-0.283181	0.170258	0.753383	0.539622	1.05182	0.103535	0.777221	0.891066	1.4334	49	50	90	102	0
UreaPoly_main6	ieu-a-1122	Low grade serous ovarian cancer	ASS1 (Argininosuccinate levels)	ebi-a-GCST90026125	-1.2272	1.08986	0.293111	0.0346198	2.48165	0.266403	0.777221	0.891066	3.88591	49	50	90	102	0
UreaPoly_main6	ieu-a-1122	Low grade serous ovarian cancer	Ornithine decarboxylase	prot-a-2142	1.1012	1.51307	3.00777	0.154986	58.3706	0.470686	0.777221	0.891066	4.34427	49	50	90	102	0
UreaPoly_main6	ieu-a-1122	Low grade serous ovarian cancer	Arginine	met-a-347	0.172738	0.471503	1.18855	0.471702	2.99482	0.715896	0.859075	0.923178	2.52366	49	50	90	102	0
UreaPoly_main6	ieu-a-1122	Low grade serous ovarian cancer	Citrulline	met-a-356	-0.0478825	0.211491	0.953246	0.629767	1.44288	0.82196	0.92699	0.962693	1.40372	49	50	90	102	0
UreaPoly_main6	ieu-a-1123	Invasive mucinous ovarian cancer	Arginine	met-a-347	0.274709	0.340276	1.31615	0.675548	2.56421	0.423929	0.777221	0.891066	2.52366	49	50	90	102	0
UreaPoly_main6	ieu-a-1123	Invasive mucinous ovarian cancer	Ornithine decarboxylase	prot-a-2142	-0.889232	1.10254	0.410971	0.0473493	3.56705	0.424374	0.777221	0.891066	4.34427	49	50	90	102	0
UreaPoly_main6	ieu-a-1123	Invasive mucinous ovarian cancer	Citrulline	met-a-356	-0.116068	0.154034	0.890415	0.658379	1.20423	0.455244	0.777221	0.891066	1.40372	49	50	90	102	0
UreaPoly_main6	ieu-a-1123	Invasive mucinous ovarian cancer	Ornithine levels	ebi-a-GCST90026015	-0.0814374	0.125432	0.92179	0.720879	1.1787	0.519627	0.777221	0.891066	1.4334	49	50	90	102	0
UreaPoly_main6	ieu-a-1123	Invasive mucinous ovarian cancer	Spermidine levels	ebi-a-GCST90026265	-0.012619	0.109137	0.98746	0.797297	1.22298	0.908488	0.960211	0.989759	3.31439	49	50	90	102	0
UreaPoly_main6	ieu-a-1123	Invasive mucinous ovarian cancer	ASS1 (Argininosuccinate levels)	ebi-a-GCST90026125	0.0858241	0.795021	1.08961	0.22937	5.17617	0.914536	0.960211	0.989759	3.88591	49	50	90	102	0
UreaPoly_main6	ieu-a-1124	Clear cell ovarian cancer	Ornithine levels	ebi-a-GCST90026015	0.20398	0.152037	1.22627	0.910272	1.65198	0.186752	0.777221	0.891066	1.4334	49	50	90	102	0
UreaPoly_main6	ieu-a-1124	Clear cell ovarian cancer	Spermidine levels	ebi-a-GCST90026265	0.144191	0.133002	1.1551	0.890037	1.49911	0.28435	0.777221	0.891066	3.31439	49	50	90	102	0
UreaPoly_main6	ieu-a-1124	Clear cell ovarian cancer	Citrulline	met-a-356	-0.170523	0.186866	0.843223	0.584627	1.2162	0.366572	0.777221	0.891066	1.40372	49	50	90	102	0
UreaPoly_main6	ieu-a-1124	Clear cell ovarian cancer	Arginine	met-a-347	-0.31751	0.413597	0.727959	0.323628	1.63745	0.446872	0.777221	0.891066	2.52366	49	50	90	102	0
UreaPoly_main6	ieu-a-1124	Clear cell ovarian cancer	ASS1 (Argininosuccinate levels)	ebi-a-GCST90026125	-0.548498	0.970059	0.577817	0.0863096	3.86831	0.574722	0.81506	0.898813	3.88591	49	50	90	102	0
UreaPoly_main6	ieu-a-1124	Clear cell ovarian cancer	Ornithine decarboxylase	prot-a-2142	-0.519774	1.346	0.594655	0.0425136	8.31768	0.701281	0.854686	0.923178	4.34427	49	50	90	102	0
UreaPoly_main6	ieu-a-1125	Endometrioid ovarian cancer	ASS1 (Argininosuccinate levels)	ebi-a-GCST90026125	-1.29843	0.647492	0.27296	0.0767259	0.971081	0.0512484	0.777221	0.819975	3.88591	49	50	90	102	0
UreaPoly_main6	ieu-a-1125	Endometrioid ovarian cancer	Ornithine decarboxylase	prot-a-2142	1.46238	0.899665	4.31622	0.740105	25.1718	0.11137	0.777221	0.891066	4.34427	49	50	90	102	0
UreaPoly_main6	ieu-a-1125	Endometrioid ovarian cancer	Spermidine levels	ebi-a-GCST90026265	0.138149	0.0887198	1.14815	0.96489	1.36621	0.126768	0.777221	0.891066	3.31439	49	50	90	102	0
UreaPoly_main6	ieu-a-1125	Endometrioid ovarian cancer	Arginine	met-a-347	0.311307	0.276895	1.36521	0.793416	2.34908	0.267132	0.777221	0.891066	2.52366	49	50	90	102	0
UreaPoly_main6	ieu-a-1125	Endometrioid ovarian cancer	Ornithine levels	ebi-a-GCST90026015	-0.0767183	0.101663	0.926151	0.75883	1.13037	0.454582	0.777221	0.891066	1.4334	49	50	90	102	0
UreaPoly_main6	ieu-a-1125	Endometrioid ovarian cancer	Citrulline	met-a-356	-0.079692	0.125291	0.923401	0.722338	1.18043	0.528112	0.777221	0.891066	1.40372	49	50	90	102	0
UreaPoly_main6	ieu-a-1228	High grade and low grade serous ovarian cancer	Spermidine levels	ebi-a-GCST90026265	0.055508	0.048584	1.05708	0.961062	1.16269	0.259561	0.777221	0.891066	3.31439	49	50	90	102	0
UreaPoly_main6	ieu-a-1228	High grade and low grade serous ovarian cancer	Arginine	met-a-347	-0.157258	0.151556	0.854484	0.634887	1.15004	0.305247	0.777221	0.891066	2.52366	49	50	90	102	0
UreaPoly_main6	ieu-a-1228	High grade and low grade serous ovarian cancer	Citrulline	met-a-356	-0.0686395	0.0687405	0.933663	0.815976	1.06832	0.323608	0.777221	0.891066	1.40372	49	50	90	102	0
UreaPoly_main6	ieu-a-1228	High grade and low grade serous ovarian cancer	Ornithine decarboxylase	prot-a-2142	-0.37344	0.491923	0.688362	0.262473	1.8053	0.451909	0.777221	0.891066	4.34427	49	50	90	102	0
UreaPoly_main6	ieu-a-1228	High grade and low grade serous ovarian cancer	Ornithine levels	ebi-a-GCST90026015	-0.0355309	0.0556066	0.965093	0.865438	1.07622	0.526232	0.777221	0.891066	1.4334	49	50	90	102	0
UreaPoly_main6	ieu-a-1228	High grade and low grade serous ovarian cancer	ASS1 (Argininosuccinate levels)	ebi-a-GCST90026125	-0.166835	0.354554	0.846339	0.422418	1.69569	0.640341	0.837366	0.90606	3.88591	49	50	90	102	0
UreaPoly_main6	ieu-a-1229	Serous ovarian cancer: low grade and low malignant potential	Arginine	met-a-347	-0.455258	0.313632	0.634284	0.343016	1.17288	0.153879	0.777221	0.891066	2.52366	49	50	90	102	0
UreaPoly_main6	ieu-a-1229	Serous ovarian cancer: low grade and low malignant potential	Ornithine decarboxylase	prot-a-2142	0.721829	1.0159	2.05819	0.281017	15.0744	0.481212	0.777221	0.891066	4.34427	49	50	90	102	0
UreaPoly_main6	ieu-a-1229	Serous ovarian cancer: low grade and low malignant potential	Spermidine levels	ebi-a-GCST90026265	0.0475016	0.100205	1.04865	0.861656	1.27622	0.637865	0.837366	0.90606	3.31439	49	50	90	102	0
UreaPoly_main6	ieu-a-1229	Serous ovarian cancer: low grade and low malignant potential	Citrulline	met-a-356	-0.0624566	0.142134	0.939454	0.711031	1.24126	0.662557	0.837366	0.914076	1.40372	49	50	90	102	0
UreaPoly_main6	ieu-a-1229	Serous ovarian cancer: low grade and low malignant potential	ASS1 (Argininosuccinate levels)	ebi-a-GCST90026125	0.0721739	0.729349	1.07484	0.257342	4.48931	0.921633	0.960211	0.989759	3.88591	49	50	90	102	0
UreaPoly_main6	ieu-a-1229	Serous ovarian cancer: low grade and low malignant potential	Ornithine levels	ebi-a-GCST90026015	-0.00295638	0.114941	0.997048	0.795933	1.24898	0.979599	0.987317	0.992086	1.4334	49	50	90	102	0
UreaPoly_main6	ieu-a-1230	Serous ovarian cancer: low malignant potential	Arginine	met-a-347	-0.766766	0.343585	0.464513	0.236882	0.910885	0.0309016	0.777221	0.803441	2.52366	49	50	90	102	0
UreaPoly_main6	ieu-a-1230	Serous ovarian cancer: low malignant potential	Ornithine levels	ebi-a-GCST90026015	0.153755	0.126795	1.1662	0.909588	1.49522	0.231894	0.777221	0.891066	1.4334	49	50	90	102	0
UreaPoly_main6	ieu-a-1230	Serous ovarian cancer: low malignant potential	ASS1 (Argininosuccinate levels)	ebi-a-GCST90026125	0.745887	0.801217	2.10831	0.438455	10.1378	0.357081	0.777221	0.891066	3.88591	49	50	90	102	0
UreaPoly_main6	ieu-a-1230	Serous ovarian cancer: low malignant potential	Spermidine levels	ebi-a-GCST90026265	-0.0981881	0.110095	0.906478	0.730537	1.12479	0.377439	0.777221	0.891066	3.31439	49	50	90	102	0
UreaPoly_main6	ieu-a-1230	Serous ovarian cancer: low malignant potential	Citrulline	met-a-356	-0.0781603	0.156512	0.924816	0.680502	1.25684	0.620051	0.837366	0.90606	1.40372	49	50	90	102	0
UreaPoly_main6	ieu-a-1230	Serous ovarian cancer: low malignant potential	Ornithine decarboxylase	prot-a-2142	0.507762	1.11783	1.66157	0.185781	14.8606	0.651942	0.837366	0.914076	4.34427	49	50	90	102	0
UreaPoly_main6	ieu-a-1231	Mucinous ovarian cancer: invasive and low malignant potential	Ornithine decarboxylase	prot-a-2142	-1.03371	0.949332	0.355686	0.0553324	2.28641	0.282273	0.777221	0.891066	4.34427	49	50	90	102	0
UreaPoly_main6	ieu-a-1231	Mucinous ovarian cancer: invasive and low malignant potential	Arginine	met-a-347	0.266613	0.292555	1.30554	0.735801	2.31642	0.367204	0.777221	0.891066	2.52366	49	50	90	102	0
UreaPoly_main6	ieu-a-1231	Mucinous ovarian cancer: invasive and low malignant potential	Citrulline	met-a-356	-0.116102	0.132782	0.890385	0.686359	1.15506	0.38677	0.777221	0.891066	1.40372	49	50	90	102	0
UreaPoly_main6	ieu-a-1231	Mucinous ovarian cancer: invasive and low malignant potential	Ornithine levels	ebi-a-GCST90026015	0.0753904	0.107987	1.07831	0.872612	1.33248	0.488846	0.777221	0.891066	1.4334	49	50	90	102	0
UreaPoly_main6	ieu-a-1231	Mucinous ovarian cancer: invasive and low malignant potential	ASS1 (Argininosuccinate levels)	ebi-a-GCST90026125	0.296583	0.684477	1.34525	0.351694	5.14569	0.666964	0.837366	0.914076	3.88591	49	50	90	102	0
UreaPoly_main6	ieu-a-1231	Mucinous ovarian cancer: invasive and low malignant potential	Spermidine levels	ebi-a-GCST90026265	-0.00149846	0.0937134	0.998503	0.830957	1.19983	0.987317	0.987317	0.992086	3.31439	49	50	90	102	0
UreaPoly_main6	ieu-a-1232	Low malignant potential mucinous ovarian cancer	Ornithine levels	ebi-a-GCST90026015	0.291686	0.169802	1.33868	0.959709	1.86731	0.0930265	0.777221	0.891066	1.4334	49	50	90	102	0
UreaPoly_main6	ieu-a-1232	Low malignant potential mucinous ovarian cancer	Ornithine decarboxylase	prot-a-2142	-1.49521	1.4926	0.224202	0.0120257	4.17991	0.32207	0.777221	0.891066	4.34427	49	50	90	102	0
UreaPoly_main6	ieu-a-1232	Low malignant potential mucinous ovarian cancer	Citrulline	met-a-356	-0.160099	0.208906	0.852059	0.565778	1.2832	0.447642	0.777221	0.891066	1.40372	49	50	90	102	0
UreaPoly_main6	ieu-a-1232	Low malignant potential mucinous ovarian cancer	ASS1 (Argininosuccinate levels)	ebi-a-GCST90026125	0.724282	1.07584	2.06325	0.250484	16.9951	0.504406	0.777221	0.891066	3.88591	49	50	90	102	0
UreaPoly_main6	ieu-a-1232	Low malignant potential mucinous ovarian cancer	Arginine	met-a-347	0.265725	0.458788	1.30438	0.530731	3.20576	0.565484	0.81506	0.891066	2.52366	49	50	90	102	0
UreaPoly_main6	ieu-a-1232	Low malignant potential mucinous ovarian cancer	Spermidine levels	ebi-a-GCST90026265	0.0313276	0.146705	1.03182	0.773976	1.37557	0.831914	0.92699	0.962693	3.31439	49	50	90	102	0
UreaPoly_main6	ieu-a-1233	Low malignant potential ovarian cancer	Ornithine levels	ebi-a-GCST90026015	0.199387	0.10412	1.22065	0.995323	1.497	0.0621634	0.777221	0.891066	1.4334	49	50	90	102	0
UreaPoly_main6	ieu-a-1233	Low malignant potential ovarian cancer	Arginine	met-a-347	-0.339005	0.28179	0.712479	0.410117	1.23776	0.235543	0.777221	0.891066	2.52366	49	50	90	102	0
UreaPoly_main6	ieu-a-1233	Low malignant potential ovarian cancer	ASS1 (Argininosuccinate levels)	ebi-a-GCST90026125	0.757147	0.658376	2.13218	0.586684	7.749	0.256491	0.777221	0.891066	3.88591	49	50	90	102	0
UreaPoly_main6	ieu-a-1233	Low malignant potential ovarian cancer	Citrulline	met-a-356	-0.0912748	0.128413	0.912767	0.709663	1.174	0.481053	0.777221	0.891066	1.40372	49	50	90	102	0
UreaPoly_main6	ieu-a-1233	Low malignant potential ovarian cancer	Spermidine levels	ebi-a-GCST90026265	-0.0379413	0.0902645	0.962769	0.806655	1.1491	0.676334	0.837366	0.914076	3.31439	49	50	90	102	0
UreaPoly_main6	ieu-a-1233	Low malignant potential ovarian cancer	Ornithine decarboxylase	prot-a-2142	-0.276219	0.916657	0.758647	0.125825	4.57418	0.764613	0.903633	0.935526	4.34427	49	50	90	102	0
UreaPoly_main6	ieu-b-4963	Ovarian cancer (OCAC? overall)	Ornithine decarboxylase	prot-a-2142	0.0118128	0.00788455	1.01188	0.996366	1.02764	0.141925	0.777221	0.891066	4.31662	47	50	90	102	0
UreaPoly_main6	ieu-b-4963	Ovarian cancer (OCAC? overall)	Citrulline	met-a-356	0.00108378	0.00109302	1.00108	0.998942	1.00323	0.327381	0.777221	0.891066	1.40335	47	50	90	102	0
UreaPoly_main6	ieu-b-4963	Ovarian cancer (OCAC? overall)	ASS1 (Argininosuccinate levels)	ebi-a-GCST90026125	-0.00470366	0.00537042	0.995307	0.984886	1.00584	0.386343	0.777221	0.891066	3.89191	47	50	90	102	0
UreaPoly_main6	ieu-b-4963	Ovarian cancer (OCAC? overall)	Ornithine levels	ebi-a-GCST90026015	-0.00057514	0.000855359	0.999425	0.997751	1.0011	0.505198	0.777221	0.891066	1.54156	47	50	90	102	0
UreaPoly_main6	ieu-b-4963	Ovarian cancer (OCAC? overall)	Arginine	met-a-347	-0.000227471	0.00234719	0.999773	0.995184	1.00438	0.92328	0.960211	0.989759	2.39018	47	50	90	102	0
UreaPoly_main6	ieu-b-4963	Ovarian cancer (OCAC? overall)	Spermidine levels	ebi-a-GCST90026265	6.43963e-05	0.000882216	1.00006	0.998337	1.0018	0.942175	0.966969	0.989759	2.724	47	50	90	102	0
UreaPoly_plusUrea	ieu-a-1120	Ovarian cancer (overall)	ASS1 (Argininosuccinate levels)	ebi-a-GCST90026125	-0.18165	0.0968091	0.833893	0.689771	1.00813	0.0778796	0.644277	0.891066	0.826207	24	25	104	122	0
UreaPoly_plusUrea	ieu-a-1120	Ovarian cancer (overall)	Spermidine levels	ebi-a-GCST90026265	1.22369	0.743352	3.39972	0.791934	14.5947	0.118087	0.739949	0.891066	2.77481	24	25	104	122	0
UreaPoly_plusUrea	ieu-a-1120	Ovarian cancer (overall)	Citrulline	met-a-356	0.378369	0.334883	1.4599	0.757296	2.81437	0.274227	0.855659	0.891066	1.04603	24	25	104	122	0
UreaPoly_plusUrea	ieu-a-1120	Ovarian cancer (overall)	Arginine	met-a-347	-0.0980357	0.113741	0.906617	0.725446	1.13303	0.400728	0.855659	0.891066	7.15392	24	25	104	122	0
UreaPoly_plusUrea	ieu-a-1120	Ovarian cancer (overall)	Ornithine decarboxylase	prot-a-2142	-0.561443	0.724217	0.570386	0.137944	2.35849	0.448847	0.855659	0.891066	1.94612	24	25	104	122	0
UreaPoly_plusUrea	ieu-a-1120	Ovarian cancer (overall)	Ornithine levels	ebi-a-GCST90026015	-0.104469	0.171885	0.900803	0.64316	1.26166	0.551365	0.855659	0.891066	0.379488	24	25	104	122	0
UreaPoly_plusUrea	ieu-a-1120	Ovarian cancer (overall)	Serum urea levels	ebi-a-GCST90025991	0.019709	0.0923332	1.0199	0.851067	1.22224	0.833511	0.941392	0.962693	1.61119	24	25	104	122	0
UreaPoly_plusUrea	ieu-a-1121	High grade serous ovarian cancer	Arginine	met-a-347	-0.11556	0.146567	0.890867	0.668425	1.18733	0.441292	0.855659	0.891066	7.15392	24	25	104	122	0
UreaPoly_plusUrea	ieu-a-1121	High grade serous ovarian cancer	Spermidine levels	ebi-a-GCST90026265	-0.658395	0.95727	0.517682	0.0792899	3.37993	0.500866	0.855659	0.891066	2.77481	24	25	104	122	0
UreaPoly_plusUrea	ieu-a-1121	High grade serous ovarian cancer	Ornithine decarboxylase	prot-a-2142	0.600595	0.93268	1.8232	0.293037	11.3435	0.528204	0.855659	0.891066	1.94612	24	25	104	122	0
UreaPoly_plusUrea	ieu-a-1121	High grade serous ovarian cancer	Ornithine levels	ebi-a-GCST90026015	-0.112081	0.221321	0.893972	0.579337	1.37948	0.619068	0.878691	0.90606	0.379488	24	25	104	122	0
UreaPoly_plusUrea	ieu-a-1121	High grade serous ovarian cancer	ASS1 (Argininosuccinate levels)	ebi-a-GCST90026125	-0.0448239	0.124592	0.956166	0.748994	1.22064	0.723452	0.908088	0.923178	0.826207	24	25	104	122	0
UreaPoly_plusUrea	ieu-a-1121	High grade serous ovarian cancer	Serum urea levels	ebi-a-GCST90025991	0.0231291	0.119073	1.0234	0.810379	1.29241	0.848288	0.941392	0.964174	1.61119	24	25	104	122	0
UreaPoly_plusUrea	ieu-a-1121	High grade serous ovarian cancer	Citrulline	met-a-356	-0.0203521	0.431223	0.979854	0.42082	2.28153	0.962907	0.98175	0.991508	1.04603	24	25	104	122	0
UreaPoly_plusUrea	ieu-a-1122	Low grade serous ovarian cancer	Serum urea levels	ebi-a-GCST90025991	0.468757	0.369947	1.59801	0.77388	3.29977	0.222206	0.855659	0.891066	1.61119	24	25	104	122	0
UreaPoly_plusUrea	ieu-a-1122	Low grade serous ovarian cancer	Ornithine levels	ebi-a-GCST90026015	0.841999	0.686507	2.321	0.604379	8.91337	0.236729	0.855659	0.891066	0.379488	24	25	104	122	0
UreaPoly_plusUrea	ieu-a-1122	Low grade serous ovarian cancer	Citrulline	met-a-356	-1.09396	1.34281	0.334887	0.024092	4.65504	0.426522	0.855659	0.891066	1.04603	24	25	104	122	0
UreaPoly_plusUrea	ieu-a-1122	Low grade serous ovarian cancer	Arginine	met-a-347	-0.166172	0.455329	0.8469	0.346935	2.06736	0.719649	0.908088	0.923178	7.15392	24	25	104	122	0
UreaPoly_plusUrea	ieu-a-1122	Low grade serous ovarian cancer	ASS1 (Argininosuccinate levels)	ebi-a-GCST90026125	-0.0459789	0.385333	0.955062	0.448776	2.03251	0.906419	0.98175	0.989759	0.826207	24	25	104	122	0
UreaPoly_plusUrea	ieu-a-1122	Low grade serous ovarian cancer	Spermidine levels	ebi-a-GCST90026265	-0.220672	2.95658	0.801979	0.00244048	263.543	0.941374	0.98175	0.989759	2.77481	24	25	104	122	0
UreaPoly_plusUrea	ieu-a-1122	Low grade serous ovarian cancer	Ornithine decarboxylase	prot-a-2142	0.155627	2.8614	1.16839	0.00428464	318.612	0.95726	0.98175	0.990597	1.94612	24	25	104	122	0
UreaPoly_plusUrea	ieu-a-1123	Invasive mucinous ovarian cancer	Serum urea levels	ebi-a-GCST90025991	-0.418104	0.262843	0.658294	0.393263	1.10194	0.130101	0.739949	0.891066	1.61119	24	25	104	122	0
UreaPoly_plusUrea	ieu-a-1123	Invasive mucinous ovarian cancer	Ornithine levels	ebi-a-GCST90026015	-0.72328	0.491637	0.485158	0.185094	1.27167	0.159515	0.853873	0.891066	0.379488	24	25	104	122	0
UreaPoly_plusUrea	ieu-a-1123	Invasive mucinous ovarian cancer	Arginine	met-a-347	0.307316	0.324639	1.35977	0.71966	2.56924	0.357085	0.855659	0.891066	7.15392	24	25	104	122	0
UreaPoly_plusUrea	ieu-a-1123	Invasive mucinous ovarian cancer	ASS1 (Argininosuccinate levels)	ebi-a-GCST90026125	-0.166187	0.275603	0.846888	0.493433	1.45353	0.554471	0.855659	0.891066	0.826207	24	25	104	122	0
UreaPoly_plusUrea	ieu-a-1123	Invasive mucinous ovarian cancer	Ornithine decarboxylase	prot-a-2142	-1.10147	2.06571	0.332383	0.00579787	19.0549	0.600787	0.878691	0.90606	1.94612	24	25	104	122	0
UreaPoly_plusUrea	ieu-a-1123	Invasive mucinous ovarian cancer	Spermidine levels	ebi-a-GCST90026265	0.197298	2.12254	1.21811	0.0190085	78.0592	0.927027	0.98175	0.989759	2.77481	24	25	104	122	0
UreaPoly_plusUrea	ieu-a-1123	Invasive mucinous ovarian cancer	Citrulline	met-a-356	-0.0183557	0.957852	0.981812	0.150206	6.41753	0.984934	0.984934	0.992086	1.04603	24	25	104	122	0
UreaPoly_plusUrea	ieu-a-1124	Clear cell ovarian cancer	Spermidine levels	ebi-a-GCST90026265	4.21231	1.98868	67.5124	1.36958	3327.98	0.0491983	0.559631	0.819975	2.77481	24	25	104	122	0
UreaPoly_plusUrea	ieu-a-1124	Clear cell ovarian cancer	Ornithine decarboxylase	prot-a-2142	-3.48413	1.95253	0.0306804	0.000668085	1.40893	0.0922132	0.699284	0.891066	1.94612	24	25	104	122	0
UreaPoly_plusUrea	ieu-a-1124	Clear cell ovarian cancer	Serum urea levels	ebi-a-GCST90025991	-0.400637	0.24702	0.669893	0.412799	1.08711	0.123227	0.739949	0.891066	1.61119	24	25	104	122	0
UreaPoly_plusUrea	ieu-a-1124	Clear cell ovarian cancer	Citrulline	met-a-356	1.45486	0.900759	4.2839	0.732991	25.0369	0.124683	0.739949	0.891066	1.04603	24	25	104	122	0
UreaPoly_plusUrea	ieu-a-1124	Clear cell ovarian cancer	ASS1 (Argininosuccinate levels)	ebi-a-GCST90026125	-0.282325	0.258574	0.754029	0.45424	1.25167	0.290132	0.855659	0.891066	0.826207	24	25	104	122	0
UreaPoly_plusUrea	ieu-a-1124	Clear cell ovarian cancer	Arginine	met-a-347	0.221345	0.304998	1.24775	0.686293	2.26855	0.47788	0.855659	0.891066	7.15392	24	25	104	122	0
UreaPoly_plusUrea	ieu-a-1124	Clear cell ovarian cancer	Ornithine levels	ebi-a-GCST90026015	0.145139	0.461318	1.1562	0.468114	2.85572	0.75688	0.908088	0.93342	0.379488	24	25	104	122	0
UreaPoly_plusUrea	ieu-a-1125	Endometrioid ovarian cancer	Spermidine levels	ebi-a-GCST90026265	5.08988	1.47309	162.37	9.04874	2913.54	0.00302355	0.275143	0.628899	2.77481	24	25	104	122	0
UreaPoly_plusUrea	ieu-a-1125	Endometrioid ovarian cancer	ASS1 (Argininosuccinate levels)	ebi-a-GCST90026125	-0.497151	0.191241	0.608261	0.418121	0.884866	0.0186954	0.425319	0.803441	0.826207	24	25	104	122	0
UreaPoly_plusUrea	ieu-a-1125	Endometrioid ovarian cancer	Ornithine decarboxylase	prot-a-2142	-3.25125	1.43364	0.0387259	0.00233165	0.643191	0.0366627	0.524581	0.819975	1.94612	24	25	104	122	0
UreaPoly_plusUrea	ieu-a-1125	Endometrioid ovarian cancer	Citrulline	met-a-356	1.47312	0.663744	4.36281	1.18789	16.0235	0.0403524	0.524581	0.819975	1.04603	24	25	104	122	0
UreaPoly_plusUrea	ieu-a-1125	Endometrioid ovarian cancer	Arginine	met-a-347	-0.313377	0.224986	0.730974	0.470316	1.13609	0.181607	0.855659	0.891066	7.15392	24	25	104	122	0
UreaPoly_plusUrea	ieu-a-1125	Endometrioid ovarian cancer	Ornithine levels	ebi-a-GCST90026015	-0.339428	0.339707	0.712178	0.365952	1.38597	0.331719	0.855659	0.891066	0.379488	24	25	104	122	0
UreaPoly_plusUrea	ieu-a-1125	Endometrioid ovarian cancer	Serum urea levels	ebi-a-GCST90025991	0.113632	0.182683	1.12034	0.783153	1.6027	0.542185	0.855659	0.891066	1.61119	24	25	104	122	0
UreaPoly_plusUrea	ieu-a-1228	High grade and low grade serous ovarian cancer	Arginine	met-a-347	-0.115615	0.142452	0.890818	0.673801	1.17773	0.428237	0.855659	0.891066	7.15392	24	25	104	122	0
UreaPoly_plusUrea	ieu-a-1228	High grade and low grade serous ovarian cancer	Ornithine decarboxylase	prot-a-2142	0.558431	0.905871	1.74793	0.296095	10.3185	0.54576	0.855659	0.891066	1.94612	24	25	104	122	0
UreaPoly_plusUrea	ieu-a-1228	High grade and low grade serous ovarian cancer	Spermidine levels	ebi-a-GCST90026265	-0.571299	0.930192	0.564791	0.0912205	3.49691	0.547233	0.855659	0.891066	2.77481	24	25	104	122	0
UreaPoly_plusUrea	ieu-a-1228	High grade and low grade serous ovarian cancer	Serum urea levels	ebi-a-GCST90025991	0.0571607	0.115713	1.05883	0.843972	1.32838	0.627637	0.878691	0.90606	1.61119	24	25	104	122	0
UreaPoly_plusUrea	ieu-a-1228	High grade and low grade serous ovarian cancer	ASS1 (Argininosuccinate levels)	ebi-a-GCST90026125	-0.0472718	0.121088	0.953828	0.752313	1.20932	0.701094	0.908088	0.923178	0.826207	24	25	104	122	0
UreaPoly_plusUrea	ieu-a-1228	High grade and low grade serous ovarian cancer	Ornithine levels	ebi-a-GCST90026015	-0.0543335	0.215089	0.947116	0.62132	1.44375	0.803599	0.941392	0.960625	0.379488	24	25	104	122	0
UreaPoly_plusUrea	ieu-a-1228	High grade and low grade serous ovarian cancer	Citrulline	met-a-356	-0.0847976	0.419119	0.918698	0.404028	2.08898	0.842065	0.941392	0.962693	1.04603	24	25	104	122	0
UreaPoly_plusUrea	ieu-a-1229	Serous ovarian cancer: low grade and low malignant potential	Citrulline	met-a-356	-0.575701	0.740651	0.56231	0.13168	2.40122	0.44767	0.855659	0.891066	1.04603	24	25	104	122	0
UreaPoly_plusUrea	ieu-a-1229	Serous ovarian cancer: low grade and low malignant potential	Ornithine levels	ebi-a-GCST90026015	0.266542	0.379336	1.30544	0.620669	2.74571	0.491782	0.855659	0.891066	0.379488	24	25	104	122	0
UreaPoly_plusUrea	ieu-a-1229	Serous ovarian cancer: low grade and low malignant potential	Spermidine levels	ebi-a-GCST90026265	1.13296	1.63875	3.10483	0.125057	77.0844	0.498675	0.855659	0.891066	2.77481	24	25	104	122	0
UreaPoly_plusUrea	ieu-a-1229	Serous ovarian cancer: low grade and low malignant potential	ASS1 (Argininosuccinate levels)	ebi-a-GCST90026125	-0.110257	0.21294	0.895604	0.590007	1.35948	0.61128	0.878691	0.90606	0.826207	24	25	104	122	0
UreaPoly_plusUrea	ieu-a-1229	Serous ovarian cancer: low grade and low malignant potential	Ornithine decarboxylase	prot-a-2142	-0.497262	1.59085	0.608193	0.0269084	13.7466	0.758403	0.908088	0.93342	1.94612	24	25	104	122	0
UreaPoly_plusUrea	ieu-a-1229	Serous ovarian cancer: low grade and low malignant potential	Arginine	met-a-347	0.0575303	0.251383	1.05922	0.647148	1.73367	0.821712	0.941392	0.962693	7.15392	24	25	104	122	0
UreaPoly_plusUrea	ieu-a-1229	Serous ovarian cancer: low grade and low malignant potential	Serum urea levels	ebi-a-GCST90025991	0.041167	0.203852	1.04203	0.698805	1.55382	0.842356	0.941392	0.962693	1.61119	24	25	104	122	0
UreaPoly_plusUrea	ieu-a-1230	Serous ovarian cancer: low malignant potential	Spermidine levels	ebi-a-GCST90026265	1.76668	1.67596	5.85139	0.219103	156.267	0.306577	0.855659	0.891066	2.77481	24	25	104	122	0
UreaPoly_plusUrea	ieu-a-1230	Serous ovarian cancer: low malignant potential	Serum urea levels	ebi-a-GCST90025991	-0.198554	0.207919	0.819915	0.545488	1.2324	0.352981	0.855659	0.891066	1.61119	24	25	104	122	0
UreaPoly_plusUrea	ieu-a-1230	Serous ovarian cancer: low malignant potential	ASS1 (Argininosuccinate levels)	ebi-a-GCST90026125	-0.162105	0.217394	0.850352	0.555327	1.30211	0.46605	0.855659	0.891066	0.826207	24	25	104	122	0
UreaPoly_plusUrea	ieu-a-1230	Serous ovarian cancer: low malignant potential	Ornithine decarboxylase	prot-a-2142	-1.06485	1.62975	0.34478	0.0141342	8.41031	0.522249	0.855659	0.891066	1.94612	24	25	104	122	0
UreaPoly_plusUrea	ieu-a-1230	Serous ovarian cancer: low malignant potential	Arginine	met-a-347	0.157845	0.256627	1.17098	0.708119	1.9364	0.54665	0.855659	0.891066	7.15392	24	25	104	122	0
UreaPoly_plusUrea	ieu-a-1230	Serous ovarian cancer: low malignant potential	Citrulline	met-a-356	-0.362472	0.756188	0.695954	0.158088	3.0638	0.637804	0.879397	0.90606	1.04603	24	25	104	122	0
UreaPoly_plusUrea	ieu-a-1230	Serous ovarian cancer: low malignant potential	Ornithine levels	ebi-a-GCST90026015	-0.0332299	0.387466	0.967316	0.452638	2.06722	0.932658	0.98175	0.989759	0.379488	24	25	104	122	0
UreaPoly_plusUrea	ieu-a-1231	Mucinous ovarian cancer: invasive and low malignant potential	Ornithine levels	ebi-a-GCST90026015	-0.853558	0.300426	0.425897	0.236361	0.767419	0.011283	0.425319	0.803441	0.379488	24	25	104	122	0
UreaPoly_plusUrea	ieu-a-1231	Mucinous ovarian cancer: invasive and low malignant potential	Arginine	met-a-347	-0.255954	0.198918	0.774177	0.524225	1.14331	0.215434	0.855659	0.891066	7.15392	24	25	104	122	0
UreaPoly_plusUrea	ieu-a-1231	Mucinous ovarian cancer: invasive and low malignant potential	ASS1 (Argininosuccinate levels)	ebi-a-GCST90026125	-0.15236	0.169161	0.858679	0.616365	1.19626	0.380342	0.855659	0.891066	0.826207	24	25	104	122	0
UreaPoly_plusUrea	ieu-a-1231	Mucinous ovarian cancer: invasive and low malignant potential	Spermidine levels	ebi-a-GCST90026265	-0.784144	1.3014	0.45651	0.0356188	5.8509	0.554768	0.855659	0.891066	2.77481	24	25	104	122	0
UreaPoly_plusUrea	ieu-a-1231	Mucinous ovarian cancer: invasive and low malignant potential	Citrulline	met-a-356	0.344769	0.586868	1.41166	0.446868	4.45947	0.564609	0.856323	0.891066	1.04603	24	25	104	122	0
UreaPoly_plusUrea	ieu-a-1231	Mucinous ovarian cancer: invasive and low malignant potential	Ornithine decarboxylase	prot-a-2142	-0.66191	1.26744	0.515865	0.0430196	6.18595	0.608242	0.878691	0.90606	1.94612	24	25	104	122	0
UreaPoly_plusUrea	ieu-a-1231	Mucinous ovarian cancer: invasive and low malignant potential	Serum urea levels	ebi-a-GCST90025991	0.013312	0.161369	1.0134	0.73862	1.39041	0.935217	0.98175	0.989759	1.61119	24	25	104	122	0
UreaPoly_plusUrea	ieu-a-1232	Low malignant potential mucinous ovarian cancer	Arginine	met-a-347	-0.941159	0.35424	0.390175	0.194861	0.781259	0.0166029	0.425319	0.803441	7.15392	24	25	104	122	0
UreaPoly_plusUrea	ieu-a-1232	Low malignant potential mucinous ovarian cancer	Ornithine levels	ebi-a-GCST90026015	-1.03294	0.533383	0.355959	0.125134	1.01257	0.0695998	0.644277	0.891066	0.379488	24	25	104	122	0
UreaPoly_plusUrea	ieu-a-1232	Low malignant potential mucinous ovarian cancer	Serum urea levels	ebi-a-GCST90025991	0.543733	0.287943	1.72242	0.979576	3.0286	0.0761682	0.644277	0.891066	1.61119	24	25	104	122	0
UreaPoly_plusUrea	ieu-a-1232	Low malignant potential mucinous ovarian cancer	Citrulline	met-a-356	0.975975	1.04505	2.65375	0.342216	20.5788	0.363429	0.855659	0.891066	1.04603	24	25	104	122	0
UreaPoly_plusUrea	ieu-a-1232	Low malignant potential mucinous ovarian cancer	Spermidine levels	ebi-a-GCST90026265	-1.81302	2.31832	0.163161	0.00173468	15.3466	0.444949	0.855659	0.891066	2.77481	24	25	104	122	0
UreaPoly_plusUrea	ieu-a-1232	Low malignant potential mucinous ovarian cancer	ASS1 (Argininosuccinate levels)	ebi-a-GCST90026125	-0.131572	0.301517	0.876716	0.485515	1.58313	0.668063	0.905595	0.914076	0.826207	24	25	104	122	0
UreaPoly_plusUrea	ieu-a-1232	Low malignant potential mucinous ovarian cancer	Ornithine decarboxylase	prot-a-2142	0.0835373	2.26128	1.08713	0.0129253	91.4367	0.970961	0.98175	0.992086	1.94612	24	25	104	122	0
UreaPoly_plusUrea	ieu-a-1233	Low malignant potential ovarian cancer	Ornithine levels	ebi-a-GCST90026015	-0.426382	0.341036	0.652867	0.334602	1.27386	0.228144	0.855659	0.891066	0.379488	24	25	104	122	0
UreaPoly_plusUrea	ieu-a-1233	Low malignant potential ovarian cancer	Arginine	met-a-347	-0.266796	0.226063	0.765829	0.491704	1.19278	0.254177	0.855659	0.891066	7.15392	24	25	104	122	0
UreaPoly_plusUrea	ieu-a-1233	Low malignant potential ovarian cancer	ASS1 (Argininosuccinate levels)	ebi-a-GCST90026125	-0.152951	0.19191	0.858172	0.589138	1.25006	0.436446	0.855659	0.891066	0.826207	24	25	104	122	0
UreaPoly_plusUrea	ieu-a-1233	Low malignant potential ovarian cancer	Ornithine decarboxylase	prot-a-2142	-0.610219	1.43837	0.543232	0.0324056	9.10649	0.676709	0.905595	0.914076	1.94612	24	25	104	122	0
UreaPoly_plusUrea	ieu-a-1233	Low malignant potential ovarian cancer	Citrulline	met-a-356	0.244277	0.666096	1.2767	0.346016	4.71064	0.718345	0.908088	0.923178	1.04603	24	25	104	122	0
UreaPoly_plusUrea	ieu-a-1233	Low malignant potential ovarian cancer	Serum urea levels	ebi-a-GCST90025991	0.0626732	0.18338	1.06468	0.743228	1.52516	0.736715	0.908088	0.923882	1.61119	24	25	104	122	0
UreaPoly_plusUrea	ieu-a-1233	Low malignant potential ovarian cancer	Spermidine levels	ebi-a-GCST90026265	0.494272	1.47734	1.6393	0.0905994	29.6615	0.742042	0.908088	0.92422	2.77481	24	25	104	122	0
UreaPoly_plusUrea	ieu-b-4963	Ovarian cancer (OCAC? overall)	Arginine	met-a-347	-0.00437064	0.00179574	0.995639	0.992141	0.999149	0.0270292	0.491932	0.803441	7.69413	23	25	104	122	0
UreaPoly_plusUrea	ieu-b-4963	Ovarian cancer (OCAC? overall)	ASS1 (Argininosuccinate levels)	ebi-a-GCST90026125	-0.0019216	0.00144097	0.99808	0.995265	1.0009	0.201027	0.855659	0.891066	0.966513	23	25	104	122	0
UreaPoly_plusUrea	ieu-b-4963	Ovarian cancer (OCAC? overall)	Serum urea levels	ebi-a-GCST90025991	0.00194004	0.00156897	1.00194	0.998866	1.00503	0.234113	0.855659	0.891066	1.30355	23	25	104	122	0
UreaPoly_plusUrea	ieu-b-4963	Ovarian cancer (OCAC? overall)	Citrulline	met-a-356	0.0054481	0.00525208	1.00546	0.995166	1.01587	0.31501	0.855659	0.891066	0.95177	23	25	104	122	0
UreaPoly_plusUrea	ieu-b-4963	Ovarian cancer (OCAC? overall)	Ornithine levels	ebi-a-GCST90026015	-0.00256084	0.00306309	0.997442	0.991472	1.00345	0.415448	0.855659	0.891066	0.304069	23	25	104	122	0
UreaPoly_plusUrea	ieu-b-4963	Ovarian cancer (OCAC? overall)	Ornithine decarboxylase	prot-a-2142	-0.00772599	0.00950354	0.992304	0.973991	1.01096	0.428173	0.855659	0.891066	1.31638	23	25	104	122	0
UreaPoly_plusUrea	ieu-b-4963	Ovarian cancer (OCAC? overall)	Spermidine levels	ebi-a-GCST90026265	0.0093121	0.0130839	1.00936	0.9838	1.03557	0.486886	0.855659	0.891066	1.23068	23	25	104	122	0
