# Supplementary material for: From Pathway Tracing to Actionable Targets: Integrative Mendelian Randomization and Experimental Triangulation Map Metabolic Pathways Across Ovarian Cancer Histotypes
Source: Int J Mol Sci. 2026 Jun 2;27(11):5043. doi: 10.3390/ijms27115043 (PMC13256907; doi:10.3390/ijms27115043)
Supplement: Supplementary file 1 [file ijms-27-05043-s001.zip › Table S7.xlsx]

## Sheet: All_methods
Supplementary Table 7. Drug-target MR results across all targets, outcomes, and instrument sources.
target	source	outcome_id	outcome_name	method	nsnp	b	se	pval	or	or_lci95	or_uci95	is_subtype	q_fdr_subtypes	q_fdr_all13
GPD2	merged	ieu-a-1230	Serous ovarian cancer: low malignant potential	MR Egger	4	1.14012	8.11342	0.901122	3.12716	3.88031e-07	2.52019e+07	TRUE	0.901122	0.957827
GPD2	merged	ieu-a-1230	Serous ovarian cancer: low malignant potential	Weighted median	4	0.0735962	2.18775	0.973164	1.07637	0.0147813	78.3814	TRUE	0.973164	0.973164
GPD2	merged	ieu-a-1230	Serous ovarian cancer: low malignant potential	Inverse variance weighted	4	1.31541	2.62358	0.616104	3.72628	0.021779	637.549	TRUE	0.998732	0.998732
GPD2	merged	ieu-a-1230	Serous ovarian cancer: low malignant potential	Simple mode	4	-1.74189	3.14342	0.618113	0.175189	0.000369634	83.0312	TRUE	0.755472	0.803547
GPD2	merged	ieu-a-1230	Serous ovarian cancer: low malignant potential	Weighted mode	4	-0.136098	2.40663	0.958458	0.872757	0.0078042	97.6018	TRUE	0.958458	0.958458
GPD2	merged	ieu-a-1231	Mucinous ovarian cancer: invasive and low malignant potential	MR Egger	4	-0.545239	3.79004	0.898797	0.579703	0.000344397	975.78	TRUE	0.901122	0.957827
GPD2	merged	ieu-a-1231	Mucinous ovarian cancer: invasive and low malignant potential	Weighted median	4	-0.972453	1.83593	0.596334	0.378154	0.010349	13.8179	TRUE	0.973164	0.973164
GPD2	merged	ieu-a-1231	Mucinous ovarian cancer: invasive and low malignant potential	Inverse variance weighted	4	-0.969856	1.48628	0.514055	0.379138	0.0205895	6.98149	TRUE	0.998732	0.998732
GPD2	merged	ieu-a-1231	Mucinous ovarian cancer: invasive and low malignant potential	Simple mode	4	-2.47628	2.48753	0.392877	0.0840554	0.000641408	11.0153	TRUE	0.755472	0.803547
GPD2	merged	ieu-a-1231	Mucinous ovarian cancer: invasive and low malignant potential	Weighted mode	4	0.565733	2.25322	0.81797	1.76074	0.0212672	145.774	TRUE	0.958458	0.958458
GPD2	merged	ieu-a-1125	Endometrioid ovarian cancer	MR Egger	4	1.22537	3.74191	0.774411	3.40544	0.00222329	5216.16	TRUE	0.901122	0.957827
GPD2	merged	ieu-a-1125	Endometrioid ovarian cancer	Weighted median	4	1.36463	1.73853	0.432491	3.91428	0.129655	118.172	TRUE	0.973164	0.973164
GPD2	merged	ieu-a-1125	Endometrioid ovarian cancer	Inverse variance weighted	4	1.51236	1.44082	0.29388	4.53742	0.269373	76.4299	TRUE	0.998732	0.998732
GPD2	merged	ieu-a-1125	Endometrioid ovarian cancer	Simple mode	4	1.3985	2.20271	0.570604	4.04914	0.0539983	303.631	TRUE	0.755472	0.803547
GPD2	merged	ieu-a-1125	Endometrioid ovarian cancer	Weighted mode	4	1.07672	1.96672	0.622156	2.93504	0.0621592	138.587	TRUE	0.881876	0.926415
GPD2	merged	ieu-a-1122	Low grade serous ovarian cancer	MR Egger	4	-7.84476	5.80637	0.309222	0.000391798	4.47282e-09	34.3197	TRUE	0.901122	0.957827
GPD2	merged	ieu-a-1122	Low grade serous ovarian cancer	Weighted median	4	2.73933	2.94493	0.352276	15.4765	0.0481834	4971.08	TRUE	0.973164	0.973164
GPD2	merged	ieu-a-1122	Low grade serous ovarian cancer	Inverse variance weighted	4	0.870232	2.69183	0.746478	2.38746	0.012207	466.946	TRUE	0.998732	0.998732
GPD2	merged	ieu-a-1122	Low grade serous ovarian cancer	Simple mode	4	3.85082	3.77831	0.383143	47.0316	0.0285906	77366.9	TRUE	0.755472	0.803547
GPD2	merged	ieu-a-1122	Low grade serous ovarian cancer	Weighted mode	4	2.95051	3.2255	0.427777	19.1157	0.0343394	10641.2	TRUE	0.881876	0.926415
GPD2	merged	ieu-a-1123	Invasive mucinous ovarian cancer	MR Egger	4	-7.84476	5.80637	0.309222	0.000391798	4.47282e-09	34.3197	TRUE	0.901122	0.957827
GPD2	merged	ieu-a-1123	Invasive mucinous ovarian cancer	Weighted median	4	2.73933	3.00541	0.362051	15.4765	0.0427971	5596.72	TRUE	0.973164	0.973164
GPD2	merged	ieu-a-1123	Invasive mucinous ovarian cancer	Inverse variance weighted	4	0.870232	2.69183	0.746478	2.38746	0.012207	466.946	TRUE	0.998732	0.998732
GPD2	merged	ieu-a-1123	Invasive mucinous ovarian cancer	Simple mode	4	3.85082	4.00295	0.407017	47.0316	0.0184082	120162	TRUE	0.755472	0.803547
GPD2	merged	ieu-a-1123	Invasive mucinous ovarian cancer	Weighted mode	4	2.95051	3.42017	0.451761	19.1157	0.0234469	15584.6	TRUE	0.881876	0.926415
GPD2	merged	ieu-a-1124	Clear cell ovarian cancer	MR Egger	4	-6.88779	5.88764	0.362597	0.00102017	9.93149e-09	104.792	TRUE	0.901122	0.957827
GPD2	merged	ieu-a-1124	Clear cell ovarian cancer	Weighted median	4	1.07719	2.4978	0.666284	2.93641	0.0219606	392.635	TRUE	0.973164	0.973164
GPD2	merged	ieu-a-1124	Clear cell ovarian cancer	Inverse variance weighted	4	0.469636	2.70074	0.861951	1.59941	0.00803609	318.329	TRUE	0.998732	0.998732
GPD2	merged	ieu-a-1124	Clear cell ovarian cancer	Simple mode	4	3.45042	3.91442	0.442974	31.5135	0.0146716	67688.8	TRUE	0.755472	0.803547
GPD2	merged	ieu-a-1124	Clear cell ovarian cancer	Weighted mode	4	1.5709	3.04332	0.641364	4.81098	0.0123511	1873.97	TRUE	0.881876	0.926415
GPD2	merged	ieu-a-1233	Low malignant potential ovarian cancer	MR Egger	4	2.312	7.95429	0.79868	10.0946	1.71103e-06	5.95547e+07	TRUE	0.901122	0.957827
GPD2	merged	ieu-a-1233	Low malignant potential ovarian cancer	Weighted median	4	-0.640868	1.87443	0.732426	0.526835	0.0133698	20.7598	TRUE	0.973164	0.973164
GPD2	merged	ieu-a-1233	Low malignant potential ovarian cancer	Inverse variance weighted	4	0.07693	2.63227	0.976685	1.07997	0.00620549	187.951	TRUE	0.998732	0.998732
GPD2	merged	ieu-a-1233	Low malignant potential ovarian cancer	Simple mode	4	-3.69614	3.43987	0.361329	0.024819	2.92892e-05	21.0311	TRUE	0.755472	0.803547
GPD2	merged	ieu-a-1233	Low malignant potential ovarian cancer	Weighted mode	4	-0.198989	2.27604	0.93584	0.819559	0.00946623	70.9551	TRUE	0.958458	0.958458
GPD2	merged	ieu-a-1232	Low malignant potential mucinous ovarian cancer	MR Egger	4	4.48566	9.01636	0.668148	88.7354	1.87595e-06	4.19733e+09	TRUE	0.901122	0.957827
GPD2	merged	ieu-a-1232	Low malignant potential mucinous ovarian cancer	Weighted median	4	-0.217405	2.8974	0.940187	0.804604	0.00274958	235.45	TRUE	0.973164	0.973164
GPD2	merged	ieu-a-1232	Low malignant potential mucinous ovarian cancer	Inverse variance weighted	4	-1.98588	3.33483	0.551511	0.13726	0.000199013	94.668	TRUE	0.998732	0.998732
GPD2	merged	ieu-a-1232	Low malignant potential mucinous ovarian cancer	Simple mode	4	1.57625	4.83334	0.765759	4.83677	0.000371823	62918	TRUE	0.79009	0.85593
GPD2	merged	ieu-a-1232	Low malignant potential mucinous ovarian cancer	Weighted mode	4	1.65764	2.95508	0.614004	5.24692	0.0160136	1719.17	TRUE	0.881876	0.926415
GPD2	merged	ieu-a-1121	High grade serous ovarian cancer	MR Egger	4	-1.21144	2.39872	0.663689	0.297769	0.00270423	32.788	TRUE	0.901122	0.957827
GPD2	merged	ieu-a-1121	High grade serous ovarian cancer	Weighted median	4	0.657336	1.07963	0.542622	1.92965	0.232529	16.0132	TRUE	0.973164	0.973164
GPD2	merged	ieu-a-1121	High grade serous ovarian cancer	Inverse variance weighted	4	0.00128682	0.809446	0.998732	1.00129	0.204901	4.89298	TRUE	0.998732	0.998732
GPD2	merged	ieu-a-1121	High grade serous ovarian cancer	Simple mode	4	1.05627	1.62763	0.562615	2.87563	0.118376	69.8557	TRUE	0.755472	0.803547
GPD2	merged	ieu-a-1121	High grade serous ovarian cancer	Weighted mode	4	1.10411	1.48011	0.509822	3.01653	0.165812	54.878	TRUE	0.881876	0.926415
GPD2	merged	ieu-a-1120	Ovarian cancer	MR Egger	4	-1.68949	1.71714	0.428898	0.184615	0.00637687	5.34471	FALSE		0.957827
GPD2	merged	ieu-a-1120	Ovarian cancer	Weighted median	4	-0.532443	0.831181	0.521792	0.587169	0.115146	2.99418	FALSE		0.973164
GPD2	merged	ieu-a-1120	Ovarian cancer	Inverse variance weighted	4	0.226535	0.712456	0.750513	1.25425	0.310405	5.06801	FALSE		0.998732
GPD2	merged	ieu-a-1120	Ovarian cancer	Simple mode	4	1.58812	1.42261	0.345634	4.89453	0.301137	79.5533	FALSE		0.803547
GPD2	merged	ieu-a-1120	Ovarian cancer	Weighted mode	4	-0.693698	1.00213	0.538565	0.499725	0.0700968	3.56257	FALSE		0.926415
GPD2	merged	ieu-b-4963	Ovarian cancer (OCAC)	MR Egger	4	0.00176251	0.0295253	0.957827	1.00176	0.945438	1.06145	FALSE		0.957827
GPD2	merged	ieu-b-4963	Ovarian cancer (OCAC)	Weighted median	4	-0.00110269	0.013953	0.93701	0.998898	0.97195	1.02659	FALSE		0.973164
GPD2	merged	ieu-b-4963	Ovarian cancer (OCAC)	Inverse variance weighted	4	-0.00126009	0.0118113	0.915039	0.998741	0.975885	1.02213	FALSE		0.998732
GPD2	merged	ieu-b-4963	Ovarian cancer (OCAC)	Simple mode	4	0.000166542	0.0172366	0.992897	1.00017	0.966942	1.03453	FALSE		0.992897
GPD2	merged	ieu-b-4963	Ovarian cancer (OCAC)	Weighted mode	4	-0.0012529	0.0162496	0.943396	0.998748	0.96744	1.03107	FALSE		0.958458
GPD2	merged	ieu-a-1228	High grade and low grade serous ovarian cancer	MR Egger	4	-1.68579	2.02826	0.493314	0.185298	0.00347844	9.87092	TRUE	0.901122	0.957827
GPD2	merged	ieu-a-1228	High grade and low grade serous ovarian cancer	Weighted median	4	-0.0720984	1.03766	0.944606	0.930439	0.121735	7.11147	TRUE	0.973164	0.973164
GPD2	merged	ieu-a-1228	High grade and low grade serous ovarian cancer	Inverse variance weighted	4	0.134376	0.776558	0.86262	1.14382	0.249654	5.24057	TRUE	0.998732	0.998732
GPD2	merged	ieu-a-1228	High grade and low grade serous ovarian cancer	Simple mode	4	1.24402	1.47554	0.46109	3.46952	0.192425	62.557	TRUE	0.755472	0.803547
GPD2	merged	ieu-a-1228	High grade and low grade serous ovarian cancer	Weighted mode	4	-0.888725	1.29078	0.540592	0.411179	0.0327566	5.16136	TRUE	0.881876	0.926415
GPD2	merged	ieu-a-1229	Serous ovarian cancer: low grade and low malignant potential	MR Egger	4	-1.95682	6.49779	0.791723	0.141307	4.16034e-07	47995	TRUE	0.901122	0.957827
GPD2	merged	ieu-a-1229	Serous ovarian cancer: low grade and low malignant potential	Weighted median	4	1.22249	1.88659	0.516994	3.39562	0.0841431	137.032	TRUE	0.973164	0.973164
GPD2	merged	ieu-a-1229	Serous ovarian cancer: low grade and low malignant potential	Inverse variance weighted	4	1.10851	2.24445	0.621385	3.02983	0.0372309	246.566	TRUE	0.998732	0.998732
GPD2	merged	ieu-a-1229	Serous ovarian cancer: low grade and low malignant potential	Simple mode	4	0.859994	2.95647	0.79009	2.36315	0.00719276	776.401	TRUE	0.79009	0.85593
GPD2	merged	ieu-a-1229	Serous ovarian cancer: low grade and low malignant potential	Weighted mode	4	1.24904	2.02347	0.58074	3.487	0.0660748	184.022	TRUE	0.881876	0.926415
GLP1R	merged	ieu-a-1230	Serous ovarian cancer: low malignant potential	MR Egger	21	-2.29478	1.99387	0.264043	0.100783	0.00202384	5.0188	TRUE	0.582204	0.491471
GLP1R	merged	ieu-a-1230	Serous ovarian cancer: low malignant potential	Weighted median	21	-1.01157	1.01346	0.318214	0.363648	0.0498894	2.65067	TRUE	0.624103	0.624103
GLP1R	merged	ieu-a-1230	Serous ovarian cancer: low malignant potential	Inverse variance weighted	21	-0.440486	0.746057	0.55491	0.643723	0.149157	2.77815	TRUE	0.883926	0.883926
GLP1R	merged	ieu-a-1230	Serous ovarian cancer: low malignant potential	Simple mode	21	-2.03392	1.95403	0.310347	0.130821	0.00284039	6.0253	TRUE	0.647517	0.660852
GLP1R	merged	ieu-a-1230	Serous ovarian cancer: low malignant potential	Weighted mode	21	-1.57626	1.76282	0.381867	0.206747	0.00652973	6.54612	TRUE	0.69893	0.732352
GLP1R	merged	ieu-a-1231	Mucinous ovarian cancer: invasive and low malignant potential	MR Egger	21	3.5096	1.96364	0.0898545	33.4348	0.712383	1569.21	TRUE	0.538541	0.424305
GLP1R	merged	ieu-a-1231	Mucinous ovarian cancer: invasive and low malignant potential	Weighted median	21	-0.896938	0.959333	0.349809	0.407817	0.0622106	2.67341	TRUE	0.624103	0.624103
GLP1R	merged	ieu-a-1231	Mucinous ovarian cancer: invasive and low malignant potential	Inverse variance weighted	21	-0.790157	0.809073	0.328757	0.453773	0.0929271	2.21583	TRUE	0.883926	0.883926
GLP1R	merged	ieu-a-1231	Mucinous ovarian cancer: invasive and low malignant potential	Simple mode	21	-1.25571	1.6676	0.460219	0.284874	0.0108434	7.48408	TRUE	0.647517	0.660852
GLP1R	merged	ieu-a-1231	Mucinous ovarian cancer: invasive and low malignant potential	Weighted mode	21	-1.25571	1.40677	0.382677	0.284874	0.0180794	4.48871	TRUE	0.69893	0.732352
GLP1R	merged	ieu-a-1122	Low grade serous ovarian cancer	MR Egger	21	0.116752	2.72571	0.966281	1.12384	0.00537689	234.898	TRUE	0.966281	0.966281
GLP1R	merged	ieu-a-1122	Low grade serous ovarian cancer	Weighted median	21	-0.984409	1.25289	0.432036	0.37366	0.0320624	4.35468	TRUE	0.624103	0.624103
GLP1R	merged	ieu-a-1122	Low grade serous ovarian cancer	Inverse variance weighted	21	-0.162555	1.02372	0.873836	0.84997	0.114287	6.32137	TRUE	0.883926	0.883926
GLP1R	merged	ieu-a-1122	Low grade serous ovarian cancer	Simple mode	21	-1.54018	2.24617	0.500779	0.214342	0.002625	17.502	TRUE	0.647517	0.660852
GLP1R	merged	ieu-a-1122	Low grade serous ovarian cancer	Weighted mode	21	-1.42689	2.236	0.53062	0.240055	0.00299909	19.2146	TRUE	0.69893	0.732352
GLP1R	merged	ieu-a-1125	Endometrioid ovarian cancer	MR Egger	21	2.75091	2.39326	0.264638	15.6569	0.143722	1705.64	TRUE	0.582204	0.491471
GLP1R	merged	ieu-a-1125	Endometrioid ovarian cancer	Weighted median	21	0.578674	0.978317	0.554185	1.78367	0.262153	12.136	TRUE	0.624103	0.624103
GLP1R	merged	ieu-a-1125	Endometrioid ovarian cancer	Inverse variance weighted	21	1.70173	0.870346	0.0505553	5.48343	0.995861	30.193	TRUE	0.274906	0.324888
GLP1R	merged	ieu-a-1125	Endometrioid ovarian cancer	Simple mode	21	-1.42614	2.23027	0.529787	0.240233	0.00303524	19.014	TRUE	0.647517	0.660852
GLP1R	merged	ieu-a-1125	Endometrioid ovarian cancer	Weighted mode	21	-1.20552	1.90083	0.533131	0.299535	0.00721821	12.4298	TRUE	0.69893	0.732352
GLP1R	merged	ieu-a-1123	Invasive mucinous ovarian cancer	MR Egger	21	1.47807	2.27391	0.523465	4.3845	0.0508544	378.016	TRUE	0.814714	0.756116
GLP1R	merged	ieu-a-1123	Invasive mucinous ovarian cancer	Weighted median	21	-0.963191	1.1292	0.393669	0.381673	0.0417343	3.49052	TRUE	0.624103	0.624103
GLP1R	merged	ieu-a-1123	Invasive mucinous ovarian cancer	Inverse variance weighted	21	-1.51846	0.85277	0.0749743	0.219049	0.0411764	1.16529	TRUE	0.274906	0.324888
GLP1R	merged	ieu-a-1123	Invasive mucinous ovarian cancer	Simple mode	21	-0.873975	1.96246	0.660852	0.41729	0.00891163	19.5397	TRUE	0.660852	0.660852
GLP1R	merged	ieu-a-1123	Invasive mucinous ovarian cancer	Weighted mode	21	-0.915418	1.9012	0.635391	0.400349	0.00964062	16.6254	TRUE	0.69893	0.732352
GLP1R	merged	ieu-a-1233	Low malignant potential ovarian cancer	MR Egger	21	0.894295	1.64281	0.59252	2.44561	0.0977234	61.2035	TRUE	0.814714	0.770275
GLP1R	merged	ieu-a-1233	Low malignant potential ovarian cancer	Weighted median	21	-0.398563	0.813321	0.624103	0.671284	0.136331	3.30536	TRUE	0.624103	0.624103
GLP1R	merged	ieu-a-1233	Low malignant potential ovarian cancer	Inverse variance weighted	21	-0.165922	0.610842	0.785908	0.847113	0.255848	2.80479	TRUE	0.883926	0.883926
GLP1R	merged	ieu-a-1233	Low malignant potential ovarian cancer	Simple mode	21	-1.52262	1.49123	0.319423	0.218139	0.011732	4.05597	TRUE	0.647517	0.660852
GLP1R	merged	ieu-a-1233	Low malignant potential ovarian cancer	Weighted mode	21	-0.764557	1.44128	0.601627	0.46554	0.027613	7.84875	TRUE	0.69893	0.732352
GLP1R	merged	ieu-a-1232	Low malignant potential mucinous ovarian cancer	MR Egger	21	6.11033	3.51038	0.0979166	450.489	0.463004	438312	TRUE	0.538541	0.424305
GLP1R	merged	ieu-a-1232	Low malignant potential mucinous ovarian cancer	Weighted median	21	-1.17661	1.44154	0.414375	0.308321	0.0182784	5.20077	TRUE	0.624103	0.624103
GLP1R	merged	ieu-a-1232	Low malignant potential mucinous ovarian cancer	Inverse variance weighted	21	0.198688	1.36093	0.883926	1.2198	0.0846912	17.5687	TRUE	0.883926	0.883926
GLP1R	merged	ieu-a-1232	Low malignant potential mucinous ovarian cancer	Simple mode	21	-3.00342	2.62179	0.265499	0.049617	0.000291019	8.45942	TRUE	0.647517	0.660852
GLP1R	merged	ieu-a-1232	Low malignant potential mucinous ovarian cancer	Weighted mode	21	-2.5826	2.3707	0.288938	0.0755776	0.000725127	7.87721	TRUE	0.69893	0.732352
GLP1R	merged	ieu-a-1121	High grade serous ovarian cancer	MR Egger	21	0.160277	1.11147	0.886859	1.17384	0.132894	10.3683	TRUE	0.966281	0.960764
GLP1R	merged	ieu-a-1121	High grade serous ovarian cancer	Weighted median	21	-0.565415	0.48968	0.248229	0.568124	0.21758	1.48343	TRUE	0.624103	0.624103
GLP1R	merged	ieu-a-1121	High grade serous ovarian cancer	Inverse variance weighted	21	-0.211727	0.403028	0.599347	0.809186	0.367269	1.78284	TRUE	0.883926	0.883926
GLP1R	merged	ieu-a-1121	High grade serous ovarian cancer	Simple mode	21	-0.617228	0.865465	0.483977	0.539438	0.0989105	2.94198	TRUE	0.647517	0.660852
GLP1R	merged	ieu-a-1121	High grade serous ovarian cancer	Weighted mode	21	-0.641136	0.826437	0.446955	0.526694	0.104251	2.66095	TRUE	0.69893	0.732352
GLP1R	merged	ieu-a-1120	Ovarian cancer	MR Egger	21	1.19643	0.988186	0.240842	3.3083	0.476919	22.9491	FALSE		0.491471
GLP1R	merged	ieu-a-1120	Ovarian cancer	Weighted median	21	0.347288	0.443082	0.433156	1.41522	0.593836	3.37275	FALSE		0.624103
GLP1R	merged	ieu-a-1120	Ovarian cancer	Inverse variance weighted	21	0.288361	0.366653	0.431594	1.33424	0.650327	2.73738	FALSE		0.883926
GLP1R	merged	ieu-a-1120	Ovarian cancer	Simple mode	21	0.407413	0.851842	0.637643	1.50292	0.283031	7.98068	FALSE		0.660852
GLP1R	merged	ieu-a-1120	Ovarian cancer	Weighted mode	21	0.343423	0.809762	0.676017	1.40977	0.288312	6.89335	FALSE		0.732352
GLP1R	merged	ieu-a-1124	Clear cell ovarian cancer	MR Egger	21	3.54034	2.8752	0.233222	34.4785	0.123063	9659.83	TRUE	0.582204	0.491471
GLP1R	merged	ieu-a-1124	Clear cell ovarian cancer	Weighted median	21	1.8697	1.27947	0.143929	6.48637	0.52832	79.6353	TRUE	0.624103	0.624103
GLP1R	merged	ieu-a-1124	Clear cell ovarian cancer	Inverse variance weighted	21	2.15224	1.03794	0.0381186	8.60411	1.12512	65.7983	TRUE	0.274906	0.324888
GLP1R	merged	ieu-a-1124	Clear cell ovarian cancer	Simple mode	21	1.63516	2.34217	0.493129	5.13026	0.0520527	505.633	TRUE	0.647517	0.660852
GLP1R	merged	ieu-a-1124	Clear cell ovarian cancer	Weighted mode	21	1.51658	2.10018	0.478579	4.55664	0.0742904	279.483	TRUE	0.69893	0.732352
GLP1R	merged	ieu-b-4963	Ovarian cancer (OCAC)	MR Egger	20	-0.0300426	0.0134361	0.0382572	0.970404	0.945182	0.996299	FALSE		0.424305
GLP1R	merged	ieu-b-4963	Ovarian cancer (OCAC)	Weighted median	20	-0.00394424	0.00727753	0.587835	0.996064	0.981957	1.01037	FALSE		0.624103
GLP1R	merged	ieu-b-4963	Ovarian cancer (OCAC)	Inverse variance weighted	20	-0.00166011	0.00577936	0.773923	0.998341	0.987096	1.00971	FALSE		0.883926
GLP1R	merged	ieu-b-4963	Ovarian cancer (OCAC)	Simple mode	20	-0.00852432	0.0140555	0.551378	0.991512	0.96457	1.01921	FALSE		0.660852
GLP1R	merged	ieu-b-4963	Ovarian cancer (OCAC)	Weighted mode	20	-0.0105011	0.0138216	0.456719	0.989554	0.963106	1.01673	FALSE		0.732352
GLP1R	merged	ieu-a-1228	High grade and low grade serous ovarian cancer	MR Egger	21	0.240425	1.02529	0.817109	1.27179	0.17048	9.48759	TRUE	0.966281	0.960764
GLP1R	merged	ieu-a-1228	High grade and low grade serous ovarian cancer	Weighted median	21	-0.338498	0.461174	0.462954	0.71284	0.288691	1.76016	TRUE	0.624103	0.624103
GLP1R	merged	ieu-a-1228	High grade and low grade serous ovarian cancer	Inverse variance weighted	21	-0.15792	0.372584	0.671675	0.853918	0.411402	1.77242	TRUE	0.883926	0.883926
GLP1R	merged	ieu-a-1228	High grade and low grade serous ovarian cancer	Simple mode	21	-0.423218	0.902491	0.644181	0.654936	0.111682	3.84074	TRUE	0.660852	0.660852
GLP1R	merged	ieu-a-1228	High grade and low grade serous ovarian cancer	Weighted mode	21	-0.444265	0.769624	0.570213	0.641296	0.141887	2.89851	TRUE	0.69893	0.732352
GLP1R	merged	ieu-a-1229	Serous ovarian cancer: low grade and low malignant potential	MR Egger	21	-1.20796	1.64243	0.471034	0.298807	0.0119489	7.47225	TRUE	0.814714	0.756116
GLP1R	merged	ieu-a-1229	Serous ovarian cancer: low grade and low malignant potential	Weighted median	21	-0.412488	0.81327	0.612017	0.662001	0.134459	3.25933	TRUE	0.624103	0.624103
GLP1R	merged	ieu-a-1229	Serous ovarian cancer: low grade and low malignant potential	Inverse variance weighted	21	-0.298848	0.615399	0.627239	0.741672	0.22201	2.47771	TRUE	0.883926	0.883926
GLP1R	merged	ieu-a-1229	Serous ovarian cancer: low grade and low malignant potential	Simple mode	21	-1.75801	1.45008	0.239504	0.172387	0.0100501	2.95691	TRUE	0.647517	0.660852
GLP1R	merged	ieu-a-1229	Serous ovarian cancer: low grade and low malignant potential	Weighted mode	21	0.0823859	1.47151	0.955907	1.08587	0.0607025	19.4246	TRUE	0.955907	0.955907
PRKAB1	merged	ieu-b-4963	Ovarian cancer (OCAC)	MR Egger	21	0.0260739	0.0155327	0.109592	1.02642	0.995639	1.05815	FALSE		0.109592
PRKAB1	merged	ieu-b-4963	Ovarian cancer (OCAC)	Weighted median	21	-0.0027968	0.00591964	0.636598	0.997207	0.985704	1.00884	FALSE		0.636598
PRKAB1	merged	ieu-b-4963	Ovarian cancer (OCAC)	Inverse variance weighted	21	-0.00376073	0.00421155	0.371881	0.996246	0.988057	1.0045	FALSE		0.371881
PRKAB1	merged	ieu-b-4963	Ovarian cancer (OCAC)	Simple mode	21	-0.00507369	0.0124458	0.687852	0.994939	0.970962	1.01951	FALSE		0.687852
PRKAB1	merged	ieu-b-4963	Ovarian cancer (OCAC)	Weighted mode	21	-0.00356259	0.0114314	0.758531	0.996444	0.974366	1.01902	FALSE		0.758531
ABCC8+KCNJ11	merged	ieu-a-1125	Endometrioid ovarian cancer	MR Egger	21	0.457143	1.44758	0.755598	1.57955	0.0925407	26.961	TRUE	0.815435	0.815435
ABCC8+KCNJ11	merged	ieu-a-1125	Endometrioid ovarian cancer	Weighted median	21	-1.51044	0.737788	0.0406337	0.220814	0.0520006	0.937658	TRUE	0.140784	0.166381
ABCC8+KCNJ11	merged	ieu-a-1125	Endometrioid ovarian cancer	Inverse variance weighted	21	-1.01301	0.559823	0.0703717	0.363126	0.121207	1.0879	TRUE	0.178664	0.175957
ABCC8+KCNJ11	merged	ieu-a-1125	Endometrioid ovarian cancer	Simple mode	21	-2.45175	1.37651	0.0900838	0.0861423	0.00580109	1.27916	TRUE	0.335161	0.396099
ABCC8+KCNJ11	merged	ieu-a-1125	Endometrioid ovarian cancer	Weighted mode	21	-1.84945	1.07813	0.101722	0.157324	0.0190139	1.30173	TRUE	0.359408	0.424755
ABCC8+KCNJ11	merged	ieu-a-1122	Low grade serous ovarian cancer	MR Egger	21	2.85615	2.18127	0.206014	17.3945	0.241922	1250.68	TRUE	0.394058	0.41396
ABCC8+KCNJ11	merged	ieu-a-1122	Low grade serous ovarian cancer	Weighted median	21	1.48833	1.11127	0.180473	4.4297	0.501693	39.112	TRUE	0.2836	0.335163
ABCC8+KCNJ11	merged	ieu-a-1122	Low grade serous ovarian cancer	Inverse variance weighted	21	0.9954	0.843258	0.237832	2.70581	0.518205	14.1284	TRUE	0.290684	0.309182
ABCC8+KCNJ11	merged	ieu-a-1122	Low grade serous ovarian cancer	Simple mode	21	1.92339	1.85154	0.311291	6.84414	0.181659	257.858	TRUE	0.610079	0.644904
ABCC8+KCNJ11	merged	ieu-a-1122	Low grade serous ovarian cancer	Weighted mode	21	2.40816	1.78657	0.192754	11.1135	0.335034	368.647	TRUE	0.422509	0.499329
ABCC8+KCNJ11	merged	ieu-a-1124	Clear cell ovarian cancer	MR Egger	21	-2.23171	2.0354	0.286587	0.107345	0.00198706	5.799	TRUE	0.394058	0.41396
ABCC8+KCNJ11	merged	ieu-a-1124	Clear cell ovarian cancer	Weighted median	21	-0.556496	1.00535	0.579899	0.573214	0.0798992	4.11236	TRUE	0.794807	0.837632
ABCC8+KCNJ11	merged	ieu-a-1124	Clear cell ovarian cancer	Inverse variance weighted	21	-0.760197	0.762483	0.318764	0.467574	0.104909	2.08396	TRUE	0.35064	0.376721
ABCC8+KCNJ11	merged	ieu-a-1124	Clear cell ovarian cancer	Simple mode	21	-1.05865	1.82449	0.56823	0.346922	0.00970937	12.3958	TRUE	0.722162	0.698289
ABCC8+KCNJ11	merged	ieu-a-1124	Clear cell ovarian cancer	Weighted mode	21	-1.64046	1.8646	0.389421	0.193891	0.00501624	7.49437	TRUE	0.535453	0.599091
ABCC8+KCNJ11	merged	ieu-a-1231	Mucinous ovarian cancer: invasive and low malignant potential	MR Egger	21	-0.332191	1.40352	0.815435	0.71735	0.0458171	11.2314	TRUE	0.815435	0.815435
ABCC8+KCNJ11	merged	ieu-a-1231	Mucinous ovarian cancer: invasive and low malignant potential	Weighted median	21	1.06615	0.707052	0.131586	2.90417	0.726386	11.6112	TRUE	0.24124	0.285102
ABCC8+KCNJ11	merged	ieu-a-1231	Mucinous ovarian cancer: invasive and low malignant potential	Inverse variance weighted	21	1.40912	0.533573	0.00826842	4.09234	1.43809	11.6455	TRUE	0.0454763	0.0537447
ABCC8+KCNJ11	merged	ieu-a-1231	Mucinous ovarian cancer: invasive and low malignant potential	Simple mode	21	0.995088	1.14932	0.396864	2.70496	0.284342	25.7324	TRUE	0.623643	0.644904
ABCC8+KCNJ11	merged	ieu-a-1231	Mucinous ovarian cancer: invasive and low malignant potential	Weighted mode	21	0.995088	1.01744	0.339744	2.70496	0.36821	19.8713	TRUE	0.533883	0.599091
ABCC8+KCNJ11	merged	ieu-a-1233	Low malignant potential ovarian cancer	MR Egger	21	-2.05175	1.33231	0.14005	0.128509	0.0094374	1.74992	TRUE	0.394058	0.41396
ABCC8+KCNJ11	merged	ieu-a-1233	Low malignant potential ovarian cancer	Weighted median	21	-1.37581	0.705597	0.0511941	0.252635	0.0633692	1.00719	TRUE	0.140784	0.166381
ABCC8+KCNJ11	merged	ieu-a-1233	Low malignant potential ovarian cancer	Inverse variance weighted	21	-0.800202	0.506322	0.114011	0.449238	0.166528	1.2119	TRUE	0.209019	0.211734
ABCC8+KCNJ11	merged	ieu-a-1233	Low malignant potential ovarian cancer	Simple mode	21	-1.19972	1.20868	0.33277	0.301279	0.0281915	3.21973	TRUE	0.610079	0.644904
ABCC8+KCNJ11	merged	ieu-a-1233	Low malignant potential ovarian cancer	Weighted mode	21	-1.58317	1.0045	0.130694	0.205323	0.0286676	1.47056	TRUE	0.359408	0.424755
ABCC8+KCNJ11	merged	ieu-a-1232	Low malignant potential mucinous ovarian cancer	MR Egger	21	1.85299	2.04795	0.3769	6.37885	0.115211	353.175	TRUE	0.460656	0.48997
ABCC8+KCNJ11	merged	ieu-a-1232	Low malignant potential mucinous ovarian cancer	Weighted median	21	-0.0799061	1.05203	0.939455	0.923203	0.117434	7.25774	TRUE	0.994415	0.994415
ABCC8+KCNJ11	merged	ieu-a-1232	Low malignant potential mucinous ovarian cancer	Inverse variance weighted	21	0.396824	0.782796	0.612203	1.48709	0.320634	6.89712	TRUE	0.612203	0.66322
ABCC8+KCNJ11	merged	ieu-a-1232	Low malignant potential mucinous ovarian cancer	Simple mode	21	-0.888158	2.00746	0.662926	0.411413	0.00804444	21.0407	TRUE	0.729219	0.71817
ABCC8+KCNJ11	merged	ieu-a-1232	Low malignant potential mucinous ovarian cancer	Weighted mode	21	-0.631369	1.58176	0.694008	0.531863	0.0239542	11.8091	TRUE	0.763408	0.751842
ABCC8+KCNJ11	merged	ieu-a-1230	Serous ovarian cancer: low malignant potential	MR Egger	21	-4.44236	1.6609	0.0149852	0.0117681	0.000453857	0.305137	TRUE	0.164837	0.0974035
ABCC8+KCNJ11	merged	ieu-a-1230	Serous ovarian cancer: low malignant potential	Weighted median	21	-2.17955	0.882139	0.0134828	0.113093	0.0200697	0.637273	TRUE	0.0770515	0.0910609
ABCC8+KCNJ11	merged	ieu-a-1230	Serous ovarian cancer: low malignant potential	Inverse variance weighted	21	-1.56573	0.636692	0.0139258	0.208935	0.0599857	0.727735	TRUE	0.0510612	0.0603451
ABCC8+KCNJ11	merged	ieu-a-1230	Serous ovarian cancer: low malignant potential	Simple mode	21	-2.63575	1.48635	0.0914074	0.0716649	0.00389136	1.31981	TRUE	0.335161	0.396099
ABCC8+KCNJ11	merged	ieu-a-1230	Serous ovarian cancer: low malignant potential	Weighted mode	21	-2.46064	1.20235	0.0540754	0.0853799	0.00808899	0.901192	TRUE	0.359408	0.424755
ABCC8+KCNJ11	merged	ieu-a-1121	High grade serous ovarian cancer	MR Egger	21	0.973943	0.870028	0.276906	2.64837	0.481277	14.5734	TRUE	0.394058	0.41396
ABCC8+KCNJ11	merged	ieu-a-1121	High grade serous ovarian cancer	Weighted median	21	-0.184178	0.40626	0.650297	0.831788	0.375143	1.84428	TRUE	0.794807	0.845386
ABCC8+KCNJ11	merged	ieu-a-1121	High grade serous ovarian cancer	Inverse variance weighted	21	-0.618724	0.354833	0.081211	0.538632	0.26869	1.07977	TRUE	0.178664	0.175957
ABCC8+KCNJ11	merged	ieu-a-1121	High grade serous ovarian cancer	Simple mode	21	0.228633	0.763177	0.767588	1.25688	0.281621	5.60949	TRUE	0.767588	0.767588
ABCC8+KCNJ11	merged	ieu-a-1121	High grade serous ovarian cancer	Weighted mode	21	0.184727	0.612889	0.766218	1.20289	0.361846	3.99878	TRUE	0.766218	0.766218
ABCC8+KCNJ11	merged	ieu-a-1123	Invasive mucinous ovarian cancer	MR Egger	21	-2.30466	1.86709	0.232118	0.0997926	0.00256922	3.87611	TRUE	0.394058	0.41396
ABCC8+KCNJ11	merged	ieu-a-1123	Invasive mucinous ovarian cancer	Weighted median	21	2.54705	1.03664	0.0140094	12.7694	1.67403	97.4037	TRUE	0.0770515	0.0910609
ABCC8+KCNJ11	merged	ieu-a-1123	Invasive mucinous ovarian cancer	Inverse variance weighted	21	2.0152	0.706041	0.00431425	7.5022	1.88016	29.9352	TRUE	0.0454763	0.0537447
ABCC8+KCNJ11	merged	ieu-a-1123	Invasive mucinous ovarian cancer	Simple mode	21	3.34632	1.80716	0.0788901	28.398	0.822253	980.778	TRUE	0.335161	0.396099
ABCC8+KCNJ11	merged	ieu-a-1123	Invasive mucinous ovarian cancer	Weighted mode	21	2.82775	1.48505	0.0713776	16.9074	0.920409	310.58	TRUE	0.359408	0.424755
ABCC8+KCNJ11	merged	ieu-a-1120	Ovarian cancer	MR Egger	21	0.178487	0.672013	0.793408	1.19541	0.320248	4.46216	FALSE		0.815435
ABCC8+KCNJ11	merged	ieu-a-1120	Ovarian cancer	Weighted median	21	0.105974	0.342507	0.757012	1.11179	0.568167	2.17557	FALSE		0.89465
ABCC8+KCNJ11	merged	ieu-a-1120	Ovarian cancer	Inverse variance weighted	21	-0.465423	0.256428	0.0695201	0.627869	0.379834	1.03788	FALSE		0.175957
ABCC8+KCNJ11	merged	ieu-a-1120	Ovarian cancer	Simple mode	21	0.33623	0.512763	0.519475	1.39966	0.512331	3.8238	FALSE		0.698289
ABCC8+KCNJ11	merged	ieu-a-1120	Ovarian cancer	Weighted mode	21	0.294485	0.56606	0.60861	1.34243	0.442642	4.0713	FALSE		0.719267
ABCC8+KCNJ11	merged	ieu-b-4963	Ovarian cancer (OCAC)	MR Egger	20	0.0412299	0.011498	0.0021127	1.04209	1.01887	1.06584	FALSE		0.0274651
ABCC8+KCNJ11	merged	ieu-b-4963	Ovarian cancer (OCAC)	Weighted median	20	-0.00716427	0.00658273	0.276444	0.992861	0.980134	1.00575	FALSE		0.449221
ABCC8+KCNJ11	merged	ieu-b-4963	Ovarian cancer (OCAC)	Inverse variance weighted	20	0.00200313	0.00552204	0.716791	1.00201	0.991219	1.01291	FALSE		0.716791
ABCC8+KCNJ11	merged	ieu-b-4963	Ovarian cancer (OCAC)	Simple mode	20	-0.0138774	0.0149067	0.36356	0.986218	0.957821	1.01546	FALSE		0.644904
ABCC8+KCNJ11	merged	ieu-b-4963	Ovarian cancer (OCAC)	Weighted mode	20	-0.0117298	0.0140679	0.414755	0.988339	0.961459	1.01597	FALSE		0.599091
ABCC8+KCNJ11	merged	ieu-a-1228	High grade and low grade serous ovarian cancer	MR Egger	21	1.15376	0.829736	0.180448	3.17008	0.623427	16.1197	TRUE	0.394058	0.41396
ABCC8+KCNJ11	merged	ieu-a-1228	High grade and low grade serous ovarian cancer	Weighted median	21	0.00295036	0.421525	0.994415	1.00295	0.439008	2.29134	TRUE	0.994415	0.994415
ABCC8+KCNJ11	merged	ieu-a-1228	High grade and low grade serous ovarian cancer	Inverse variance weighted	21	-0.500955	0.344096	0.145432	0.605952	0.3087	1.18943	TRUE	0.228536	0.236327
ABCC8+KCNJ11	merged	ieu-a-1228	High grade and low grade serous ovarian cancer	Simple mode	21	0.446039	0.816379	0.59086	1.56211	0.315353	7.73799	TRUE	0.722162	0.698289
ABCC8+KCNJ11	merged	ieu-a-1228	High grade and low grade serous ovarian cancer	Weighted mode	21	0.465991	0.64007	0.475033	1.59359	0.454505	5.58748	TRUE	0.580596	0.617543
ABCC8+KCNJ11	merged	ieu-a-1229	Serous ovarian cancer: low grade and low malignant potential	MR Egger	21	-1.68129	1.34584	0.226747	0.186134	0.0133113	2.60274	TRUE	0.394058	0.41396
ABCC8+KCNJ11	merged	ieu-a-1229	Serous ovarian cancer: low grade and low malignant potential	Weighted median	21	-1.14277	0.726317	0.11563	0.318933	0.0768149	1.3242	TRUE	0.24124	0.285102
ABCC8+KCNJ11	merged	ieu-a-1229	Serous ovarian cancer: low grade and low malignant potential	Inverse variance weighted	21	-0.697293	0.513373	0.174382	0.497931	0.182045	1.36195	TRUE	0.239775	0.251885
ABCC8+KCNJ11	merged	ieu-a-1229	Serous ovarian cancer: low grade and low malignant potential	Simple mode	21	-1.40564	1.26859	0.280996	0.245211	0.020403	2.94704	TRUE	0.610079	0.644904
ABCC8+KCNJ11	merged	ieu-a-1229	Serous ovarian cancer: low grade and low malignant potential	Weighted mode	21	-1.2293	0.993869	0.230459	0.292498	0.0416989	2.05174	TRUE	0.422509	0.499329
DPP4	merged	ieu-a-1230	Serous ovarian cancer: low malignant potential	MR Egger	23	-5.02632	1.91637	0.0158994	0.0065629	0.000153409	0.280764	TRUE	0.0769035	0.0820063
DPP4	merged	ieu-a-1230	Serous ovarian cancer: low malignant potential	Weighted median	23	0.0663569	0.956121	0.944669	1.06861	0.164041	6.96121	TRUE	0.944669	0.944669
DPP4	merged	ieu-a-1230	Serous ovarian cancer: low malignant potential	Inverse variance weighted	23	-0.520413	0.715967	0.467307	0.594275	0.146064	2.41786	TRUE	0.744115	0.791467
DPP4	merged	ieu-a-1230	Serous ovarian cancer: low malignant potential	Simple mode	23	0.196854	1.89173	0.918064	1.21757	0.0298692	49.6321	TRUE	0.948417	0.948417
DPP4	merged	ieu-a-1230	Serous ovarian cancer: low malignant potential	Weighted mode	23	0.403827	1.61879	0.805318	1.49754	0.0627246	35.7537	TRUE	0.866527	0.938738
DPP4	merged	ieu-a-1231	Mucinous ovarian cancer: invasive and low malignant potential	MR Egger	23	-1.32652	1.68415	0.439703	0.2654	0.00977971	7.20239	TRUE	0.483673	0.476345
DPP4	merged	ieu-a-1231	Mucinous ovarian cancer: invasive and low malignant potential	Weighted median	23	-0.329706	0.862603	0.702296	0.719135	0.132601	3.90007	TRUE	0.848196	0.829986
DPP4	merged	ieu-a-1231	Mucinous ovarian cancer: invasive and low malignant potential	Inverse variance weighted	23	-0.183717	0.622525	0.767906	0.832172	0.245646	2.81914	TRUE	0.767906	0.831898
DPP4	merged	ieu-a-1231	Mucinous ovarian cancer: invasive and low malignant potential	Simple mode	23	0.238695	1.52347	0.876927	1.26959	0.0641	25.1461	TRUE	0.948417	0.948417
DPP4	merged	ieu-a-1231	Mucinous ovarian cancer: invasive and low malignant potential	Weighted mode	23	-0.237798	1.39842	0.866527	0.788362	0.0508584	12.2205	TRUE	0.866527	0.938738
DPP4	merged	ieu-a-1125	Endometrioid ovarian cancer	MR Egger	23	-2.14619	1.62545	0.200923	0.116929	0.00483405	2.82834	TRUE	0.276269	0.2612
DPP4	merged	ieu-a-1125	Endometrioid ovarian cancer	Weighted median	23	0.377407	0.896451	0.673754	1.4585	0.25167	8.45241	TRUE	0.848196	0.829986
DPP4	merged	ieu-a-1125	Endometrioid ovarian cancer	Inverse variance weighted	23	0.348583	0.59871	0.560416	1.41706	0.438284	4.58163	TRUE	0.744115	0.791467
DPP4	merged	ieu-a-1125	Endometrioid ovarian cancer	Simple mode	23	0.326873	1.68788	0.84822	1.38663	0.0507229	37.9066	TRUE	0.948417	0.948417
DPP4	merged	ieu-a-1125	Endometrioid ovarian cancer	Weighted mode	23	0.555635	1.55382	0.724056	1.74305	0.082922	36.6394	TRUE	0.866527	0.938738
DPP4	merged	ieu-a-1122	Low grade serous ovarian cancer	MR Egger	23	-4.34932	2.73782	0.127092	0.0129155	6.03443e-05	2.76433	TRUE	0.254199	0.233658
DPP4	merged	ieu-a-1122	Low grade serous ovarian cancer	Weighted median	23	-1.54627	1.33191	0.245667	0.213041	0.0156573	2.89875	TRUE	0.848196	0.798418
DPP4	merged	ieu-a-1122	Low grade serous ovarian cancer	Inverse variance weighted	23	-0.547382	1.0031	0.585277	0.578463	0.0809885	4.13169	TRUE	0.744115	0.791467
DPP4	merged	ieu-a-1122	Low grade serous ovarian cancer	Simple mode	23	-2.30573	2.30679	0.3284	0.0996861	0.00108407	9.16665	TRUE	0.948417	0.94179
DPP4	merged	ieu-a-1122	Low grade serous ovarian cancer	Weighted mode	23	-1.84842	2.04529	0.375921	0.157486	0.00285927	8.67417	TRUE	0.866527	0.938738
DPP4	merged	ieu-a-1124	Clear cell ovarian cancer	MR Egger	23	1.49001	2.28978	0.522282	4.43716	0.0498886	394.647	TRUE	0.522282	0.522282
DPP4	merged	ieu-a-1124	Clear cell ovarian cancer	Weighted median	23	0.566126	1.13798	0.61885	1.76143	0.189319	16.3884	TRUE	0.848196	0.829986
DPP4	merged	ieu-a-1124	Clear cell ovarian cancer	Inverse variance weighted	23	-0.329655	0.83674	0.6936	0.719172	0.139504	3.70749	TRUE	0.76296	0.819709
DPP4	merged	ieu-a-1124	Clear cell ovarian cancer	Simple mode	23	1.93033	2.07458	0.362227	6.89179	0.118145	402.021	TRUE	0.948417	0.94179
DPP4	merged	ieu-a-1124	Clear cell ovarian cancer	Weighted mode	23	1.25491	1.68537	0.4644	3.50751	0.12894	95.4137	TRUE	0.866527	0.938738
DPP4	merged	ieu-a-1232	Low malignant potential mucinous ovarian cancer	MR Egger	23	3.72326	2.53917	0.157373	41.3991	0.285502	6003.06	TRUE	0.254199	0.233658
DPP4	merged	ieu-a-1232	Low malignant potential mucinous ovarian cancer	Weighted median	23	2.52881	1.22225	0.0385485	12.5386	1.14247	137.611	TRUE	0.212017	0.250565
DPP4	merged	ieu-a-1232	Low malignant potential mucinous ovarian cancer	Inverse variance weighted	23	2.69953	0.925059	0.00352026	14.8728	2.42642	91.1631	TRUE	0.0193614	0.0228817
DPP4	merged	ieu-a-1232	Low malignant potential mucinous ovarian cancer	Simple mode	23	3.31428	2.26312	0.15721	27.5025	0.32581	2321.56	TRUE	0.864653	0.94179
DPP4	merged	ieu-a-1232	Low malignant potential mucinous ovarian cancer	Weighted mode	23	2.63431	2.03907	0.209794	13.9337	0.256077	758.163	TRUE	0.866527	0.938738
DPP4	merged	ieu-a-1233	Low malignant potential ovarian cancer	MR Egger	23	-1.61832	1.57981	0.317314	0.198232	0.00896217	4.38463	TRUE	0.387828	0.375007
DPP4	merged	ieu-a-1233	Low malignant potential ovarian cancer	Weighted median	23	0.693043	0.82489	0.400816	1.99979	0.397031	10.0727	TRUE	0.848196	0.829986
DPP4	merged	ieu-a-1233	Low malignant potential ovarian cancer	Inverse variance weighted	23	0.668237	0.585595	0.253818	1.95079	0.619074	6.14724	TRUE	0.744115	0.791467
DPP4	merged	ieu-a-1233	Low malignant potential ovarian cancer	Simple mode	23	0.298825	1.42614	0.835959	1.34827	0.0823805	22.0664	TRUE	0.948417	0.948417
DPP4	merged	ieu-a-1233	Low malignant potential ovarian cancer	Weighted mode	23	0.67999	1.29829	0.605682	1.97386	0.15495	25.1443	TRUE	0.866527	0.938738
DPP4	merged	ieu-a-1121	High grade serous ovarian cancer	MR Egger	23	-1.29245	0.891194	0.161763	0.274597	0.0478736	1.57506	TRUE	0.254199	0.233658
DPP4	merged	ieu-a-1121	High grade serous ovarian cancer	Weighted median	23	0.359694	0.470425	0.4445	1.43289	0.569875	3.60286	TRUE	0.848196	0.829986
DPP4	merged	ieu-a-1121	High grade serous ovarian cancer	Inverse variance weighted	23	0.259152	0.328197	0.429747	1.29583	0.681054	2.46556	TRUE	0.744115	0.791467
DPP4	merged	ieu-a-1121	High grade serous ovarian cancer	Simple mode	23	0.361821	0.971833	0.713226	1.43594	0.213745	9.64667	TRUE	0.948417	0.948417
DPP4	merged	ieu-a-1121	High grade serous ovarian cancer	Weighted mode	23	0.327212	0.957914	0.735902	1.3871	0.212184	9.06773	TRUE	0.866527	0.938738
DPP4	merged	ieu-a-1123	Invasive mucinous ovarian cancer	MR Egger	23	-5.4342	2.17746	0.0209737	0.00436471	6.11598e-05	0.31149	TRUE	0.0769035	0.0820063
DPP4	merged	ieu-a-1123	Invasive mucinous ovarian cancer	Weighted median	23	-3.15171	1.08436	0.00365477	0.0427791	0.00510749	0.358308	TRUE	0.0402025	0.047512
DPP4	merged	ieu-a-1123	Invasive mucinous ovarian cancer	Inverse variance weighted	23	-2.75565	0.814262	0.000713783	0.0635678	0.0128862	0.313582	TRUE	0.00785162	0.00927918
DPP4	merged	ieu-a-1123	Invasive mucinous ovarian cancer	Simple mode	23	-3.27564	1.90773	0.10002	0.0377926	0.000898487	1.58965	TRUE	0.864653	0.94179
DPP4	merged	ieu-a-1123	Invasive mucinous ovarian cancer	Weighted mode	23	-3.3436	1.57939	0.0458013	0.0353097	0.00159767	0.780372	TRUE	0.503815	0.595417
DPP4	merged	ieu-a-1120	Ovarian cancer	MR Egger	23	-1.81091	0.751572	0.0252327	0.163505	0.0374783	0.713315	FALSE		0.0820063
DPP4	merged	ieu-a-1120	Ovarian cancer	Weighted median	23	-0.15906	0.396852	0.688564	0.852945	0.391845	1.85664	FALSE		0.829986
DPP4	merged	ieu-a-1120	Ovarian cancer	Inverse variance weighted	23	-0.0172442	0.294085	0.953241	0.982904	0.552308	1.74921	FALSE		0.953241
DPP4	merged	ieu-a-1120	Ovarian cancer	Simple mode	23	-0.503247	0.870057	0.568864	0.604565	0.109859	3.32698	FALSE		0.948417
DPP4	merged	ieu-a-1120	Ovarian cancer	Weighted mode	23	0.00455824	0.72234	0.995022	1.00457	0.243843	4.13855	FALSE		0.995022
DPP4	merged	ieu-b-4963	Ovarian cancer (OCAC)	MR Egger	23	-0.0193406	0.0131558	0.156356	0.980845	0.955877	1.00647	FALSE		0.233658
DPP4	merged	ieu-b-4963	Ovarian cancer (OCAC)	Weighted median	23	-0.00887278	0.00677332	0.190209	0.991166	0.978095	1.00441	FALSE		0.798418
DPP4	merged	ieu-b-4963	Ovarian cancer (OCAC)	Inverse variance weighted	23	-0.0086136	0.00494711	0.0816594	0.991423	0.981857	1.00108	FALSE		0.353858
DPP4	merged	ieu-b-4963	Ovarian cancer (OCAC)	Simple mode	23	-0.0137938	0.0128372	0.294236	0.986301	0.961794	1.01143	FALSE		0.94179
DPP4	merged	ieu-b-4963	Ovarian cancer (OCAC)	Weighted mode	23	-0.0108385	0.0119309	0.373491	0.98922	0.966356	1.01263	FALSE		0.938738
DPP4	merged	ieu-a-1228	High grade and low grade serous ovarian cancer	MR Egger	23	-1.41345	0.867079	0.117984	0.243303	0.0444709	1.33113	TRUE	0.254199	0.233658
DPP4	merged	ieu-a-1228	High grade and low grade serous ovarian cancer	Weighted median	23	0.314076	0.464083	0.498553	1.36899	0.551273	3.39967	TRUE	0.848196	0.829986
DPP4	merged	ieu-a-1228	High grade and low grade serous ovarian cancer	Inverse variance weighted	23	0.19788	0.319163	0.535261	1.21882	0.65202	2.27832	TRUE	0.744115	0.791467
DPP4	merged	ieu-a-1228	High grade and low grade serous ovarian cancer	Simple mode	23	0.0622816	0.951785	0.948417	1.06426	0.164768	6.87424	TRUE	0.948417	0.948417
DPP4	merged	ieu-a-1228	High grade and low grade serous ovarian cancer	Weighted mode	23	0.372058	0.765974	0.63196	1.45072	0.323275	6.51017	TRUE	0.866527	0.938738
DPP4	merged	ieu-a-1229	Serous ovarian cancer: low grade and low malignant potential	MR Egger	23	-4.13128	1.60132	0.0174663	0.0160622	0.000696203	0.370575	TRUE	0.0769035	0.0820063
DPP4	merged	ieu-a-1229	Serous ovarian cancer: low grade and low malignant potential	Weighted median	23	-0.241655	0.830564	0.771087	0.785327	0.154191	3.99982	TRUE	0.848196	0.835344
DPP4	merged	ieu-a-1229	Serous ovarian cancer: low grade and low malignant potential	Inverse variance weighted	23	-0.304381	0.594777	0.608821	0.73758	0.229892	2.36643	TRUE	0.744115	0.791467
DPP4	merged	ieu-a-1229	Serous ovarian cancer: low grade and low malignant potential	Simple mode	23	-0.326101	1.54104	0.834359	0.721732	0.0352057	14.7958	TRUE	0.948417	0.948417
DPP4	merged	ieu-a-1229	Serous ovarian cancer: low grade and low malignant potential	Weighted mode	23	-0.212975	1.23593	0.864761	0.808176	0.0716906	9.11066	TRUE	0.866527	0.938738
PPARG	merged	ieu-a-1122	Low grade serous ovarian cancer	MR Egger	46	0.010954	1.30236	0.993327	1.01101	0.0787345	12.9822	TRUE	0.993327	0.993327
PPARG	merged	ieu-a-1122	Low grade serous ovarian cancer	Weighted median	46	0.701786	0.60202	0.243728	2.01735	0.619915	6.56495	TRUE	0.383001	0.452638
PPARG	merged	ieu-a-1122	Low grade serous ovarian cancer	Inverse variance weighted	46	0.676688	0.416682	0.104378	1.96735	0.86935	4.45214	TRUE	0.164023	0.169614
PPARG	merged	ieu-a-1122	Low grade serous ovarian cancer	Simple mode	46	0.594147	1.06103	0.578274	1.81149	0.226397	14.4943	TRUE	0.978025	0.978025
PPARG	merged	ieu-a-1122	Low grade serous ovarian cancer	Weighted mode	46	0.594147	0.734368	0.422738	1.81149	0.429465	7.64084	TRUE	0.664303	0.68695
PPARG	merged	ieu-a-1125	Endometrioid ovarian cancer	MR Egger	46	-1.52246	0.850044	0.0801674	0.218174	0.0412316	1.15445	TRUE	0.176368	0.173696
PPARG	merged	ieu-a-1125	Endometrioid ovarian cancer	Weighted median	46	-1.37689	0.367706	0.000180723	0.252362	0.122751	0.518826	TRUE	0.000993974	0.0011747
PPARG	merged	ieu-a-1125	Endometrioid ovarian cancer	Inverse variance weighted	46	-1.10434	0.271549	4.76622e-05	0.331431	0.194646	0.564339	TRUE	0.000174762	0.000206536
PPARG	merged	ieu-a-1125	Endometrioid ovarian cancer	Simple mode	46	-1.46606	0.665523	0.0327674	0.230834	0.0626319	0.850755	TRUE	0.120147	0.141992
PPARG	merged	ieu-a-1125	Endometrioid ovarian cancer	Weighted mode	46	-1.30874	0.456484	0.00628314	0.27016	0.110422	0.660979	TRUE	0.0348249	0.0411567
PPARG	merged	ieu-a-1124	Clear cell ovarian cancer	MR Egger	46	-0.466913	1.08171	0.668109	0.626934	0.07524	5.22391	TRUE	0.73492	0.723785
PPARG	merged	ieu-a-1124	Clear cell ovarian cancer	Weighted median	46	-0.551304	0.513939	0.283404	0.576198	0.210426	1.57778	TRUE	0.389681	0.460532
PPARG	merged	ieu-a-1124	Clear cell ovarian cancer	Inverse variance weighted	46	-0.399796	0.347668	0.25017	0.670457	0.33918	1.32529	TRUE	0.343983	0.361356
PPARG	merged	ieu-a-1124	Clear cell ovarian cancer	Simple mode	46	-0.318044	1.07381	0.768454	0.727571	0.0886799	5.96932	TRUE	0.978025	0.978025
PPARG	merged	ieu-a-1124	Clear cell ovarian cancer	Weighted mode	46	-0.160913	0.741543	0.829191	0.851366	0.199023	3.64192	TRUE	0.870121	0.870121
PPARG	merged	ieu-a-1229	Serous ovarian cancer: low grade and low malignant potential	MR Egger	46	-0.615466	0.776715	0.432382	0.540389	0.117911	2.47662	TRUE	0.594525	0.624552
PPARG	merged	ieu-a-1229	Serous ovarian cancer: low grade and low malignant potential	Weighted median	46	-0.956095	0.352232	0.00663975	0.384391	0.192729	0.766653	TRUE	0.0146075	0.0172634
PPARG	merged	ieu-a-1229	Serous ovarian cancer: low grade and low malignant potential	Inverse variance weighted	46	-0.782146	0.249357	0.00170892	0.457423	0.280583	0.74572	TRUE	0.00375963	0.0044432
PPARG	merged	ieu-a-1229	Serous ovarian cancer: low grade and low malignant potential	Simple mode	46	-0.910581	0.671579	0.181903	0.402291	0.107865	1.50037	TRUE	0.400186	0.472947
PPARG	merged	ieu-a-1229	Serous ovarian cancer: low grade and low malignant potential	Weighted mode	46	-0.956758	0.495544	0.0598327	0.384136	0.145435	1.01461	TRUE	0.121012	0.143014
PPARG	merged	ieu-a-1231	Mucinous ovarian cancer: invasive and low malignant potential	MR Egger	46	-1.27231	0.806757	0.121944	0.280184	0.0576393	1.36197	TRUE	0.223564	0.226467
PPARG	merged	ieu-a-1231	Mucinous ovarian cancer: invasive and low malignant potential	Weighted median	46	-0.793484	0.399584	0.0470584	0.452266	0.206662	0.989754	TRUE	0.0862737	0.10196
PPARG	merged	ieu-a-1231	Mucinous ovarian cancer: invasive and low malignant potential	Inverse variance weighted	46	-0.746721	0.259337	0.00398508	0.473918	0.28507	0.787872	TRUE	0.00730598	0.00863435
PPARG	merged	ieu-a-1231	Mucinous ovarian cancer: invasive and low malignant potential	Simple mode	46	-1.4935	0.776969	0.0609238	0.224585	0.0489793	1.0298	TRUE	0.16754	0.198002
PPARG	merged	ieu-a-1231	Mucinous ovarian cancer: invasive and low malignant potential	Weighted mode	46	-1.21862	0.563361	0.0358824	0.295639	0.0979984	0.891876	TRUE	0.0986766	0.116618
PPARG	merged	ieu-a-1233	Low malignant potential ovarian cancer	MR Egger	46	-1.42506	0.762089	0.0681551	0.240494	0.054001	1.07105	TRUE	0.176368	0.173696
PPARG	merged	ieu-a-1233	Low malignant potential ovarian cancer	Weighted median	46	-1.14803	0.367994	0.0018104	0.317262	0.154232	0.65262	TRUE	0.00497859	0.00588379
PPARG	merged	ieu-a-1233	Low malignant potential ovarian cancer	Inverse variance weighted	46	-0.860832	0.244808	0.000437526	0.42281	0.261674	0.683173	TRUE	0.0012032	0.00142196
PPARG	merged	ieu-a-1233	Low malignant potential ovarian cancer	Simple mode	46	0.162985	0.764878	0.832222	1.17702	0.262849	5.27062	TRUE	0.978025	0.978025
PPARG	merged	ieu-a-1233	Low malignant potential ovarian cancer	Weighted mode	46	-1.10701	0.587518	0.0660066	0.330547	0.104503	1.04553	TRUE	0.121012	0.143014
PPARG	merged	ieu-a-1232	Low malignant potential mucinous ovarian cancer	MR Egger	46	-2.31542	1.2333	0.0671003	0.0987246	0.00880273	1.10722	TRUE	0.176368	0.173696
PPARG	merged	ieu-a-1232	Low malignant potential mucinous ovarian cancer	Weighted median	46	0.110819	0.573833	0.846864	1.11719	0.362804	3.44021	TRUE	0.846864	0.846864
PPARG	merged	ieu-a-1232	Low malignant potential mucinous ovarian cancer	Inverse variance weighted	46	0.317425	0.41346	0.442649	1.37359	0.610818	3.08887	TRUE	0.486914	0.52313
PPARG	merged	ieu-a-1232	Low malignant potential mucinous ovarian cancer	Simple mode	46	0.28382	1.26316	0.823236	1.32819	0.111697	15.7936	TRUE	0.978025	0.978025
PPARG	merged	ieu-a-1232	Low malignant potential mucinous ovarian cancer	Weighted mode	46	0.136105	0.827688	0.870121	1.1458	0.226239	5.803	TRUE	0.870121	0.870121
PPARG	merged	ieu-a-1230	Serous ovarian cancer: low malignant potential	MR Egger	46	-1.05568	0.938204	0.266598	0.347955	0.0553232	2.18846	TRUE	0.41894	0.433222
PPARG	merged	ieu-a-1230	Serous ovarian cancer: low malignant potential	Weighted median	46	-1.88028	0.432036	1.34821e-05	0.152548	0.0654108	0.355764	TRUE	0.000148303	0.000175267
PPARG	merged	ieu-a-1230	Serous ovarian cancer: low malignant potential	Inverse variance weighted	46	-1.65482	0.301678	4.12529e-08	0.191126	0.10581	0.345233	TRUE	4.53782e-07	5.36288e-07
PPARG	merged	ieu-a-1230	Serous ovarian cancer: low malignant potential	Simple mode	46	-2.28382	0.853757	0.0103813	0.101894	0.0191169	0.543103	TRUE	0.0645925	0.0763366
PPARG	merged	ieu-a-1230	Serous ovarian cancer: low malignant potential	Weighted mode	46	-2.0611	0.740092	0.00780576	0.127314	0.0298466	0.543068	TRUE	0.0348249	0.0411567
PPARG	merged	ieu-a-1121	High grade serous ovarian cancer	MR Egger	46	-1.05663	0.439531	0.0204951	0.347625	0.146884	0.822711	TRUE	0.176368	0.173696
PPARG	merged	ieu-a-1121	High grade serous ovarian cancer	Weighted median	46	-0.0617555	0.206587	0.764992	0.940113	0.627089	1.40939	TRUE	0.841492	0.828742
PPARG	merged	ieu-a-1121	High grade serous ovarian cancer	Inverse variance weighted	46	-0.145931	0.147146	0.321324	0.864217	0.647694	1.15312	TRUE	0.392729	0.417721
PPARG	merged	ieu-a-1121	High grade serous ovarian cancer	Simple mode	46	0.0429985	0.37746	0.909812	1.04394	0.498165	2.18763	TRUE	0.978025	0.978025
PPARG	merged	ieu-a-1121	High grade serous ovarian cancer	Weighted mode	46	-0.121206	0.260438	0.643895	0.885852	0.531706	1.47588	TRUE	0.870121	0.870121
PPARG	merged	ieu-a-1123	Invasive mucinous ovarian cancer	MR Egger	46	-0.492394	1.06589	0.646389	0.611162	0.0756576	4.93696	TRUE	0.73492	0.723785
PPARG	merged	ieu-a-1123	Invasive mucinous ovarian cancer	Weighted median	46	-1.78999	0.520245	0.000580274	0.166961	0.0602246	0.462869	TRUE	0.00212767	0.00251452
PPARG	merged	ieu-a-1123	Invasive mucinous ovarian cancer	Inverse variance weighted	46	-1.71402	0.342904	5.7767e-07	0.18014	0.0919866	0.352774	TRUE	3.17718e-06	3.75485e-06
PPARG	merged	ieu-a-1123	Invasive mucinous ovarian cancer	Simple mode	46	-2.43013	0.925163	0.0117441	0.0880253	0.014358	0.539662	TRUE	0.0645925	0.0763366
PPARG	merged	ieu-a-1123	Invasive mucinous ovarian cancer	Weighted mode	46	-1.84887	0.68235	0.00949771	0.157414	0.0413253	0.599614	TRUE	0.0348249	0.0411567
PPARG	merged	ieu-a-1120	Ovarian cancer	MR Egger	46	-0.876257	0.390066	0.0297451	0.416338	0.193827	0.894288	FALSE		0.173696
PPARG	merged	ieu-a-1120	Ovarian cancer	Weighted median	46	-0.163706	0.173859	0.346397	0.848992	0.603826	1.1937	FALSE		0.500352
PPARG	merged	ieu-a-1120	Ovarian cancer	Inverse variance weighted	46	-0.236179	0.128192	0.0654175	0.789639	0.6142	1.01519	FALSE		0.12149
PPARG	merged	ieu-a-1120	Ovarian cancer	Simple mode	46	-0.078703	0.313665	0.803023	0.924314	0.49983	1.7093	FALSE		0.978025
PPARG	merged	ieu-a-1120	Ovarian cancer	Weighted mode	46	-0.204336	0.203799	0.321398	0.815188	0.546739	1.21545	FALSE		0.596882
PPARG	merged	ieu-b-4963	Ovarian cancer (OCAC)	MR Egger	42	-0.00327583	0.00666464	0.625742	0.99673	0.983794	1.00983	FALSE		0.723785
PPARG	merged	ieu-b-4963	Ovarian cancer (OCAC)	Weighted median	42	-0.00140341	0.0031942	0.660398	0.998598	0.992365	1.00487	FALSE		0.828742
PPARG	merged	ieu-b-4963	Ovarian cancer (OCAC)	Inverse variance weighted	42	-0.00043176	0.00218571	0.843407	0.999568	0.995295	1.00386	FALSE		0.843407
PPARG	merged	ieu-b-4963	Ovarian cancer (OCAC)	Simple mode	42	-0.000691452	0.00583621	0.906269	0.999309	0.987943	1.01081	FALSE		0.978025
PPARG	merged	ieu-b-4963	Ovarian cancer (OCAC)	Weighted mode	42	-0.00140587	0.00441047	0.751528	0.998595	0.99	1.00726	FALSE		0.870121
PPARG	merged	ieu-a-1228	High grade and low grade serous ovarian cancer	MR Egger	46	-0.959194	0.462177	0.0438286	0.383201	0.154887	0.94807	TRUE	0.176368	0.173696
PPARG	merged	ieu-a-1228	High grade and low grade serous ovarian cancer	Weighted median	46	-0.0630151	0.199961	0.752658	0.938929	0.634487	1.38945	TRUE	0.841492	0.828742
PPARG	merged	ieu-a-1228	High grade and low grade serous ovarian cancer	Inverse variance weighted	46	-0.0663781	0.153688	0.665813	0.935777	0.69239	1.26472	TRUE	0.665813	0.721297
PPARG	merged	ieu-a-1228	High grade and low grade serous ovarian cancer	Simple mode	46	0.00981448	0.354335	0.978025	1.00986	0.50425	2.02245	TRUE	0.978025	0.978025
PPARG	merged	ieu-a-1228	High grade and low grade serous ovarian cancer	Weighted mode	46	-0.0821296	0.236202	0.72968	0.921153	0.579792	1.46349	TRUE	0.870121	0.870121
GPD2	article	ieu-a-1230	Serous ovarian cancer: low malignant potential	MR Egger	3	0.868112	12.5177	0.95592	2.38241	5.26947e-11	1.07712e+11	TRUE	0.95592	0.95592
GPD2	article	ieu-a-1230	Serous ovarian cancer: low malignant potential	Weighted median	3	-2.07566	3.199	0.516437	0.125473	0.000237415	66.3123	TRUE	0.691042	0.735017
GPD2	article	ieu-a-1230	Serous ovarian cancer: low malignant potential	Inverse variance weighted	3	1.11626	4.20692	0.790749	3.05341	0.000801271	11635.6	TRUE	0.970475	0.970475
GPD2	article	ieu-a-1230	Serous ovarian cancer: low malignant potential	Simple mode	3	-2.63386	3.67779	0.548227	0.0718008	5.31539e-05	96.9893	TRUE	0.712745	0.758102
GPD2	article	ieu-a-1230	Serous ovarian cancer: low malignant potential	Weighted mode	3	-2.58533	3.20256	0.504256	0.0753715	0.000141623	40.1125	TRUE	0.725517	0.771686
GPD2	article	ieu-a-1231	Mucinous ovarian cancer: invasive and low malignant potential	MR Egger	3	-2.12547	4.14545	0.698386	0.119377	3.53378e-05	403.277	TRUE	0.95592	0.95592
GPD2	article	ieu-a-1231	Mucinous ovarian cancer: invasive and low malignant potential	Weighted median	3	-2.5871	2.37461	0.27594	0.0752379	0.000716354	7.90215	TRUE	0.683337	0.692211
GPD2	article	ieu-a-1231	Mucinous ovarian cancer: invasive and low malignant potential	Inverse variance weighted	3	-2.16494	1.94828	0.266479	0.114756	0.0025198	5.22622	TRUE	0.62036	0.610961
GPD2	article	ieu-a-1231	Mucinous ovarian cancer: invasive and low malignant potential	Simple mode	3	-2.65136	2.71809	0.432216	0.0705553	0.000342643	14.5284	TRUE	0.712745	0.758102
GPD2	article	ieu-a-1231	Mucinous ovarian cancer: invasive and low malignant potential	Weighted mode	3	-2.64628	2.64435	0.422369	0.0709146	0.00039794	12.6373	TRUE	0.725517	0.771686
GPD2	article	ieu-a-1125	Endometrioid ovarian cancer	MR Egger	3	1.97475	4.14303	0.716839	7.20481	0.00214293	24223.6	TRUE	0.95592	0.95592
GPD2	article	ieu-a-1125	Endometrioid ovarian cancer	Weighted median	3	1.72432	2.22855	0.439086	5.60868	0.0711015	442.428	TRUE	0.689992	0.713514
GPD2	article	ieu-a-1125	Endometrioid ovarian cancer	Inverse variance weighted	3	2.04323	1.89913	0.281982	7.71549	0.186549	319.105	TRUE	0.62036	0.610961
GPD2	article	ieu-a-1125	Endometrioid ovarian cancer	Simple mode	3	1.56259	2.40941	0.583155	4.77118	0.0424324	536.481	TRUE	0.712745	0.758102
GPD2	article	ieu-a-1125	Endometrioid ovarian cancer	Weighted mode	3	1.58486	2.51959	0.593605	4.87861	0.0349605	680.791	TRUE	0.725517	0.771686
GPD2	article	ieu-a-1122	Low grade serous ovarian cancer	MR Egger	3	-9.47425	6.29872	0.373521	7.6804e-05	3.34048e-10	17.6587	TRUE	0.95592	0.95592
GPD2	article	ieu-a-1122	Low grade serous ovarian cancer	Weighted median	3	3.8614	4.16699	0.354101	47.5317	0.0134888	167492	TRUE	0.683337	0.692211
GPD2	article	ieu-a-1122	Low grade serous ovarian cancer	Inverse variance weighted	3	-0.154229	4.16701	0.970475	0.857075	0.000243215	3020.28	TRUE	0.970475	0.970475
GPD2	article	ieu-a-1122	Low grade serous ovarian cancer	Simple mode	3	4.29941	5.39788	0.509269	73.6564	0.00187259	2.89721e+06	TRUE	0.712745	0.758102
GPD2	article	ieu-a-1122	Low grade serous ovarian cancer	Weighted mode	3	4.37118	5.57641	0.51521	79.1366	0.00141789	4.41686e+06	TRUE	0.725517	0.771686
GPD2	article	ieu-a-1123	Invasive mucinous ovarian cancer	MR Egger	3	-4.84795	5.5558	0.543248	0.00784446	1.46342e-07	420.49	TRUE	0.95592	0.95592
GPD2	article	ieu-a-1123	Invasive mucinous ovarian cancer	Weighted median	3	-0.610822	3.17167	0.847283	0.542904	0.00108378	271.961	TRUE	0.898197	0.973047
GPD2	article	ieu-a-1123	Invasive mucinous ovarian cancer	Inverse variance weighted	3	-0.114175	2.56971	0.964561	0.892102	0.00579477	137.339	TRUE	0.970475	0.970475
GPD2	article	ieu-a-1123	Invasive mucinous ovarian cancer	Simple mode	3	-1.97772	4.1942	0.683693	0.138385	3.72318e-05	514.356	TRUE	0.752062	0.808001
GPD2	article	ieu-a-1123	Invasive mucinous ovarian cancer	Weighted mode	3	-1.66827	4.00532	0.71748	0.188574	7.3465e-05	484.042	TRUE	0.745487	0.807611
GPD2	article	ieu-a-1124	Clear cell ovarian cancer	MR Egger	3	-7.01988	9.00959	0.57862	0.000893929	1.91508e-11	41727.3	TRUE	0.95592	0.95592
GPD2	article	ieu-a-1124	Clear cell ovarian cancer	Weighted median	3	2.09098	3.63748	0.565398	8.09281	0.00648361	10101.4	TRUE	0.691042	0.735017
GPD2	article	ieu-a-1124	Clear cell ovarian cancer	Inverse variance weighted	3	0.589788	4.30719	0.891085	1.80361	0.000388851	8365.65	TRUE	0.970475	0.970475
GPD2	article	ieu-a-1124	Clear cell ovarian cancer	Simple mode	3	5.42064	5.03663	0.394403	226.023	0.011665	4.37946e+06	TRUE	0.712745	0.758102
GPD2	article	ieu-a-1124	Clear cell ovarian cancer	Weighted mode	3	4.8967	5.04518	0.434145	133.848	0.00679307	2.63728e+06	TRUE	0.725517	0.771686
GPD2	article	ieu-a-1233	Low malignant potential ovarian cancer	MR Egger	3	0.973258	11.7947	0.947587	2.64655	2.41465e-10	2.90073e+10	TRUE	0.95592	0.95592
GPD2	article	ieu-a-1233	Low malignant potential ovarian cancer	Weighted median	3	-4.15628	2.51051	0.0978125	0.0156658	0.000114278	2.14753	TRUE	0.683337	0.692211
GPD2	article	ieu-a-1233	Low malignant potential ovarian cancer	Inverse variance weighted	3	-1.03971	4.04999	0.797396	0.353558	0.000126195	990.559	TRUE	0.970475	0.970475
GPD2	article	ieu-a-1233	Low malignant potential ovarian cancer	Simple mode	3	-4.65175	2.89663	0.24952	0.00954488	3.2667e-05	2.78889	TRUE	0.712745	0.758102
GPD2	article	ieu-a-1233	Low malignant potential ovarian cancer	Weighted mode	3	-4.65175	2.55966	0.210802	0.00954488	6.32332e-05	1.44077	TRUE	0.725517	0.771686
GPD2	article	ieu-a-1232	Low malignant potential mucinous ovarian cancer	MR Egger	3	1.09909	10.8038	0.935457	3.00145	1.90963e-09	4.71751e+09	TRUE	0.95592	0.95592
GPD2	article	ieu-a-1232	Low malignant potential mucinous ovarian cancer	Weighted median	3	-4.92034	4.3883	0.262186	0.00729668	1.34194e-06	39.6752	TRUE	0.683337	0.692211
GPD2	article	ieu-a-1232	Low malignant potential mucinous ovarian cancer	Inverse variance weighted	3	-4.88776	4.32992	0.258968	0.00753827	1.55442e-06	36.5573	TRUE	0.62036	0.610961
GPD2	article	ieu-a-1232	Low malignant potential mucinous ovarian cancer	Simple mode	3	-6.51628	5.73459	0.373646	0.00147917	1.94372e-08	112.565	TRUE	0.712745	0.758102
GPD2	article	ieu-a-1232	Low malignant potential mucinous ovarian cancer	Weighted mode	3	-5.94318	5.70793	0.40711	0.00262367	3.63259e-08	189.496	TRUE	0.725517	0.771686
GPD2	article	ieu-a-1121	High grade serous ovarian cancer	MR Egger	3	0.389395	2.28004	0.892314	1.47609	0.0169163	128.801	TRUE	0.95592	0.95592
GPD2	article	ieu-a-1121	High grade serous ovarian cancer	Weighted median	3	1.09791	1.23171	0.372729	2.99789	0.268143	33.517	TRUE	0.683337	0.692211
GPD2	article	ieu-a-1121	High grade serous ovarian cancer	Inverse variance weighted	3	1.16069	1.04132	0.265006	3.19214	0.414662	24.5737	TRUE	0.62036	0.610961
GPD2	article	ieu-a-1121	High grade serous ovarian cancer	Simple mode	3	0.942733	1.368	0.561951	2.56699	0.175775	37.4879	TRUE	0.712745	0.758102
GPD2	article	ieu-a-1121	High grade serous ovarian cancer	Weighted mode	3	0.966271	1.36244	0.551719	2.62813	0.181933	37.9648	TRUE	0.725517	0.771686
GPD2	article	ieu-a-1120	Ovarian cancer	MR Egger	3	-0.687573	1.89422	0.778332	0.502795	0.0122743	20.596	FALSE		0.95592
GPD2	article	ieu-a-1120	Ovarian cancer	Weighted median	3	1.67466	1.07378	0.118857	5.33698	0.650539	43.7842	FALSE		0.692211
GPD2	article	ieu-a-1120	Ovarian cancer	Inverse variance weighted	3	1.02398	0.872328	0.240454	2.78427	0.503698	15.3905	FALSE		0.610961
GPD2	article	ieu-a-1120	Ovarian cancer	Simple mode	3	1.73029	1.28721	0.311058	5.64226	0.452648	70.3309	FALSE		0.758102
GPD2	article	ieu-a-1120	Ovarian cancer	Weighted mode	3	1.73638	1.31854	0.318523	5.67675	0.428286	75.2428	FALSE		0.771686
GPD2	article	ieu-b-4963	Ovarian cancer (OCAC)	MR Egger	3	0.00229657	0.0317419	0.95402	1.0023	0.941842	1.06664	FALSE		0.95592
GPD2	article	ieu-b-4963	Ovarian cancer (OCAC)	Weighted median	3	0.000166697	0.0177515	0.992508	1.00017	0.965966	1.03558	FALSE		0.992508
GPD2	article	ieu-b-4963	Ovarian cancer (OCAC)	Inverse variance weighted	3	-0.000908278	0.0151645	0.952239	0.999092	0.969834	1.02923	FALSE		0.970475
GPD2	article	ieu-b-4963	Ovarian cancer (OCAC)	Simple mode	3	0.000502331	0.0205969	0.982757	1.0005	0.960917	1.04172	FALSE		0.982757
GPD2	article	ieu-b-4963	Ovarian cancer (OCAC)	Weighted mode	3	0.000488368	0.0196563	0.982434	1.00049	0.962676	1.03979	FALSE		0.982434
GPD2	article	ieu-a-1228	High grade and low grade serous ovarian cancer	MR Egger	3	-0.364807	2.20068	0.895418	0.69433	0.00929636	51.8585	TRUE	0.95592	0.95592
GPD2	article	ieu-a-1228	High grade and low grade serous ovarian cancer	Weighted median	3	1.3988	1.2553	0.265145	4.05032	0.345905	47.4266	TRUE	0.683337	0.692211
GPD2	article	ieu-a-1228	High grade and low grade serous ovarian cancer	Inverse variance weighted	3	1.14253	1.00897	0.257478	3.1347	0.433851	22.6491	TRUE	0.62036	0.610961
GPD2	article	ieu-a-1228	High grade and low grade serous ovarian cancer	Simple mode	3	1.61444	1.49226	0.392401	5.02507	0.269716	93.6217	TRUE	0.712745	0.758102
GPD2	article	ieu-a-1228	High grade and low grade serous ovarian cancer	Weighted mode	3	1.65816	1.49555	0.383018	5.24967	0.279957	98.4402	TRUE	0.725517	0.771686
GPD2	article	ieu-a-1229	Serous ovarian cancer: low grade and low malignant potential	MR Egger	3	-2.79062	9.79054	0.82323	0.0613831	2.8456e-10	1.32411e+07	TRUE	0.95592	0.95592
GPD2	article	ieu-a-1229	Serous ovarian cancer: low grade and low malignant potential	Weighted median	3	-0.35846	2.80181	0.898197	0.698751	0.00287989	169.539	TRUE	0.898197	0.973047
GPD2	article	ieu-a-1229	Serous ovarian cancer: low grade and low malignant potential	Inverse variance weighted	3	0.580705	3.55156	0.870119	1.7873	0.00169453	1885.15	TRUE	0.970475	0.970475
GPD2	article	ieu-a-1229	Serous ovarian cancer: low grade and low malignant potential	Simple mode	3	-0.906514	3.53443	0.821552	0.40393	0.000396036	411.981	TRUE	0.821552	0.890014
GPD2	article	ieu-a-1229	Serous ovarian cancer: low grade and low malignant potential	Weighted mode	3	-1.22077	3.27996	0.745487	0.295002	0.000476286	182.718	TRUE	0.745487	0.807611
GLP1R	article	ieu-a-1230	Serous ovarian cancer: low malignant potential	MR Egger	19	-2.12407	2.07222	0.319719	0.119544	0.00205881	6.94129	TRUE	0.703382	0.6782
GLP1R	article	ieu-a-1230	Serous ovarian cancer: low malignant potential	Weighted median	19	-0.212723	1.05628	0.840394	0.80838	0.101975	6.40823	TRUE	0.924434	0.910427
GLP1R	article	ieu-a-1230	Serous ovarian cancer: low malignant potential	Inverse variance weighted	19	-0.294	0.791624	0.710348	0.745277	0.157933	3.51691	TRUE	0.995655	0.995655
GLP1R	article	ieu-a-1230	Serous ovarian cancer: low malignant potential	Simple mode	19	-2.37044	1.95343	0.240631	0.0934395	0.00203115	4.29853	TRUE	0.696479	0.685926
GLP1R	article	ieu-a-1230	Serous ovarian cancer: low malignant potential	Weighted mode	19	0.0741564	1.82192	0.967981	1.07698	0.0302938	38.2876	TRUE	0.967981	0.967981
GLP1R	article	ieu-a-1231	Mucinous ovarian cancer: invasive and low malignant potential	MR Egger	19	3.71375	2.11476	0.0970684	41.0074	0.649739	2588.12	TRUE	0.533876	0.42063
GLP1R	article	ieu-a-1231	Mucinous ovarian cancer: invasive and low malignant potential	Weighted median	19	-1.41909	1.00887	0.159541	0.241934	0.0334911	1.74769	TRUE	0.535255	0.632574
GLP1R	article	ieu-a-1231	Mucinous ovarian cancer: invasive and low malignant potential	Inverse variance weighted	19	-0.92841	0.899101	0.301792	0.395182	0.067837	2.30211	TRUE	0.829928	0.980824
GLP1R	article	ieu-a-1231	Mucinous ovarian cancer: invasive and low malignant potential	Simple mode	19	-1.65214	1.83532	0.379905	0.191639	0.0052508	6.99429	TRUE	0.696479	0.685926
GLP1R	article	ieu-a-1231	Mucinous ovarian cancer: invasive and low malignant potential	Weighted mode	19	-1.65214	1.5916	0.312995	0.191639	0.00846624	4.33789	TRUE	0.744294	0.727089
GLP1R	article	ieu-a-1122	Low grade serous ovarian cancer	MR Egger	19	0.425425	2.83187	0.882353	1.53024	0.00594598	393.818	TRUE	0.882353	0.882353
GLP1R	article	ieu-a-1122	Low grade serous ovarian cancer	Weighted median	19	-0.577061	1.39054	0.67815	0.561546	0.0367901	8.57117	TRUE	0.82885	0.80145
GLP1R	article	ieu-a-1122	Low grade serous ovarian cancer	Inverse variance weighted	19	-0.00591196	1.08574	0.995655	0.994105	0.118368	8.34896	TRUE	0.995655	0.995655
GLP1R	article	ieu-a-1122	Low grade serous ovarian cancer	Simple mode	19	-1.3858	2.33908	0.560915	0.250124	0.00255324	24.503	TRUE	0.696479	0.685926
GLP1R	article	ieu-a-1122	Low grade serous ovarian cancer	Weighted mode	19	-1.22128	2.34577	0.608968	0.294851	0.00297061	29.2659	TRUE	0.744294	0.727089
GLP1R	article	ieu-a-1125	Endometrioid ovarian cancer	MR Egger	19	2.72381	2.583	0.306405	15.2382	0.0964364	2407.84	TRUE	0.703382	0.6782
GLP1R	article	ieu-a-1125	Endometrioid ovarian cancer	Weighted median	19	1.17333	1.02807	0.25375	3.23273	0.43098	24.2483	TRUE	0.558249	0.659749
GLP1R	article	ieu-a-1125	Endometrioid ovarian cancer	Inverse variance weighted	19	1.86981	0.953604	0.0499043	6.48707	1.00075	42.0507	TRUE	0.182982	0.216252
GLP1R	article	ieu-a-1125	Endometrioid ovarian cancer	Simple mode	19	4.38365	2.44582	0.0899096	80.1296	0.663542	9676.48	TRUE	0.696479	0.685926
GLP1R	article	ieu-a-1125	Endometrioid ovarian cancer	Weighted mode	19	-1.32558	2.02426	0.520846	0.265649	0.00502604	14.0407	TRUE	0.744294	0.727089
GLP1R	article	ieu-a-1233	Low malignant potential ovarian cancer	MR Egger	19	1.42208	1.71076	0.417354	4.14572	0.145	118.531	TRUE	0.765149	0.6782
GLP1R	article	ieu-a-1233	Low malignant potential ovarian cancer	Weighted median	19	-0.414266	0.869532	0.633773	0.660825	0.120206	3.63285	TRUE	0.82885	0.80145
GLP1R	article	ieu-a-1233	Low malignant potential ovarian cancer	Inverse variance weighted	19	-0.0494724	0.648891	0.939227	0.951731	0.266788	3.39517	TRUE	0.995655	0.995655
GLP1R	article	ieu-a-1233	Low malignant potential ovarian cancer	Simple mode	19	-1.43909	1.60714	0.382374	0.237144	0.0101621	5.53401	TRUE	0.696479	0.685926
GLP1R	article	ieu-a-1233	Low malignant potential ovarian cancer	Weighted mode	19	-1.12102	1.45826	0.45202	0.325948	0.0187003	5.6813	TRUE	0.744294	0.727089
GLP1R	article	ieu-a-1232	Low malignant potential mucinous ovarian cancer	MR Egger	19	7.3975	3.66684	0.0597258	1631.9	1.23429	2.1576e+06	TRUE	0.533876	0.388217
GLP1R	article	ieu-a-1232	Low malignant potential mucinous ovarian cancer	Weighted median	19	-1.19443	1.6067	0.457238	0.302877	0.0129902	7.06186	TRUE	0.718516	0.743011
GLP1R	article	ieu-a-1232	Low malignant potential mucinous ovarian cancer	Inverse variance weighted	19	0.269997	1.49467	0.85665	1.30996	0.0699799	24.5213	TRUE	0.995655	0.995655
GLP1R	article	ieu-a-1232	Low malignant potential mucinous ovarian cancer	Simple mode	19	-2.44387	2.5901	0.357897	0.0868244	0.000541879	13.9117	TRUE	0.696479	0.685926
GLP1R	article	ieu-a-1232	Low malignant potential mucinous ovarian cancer	Weighted mode	19	-2.35144	2.37913	0.336077	0.0952321	0.000898722	10.0912	TRUE	0.744294	0.727089
GLP1R	article	ieu-a-1121	High grade serous ovarian cancer	MR Egger	19	-0.31295	1.14776	0.788398	0.731286	0.0771067	6.93558	TRUE	0.882353	0.882353
GLP1R	article	ieu-a-1121	High grade serous ovarian cancer	Weighted median	19	-0.691084	0.508824	0.174401	0.501033	0.184819	1.35827	TRUE	0.535255	0.632574
GLP1R	article	ieu-a-1121	High grade serous ovarian cancer	Inverse variance weighted	19	-0.348729	0.421957	0.408544	0.705584	0.308583	1.61334	TRUE	0.888034	0.995655
GLP1R	article	ieu-a-1121	High grade serous ovarian cancer	Simple mode	19	-0.628479	0.886779	0.487576	0.533402	0.0938023	3.03317	TRUE	0.696479	0.685926
GLP1R	article	ieu-a-1121	High grade serous ovarian cancer	Weighted mode	19	-0.704928	0.848865	0.417172	0.494144	0.0936021	2.60869	TRUE	0.744294	0.727089
GLP1R	article	ieu-a-1123	Invasive mucinous ovarian cancer	MR Egger	19	0.897435	2.36197	0.708686	2.4533	0.0239444	251.361	TRUE	0.882353	0.882353
GLP1R	article	ieu-a-1123	Invasive mucinous ovarian cancer	Weighted median	19	-1.62115	1.24994	0.194638	0.197671	0.0170596	2.29043	TRUE	0.535255	0.632574
GLP1R	article	ieu-a-1123	Invasive mucinous ovarian cancer	Inverse variance weighted	19	-1.83283	0.904682	0.042771	0.15996	0.02716	0.94209	TRUE	0.182982	0.216252
GLP1R	article	ieu-a-1123	Invasive mucinous ovarian cancer	Simple mode	19	-1.08722	2.06241	0.604518	0.337152	0.00591929	19.2035	TRUE	0.696479	0.685926
GLP1R	article	ieu-a-1123	Invasive mucinous ovarian cancer	Weighted mode	19	-1.1284	1.94059	0.568134	0.323551	0.0072124	14.5146	TRUE	0.744294	0.727089
GLP1R	article	ieu-a-1120	Ovarian cancer	MR Egger	19	0.90437	1.05492	0.403209	2.47038	0.312463	19.5311	FALSE		0.6782
GLP1R	article	ieu-a-1120	Ovarian cancer	Weighted median	19	0.380374	0.474722	0.422983	1.46283	0.576903	3.70925	FALSE		0.743011
GLP1R	article	ieu-a-1120	Ovarian cancer	Inverse variance weighted	19	0.202494	0.394131	0.60741	1.22445	0.565525	2.65114	FALSE		0.995655
GLP1R	article	ieu-a-1120	Ovarian cancer	Simple mode	19	0.493454	0.911304	0.594815	1.63796	0.274528	9.77286	FALSE		0.685926
GLP1R	article	ieu-a-1120	Ovarian cancer	Weighted mode	19	0.428598	0.83795	0.615229	1.5351	0.297071	7.9326	FALSE		0.727089
GLP1R	article	ieu-a-1124	Clear cell ovarian cancer	MR Egger	19	4.10416	3.12182	0.206083	60.5917	0.133372	27527.3	TRUE	0.703382	0.669769
GLP1R	article	ieu-a-1124	Clear cell ovarian cancer	Weighted median	19	2.4022	1.38306	0.0824104	11.0474	0.734471	166.168	TRUE	0.535255	0.632574
GLP1R	article	ieu-a-1124	Clear cell ovarian cancer	Inverse variance weighted	19	2.40925	1.14881	0.0359787	11.1256	1.17067	105.733	TRUE	0.182982	0.216252
GLP1R	article	ieu-a-1124	Clear cell ovarian cancer	Simple mode	19	2.45066	2.50247	0.340412	11.596	0.0859344	1564.78	TRUE	0.696479	0.685926
GLP1R	article	ieu-a-1124	Clear cell ovarian cancer	Weighted mode	19	2.19033	2.34768	0.36318	8.93815	0.0897141	890.501	TRUE	0.744294	0.727089
GLP1R	article	ieu-b-4963	Ovarian cancer (OCAC)	MR Egger	18	-0.0372386	0.0138998	0.0164621	0.963446	0.937553	0.990055	FALSE		0.214007
GLP1R	article	ieu-b-4963	Ovarian cancer (OCAC)	Weighted median	18	-0.0038628	0.00829973	0.641636	0.996145	0.980071	1.01248	FALSE		0.80145
GLP1R	article	ieu-b-4963	Ovarian cancer (OCAC)	Inverse variance weighted	18	-0.00241978	0.00631117	0.701414	0.997583	0.985319	1.01	FALSE		0.995655
GLP1R	article	ieu-b-4963	Ovarian cancer (OCAC)	Simple mode	18	-0.00786808	0.0146341	0.597785	0.992163	0.964109	1.02103	FALSE		0.685926
GLP1R	article	ieu-b-4963	Ovarian cancer (OCAC)	Weighted mode	18	-0.00955643	0.0136002	0.491774	0.990489	0.964435	1.01725	FALSE		0.727089
GLP1R	article	ieu-a-1228	High grade and low grade serous ovarian cancer	MR Egger	19	-0.167064	1.06732	0.877461	0.846146	0.104455	6.85429	TRUE	0.882353	0.882353
GLP1R	article	ieu-a-1228	High grade and low grade serous ovarian cancer	Weighted median	19	-0.418862	0.46528	0.367995	0.657795	0.264263	1.63736	TRUE	0.674657	0.743011
GLP1R	article	ieu-a-1228	High grade and low grade serous ovarian cancer	Inverse variance weighted	19	-0.274764	0.392928	0.484382	0.759752	0.351726	1.64112	TRUE	0.888034	0.995655
GLP1R	article	ieu-a-1228	High grade and low grade serous ovarian cancer	Simple mode	19	-0.449219	0.925226	0.633162	0.638126	0.104073	3.91269	TRUE	0.696479	0.685926
GLP1R	article	ieu-a-1228	High grade and low grade serous ovarian cancer	Weighted mode	19	-0.470434	0.826307	0.576175	0.624731	0.123688	3.15544	TRUE	0.744294	0.727089
GLP1R	article	ieu-a-1229	Serous ovarian cancer: low grade and low malignant potential	MR Egger	19	-1.01848	1.70677	0.558553	0.361144	0.0127305	10.2451	TRUE	0.877726	0.806799
GLP1R	article	ieu-a-1229	Serous ovarian cancer: low grade and low malignant potential	Weighted median	19	0.0604522	0.882649	0.945396	1.06232	0.188334	5.99211	TRUE	0.945396	0.945396
GLP1R	article	ieu-a-1229	Serous ovarian cancer: low grade and low malignant potential	Inverse variance weighted	19	-0.160926	0.652884	0.805307	0.851355	0.236791	3.06095	TRUE	0.995655	0.995655
GLP1R	article	ieu-a-1229	Serous ovarian cancer: low grade and low malignant potential	Simple mode	19	0.261476	1.61379	0.87309	1.29885	0.0549377	30.7076	TRUE	0.87309	0.87309
GLP1R	article	ieu-a-1229	Serous ovarian cancer: low grade and low malignant potential	Weighted mode	19	0.34126	1.47031	0.819078	1.40672	0.0788232	25.105	TRUE	0.900986	0.887334
PRKAB1	article	ieu-b-4963	Ovarian cancer (OCAC)	MR Egger	19	0.0280976	0.0161954	0.100847	1.0285	0.996361	1.06167	FALSE		0.100847
PRKAB1	article	ieu-b-4963	Ovarian cancer (OCAC)	Weighted median	19	-0.00285277	0.00616509	0.643558	0.997151	0.985175	1.00927	FALSE		0.643558
PRKAB1	article	ieu-b-4963	Ovarian cancer (OCAC)	Inverse variance weighted	19	-0.00349214	0.00443154	0.430685	0.996514	0.987896	1.00521	FALSE		0.430685
PRKAB1	article	ieu-b-4963	Ovarian cancer (OCAC)	Simple mode	19	-0.00530411	0.0122944	0.671282	0.99471	0.971027	1.01897	FALSE		0.671282
PRKAB1	article	ieu-b-4963	Ovarian cancer (OCAC)	Weighted mode	19	-0.00401387	0.0114058	0.728988	0.995994	0.973975	1.01851	FALSE		0.728988
SLC5A2	article	ieu-a-1230	Serous ovarian cancer: low malignant potential	MR Egger	23	-2.23178	1.70215	0.203963	0.107338	0.00381815	3.01752	TRUE	0.431999	0.45949
SLC5A2	article	ieu-a-1230	Serous ovarian cancer: low malignant potential	Weighted median	23	-0.615314	0.658992	0.350449	0.540471	0.148534	1.96661	TRUE	0.428326	0.455583
SLC5A2	article	ieu-a-1230	Serous ovarian cancer: low malignant potential	Inverse variance weighted	23	-0.270725	0.493221	0.583079	0.762826	0.290127	2.00569	TRUE	0.742061	0.71753
SLC5A2	article	ieu-a-1230	Serous ovarian cancer: low malignant potential	Simple mode	23	-0.764008	1.1291	0.50568	0.465796	0.0509432	4.25897	TRUE	0.556248	0.657383
SLC5A2	article	ieu-a-1230	Serous ovarian cancer: low malignant potential	Weighted mode	23	-0.82476	1.03706	0.434944	0.43834	0.0574181	3.34637	TRUE	0.455062	0.52487
SLC5A2	article	ieu-a-1122	Low grade serous ovarian cancer	MR Egger	23	-0.0279699	2.30788	0.990445	0.972418	0.0105524	89.6099	TRUE	0.990445	0.990445
SLC5A2	article	ieu-a-1122	Low grade serous ovarian cancer	Weighted median	23	-0.577275	0.947886	0.542516	0.561426	0.0875863	3.59873	TRUE	0.542516	0.587726
SLC5A2	article	ieu-a-1122	Low grade serous ovarian cancer	Inverse variance weighted	23	0.347454	0.675771	0.607141	1.41546	0.376417	5.32262	TRUE	0.742061	0.71753
SLC5A2	article	ieu-a-1122	Low grade serous ovarian cancer	Simple mode	23	-0.982353	1.7141	0.572388	0.374429	0.0130106	10.7756	TRUE	0.572388	0.663214
SLC5A2	article	ieu-a-1122	Low grade serous ovarian cancer	Weighted mode	23	-1.25678	1.61908	0.445876	0.284568	0.0119125	6.79784	TRUE	0.455062	0.52487
SLC5A2	article	ieu-a-1125	Endometrioid ovarian cancer	MR Egger	23	0.0509276	1.60346	0.974962	1.05225	0.0454179	24.3785	TRUE	0.990445	0.990445
SLC5A2	article	ieu-a-1125	Endometrioid ovarian cancer	Weighted median	23	3.24422	0.646144	5.14314e-07	25.6418	7.22668	90.9823	TRUE	5.65745e-06	6.68608e-06
SLC5A2	article	ieu-a-1125	Endometrioid ovarian cancer	Inverse variance weighted	23	2.41028	0.477574	4.49005e-07	11.137	4.36768	28.3981	TRUE	4.93905e-06	5.83706e-06
SLC5A2	article	ieu-a-1125	Endometrioid ovarian cancer	Simple mode	23	4.1015	1.16769	0.00196437	60.4309	6.12771	595.964	TRUE	0.0216081	0.0255368
SLC5A2	article	ieu-a-1125	Endometrioid ovarian cancer	Weighted mode	23	3.9114	1.04375	0.00111444	49.9689	6.4601	386.509	TRUE	0.0122589	0.0144878
SLC5A2	article	ieu-a-1123	Invasive mucinous ovarian cancer	MR Egger	23	2.04062	1.92447	0.301028	7.69536	0.177047	334.48	TRUE	0.431999	0.45949
SLC5A2	article	ieu-a-1123	Invasive mucinous ovarian cancer	Weighted median	23	0.808819	0.749646	0.280617	2.24525	0.5166	9.75836	TRUE	0.409212	0.455583
SLC5A2	article	ieu-a-1123	Invasive mucinous ovarian cancer	Inverse variance weighted	23	0.554867	0.560042	0.321803	1.74171	0.58111	5.22027	TRUE	0.505691	0.52293
SLC5A2	article	ieu-a-1123	Invasive mucinous ovarian cancer	Simple mode	23	1.77035	1.48179	0.244914	5.87289	0.321753	107.197	TRUE	0.449008	0.530646
SLC5A2	article	ieu-a-1123	Invasive mucinous ovarian cancer	Weighted mode	23	1.29571	1.36586	0.353108	3.65358	0.251234	53.1324	TRUE	0.455062	0.52487
SLC5A2	article	ieu-a-1124	Clear cell ovarian cancer	MR Egger	23	1.86705	1.949	0.348988	6.46915	0.141848	295.033	TRUE	0.431999	0.45949
SLC5A2	article	ieu-a-1124	Clear cell ovarian cancer	Weighted median	23	-0.621252	0.791545	0.432536	0.537271	0.113872	2.53495	TRUE	0.475789	0.511178
SLC5A2	article	ieu-a-1124	Clear cell ovarian cancer	Inverse variance weighted	23	-0.19261	0.566674	0.733934	0.824803	0.271636	2.50445	TRUE	0.807328	0.795096
SLC5A2	article	ieu-a-1124	Clear cell ovarian cancer	Simple mode	23	-0.904363	1.21077	0.463013	0.404799	0.0377235	4.34378	TRUE	0.556248	0.657383
SLC5A2	article	ieu-a-1124	Clear cell ovarian cancer	Weighted mode	23	-0.771288	1.01426	0.455062	0.462417	0.0633402	3.37589	TRUE	0.455062	0.52487
SLC5A2	article	ieu-a-1231	Mucinous ovarian cancer: invasive and low malignant potential	MR Egger	23	4.3026	1.65963	0.0169928	73.8914	2.85683	1911.19	TRUE	0.133506	0.15778
SLC5A2	article	ieu-a-1231	Mucinous ovarian cancer: invasive and low malignant potential	Weighted median	23	1.56288	0.606055	0.00991524	4.77254	1.45501	15.6543	TRUE	0.0363559	0.042966
SLC5A2	article	ieu-a-1231	Mucinous ovarian cancer: invasive and low malignant potential	Inverse variance weighted	23	1.29318	0.508355	0.0109638	3.64436	1.34555	9.87055	TRUE	0.0257243	0.0304014
SLC5A2	article	ieu-a-1231	Mucinous ovarian cancer: invasive and low malignant potential	Simple mode	23	2.25773	1.14541	0.0614207	9.56134	1.0128	90.2641	TRUE	0.168907	0.199617
SLC5A2	article	ieu-a-1231	Mucinous ovarian cancer: invasive and low malignant potential	Weighted mode	23	1.89987	0.956169	0.0595196	6.68502	1.02611	43.5522	TRUE	0.218238	0.257918
SLC5A2	article	ieu-a-1232	Low malignant potential mucinous ovarian cancer	MR Egger	23	7.22557	2.97637	0.0242739	1374.12	4.02245	469417	TRUE	0.133506	0.15778
SLC5A2	article	ieu-a-1232	Low malignant potential mucinous ovarian cancer	Weighted median	23	3.60275	0.967866	0.000197368	36.6989	5.5054	244.634	TRUE	0.00108553	0.00128289
SLC5A2	article	ieu-a-1232	Low malignant potential mucinous ovarian cancer	Inverse variance weighted	23	2.36227	0.894942	0.00830088	10.615	1.83709	61.3355	TRUE	0.0257243	0.0304014
SLC5A2	article	ieu-a-1232	Low malignant potential mucinous ovarian cancer	Simple mode	23	3.81201	1.77037	0.0425248	45.2411	1.40787	1453.8	TRUE	0.168907	0.199617
SLC5A2	article	ieu-a-1232	Low malignant potential mucinous ovarian cancer	Weighted mode	23	4.31128	1.54126	0.010501	74.5358	3.6343	1528.66	TRUE	0.0577553	0.0682562
SLC5A2	article	ieu-a-1233	Low malignant potential ovarian cancer	MR Egger	23	1.31054	1.38108	0.353454	3.70816	0.247491	55.5593	TRUE	0.431999	0.45949
SLC5A2	article	ieu-a-1233	Low malignant potential ovarian cancer	Weighted median	23	0.587207	0.563769	0.297609	1.79896	0.595842	5.43138	TRUE	0.409212	0.455583
SLC5A2	article	ieu-a-1233	Low malignant potential ovarian cancer	Inverse variance weighted	23	0.605773	0.39954	0.129475	1.83267	0.837507	4.01032	TRUE	0.237371	0.280529
SLC5A2	article	ieu-a-1233	Low malignant potential ovarian cancer	Simple mode	23	0.648471	0.928091	0.492051	1.91261	0.310185	11.7933	TRUE	0.556248	0.657383
SLC5A2	article	ieu-a-1233	Low malignant potential ovarian cancer	Weighted mode	23	0.714632	0.800698	0.381778	2.04343	0.425396	9.81586	TRUE	0.455062	0.52487
SLC5A2	article	ieu-a-1121	High grade serous ovarian cancer	MR Egger	23	-1.59095	0.765728	0.0501926	0.203731	0.045421	0.913815	TRUE	0.151376	0.178899
SLC5A2	article	ieu-a-1121	High grade serous ovarian cancer	Weighted median	23	-0.578665	0.322419	0.072692	0.560646	0.298016	1.05472	TRUE	0.199903	0.236249
SLC5A2	article	ieu-a-1121	High grade serous ovarian cancer	Inverse variance weighted	23	-0.67098	0.222758	0.00259402	0.511207	0.330356	0.791065	TRUE	0.0142671	0.0168611
SLC5A2	article	ieu-a-1121	High grade serous ovarian cancer	Simple mode	23	-1.11052	0.529799	0.047794	0.329388	0.11661	0.930425	TRUE	0.168907	0.199617
SLC5A2	article	ieu-a-1121	High grade serous ovarian cancer	Weighted mode	23	-0.590396	0.46883	0.221121	0.554108	0.221064	1.3889	TRUE	0.455062	0.52487
SLC5A2	article	ieu-a-1228	High grade and low grade serous ovarian cancer	MR Egger	23	-1.51071	0.743626	0.0550459	0.220753	0.0513949	0.948188	TRUE	0.151376	0.178899
SLC5A2	article	ieu-a-1228	High grade and low grade serous ovarian cancer	Weighted median	23	-0.477195	0.293542	0.104025	0.620522	0.349051	1.10313	TRUE	0.228856	0.270466
SLC5A2	article	ieu-a-1228	High grade and low grade serous ovarian cancer	Inverse variance weighted	23	-0.545703	0.216439	0.0116929	0.579435	0.379113	0.885606	TRUE	0.0257243	0.0304014
SLC5A2	article	ieu-a-1228	High grade and low grade serous ovarian cancer	Simple mode	23	-0.631518	0.508842	0.227645	0.531784	0.196155	1.44168	TRUE	0.449008	0.530646
SLC5A2	article	ieu-a-1228	High grade and low grade serous ovarian cancer	Weighted mode	23	-0.575447	0.399774	0.164106	0.562453	0.256916	1.23135	TRUE	0.451292	0.52487
SLC5A2	article	ieu-a-1120	Ovarian cancer	MR Egger	23	-0.773541	0.643542	0.242741	0.461377	0.130696	1.62873	FALSE		0.45949
SLC5A2	article	ieu-a-1120	Ovarian cancer	Weighted median	23	-0.063461	0.268325	0.813038	0.938511	0.554673	1.58797	FALSE		0.813038
SLC5A2	article	ieu-a-1120	Ovarian cancer	Inverse variance weighted	23	-0.118923	0.187172	0.525188	0.887876	0.615217	1.28138	FALSE		0.71753
SLC5A2	article	ieu-a-1120	Ovarian cancer	Simple mode	23	0.0301328	0.484769	0.950997	1.03059	0.398513	2.6652	FALSE		0.950997
SLC5A2	article	ieu-a-1120	Ovarian cancer	Weighted mode	23	0.0406133	0.439351	0.927186	1.04145	0.440205	2.46389	FALSE		0.927186
SLC5A2	article	ieu-b-4963	Ovarian cancer (OCAC)	MR Egger	21	0.00213449	0.0131683	0.872944	1.00214	0.976603	1.02834	FALSE		0.990445
SLC5A2	article	ieu-b-4963	Ovarian cancer (OCAC)	Weighted median	21	0.00479203	0.0050598	0.343599	1.0048	0.994888	1.01482	FALSE		0.455583
SLC5A2	article	ieu-b-4963	Ovarian cancer (OCAC)	Inverse variance weighted	21	0.00513457	0.00385124	0.182458	1.00515	0.997589	1.01276	FALSE		0.33885
SLC5A2	article	ieu-b-4963	Ovarian cancer (OCAC)	Simple mode	21	0.00447172	0.00868293	0.612197	1.00448	0.987532	1.02172	FALSE		0.663214
SLC5A2	article	ieu-b-4963	Ovarian cancer (OCAC)	Weighted mode	21	0.00675086	0.00947731	0.484495	1.00677	0.988245	1.02565	FALSE		0.52487
SLC5A2	article	ieu-a-1229	Serous ovarian cancer: low grade and low malignant potential	MR Egger	23	-1.39982	1.39824	0.328161	0.246642	0.0159171	3.82182	TRUE	0.431999	0.45949
SLC5A2	article	ieu-a-1229	Serous ovarian cancer: low grade and low malignant potential	Weighted median	23	-0.696589	0.577094	0.227408	0.498282	0.160784	1.54421	TRUE	0.409212	0.455583
SLC5A2	article	ieu-a-1229	Serous ovarian cancer: low grade and low malignant potential	Inverse variance weighted	23	-0.0589113	0.406715	0.884832	0.94279	0.424827	2.09227	TRUE	0.884832	0.884832
SLC5A2	article	ieu-a-1229	Serous ovarian cancer: low grade and low malignant potential	Simple mode	23	-1.22962	1.16748	0.303668	0.292403	0.029662	2.88245	TRUE	0.477193	0.563955
SLC5A2	article	ieu-a-1229	Serous ovarian cancer: low grade and low malignant potential	Weighted mode	23	-1.2663	1.21524	0.308723	0.281874	0.0260387	3.05134	TRUE	0.455062	0.52487
ABCC8+KCNJ11	article	ieu-a-1125	Endometrioid ovarian cancer	MR Egger	17	-0.794301	1.68507	0.644155	0.451897	0.0166219	12.2856	TRUE	0.673062	0.673062
ABCC8+KCNJ11	article	ieu-a-1125	Endometrioid ovarian cancer	Weighted median	17	-1.42638	0.792316	0.0718192	0.240178	0.0508276	1.13492	TRUE	0.131669	0.143638
ABCC8+KCNJ11	article	ieu-a-1125	Endometrioid ovarian cancer	Inverse variance weighted	17	-0.91809	0.612125	0.133656	0.399281	0.120289	1.32535	TRUE	0.210031	0.229124
ABCC8+KCNJ11	article	ieu-a-1125	Endometrioid ovarian cancer	Simple mode	17	-1.90621	1.31396	0.166175	0.148642	0.0113156	1.95257	TRUE	0.600083	0.605039
ABCC8+KCNJ11	article	ieu-a-1125	Endometrioid ovarian cancer	Weighted mode	17	-1.57911	1.01818	0.140474	0.206159	0.0280229	1.51667	TRUE	0.386305	0.421423
ABCC8+KCNJ11	article	ieu-a-1122	Low grade serous ovarian cancer	MR Egger	17	1.89423	2.49891	0.460182	6.64745	0.0496062	890.787	TRUE	0.673062	0.67103
ABCC8+KCNJ11	article	ieu-a-1122	Low grade serous ovarian cancer	Weighted median	17	1.47587	1.27427	0.246781	4.37484	0.35998	53.1674	TRUE	0.387798	0.423053
ABCC8+KCNJ11	article	ieu-a-1122	Low grade serous ovarian cancer	Inverse variance weighted	17	1.44072	0.940369	0.125502	4.22375	0.668714	26.6782	TRUE	0.210031	0.229124
ABCC8+KCNJ11	article	ieu-a-1122	Low grade serous ovarian cancer	Simple mode	17	1.87092	1.9723	0.356933	6.49429	0.136043	310.018	TRUE	0.644907	0.615593
ABCC8+KCNJ11	article	ieu-a-1122	Low grade serous ovarian cancer	Weighted mode	17	0.205671	1.78494	0.9097	1.22835	0.0371494	40.6155	TRUE	0.9097	0.9097
ABCC8+KCNJ11	article	ieu-a-1124	Clear cell ovarian cancer	MR Egger	17	-2.33997	2.52989	0.369645	0.0963305	0.000676514	13.7168	TRUE	0.673062	0.668512
ABCC8+KCNJ11	article	ieu-a-1124	Clear cell ovarian cancer	Weighted median	17	0.0285406	1.13997	0.980026	1.02895	0.110162	9.6108	TRUE	0.987305	0.987305
ABCC8+KCNJ11	article	ieu-a-1124	Clear cell ovarian cancer	Inverse variance weighted	17	-0.491158	0.928459	0.596803	0.611917	0.0991681	3.77584	TRUE	0.655996	0.715632
ABCC8+KCNJ11	article	ieu-a-1124	Clear cell ovarian cancer	Simple mode	17	0.423801	2.05393	0.839131	1.52776	0.0272718	85.5847	TRUE	0.895849	0.895849
ABCC8+KCNJ11	article	ieu-a-1124	Clear cell ovarian cancer	Weighted mode	17	0.647316	1.8956	0.737183	1.91041	0.0465113	78.4682	TRUE	0.853438	0.846385
ABCC8+KCNJ11	article	ieu-a-1231	Mucinous ovarian cancer: invasive and low malignant potential	MR Egger	17	-0.724901	1.59734	0.656457	0.484373	0.0211591	11.0882	TRUE	0.673062	0.673062
ABCC8+KCNJ11	article	ieu-a-1231	Mucinous ovarian cancer: invasive and low malignant potential	Weighted median	17	1.62919	0.786353	0.0382814	5.09974	1.09192	23.818	TRUE	0.131669	0.143638
ABCC8+KCNJ11	article	ieu-a-1231	Mucinous ovarian cancer: invasive and low malignant potential	Inverse variance weighted	17	1.57583	0.59384	0.00796328	4.83474	1.50968	15.4831	TRUE	0.0291987	0.0318531
ABCC8+KCNJ11	article	ieu-a-1231	Mucinous ovarian cancer: invasive and low malignant potential	Simple mode	17	1.02795	1.21605	0.410395	2.79533	0.257818	30.3077	TRUE	0.644907	0.615593
ABCC8+KCNJ11	article	ieu-a-1231	Mucinous ovarian cancer: invasive and low malignant potential	Weighted mode	17	1.08818	1.0357	0.309021	2.96888	0.389927	22.6048	TRUE	0.566538	0.591854
ABCC8+KCNJ11	article	ieu-a-1233	Low malignant potential ovarian cancer	MR Egger	17	-3.27126	1.52615	0.0488759	0.0379586	0.00190644	0.755783	TRUE	0.268817	0.195504
ABCC8+KCNJ11	article	ieu-a-1233	Low malignant potential ovarian cancer	Weighted median	17	-1.44308	0.751268	0.0547487	0.236198	0.0541732	1.02984	TRUE	0.131669	0.143638
ABCC8+KCNJ11	article	ieu-a-1233	Low malignant potential ovarian cancer	Inverse variance weighted	17	-1.08908	0.574688	0.0580815	0.336525	0.109102	1.03801	TRUE	0.159724	0.174244
ABCC8+KCNJ11	article	ieu-a-1233	Low malignant potential ovarian cancer	Simple mode	17	-1.16944	1.25862	0.366622	0.310541	0.0263486	3.65999	TRUE	0.644907	0.615593
ABCC8+KCNJ11	article	ieu-a-1233	Low malignant potential ovarian cancer	Weighted mode	17	-1.61454	0.935537	0.103642	0.198983	0.0318031	1.24498	TRUE	0.380022	0.414569
ABCC8+KCNJ11	article	ieu-a-1232	Low malignant potential mucinous ovarian cancer	MR Egger	17	1.00937	2.34547	0.673062	2.74387	0.0276603	272.189	TRUE	0.673062	0.673062
ABCC8+KCNJ11	article	ieu-a-1232	Low malignant potential mucinous ovarian cancer	Weighted median	17	-0.0943049	1.17573	0.936071	0.910005	0.090832	9.11693	TRUE	0.987305	0.987305
ABCC8+KCNJ11	article	ieu-a-1232	Low malignant potential mucinous ovarian cancer	Inverse variance weighted	17	0.388894	0.87304	0.655996	1.47535	0.266531	8.16659	TRUE	0.655996	0.715632
ABCC8+KCNJ11	article	ieu-a-1232	Low malignant potential mucinous ovarian cancer	Simple mode	17	-0.645032	2.04143	0.756109	0.524646	0.00959767	28.6792	TRUE	0.895849	0.895849
ABCC8+KCNJ11	article	ieu-a-1232	Low malignant potential mucinous ovarian cancer	Weighted mode	17	-0.591636	1.63508	0.722206	0.553421	0.0224517	13.6415	TRUE	0.853438	0.846385
ABCC8+KCNJ11	article	ieu-a-1230	Serous ovarian cancer: low malignant potential	MR Egger	17	-5.68726	1.89877	0.00906024	0.00338886	8.1995e-05	0.140062	TRUE	0.0996627	0.108723
ABCC8+KCNJ11	article	ieu-a-1230	Serous ovarian cancer: low malignant potential	Weighted median	17	-2.2401	0.908573	0.0136818	0.106448	0.0179368	0.63173	TRUE	0.0752502	0.0820911
ABCC8+KCNJ11	article	ieu-a-1230	Serous ovarian cancer: low malignant potential	Inverse variance weighted	17	-1.97991	0.698976	0.00461721	0.138081	0.0350876	0.543393	TRUE	0.0253947	0.0277033
ABCC8+KCNJ11	article	ieu-a-1230	Serous ovarian cancer: low malignant potential	Simple mode	17	-2.59767	1.52361	0.10754	0.0744466	0.00375772	1.47491	TRUE	0.591469	0.605039
ABCC8+KCNJ11	article	ieu-a-1230	Serous ovarian cancer: low malignant potential	Weighted mode	17	-2.51588	1.21605	0.0551106	0.0807918	0.00745158	0.875964	TRUE	0.303109	0.330664
ABCC8+KCNJ11	article	ieu-a-1121	High grade serous ovarian cancer	MR Egger	17	0.677246	0.987459	0.503273	1.96845	0.284173	13.6354	TRUE	0.673062	0.67103
ABCC8+KCNJ11	article	ieu-a-1121	High grade serous ovarian cancer	Weighted median	17	-0.186148	0.433194	0.667407	0.830151	0.355152	1.94044	TRUE	0.917685	0.889876
ABCC8+KCNJ11	article	ieu-a-1121	High grade serous ovarian cancer	Inverse variance weighted	17	-0.519711	0.375427	0.166261	0.594692	0.28492	1.24126	TRUE	0.228609	0.249391
ABCC8+KCNJ11	article	ieu-a-1121	High grade serous ovarian cancer	Simple mode	17	-0.0975963	0.733787	0.895849	0.907015	0.215279	3.82143	TRUE	0.895849	0.895849
ABCC8+KCNJ11	article	ieu-a-1121	High grade serous ovarian cancer	Weighted mode	17	-0.186936	0.64553	0.775853	0.829497	0.234061	2.93969	TRUE	0.853438	0.846385
ABCC8+KCNJ11	article	ieu-a-1123	Invasive mucinous ovarian cancer	MR Egger	17	-2.21048	2.11184	0.311807	0.109648	0.00174731	6.88066	TRUE	0.673062	0.668512
ABCC8+KCNJ11	article	ieu-a-1123	Invasive mucinous ovarian cancer	Weighted median	17	2.65657	1.07697	0.0136359	14.2473	1.72584	117.615	TRUE	0.0752502	0.0820911
ABCC8+KCNJ11	article	ieu-a-1123	Invasive mucinous ovarian cancer	Inverse variance weighted	17	2.36895	0.784297	0.00252379	10.6862	2.29728	49.7083	TRUE	0.0253947	0.0277033
ABCC8+KCNJ11	article	ieu-a-1123	Invasive mucinous ovarian cancer	Simple mode	17	3.4824	1.81132	0.0725211	32.5377	0.934458	1132.96	TRUE	0.591469	0.605039
ABCC8+KCNJ11	article	ieu-a-1123	Invasive mucinous ovarian cancer	Weighted mode	17	2.89998	1.36315	0.0492859	18.1738	1.25634	262.896	TRUE	0.303109	0.330664
ABCC8+KCNJ11	article	ieu-b-4963	Ovarian cancer (OCAC)	MR Egger	16	0.0300919	0.013407	0.0414818	1.03055	1.00382	1.05799	FALSE		0.195504
ABCC8+KCNJ11	article	ieu-b-4963	Ovarian cancer (OCAC)	Weighted median	16	-0.00414857	0.0071505	0.561794	0.99586	0.982	1.00992	FALSE		0.842691
ABCC8+KCNJ11	article	ieu-b-4963	Ovarian cancer (OCAC)	Inverse variance weighted	16	0.00112029	0.00544379	0.836954	1.00112	0.990496	1.01186	FALSE		0.836954
ABCC8+KCNJ11	article	ieu-b-4963	Ovarian cancer (OCAC)	Simple mode	16	0.0182631	0.0153323	0.2521	1.01843	0.988281	1.0495	FALSE		0.605039
ABCC8+KCNJ11	article	ieu-b-4963	Ovarian cancer (OCAC)	Weighted mode	16	-0.0132985	0.0136461	0.345248	0.98679	0.960746	1.01354	FALSE		0.591854
ABCC8+KCNJ11	article	ieu-a-1228	High grade and low grade serous ovarian cancer	MR Egger	17	0.82998	0.937512	0.389966	2.29327	0.365115	14.404	TRUE	0.673062	0.668512
ABCC8+KCNJ11	article	ieu-a-1228	High grade and low grade serous ovarian cancer	Weighted median	17	-0.00700532	0.44026	0.987305	0.993019	0.418987	2.3535	TRUE	0.987305	0.987305
ABCC8+KCNJ11	article	ieu-a-1228	High grade and low grade serous ovarian cancer	Inverse variance weighted	17	-0.36915	0.358745	0.303477	0.691321	0.342224	1.39653	TRUE	0.370917	0.404637
ABCC8+KCNJ11	article	ieu-a-1228	High grade and low grade serous ovarian cancer	Simple mode	17	0.354198	0.735572	0.636661	1.42504	0.33705	6.02501	TRUE	0.875409	0.848882
ABCC8+KCNJ11	article	ieu-a-1228	High grade and low grade serous ovarian cancer	Weighted mode	17	0.293265	0.645068	0.655486	1.3408	0.378678	4.7474	TRUE	0.853438	0.846385
ABCC8+KCNJ11	article	ieu-a-1229	Serous ovarian cancer: low grade and low malignant potential	MR Egger	17	-2.86828	1.54191	0.082577	0.0567965	0.0027658	1.16633	TRUE	0.302782	0.247731
ABCC8+KCNJ11	article	ieu-a-1229	Serous ovarian cancer: low grade and low malignant potential	Weighted median	17	-1.43935	0.778709	0.0645478	0.237082	0.0515286	1.09081	TRUE	0.131669	0.143638
ABCC8+KCNJ11	article	ieu-a-1229	Serous ovarian cancer: low grade and low malignant potential	Inverse variance weighted	17	-0.869193	0.572581	0.129008	0.41929	0.136497	1.28797	TRUE	0.210031	0.229124
ABCC8+KCNJ11	article	ieu-a-1229	Serous ovarian cancer: low grade and low malignant potential	Simple mode	17	-1.55262	1.21138	0.218212	0.211692	0.0197041	2.27433	TRUE	0.600083	0.605039
ABCC8+KCNJ11	article	ieu-a-1229	Serous ovarian cancer: low grade and low malignant potential	Weighted mode	17	-1.3718	1.04017	0.205793	0.253651	0.033024	1.94824	TRUE	0.452746	0.493904
DPP4	article	ieu-a-1230	Serous ovarian cancer: low malignant potential	MR Egger	22	-4.9882	1.97003	0.0198266	0.00681792	0.000143458	0.324024	TRUE	0.0966306	0.0919831
DPP4	article	ieu-a-1230	Serous ovarian cancer: low malignant potential	Weighted median	22	-0.282125	0.970152	0.7712	0.754179	0.112633	5.04992	TRUE	0.828105	0.828105
DPP4	article	ieu-a-1230	Serous ovarian cancer: low malignant potential	Inverse variance weighted	22	-0.749746	0.749165	0.316935	0.472486	0.108815	2.05159	TRUE	0.886824	0.851582
DPP4	article	ieu-a-1230	Serous ovarian cancer: low malignant potential	Simple mode	22	0.352249	1.96082	0.859154	1.42226	0.0304716	66.3842	TRUE	0.990452	0.990452
DPP4	article	ieu-a-1230	Serous ovarian cancer: low malignant potential	Weighted mode	22	0.6967	1.64865	0.676892	2.00712	0.0792885	50.8084	TRUE	0.97163	0.97163
DPP4	article	ieu-b-4963	Ovarian cancer (OCAC)	MR Egger	22	-0.018671	0.0134965	0.181791	0.981502	0.955879	1.00781	FALSE		0.262588
DPP4	article	ieu-b-4963	Ovarian cancer (OCAC)	Weighted median	22	-0.0107779	0.00694022	0.120434	0.98928	0.975914	1.00283	FALSE		0.521879
DPP4	article	ieu-b-4963	Ovarian cancer (OCAC)	Inverse variance weighted	22	-0.0112189	0.00516305	0.0297861	0.988844	0.978888	0.998901	FALSE		0.129073
DPP4	article	ieu-b-4963	Ovarian cancer (OCAC)	Simple mode	22	-0.0144004	0.0129866	0.280028	0.985703	0.96093	1.01111	FALSE		0.957484
DPP4	article	ieu-b-4963	Ovarian cancer (OCAC)	Weighted mode	22	-0.0123984	0.0123148	0.325497	0.987678	0.964124	1.01181	FALSE		0.97163
DPP4	article	ieu-a-1231	Mucinous ovarian cancer: invasive and low malignant potential	MR Egger	22	-1.175	1.7334	0.505628	0.308819	0.0103325	9.23002	TRUE	0.525852	0.525852
DPP4	article	ieu-a-1231	Mucinous ovarian cancer: invasive and low malignant potential	Weighted median	22	-0.199853	0.899346	0.824142	0.818851	0.140497	4.77248	TRUE	0.828105	0.828105
DPP4	article	ieu-a-1231	Mucinous ovarian cancer: invasive and low malignant potential	Inverse variance weighted	22	-0.145142	0.651979	0.823833	0.864899	0.240985	3.10414	TRUE	0.938218	0.924002
DPP4	article	ieu-a-1231	Mucinous ovarian cancer: invasive and low malignant potential	Simple mode	22	0.158937	1.60507	0.92206	1.17226	0.0504389	27.2449	TRUE	0.990452	0.990452
DPP4	article	ieu-a-1231	Mucinous ovarian cancer: invasive and low malignant potential	Weighted mode	22	-0.0532026	1.47826	0.97163	0.948188	0.0523085	17.1877	TRUE	0.97163	0.97163
DPP4	article	ieu-a-1125	Endometrioid ovarian cancer	MR Egger	22	-1.90064	1.67384	0.269593	0.149473	0.00562026	3.97527	TRUE	0.37069	0.350471
DPP4	article	ieu-a-1125	Endometrioid ovarian cancer	Weighted median	22	0.21433	0.869768	0.805356	1.23903	0.225279	6.81465	TRUE	0.828105	0.828105
DPP4	article	ieu-a-1125	Endometrioid ovarian cancer	Inverse variance weighted	22	0.00362591	0.627396	0.995389	1.00363	0.293443	3.43262	TRUE	0.995389	0.995389
DPP4	article	ieu-a-1125	Endometrioid ovarian cancer	Simple mode	22	0.352992	1.78627	0.845247	1.42332	0.042934	47.1849	TRUE	0.990452	0.990452
DPP4	article	ieu-a-1125	Endometrioid ovarian cancer	Weighted mode	22	0.542225	1.7681	0.762114	1.71983	0.0537585	55.0204	TRUE	0.97163	0.97163
DPP4	article	ieu-a-1122	Low grade serous ovarian cancer	MR Egger	22	-4.50193	2.8204	0.126125	0.0110876	4.40614e-05	2.79006	TRUE	0.258626	0.261984
DPP4	article	ieu-a-1122	Low grade serous ovarian cancer	Weighted median	22	-1.90477	1.42981	0.182799	0.148857	0.00903004	2.45384	TRUE	0.670264	0.594098
DPP4	article	ieu-a-1122	Low grade serous ovarian cancer	Inverse variance weighted	22	-0.605722	1.05086	0.564342	0.54568	0.0695705	4.28008	TRUE	0.886824	0.851582
DPP4	article	ieu-a-1122	Low grade serous ovarian cancer	Simple mode	22	-2.51392	2.56346	0.337917	0.0809506	0.000532306	12.3106	TRUE	0.990452	0.957484
DPP4	article	ieu-a-1122	Low grade serous ovarian cancer	Weighted mode	22	-2.40464	2.26766	0.301005	0.0902984	0.00106026	7.6904	TRUE	0.97163	0.97163
DPP4	article	ieu-a-1124	Clear cell ovarian cancer	MR Egger	22	1.52333	2.35942	0.525852	4.58748	0.0449984	467.683	TRUE	0.525852	0.525852
DPP4	article	ieu-a-1124	Clear cell ovarian cancer	Weighted median	22	-0.793241	1.22672	0.517869	0.452376	0.0408595	5.00849	TRUE	0.828105	0.828105
DPP4	article	ieu-a-1124	Clear cell ovarian cancer	Inverse variance weighted	22	-0.537416	0.87671	0.539882	0.584256	0.104793	3.25742	TRUE	0.886824	0.851582
DPP4	article	ieu-a-1124	Clear cell ovarian cancer	Simple mode	22	1.92862	2.09741	0.368263	6.88004	0.112782	419.704	TRUE	0.990452	0.957484
DPP4	article	ieu-a-1124	Clear cell ovarian cancer	Weighted mode	22	-0.81148	1.8858	0.671353	0.4442	0.0110244	17.8978	TRUE	0.97163	0.97163
DPP4	article	ieu-a-1232	Low malignant potential mucinous ovarian cancer	MR Egger	22	4.01139	2.61757	0.141068	55.2237	0.326592	9337.79	TRUE	0.258626	0.261984
DPP4	article	ieu-a-1232	Low malignant potential mucinous ovarian cancer	Weighted median	22	2.43558	1.2918	0.0593739	11.4224	0.908146	143.669	TRUE	0.326557	0.385931
DPP4	article	ieu-a-1232	Low malignant potential mucinous ovarian cancer	Inverse variance weighted	22	2.7836	0.969904	0.00410501	16.1772	2.41716	108.269	TRUE	0.0225775	0.0266825
DPP4	article	ieu-a-1232	Low malignant potential mucinous ovarian cancer	Simple mode	22	4.11386	2.39454	0.100505	61.1824	0.560209	6681.94	TRUE	0.643154	0.760092
DPP4	article	ieu-a-1232	Low malignant potential mucinous ovarian cancer	Weighted mode	22	3.00703	2.08403	0.163802	20.2272	0.34039	1201.97	TRUE	0.900908	0.97163
DPP4	article	ieu-a-1233	Low malignant potential ovarian cancer	MR Egger	22	-1.48379	1.62539	0.372177	0.226776	0.00937644	5.48473	TRUE	0.454882	0.439845
DPP4	article	ieu-a-1233	Low malignant potential ovarian cancer	Weighted median	22	0.593503	0.786468	0.450463	1.81032	0.387525	8.45687	TRUE	0.828105	0.828105
DPP4	article	ieu-a-1233	Low malignant potential ovarian cancer	Inverse variance weighted	22	0.553231	0.613128	0.366893	1.73886	0.52283	5.78322	TRUE	0.886824	0.851582
DPP4	article	ieu-a-1233	Low malignant potential ovarian cancer	Simple mode	22	0.242799	1.56477	0.878172	1.27481	0.0593594	27.3781	TRUE	0.990452	0.990452
DPP4	article	ieu-a-1233	Low malignant potential ovarian cancer	Weighted mode	22	0.940137	1.35456	0.495256	2.56033	0.18	36.4184	TRUE	0.97163	0.97163
DPP4	article	ieu-a-1121	High grade serous ovarian cancer	MR Egger	22	-1.32189	0.917696	0.165213	0.26663	0.0441317	1.6109	TRUE	0.25962	0.262588
DPP4	article	ieu-a-1121	High grade serous ovarian cancer	Weighted median	22	0.129941	0.502284	0.795866	1.13876	0.425481	3.04779	TRUE	0.828105	0.828105
DPP4	article	ieu-a-1121	High grade serous ovarian cancer	Inverse variance weighted	22	0.112076	0.343838	0.744459	1.1186	0.570155	2.1946	TRUE	0.938218	0.924002
DPP4	article	ieu-a-1121	High grade serous ovarian cancer	Simple mode	22	-0.0121456	1.00293	0.990452	0.987928	0.138362	7.05397	TRUE	0.990452	0.990452
DPP4	article	ieu-a-1121	High grade serous ovarian cancer	Weighted mode	22	0.116082	0.992936	0.908044	1.12309	0.160402	7.86354	TRUE	0.97163	0.97163
DPP4	article	ieu-a-1123	Invasive mucinous ovarian cancer	MR Egger	22	-5.36784	2.23837	0.0263538	0.0046642	5.80017e-05	0.375071	TRUE	0.0966306	0.0919831
DPP4	article	ieu-a-1123	Invasive mucinous ovarian cancer	Weighted median	22	-3.05364	1.12519	0.00665001	0.0471869	0.00520042	0.428159	TRUE	0.0731501	0.0864501
DPP4	article	ieu-a-1123	Invasive mucinous ovarian cancer	Inverse variance weighted	22	-2.7289	0.852008	0.00136049	0.0652911	0.0122917	0.346815	TRUE	0.0149653	0.0176863
DPP4	article	ieu-a-1123	Invasive mucinous ovarian cancer	Simple mode	22	-3.22045	1.96961	0.116937	0.0399371	0.000841022	1.89647	TRUE	0.643154	0.760092
DPP4	article	ieu-a-1123	Invasive mucinous ovarian cancer	Weighted mode	22	-3.18777	1.91908	0.111553	0.0412636	0.000959422	1.7747	TRUE	0.900908	0.97163
DPP4	article	ieu-a-1120	Ovarian cancer	MR Egger	22	-1.82998	0.774063	0.0283025	0.160417	0.0351847	0.731385	FALSE		0.0919831
DPP4	article	ieu-a-1120	Ovarian cancer	Weighted median	22	-0.222134	0.410316	0.588252	0.800808	0.358311	1.78977	FALSE		0.828105
DPP4	article	ieu-a-1120	Ovarian cancer	Inverse variance weighted	22	-0.156845	0.290735	0.589557	0.854836	0.483508	1.51134	FALSE		0.851582
DPP4	article	ieu-a-1120	Ovarian cancer	Simple mode	22	-0.544895	0.88449	0.544478	0.579903	0.102438	3.28283	FALSE		0.990452
DPP4	article	ieu-a-1120	Ovarian cancer	Weighted mode	22	-0.331045	0.775674	0.67388	0.718173	0.157023	3.2847	FALSE		0.97163
DPP4	article	ieu-a-1228	High grade and low grade serous ovarian cancer	MR Egger	22	-1.44012	0.892908	0.122448	0.2369	0.0411629	1.3634	TRUE	0.258626	0.261984
DPP4	article	ieu-a-1228	High grade and low grade serous ovarian cancer	Weighted median	22	0.104906	0.48314	0.828105	1.11061	0.430827	2.86297	TRUE	0.828105	0.828105
DPP4	article	ieu-a-1228	High grade and low grade serous ovarian cancer	Inverse variance weighted	22	0.0619891	0.334376	0.852925	1.06395	0.552453	2.04903	TRUE	0.938218	0.924002
DPP4	article	ieu-a-1228	High grade and low grade serous ovarian cancer	Simple mode	22	-0.136006	1.01445	0.894625	0.872837	0.119513	6.3746	TRUE	0.990452	0.990452
DPP4	article	ieu-a-1228	High grade and low grade serous ovarian cancer	Weighted mode	22	0.128951	0.9237	0.890304	1.13763	0.186095	6.9546	TRUE	0.97163	0.97163
DPP4	article	ieu-a-1229	Serous ovarian cancer: low grade and low malignant potential	MR Egger	22	-4.09008	1.64719	0.0220144	0.0167379	0.000663108	0.422489	TRUE	0.0966306	0.0919831
DPP4	article	ieu-a-1229	Serous ovarian cancer: low grade and low malignant potential	Weighted median	22	-0.282314	0.854617	0.741143	0.754037	0.14123	4.02585	TRUE	0.828105	0.828105
DPP4	article	ieu-a-1229	Serous ovarian cancer: low grade and low malignant potential	Inverse variance weighted	22	-0.469174	0.622591	0.451099	0.625519	0.184621	2.11934	TRUE	0.886824	0.851582
DPP4	article	ieu-a-1229	Serous ovarian cancer: low grade and low malignant potential	Simple mode	22	-0.268356	1.52812	0.862282	0.764636	0.0382552	15.2834	TRUE	0.990452	0.990452
DPP4	article	ieu-a-1229	Serous ovarian cancer: low grade and low malignant potential	Weighted mode	22	-0.100244	1.33322	0.940776	0.904617	0.0663138	12.3403	TRUE	0.97163	0.97163
ETFDH	article	ieu-a-1230	Serous ovarian cancer: low malignant potential	Inverse variance weighted	2	-1.54077	3.33654	0.644234	0.214217	0.000309553	148.242	TRUE	0.851285	0.837505
ETFDH	article	ieu-a-1231	Mucinous ovarian cancer: invasive and low malignant potential	Inverse variance weighted	2	0.0973495	2.3019	0.966267	1.10225	0.0121022	100.39	TRUE	0.966267	0.966267
ETFDH	article	ieu-a-1125	Endometrioid ovarian cancer	Inverse variance weighted	2	3.80831	2.21334	0.0853196	45.0743	0.588707	3451.11	TRUE	0.695177	0.821573
ETFDH	article	ieu-a-1122	Low grade serous ovarian cancer	Inverse variance weighted	2	1.85298	5.16308	0.719678	6.37877	0.000256941	158358	TRUE	0.851285	0.838387
ETFDH	article	ieu-a-1123	Invasive mucinous ovarian cancer	Inverse variance weighted	2	2.60907	3.05921	0.393738	13.5864	0.0338107	5459.5	TRUE	0.851285	0.837505
ETFDH	article	ieu-a-1124	Clear cell ovarian cancer	Inverse variance weighted	2	-5.72625	5.00724	0.252792	0.00325928	1.78187e-07	59.6166	TRUE	0.695177	0.821573
ETFDH	article	ieu-a-1233	Low malignant potential ovarian cancer	Inverse variance weighted	2	-2.50045	2.13398	0.241305	0.0820478	0.00125195	5.3771	TRUE	0.695177	0.821573
ETFDH	article	ieu-a-1232	Low malignant potential mucinous ovarian cancer	Inverse variance weighted	2	-3.97492	3.35676	0.236352	0.0187808	2.60846e-05	13.5221	TRUE	0.695177	0.821573
ETFDH	article	ieu-a-1121	High grade serous ovarian cancer	Inverse variance weighted	2	0.646008	1.20902	0.593116	1.90791	0.178411	20.4029	TRUE	0.851285	0.837505
ETFDH	article	ieu-a-1120	Ovarian cancer	Inverse variance weighted	2	0.576601	1.01772	0.571012	1.77998	0.242167	13.0832	FALSE		0.837505
ETFDH	article	ieu-b-4963	Ovarian cancer (OCAC)	Inverse variance weighted	2	0.010373	0.0188139	0.581396	1.01043	0.973846	1.04838	FALSE		0.837505
ETFDH	article	ieu-a-1228	High grade and low grade serous ovarian cancer	Inverse variance weighted	2	0.770496	1.32568	0.561101	2.16084	0.16076	29.0446	TRUE	0.851285	0.837505
ETFDH	article	ieu-a-1229	Serous ovarian cancer: low grade and low malignant potential	Inverse variance weighted	2	-0.627153	2.18305	0.773895	0.53411	0.00740262	38.5369	TRUE	0.851285	0.838387
PPARG	article	ieu-a-1122	Low grade serous ovarian cancer	MR Egger	45	0.0112588	1.30296	0.993146	1.01132	0.0786667	13.0013	TRUE	0.993146	0.993146
PPARG	article	ieu-a-1122	Low grade serous ovarian cancer	Weighted median	45	0.701243	0.611126	0.251191	2.01626	0.608618	6.67955	TRUE	0.361377	0.427082
PPARG	article	ieu-a-1122	Low grade serous ovarian cancer	Inverse variance weighted	45	0.674454	0.419491	0.107881	1.96296	0.862648	4.46673	TRUE	0.169527	0.175306
PPARG	article	ieu-a-1122	Low grade serous ovarian cancer	Simple mode	45	0.596319	1.01458	0.559707	1.81542	0.248511	13.262	TRUE	0.921691	0.921691
PPARG	article	ieu-a-1122	Low grade serous ovarian cancer	Weighted mode	45	0.596319	0.733195	0.420417	1.81542	0.43139	7.63987	TRUE	0.660655	0.683177
PPARG	article	ieu-a-1125	Endometrioid ovarian cancer	MR Egger	45	-1.46578	0.811395	0.077843	0.230898	0.0470703	1.13264	TRUE	0.176618	0.173942
PPARG	article	ieu-a-1125	Endometrioid ovarian cancer	Weighted median	45	-1.38343	0.366995	0.000163492	0.250716	0.122121	0.514724	TRUE	0.000899204	0.0010627
PPARG	article	ieu-a-1125	Endometrioid ovarian cancer	Inverse variance weighted	45	-1.17471	0.260362	6.42717e-06	0.30891	0.185442	0.514584	TRUE	2.35663e-05	2.78511e-05
PPARG	article	ieu-a-1125	Endometrioid ovarian cancer	Simple mode	45	-1.46186	0.651784	0.0299919	0.231804	0.0646116	0.83163	TRUE	0.0944512	0.111624
PPARG	article	ieu-a-1125	Endometrioid ovarian cancer	Weighted mode	45	-1.31097	0.489131	0.0103143	0.269558	0.103346	0.703086	TRUE	0.0431518	0.0509976
PPARG	article	ieu-a-1124	Clear cell ovarian cancer	MR Egger	45	-0.44644	1.08222	0.682007	0.639902	0.0767196	5.33729	TRUE	0.750208	0.738841
PPARG	article	ieu-a-1124	Clear cell ovarian cancer	Weighted median	45	-0.581313	0.519144	0.26282	0.559164	0.202132	1.54683	TRUE	0.361377	0.427082
PPARG	article	ieu-a-1124	Clear cell ovarian cancer	Inverse variance weighted	45	-0.424768	0.349998	0.224889	0.653921	0.329307	1.29852	TRUE	0.309223	0.32484
PPARG	article	ieu-a-1124	Clear cell ovarian cancer	Simple mode	45	-0.349132	0.975678	0.722178	0.7053	0.104198	4.77406	TRUE	0.921691	0.921691
PPARG	article	ieu-a-1124	Clear cell ovarian cancer	Weighted mode	45	-0.191692	0.798	0.811279	0.825561	0.172774	3.94476	TRUE	0.892407	0.878886
PPARG	article	ieu-a-1229	Serous ovarian cancer: low grade and low malignant potential	MR Egger	45	-0.573286	0.777065	0.464669	0.56367	0.122906	2.58509	TRUE	0.63892	0.671188
PPARG	article	ieu-a-1229	Serous ovarian cancer: low grade and low malignant potential	Weighted median	45	-0.966595	0.365045	0.00809986	0.380376	0.185986	0.777939	TRUE	0.0178197	0.0210596
PPARG	article	ieu-a-1229	Serous ovarian cancer: low grade and low malignant potential	Inverse variance weighted	45	-0.833513	0.251008	0.000898027	0.43452	0.265673	0.710676	TRUE	0.00197566	0.00233487
PPARG	article	ieu-a-1229	Serous ovarian cancer: low grade and low malignant potential	Simple mode	45	-0.906434	0.636127	0.161234	0.403962	0.116107	1.40547	TRUE	0.354714	0.419207
PPARG	article	ieu-a-1229	Serous ovarian cancer: low grade and low malignant potential	Weighted mode	45	-0.949755	0.541653	0.0864913	0.386836	0.133802	1.11838	TRUE	0.158567	0.187398
PPARG	article	ieu-a-1231	Mucinous ovarian cancer: invasive and low malignant potential	MR Egger	45	-1.23585	0.807138	0.133057	0.290588	0.0597347	1.4136	TRUE	0.243938	0.247106
PPARG	article	ieu-a-1231	Mucinous ovarian cancer: invasive and low malignant potential	Weighted median	45	-0.794966	0.412028	0.0536815	0.451597	0.201384	1.01269	TRUE	0.098416	0.11631
PPARG	article	ieu-a-1231	Mucinous ovarian cancer: invasive and low malignant potential	Inverse variance weighted	45	-0.792291	0.261077	0.00240774	0.452806	0.271443	0.755345	TRUE	0.00441418	0.00521676
PPARG	article	ieu-a-1231	Mucinous ovarian cancer: invasive and low malignant potential	Simple mode	45	-1.5161	0.694225	0.0343459	0.219566	0.0563157	0.856054	TRUE	0.0944512	0.111624
PPARG	article	ieu-a-1231	Mucinous ovarian cancer: invasive and low malignant potential	Weighted mode	45	-1.26872	0.614006	0.0447177	0.281191	0.0844013	0.936816	TRUE	0.098379	0.116266
PPARG	article	ieu-a-1233	Low malignant potential ovarian cancer	MR Egger	45	-1.36577	0.762433	0.0802811	0.255185	0.057261	1.13724	TRUE	0.176618	0.173942
PPARG	article	ieu-a-1233	Low malignant potential ovarian cancer	Weighted median	45	-1.16197	0.361138	0.00129297	0.312868	0.154154	0.634992	TRUE	0.00355568	0.00420217
PPARG	article	ieu-a-1233	Low malignant potential ovarian cancer	Inverse variance weighted	45	-0.934651	0.246403	0.000148728	0.392723	0.242295	0.636544	TRUE	0.000409003	0.000483367
PPARG	article	ieu-a-1233	Low malignant potential ovarian cancer	Simple mode	45	0.266006	0.738588	0.720454	1.30474	0.306779	5.54911	TRUE	0.921691	0.921691
PPARG	article	ieu-a-1233	Low malignant potential ovarian cancer	Weighted mode	45	-1.24674	0.569138	0.0338252	0.287441	0.0942083	0.877019	TRUE	0.0930194	0.109932
PPARG	article	ieu-a-1232	Low malignant potential mucinous ovarian cancer	MR Egger	45	-2.26779	1.22543	0.0711041	0.10354	0.00937559	1.14346	TRUE	0.176618	0.173942
PPARG	article	ieu-a-1232	Low malignant potential mucinous ovarian cancer	Weighted median	45	0.0891841	0.583313	0.878483	1.09328	0.348502	3.42972	TRUE	0.878483	0.878483
PPARG	article	ieu-a-1232	Low malignant potential mucinous ovarian cancer	Inverse variance weighted	45	0.253431	0.412154	0.538624	1.28844	0.574422	2.88999	TRUE	0.592487	0.636556
PPARG	article	ieu-a-1232	Low malignant potential mucinous ovarian cancer	Simple mode	45	0.245777	1.05662	0.817146	1.27861	0.161184	10.1428	TRUE	0.921691	0.921691
PPARG	article	ieu-a-1232	Low malignant potential mucinous ovarian cancer	Weighted mode	45	0.101034	0.775248	0.896904	1.10631	0.242089	5.05572	TRUE	0.896904	0.896904
PPARG	article	ieu-a-1230	Serous ovarian cancer: low malignant potential	MR Egger	45	-0.990666	0.93862	0.297114	0.371329	0.0589915	2.33738	TRUE	0.466893	0.48281
PPARG	article	ieu-a-1230	Serous ovarian cancer: low malignant potential	Weighted median	45	-1.91754	0.44875	1.92793e-05	0.146968	0.0609872	0.354165	TRUE	0.000212072	0.000250631
PPARG	article	ieu-a-1230	Serous ovarian cancer: low malignant potential	Inverse variance weighted	45	-1.73333	0.303646	1.14048e-08	0.176695	0.0974442	0.3204	TRUE	1.25453e-07	1.48262e-07
PPARG	article	ieu-a-1230	Serous ovarian cancer: low malignant potential	Simple mode	45	-2.27775	0.907342	0.0158113	0.102514	0.0173157	0.606918	TRUE	0.0869622	0.102774
PPARG	article	ieu-a-1230	Serous ovarian cancer: low malignant potential	Weighted mode	45	-2.05022	0.72429	0.00697635	0.128707	0.0311225	0.532268	TRUE	0.0431518	0.0509976
PPARG	article	ieu-a-1121	High grade serous ovarian cancer	MR Egger	45	-1.0683	0.441056	0.0197179	0.343592	0.144747	0.815601	TRUE	0.176618	0.173942
PPARG	article	ieu-a-1121	High grade serous ovarian cancer	Weighted median	45	-0.0600013	0.19945	0.763541	0.941763	0.63704	1.39225	TRUE	0.878483	0.875789
PPARG	article	ieu-a-1121	High grade serous ovarian cancer	Inverse variance weighted	45	-0.134228	0.14909	0.367952	0.874391	0.652826	1.17115	TRUE	0.449719	0.478338
PPARG	article	ieu-a-1121	High grade serous ovarian cancer	Simple mode	45	0.0405999	0.410644	0.921691	1.04144	0.465677	2.32905	TRUE	0.921691	0.921691
PPARG	article	ieu-a-1121	High grade serous ovarian cancer	Weighted mode	45	-0.104928	0.252321	0.679539	0.900389	0.549099	1.47642	TRUE	0.892407	0.878886
PPARG	article	ieu-a-1123	Invasive mucinous ovarian cancer	MR Egger	45	-0.460825	1.0664	0.667804	0.630763	0.0780065	5.10037	TRUE	0.750208	0.738841
PPARG	article	ieu-a-1123	Invasive mucinous ovarian cancer	Weighted median	45	-1.7949	0.503923	0.000368239	0.166144	0.0618779	0.446099	TRUE	0.00135021	0.0015957
PPARG	article	ieu-a-1123	Invasive mucinous ovarian cancer	Inverse variance weighted	45	-1.74903	0.34526	4.06634e-07	0.173943	0.0884128	0.342214	TRUE	2.23649e-06	2.64312e-06
PPARG	article	ieu-a-1123	Invasive mucinous ovarian cancer	Simple mode	45	-2.44913	0.920884	0.0108734	0.0863686	0.0142064	0.525083	TRUE	0.0869622	0.102774
PPARG	article	ieu-a-1123	Invasive mucinous ovarian cancer	Weighted mode	45	-1.86217	0.708477	0.0117687	0.155336	0.0387439	0.622786	TRUE	0.0431518	0.0509976
PPARG	article	ieu-a-1120	Ovarian cancer	MR Egger	45	-0.871848	0.394159	0.0323352	0.418178	0.193128	0.905473	FALSE		0.173942
PPARG	article	ieu-a-1120	Ovarian cancer	Weighted median	45	-0.164903	0.173856	0.342874	0.847976	0.603106	1.19227	FALSE		0.495262
PPARG	article	ieu-a-1120	Ovarian cancer	Inverse variance weighted	45	-0.243431	0.130199	0.0615269	0.783934	0.607368	1.01183	FALSE		0.114264
PPARG	article	ieu-a-1120	Ovarian cancer	Simple mode	45	-0.117971	0.330628	0.72294	0.888722	0.464868	1.69903	FALSE		0.921691
PPARG	article	ieu-a-1120	Ovarian cancer	Weighted mode	45	-0.213093	0.206476	0.30769	0.808081	0.539137	1.21119	FALSE		0.571425
PPARG	article	ieu-b-4963	Ovarian cancer (OCAC)	MR Egger	41	-0.00349422	0.0066685	0.603251	0.996512	0.983572	1.00962	FALSE		0.738841
PPARG	article	ieu-b-4963	Ovarian cancer (OCAC)	Weighted median	41	-0.00123414	0.00319582	0.699368	0.998767	0.99253	1.00504	FALSE		0.875789
PPARG	article	ieu-b-4963	Ovarian cancer (OCAC)	Inverse variance weighted	41	-0.000193221	0.00220088	0.930041	0.999807	0.995503	1.00413	FALSE		0.930041
PPARG	article	ieu-b-4963	Ovarian cancer (OCAC)	Simple mode	41	-0.000677783	0.00570055	0.905951	0.999322	0.988219	1.01055	FALSE		0.921691
PPARG	article	ieu-b-4963	Ovarian cancer (OCAC)	Weighted mode	41	-0.0013909	0.00400643	0.730285	0.99861	0.990799	1.00648	FALSE		0.878886
PPARG	article	ieu-a-1228	High grade and low grade serous ovarian cancer	MR Egger	45	-0.969309	0.465053	0.0431088	0.379345	0.152466	0.943834	TRUE	0.176618	0.173942
PPARG	article	ieu-a-1228	High grade and low grade serous ovarian cancer	Weighted median	45	-0.0474067	0.195521	0.808421	0.953699	0.650101	1.39908	TRUE	0.878483	0.875789
PPARG	article	ieu-a-1228	High grade and low grade serous ovarian cancer	Inverse variance weighted	45	-0.0565389	0.155996	0.717024	0.94503	0.69608	1.28301	TRUE	0.717024	0.776776
PPARG	article	ieu-a-1228	High grade and low grade serous ovarian cancer	Simple mode	45	0.0456222	0.378482	0.904604	1.04668	0.498475	2.19778	TRUE	0.921691	0.921691
PPARG	article	ieu-a-1228	High grade and low grade serous ovarian cancer	Weighted mode	45	-0.0624983	0.252727	0.80583	0.939415	0.572442	1.54164	TRUE	0.892407	0.878886
INSR	article	ieu-a-1230	Serous ovarian cancer: low malignant potential	MR Egger	8	-23.3335	16.789	0.213959	7.35184e-11	3.76143e-25	14369.4	TRUE	0.617791	0.730117
INSR	article	ieu-a-1230	Serous ovarian cancer: low malignant potential	Weighted median	8	0.873855	1.71232	0.609817	2.39613	0.0835519	68.7171	TRUE	0.940796	0.88948
INSR	article	ieu-a-1230	Serous ovarian cancer: low malignant potential	Inverse variance weighted	8	1.33488	1.33395	0.316976	3.79953	0.278128	51.9057	TRUE	0.605056	0.625682
INSR	article	ieu-a-1230	Serous ovarian cancer: low malignant potential	Simple mode	8	1.29444	2.50566	0.621346	3.64896	0.0268725	495.484	TRUE	0.80173	0.861363
INSR	article	ieu-a-1230	Serous ovarian cancer: low malignant potential	Weighted mode	8	1.09695	2.52885	0.677507	2.99502	0.0210765	425.598	TRUE	0.903275	0.941768
INSR	article	ieu-a-1231	Mucinous ovarian cancer: invasive and low malignant potential	MR Egger	8	-23.1563	15.5493	0.187005	8.77661e-11	5.09946e-24	1510.53	TRUE	0.617791	0.730117
INSR	article	ieu-a-1231	Mucinous ovarian cancer: invasive and low malignant potential	Weighted median	8	0.0540481	1.58056	0.972721	1.05554	0.0476514	23.3814	TRUE	0.972721	0.972721
INSR	article	ieu-a-1231	Mucinous ovarian cancer: invasive and low malignant potential	Inverse variance weighted	8	0.506634	1.35028	0.707506	1.65969	0.117666	23.4102	TRUE	0.83527	0.822614
INSR	article	ieu-a-1231	Mucinous ovarian cancer: invasive and low malignant potential	Simple mode	8	-1.24742	2.71047	0.65931	0.287244	0.00141597	58.2705	TRUE	0.80173	0.861363
INSR	article	ieu-a-1231	Mucinous ovarian cancer: invasive and low malignant potential	Weighted mode	8	-0.895977	2.39232	0.719104	0.408209	0.00375402	44.3882	TRUE	0.903275	0.941768
INSR	article	ieu-a-1125	Endometrioid ovarian cancer	MR Egger	8	-1.07065	18.7531	0.956326	0.342784	3.73268e-17	3147894283069586	TRUE	0.971253	0.971253
INSR	article	ieu-a-1125	Endometrioid ovarian cancer	Weighted median	8	1.59908	1.66983	0.338249	4.94849	0.187535	130.576	TRUE	0.9219	0.88948
INSR	article	ieu-a-1125	Endometrioid ovarian cancer	Inverse variance weighted	8	1.42043	1.39767	0.309492	4.13892	0.267404	64.0628	TRUE	0.605056	0.625682
INSR	article	ieu-a-1125	Endometrioid ovarian cancer	Simple mode	8	4.3111	3.07237	0.203329	74.5223	0.180732	30728.1	TRUE	0.80173	0.859477
INSR	article	ieu-a-1125	Endometrioid ovarian cancer	Weighted mode	8	4.21819	3.32754	0.245455	67.9108	0.099881	46173.7	TRUE	0.903275	0.92791
INSR	article	ieu-a-1122	Low grade serous ovarian cancer	MR Egger	8	20.8163	25.6473	0.447993	1.09754e+09	1.61805e-13	7.44479e+30	TRUE	0.971253	0.929224
INSR	article	ieu-a-1122	Low grade serous ovarian cancer	Weighted median	8	2.2667	2.53224	0.370714	9.64756	0.0674417	1380.09	TRUE	0.9219	0.88948
INSR	article	ieu-a-1122	Low grade serous ovarian cancer	Inverse variance weighted	8	0.622222	2.03106	0.759336	1.86306	0.0347817	99.794	TRUE	0.83527	0.822614
INSR	article	ieu-a-1122	Low grade serous ovarian cancer	Simple mode	8	3.84391	3.903	0.357501	46.7078	0.0222378	98104.3	TRUE	0.80173	0.859477
INSR	article	ieu-a-1122	Low grade serous ovarian cancer	Weighted mode	8	3.19664	3.96168	0.446274	24.4503	0.0103762	57614.8	TRUE	0.903275	0.941768
INSR	article	ieu-a-1123	Invasive mucinous ovarian cancer	MR Egger	8	-33.911	21.6549	0.168394	1.87343e-15	6.9126e-34	5077.29	TRUE	0.617791	0.730117
INSR	article	ieu-a-1123	Invasive mucinous ovarian cancer	Weighted median	8	-0.105946	2.17117	0.961081	0.899473	0.0127599	63.4057	TRUE	0.972721	0.972721
INSR	article	ieu-a-1123	Invasive mucinous ovarian cancer	Inverse variance weighted	8	-0.000374571	1.8918	0.999842	0.999625	0.024519	40.7541	TRUE	0.999842	0.999842
INSR	article	ieu-a-1123	Invasive mucinous ovarian cancer	Simple mode	8	-1.3542	3.75266	0.728846	0.258154	0.000165026	403.836	TRUE	0.80173	0.861363
INSR	article	ieu-a-1123	Invasive mucinous ovarian cancer	Weighted mode	8	-0.23078	3.04822	0.941768	0.793914	0.00201872	312.228	TRUE	0.941768	0.941768
INSR	article	ieu-a-1124	Clear cell ovarian cancer	MR Egger	8	8.89523	18.9665	0.655628	7297.06	5.23069e-13	1.01797e+20	TRUE	0.971253	0.929224
INSR	article	ieu-a-1124	Clear cell ovarian cancer	Weighted median	8	-0.898614	1.9484	0.64465	0.407133	0.00893773	18.5458	TRUE	0.940796	0.88948
INSR	article	ieu-a-1124	Clear cell ovarian cancer	Inverse variance weighted	8	-0.881661	1.5297	0.56437	0.414095	0.0206536	8.30241	TRUE	0.776009	0.733681
INSR	article	ieu-a-1124	Clear cell ovarian cancer	Simple mode	8	-1.34137	2.69021	0.633336	0.261487	0.00134121	50.9803	TRUE	0.80173	0.861363
INSR	article	ieu-a-1124	Clear cell ovarian cancer	Weighted mode	8	-1.23717	2.5981	0.64845	0.290205	0.00178301	47.2342	TRUE	0.903275	0.941768
INSR	article	ieu-a-1233	Low malignant potential ovarian cancer	MR Egger	8	-18.4459	13.628	0.224651	9.7506e-09	2.44688e-20	3885.52	TRUE	0.617791	0.730117
INSR	article	ieu-a-1233	Low malignant potential ovarian cancer	Weighted median	8	1.84895	1.37245	0.177919	6.35316	0.431256	93.5933	TRUE	0.9219	0.88948
INSR	article	ieu-a-1233	Low malignant potential ovarian cancer	Inverse variance weighted	8	1.25487	1.08459	0.247271	3.50738	0.418567	29.3901	TRUE	0.605056	0.625682
INSR	article	ieu-a-1233	Low malignant potential ovarian cancer	Simple mode	8	1.92701	2.05232	0.37902	6.86894	0.123005	383.581	TRUE	0.80173	0.859477
INSR	article	ieu-a-1233	Low malignant potential ovarian cancer	Weighted mode	8	1.87945	1.86912	0.348129	6.54989	0.167961	255.422	TRUE	0.903275	0.92791
INSR	article	ieu-a-1232	Low malignant potential mucinous ovarian cancer	MR Egger	8	-8.14048	21.244	0.714787	0.000291496	2.40666e-22	353062330311058	TRUE	0.971253	0.929224
INSR	article	ieu-a-1232	Low malignant potential mucinous ovarian cancer	Weighted median	8	-0.365036	2.15532	0.865509	0.694171	0.0101583	47.4363	TRUE	0.972721	0.972721
INSR	article	ieu-a-1232	Low malignant potential mucinous ovarian cancer	Inverse variance weighted	8	1.59161	1.69609	0.34804	4.91166	0.176801	136.449	TRUE	0.605056	0.625682
INSR	article	ieu-a-1232	Low malignant potential mucinous ovarian cancer	Simple mode	8	-1.47579	3.46822	0.683235	0.228598	0.000255191	204.776	TRUE	0.80173	0.861363
INSR	article	ieu-a-1232	Low malignant potential mucinous ovarian cancer	Weighted mode	8	-1.21041	3.49177	0.739044	0.298074	0.000317736	279.629	TRUE	0.903275	0.941768
INSR	article	ieu-a-1121	High grade serous ovarian cancer	MR Egger	8	-0.282662	7.52459	0.971253	0.753775	2.96607e-07	1.91559e+06	TRUE	0.971253	0.971253
INSR	article	ieu-a-1121	High grade serous ovarian cancer	Weighted median	8	-1.03315	0.754521	0.170912	0.355884	0.081105	1.5616	TRUE	0.9219	0.88948
INSR	article	ieu-a-1121	High grade serous ovarian cancer	Inverse variance weighted	8	-0.624584	0.602713	0.300068	0.535484	0.164326	1.74496	TRUE	0.605056	0.625682
INSR	article	ieu-a-1121	High grade serous ovarian cancer	Simple mode	8	-1.15046	1.16937	0.357975	0.316492	0.0319873	3.13148	TRUE	0.80173	0.859477
INSR	article	ieu-a-1121	High grade serous ovarian cancer	Weighted mode	8	-1.15046	1.14563	0.348718	0.316492	0.0335109	2.9891	TRUE	0.903275	0.92791
INSR	article	ieu-a-1120	Ovarian cancer	MR Egger	8	-2.86129	6.33262	0.667263	0.0571949	2.32765e-07	14053.9	FALSE		0.929224
INSR	article	ieu-a-1120	Ovarian cancer	Weighted median	8	-0.607489	0.638697	0.341534	0.544717	0.155776	1.90476	FALSE		0.88948
INSR	article	ieu-a-1120	Ovarian cancer	Inverse variance weighted	8	-0.322255	0.50713	0.525136	0.724513	0.268145	1.9576	FALSE		0.733681
INSR	article	ieu-a-1120	Ovarian cancer	Simple mode	8	-0.816872	0.904917	0.396682	0.441811	0.0749818	2.60326	FALSE		0.859477
INSR	article	ieu-a-1120	Ovarian cancer	Weighted mode	8	-0.841474	0.853249	0.356888	0.431075	0.0809566	2.29537	FALSE		0.92791
INSR	article	ieu-b-4963	Ovarian cancer (OCAC)	MR Egger	7	-0.0918276	0.13204	0.51776	0.912262	0.704248	1.18172	FALSE		0.929224
INSR	article	ieu-b-4963	Ovarian cancer (OCAC)	Weighted median	7	0.00732396	0.0127896	0.566881	1.00735	0.982413	1.03292	FALSE		0.88948
INSR	article	ieu-b-4963	Ovarian cancer (OCAC)	Inverse variance weighted	7	0.00988175	0.00960211	0.303422	1.00993	0.991101	1.02912	FALSE		0.625682
INSR	article	ieu-b-4963	Ovarian cancer (OCAC)	Simple mode	7	0.00180234	0.0197359	0.930209	1.0018	0.963792	1.04132	FALSE		0.943209
INSR	article	ieu-b-4963	Ovarian cancer (OCAC)	Weighted mode	7	0.00237574	0.0180017	0.89932	1.00238	0.967628	1.03838	FALSE		0.941768
INSR	article	ieu-a-1228	High grade and low grade serous ovarian cancer	MR Egger	8	1.57064	7.30522	0.836887	4.80971	2.90933e-06	7.95141e+06	TRUE	0.971253	0.971253
INSR	article	ieu-a-1228	High grade and low grade serous ovarian cancer	Weighted median	8	-0.615429	0.761595	0.419046	0.540409	0.121462	2.40439	TRUE	0.9219	0.88948
INSR	article	ieu-a-1228	High grade and low grade serous ovarian cancer	Inverse variance weighted	8	-0.508698	0.585615	0.385035	0.601278	0.190805	1.89479	TRUE	0.605056	0.625682
INSR	article	ieu-a-1228	High grade and low grade serous ovarian cancer	Simple mode	8	-1.35698	1.18461	0.289648	0.257438	0.0252529	2.62441	TRUE	0.80173	0.859477
INSR	article	ieu-a-1228	High grade and low grade serous ovarian cancer	Weighted mode	8	-1.16527	1.15901	0.348187	0.311839	0.0321631	3.02345	TRUE	0.903275	0.92791
INSR	article	ieu-a-1229	Serous ovarian cancer: low grade and low malignant potential	MR Egger	8	-7.51447	13.7634	0.604772	0.000545137	1.0493e-15	2.83213e+08	TRUE	0.971253	0.929224
INSR	article	ieu-a-1229	Serous ovarian cancer: low grade and low malignant potential	Weighted median	8	0.552773	1.35911	0.684215	1.73807	0.121107	24.9438	TRUE	0.940796	0.88948
INSR	article	ieu-a-1229	Serous ovarian cancer: low grade and low malignant potential	Inverse variance weighted	8	0.988835	1.10182	0.369475	2.6881	0.310141	23.2987	TRUE	0.605056	0.625682
INSR	article	ieu-a-1229	Serous ovarian cancer: low grade and low malignant potential	Simple mode	8	0.157995	2.13989	0.943209	1.17116	0.0176645	77.6483	TRUE	0.943209	0.943209
INSR	article	ieu-a-1229	Serous ovarian cancer: low grade and low malignant potential	Weighted mode	8	0.283504	1.92244	0.886918	1.32777	0.0306697	57.4829	TRUE	0.941768	0.941768
GLP1R	online	ieu-a-1230	Serous ovarian cancer: low malignant potential	MR Egger	3	-1.93449	3.08476	0.643419	0.144499	0.000342029	61.047	TRUE	0.898984	0.916357
GLP1R	online	ieu-a-1230	Serous ovarian cancer: low malignant potential	Weighted median	3	-1.67109	1.90447	0.380238	0.188042	0.00449925	7.85904	TRUE	0.84329	0.788141
GLP1R	online	ieu-a-1230	Serous ovarian cancer: low malignant potential	Inverse variance weighted	3	-1.65463	1.73744	0.340926	0.191163	0.00634545	5.75895	TRUE	0.625031	0.633148
GLP1R	online	ieu-a-1230	Serous ovarian cancer: low malignant potential	Simple mode	3	-1.81428	2.23921	0.502886	0.162956	0.00202309	13.1257	TRUE	0.948447	0.871805
GLP1R	online	ieu-a-1230	Serous ovarian cancer: low malignant potential	Weighted mode	3	-1.72609	2.14948	0.506225	0.17798	0.00263451	12.0238	TRUE	0.957547	0.957547
GLP1R	online	ieu-a-1231	Mucinous ovarian cancer: invasive and low malignant potential	MR Egger	3	5.37902	3.43431	0.361742	216.809	0.258664	181727	TRUE	0.898984	0.916357
GLP1R	online	ieu-a-1231	Mucinous ovarian cancer: invasive and low malignant potential	Weighted median	3	1.17551	2.07313	0.570698	3.23981	0.0556973	188.454	TRUE	0.84329	0.797292
GLP1R	online	ieu-a-1231	Mucinous ovarian cancer: invasive and low malignant potential	Inverse variance weighted	3	2.16131	1.91774	0.259739	8.68252	0.20241	372.443	TRUE	0.625031	0.633148
GLP1R	online	ieu-a-1231	Mucinous ovarian cancer: invasive and low malignant potential	Simple mode	3	0.174376	2.58313	0.952321	1.1905	0.00753221	188.165	TRUE	0.977165	0.977165
GLP1R	online	ieu-a-1231	Mucinous ovarian cancer: invasive and low malignant potential	Weighted mode	3	0.293888	2.51166	0.917544	1.34163	0.00976488	184.332	TRUE	0.957547	0.957547
GLP1R	online	ieu-a-1125	Endometrioid ovarian cancer	MR Egger	3	2.18432	2.52203	0.545603	8.8846	0.0633641	1245.75	TRUE	0.898984	0.916357
GLP1R	online	ieu-a-1125	Endometrioid ovarian cancer	Weighted median	3	0.848293	1.67857	0.613301	2.33566	0.0870124	62.6956	TRUE	0.84329	0.797292
GLP1R	online	ieu-a-1125	Endometrioid ovarian cancer	Inverse variance weighted	3	0.703723	1.43773	0.624511	2.02126	0.120726	33.8412	TRUE	0.801009	0.788873
GLP1R	online	ieu-a-1125	Endometrioid ovarian cancer	Simple mode	3	1.63377	2.07968	0.514398	5.12316	0.0869513	301.856	TRUE	0.948447	0.871805
GLP1R	online	ieu-a-1125	Endometrioid ovarian cancer	Weighted mode	3	1.23557	2.11547	0.618277	3.44035	0.0544346	217.436	TRUE	0.957547	0.957547
GLP1R	online	ieu-a-1122	Low grade serous ovarian cancer	MR Egger	3	2.74344	4.53756	0.653807	15.5403	0.0021331	113216	TRUE	0.898984	0.916357
GLP1R	online	ieu-a-1122	Low grade serous ovarian cancer	Weighted median	3	-0.656643	2.90799	0.821352	0.518589	0.00173577	154.937	TRUE	0.903487	0.889798
GLP1R	online	ieu-a-1122	Low grade serous ovarian cancer	Inverse variance weighted	3	0.135238	2.4647	0.956242	1.14481	0.00913562	143.459	TRUE	0.956242	0.956242
GLP1R	online	ieu-a-1122	Low grade serous ovarian cancer	Simple mode	3	-1.47216	3.66767	0.72696	0.22943	0.000173247	303.832	TRUE	0.977165	0.945048
GLP1R	online	ieu-a-1122	Low grade serous ovarian cancer	Weighted mode	3	-1.40261	3.65658	0.738223	0.245955	0.000189806	318.714	TRUE	0.957547	0.957547
GLP1R	online	ieu-a-1123	Invasive mucinous ovarian cancer	MR Egger	3	8.38671	4.09042	0.288886	4388.34	1.44699	1.33087e+07	TRUE	0.898984	0.916357
GLP1R	online	ieu-a-1123	Invasive mucinous ovarian cancer	Weighted median	3	2.44286	2.59519	0.346549	11.5059	0.071097	1862.06	TRUE	0.84329	0.788141
GLP1R	online	ieu-a-1123	Invasive mucinous ovarian cancer	Inverse variance weighted	3	3.0058	2.31818	0.194762	20.2024	0.214845	1899.69	TRUE	0.625031	0.633148
GLP1R	online	ieu-a-1123	Invasive mucinous ovarian cancer	Simple mode	3	2.10878	3.45308	0.603557	8.23819	0.00947352	7163.94	TRUE	0.948447	0.871805
GLP1R	online	ieu-a-1123	Invasive mucinous ovarian cancer	Weighted mode	3	1.2846	3.34482	0.737923	3.61322	0.00513721	2541.33	TRUE	0.957547	0.957547
GLP1R	online	ieu-a-1124	Clear cell ovarian cancer	MR Egger	3	5.53256	4.02109	0.40011	252.789	0.0954849	669241	TRUE	0.898984	0.916357
GLP1R	online	ieu-a-1124	Clear cell ovarian cancer	Weighted median	3	0.774074	2.65992	0.771041	2.16858	0.0118033	398.427	TRUE	0.903487	0.889798
GLP1R	online	ieu-a-1124	Clear cell ovarian cancer	Inverse variance weighted	3	2.03167	2.11812	0.337464	7.62684	0.120051	484.533	TRUE	0.625031	0.633148
GLP1R	online	ieu-a-1124	Clear cell ovarian cancer	Simple mode	3	0.106597	3.3	0.977165	1.11249	0.00172695	716.655	TRUE	0.977165	0.977165
GLP1R	online	ieu-a-1124	Clear cell ovarian cancer	Weighted mode	3	0.184516	3.07057	0.957547	1.20264	0.0029269	494.152	TRUE	0.957547	0.957547
GLP1R	online	ieu-a-1233	Low malignant potential ovarian cancer	MR Egger	3	-0.338928	2.56477	0.916357	0.712533	0.0046734	108.637	TRUE	0.916357	0.916357
GLP1R	online	ieu-a-1233	Low malignant potential ovarian cancer	Weighted median	3	0.190665	1.66502	0.908832	1.21005	0.0462927	31.6298	TRUE	0.908832	0.908832
GLP1R	online	ieu-a-1233	Low malignant potential ovarian cancer	Inverse variance weighted	3	-0.495491	1.42573	0.72819	0.609272	0.0372565	9.96368	TRUE	0.801009	0.788873
GLP1R	online	ieu-a-1233	Low malignant potential ovarian cancer	Simple mode	3	0.292305	1.96687	0.895489	1.33951	0.0283607	63.2668	TRUE	0.977165	0.977165
GLP1R	online	ieu-a-1233	Low malignant potential ovarian cancer	Weighted mode	3	0.292305	2.00596	0.897504	1.33951	0.0262689	68.3048	TRUE	0.957547	0.957547
GLP1R	online	ieu-a-1232	Low malignant potential mucinous ovarian cancer	MR Egger	3	1.14194	6.22594	0.884517	3.13284	1.57148e-05	624553	TRUE	0.916357	0.916357
GLP1R	online	ieu-a-1232	Low malignant potential mucinous ovarian cancer	Weighted median	3	2.81521	2.82516	0.319018	16.6967	0.065736	4240.9	TRUE	0.84329	0.788141
GLP1R	online	ieu-a-1232	Low malignant potential mucinous ovarian cancer	Inverse variance weighted	3	0.973738	2.38772	0.683412	2.64782	0.024571	285.336	TRUE	0.801009	0.788873
GLP1R	online	ieu-a-1232	Low malignant potential mucinous ovarian cancer	Simple mode	3	3.05463	3.49336	0.474105	21.2133	0.0225423	19962.7	TRUE	0.948447	0.871805
GLP1R	online	ieu-a-1232	Low malignant potential mucinous ovarian cancer	Weighted mode	3	3.03136	3.29298	0.454465	20.7253	0.0326182	13168.7	TRUE	0.957547	0.957547
GLP1R	online	ieu-a-1121	High grade serous ovarian cancer	MR Egger	3	1.82783	1.77063	0.489881	6.22035	0.193477	199.987	TRUE	0.898984	0.916357
GLP1R	online	ieu-a-1121	High grade serous ovarian cancer	Weighted median	3	0.775842	0.971212	0.424384	2.17242	0.323766	14.5766	TRUE	0.84329	0.788141
GLP1R	online	ieu-a-1121	High grade serous ovarian cancer	Inverse variance weighted	3	0.932592	0.828726	0.260448	2.54109	0.500719	12.8957	TRUE	0.625031	0.633148
GLP1R	online	ieu-a-1121	High grade serous ovarian cancer	Simple mode	3	0.771257	1.22668	0.593757	2.16248	0.195334	23.9401	TRUE	0.948447	0.871805
GLP1R	online	ieu-a-1121	High grade serous ovarian cancer	Weighted mode	3	0.600112	1.2109	0.669283	1.82232	0.169779	19.5599	TRUE	0.957547	0.957547
GLP1R	online	ieu-a-1120	Ovarian cancer	MR Egger	3	2.20606	1.19725	0.316545	9.0799	0.868886	94.8854	FALSE		0.916357
GLP1R	online	ieu-a-1120	Ovarian cancer	Weighted median	3	1.28797	0.804248	0.109276	3.62542	0.749494	17.5367	FALSE		0.788141
GLP1R	online	ieu-a-1120	Ovarian cancer	Inverse variance weighted	3	1.20119	0.671465	0.0736286	3.32408	0.891475	12.3946	FALSE		0.633148
GLP1R	online	ieu-a-1120	Ovarian cancer	Simple mode	3	1.8358	1.13965	0.248518	6.27012	0.671714	58.5284	FALSE		0.871805
GLP1R	online	ieu-a-1120	Ovarian cancer	Weighted mode	3	1.63423	1.04711	0.25897	5.12552	0.658297	39.9074	FALSE		0.957547
GLP1R	online	ieu-b-4963	Ovarian cancer (OCAC)	MR Egger	3	-0.00594583	0.0164169	0.778786	0.994072	0.962595	1.02658	FALSE		0.916357
GLP1R	online	ieu-b-4963	Ovarian cancer (OCAC)	Weighted median	3	-0.00855428	0.0088675	0.334706	0.991482	0.974399	1.00887	FALSE		0.788141
GLP1R	online	ieu-b-4963	Ovarian cancer (OCAC)	Inverse variance weighted	3	-0.00488721	0.00805582	0.544071	0.995125	0.979536	1.01096	FALSE		0.78588
GLP1R	online	ieu-b-4963	Ovarian cancer (OCAC)	Simple mode	3	-0.0114908	0.0117921	0.432612	0.988575	0.965989	1.01169	FALSE		0.871805
GLP1R	online	ieu-b-4963	Ovarian cancer (OCAC)	Weighted mode	3	-0.00929055	0.00947595	0.430254	0.990752	0.972521	1.00933	FALSE		0.957547
GLP1R	online	ieu-a-1228	High grade and low grade serous ovarian cancer	MR Egger	3	1.8467	1.48604	0.431372	6.33888	0.344409	116.668	TRUE	0.898984	0.916357
GLP1R	online	ieu-a-1228	High grade and low grade serous ovarian cancer	Weighted median	3	0.869202	0.951502	0.360977	2.38501	0.369449	15.3966	TRUE	0.84329	0.788141
GLP1R	online	ieu-a-1228	High grade and low grade serous ovarian cancer	Inverse variance weighted	3	0.907541	0.773481	0.240667	2.47822	0.544177	11.286	TRUE	0.625031	0.633148
GLP1R	online	ieu-a-1228	High grade and low grade serous ovarian cancer	Simple mode	3	1.30066	1.20024	0.391765	3.67173	0.349309	38.5951	TRUE	0.948447	0.871805
GLP1R	online	ieu-a-1228	High grade and low grade serous ovarian cancer	Weighted mode	3	0.844983	1.25659	0.570582	2.32794	0.19831	27.3274	TRUE	0.957547	0.957547
GLP1R	online	ieu-a-1229	Serous ovarian cancer: low grade and low malignant potential	MR Egger	3	-0.55752	2.59805	0.865428	0.572628	0.00351859	93.1915	TRUE	0.916357	0.916357
GLP1R	online	ieu-a-1229	Serous ovarian cancer: low grade and low malignant potential	Weighted median	3	-1.07856	1.65128	0.513647	0.340083	0.0133656	8.65329	TRUE	0.84329	0.797292
GLP1R	online	ieu-a-1229	Serous ovarian cancer: low grade and low malignant potential	Inverse variance weighted	3	-1.03512	1.44795	0.474682	0.355185	0.0207937	6.06706	TRUE	0.745929	0.771358
GLP1R	online	ieu-a-1229	Serous ovarian cancer: low grade and low malignant potential	Simple mode	3	-1.34621	1.9357	0.558704	0.260223	0.00585664	11.5623	TRUE	0.948447	0.871805
GLP1R	online	ieu-a-1229	Serous ovarian cancer: low grade and low malignant potential	Weighted mode	3	-1.21774	1.97295	0.599996	0.295898	0.00619066	14.1432	TRUE	0.957547	0.957547
ABCC8+KCNJ11	online	ieu-b-4963	Ovarian cancer (OCAC)	MR Egger	13	0.0290325	0.0161163	0.0990774	1.02946	0.997448	1.0625	FALSE		0.536401
ABCC8+KCNJ11	online	ieu-b-4963	Ovarian cancer (OCAC)	Weighted median	13	-0.0137832	0.00555197	0.0130435	0.986311	0.975637	0.997103	FALSE		0.0242237
ABCC8+KCNJ11	online	ieu-b-4963	Ovarian cancer (OCAC)	Inverse variance weighted	13	-0.0116145	0.00519031	0.0252391	0.988453	0.978448	0.99856	FALSE		0.0462809
ABCC8+KCNJ11	online	ieu-b-4963	Ovarian cancer (OCAC)	Simple mode	13	-0.0134649	0.00760096	0.10185	0.986625	0.972036	1.00143	FALSE		0.210191
ABCC8+KCNJ11	online	ieu-b-4963	Ovarian cancer (OCAC)	Weighted mode	13	-0.0136735	0.00707708	0.0773016	0.98642	0.972831	1.0002	FALSE		0.125615
ABCC8+KCNJ11	online	ieu-a-1231	Mucinous ovarian cancer: invasive and low malignant potential	MR Egger	13	0.0220839	2.03005	0.991515	1.02233	0.0191239	54.6519	TRUE	0.991515	0.991515
ABCC8+KCNJ11	online	ieu-a-1231	Mucinous ovarian cancer: invasive and low malignant potential	Weighted median	13	0.590525	0.669005	0.377403	1.80494	0.4864	6.69777	TRUE	0.415143	0.408853
ABCC8+KCNJ11	online	ieu-a-1231	Mucinous ovarian cancer: invasive and low malignant potential	Inverse variance weighted	13	0.931033	0.523952	0.0755778	2.53713	0.908543	7.08499	TRUE	0.0947178	0.0915866
ABCC8+KCNJ11	online	ieu-a-1231	Mucinous ovarian cancer: invasive and low malignant potential	Simple mode	13	0.578798	0.978224	0.565044	1.78389	0.262233	12.1353	TRUE	0.621548	0.612131
ABCC8+KCNJ11	online	ieu-a-1231	Mucinous ovarian cancer: invasive and low malignant potential	Weighted mode	13	0.578798	0.907682	0.535669	1.78389	0.301117	10.5682	TRUE	0.589236	0.580308
ABCC8+KCNJ11	online	ieu-a-1122	Low grade serous ovarian cancer	MR Egger	13	3.84579	3.17293	0.250879	46.7958	0.0931876	23499.3	TRUE	0.529525	0.536401
ABCC8+KCNJ11	online	ieu-a-1122	Low grade serous ovarian cancer	Weighted median	13	-0.19531	1.03424	0.850215	0.82258	0.108346	6.24514	TRUE	0.850215	0.850215
ABCC8+KCNJ11	online	ieu-a-1122	Low grade serous ovarian cancer	Inverse variance weighted	13	-0.430335	0.835656	0.606576	0.650291	0.126411	3.34528	TRUE	0.606576	0.606576
ABCC8+KCNJ11	online	ieu-a-1122	Low grade serous ovarian cancer	Simple mode	13	0.00554198	1.45918	0.997032	1.00556	0.0575873	17.5585	TRUE	0.997032	0.997032
ABCC8+KCNJ11	online	ieu-a-1122	Low grade serous ovarian cancer	Weighted mode	13	-0.104339	1.38645	0.941251	0.90092	0.0594997	13.6413	TRUE	0.941251	0.941251
ABCC8+KCNJ11	online	ieu-a-1125	Endometrioid ovarian cancer	MR Egger	13	2.14046	1.92059	0.288832	8.50332	0.197129	366.798	TRUE	0.529525	0.536401
ABCC8+KCNJ11	online	ieu-a-1125	Endometrioid ovarian cancer	Weighted median	13	-1.92655	0.671337	0.00410841	0.14565	0.0390713	0.542957	TRUE	0.0119432	0.0112918
ABCC8+KCNJ11	online	ieu-a-1125	Endometrioid ovarian cancer	Inverse variance weighted	13	-2.02346	0.502386	5.63265e-05	0.132198	0.0493838	0.353886	TRUE	0.000154898	0.000146449
ABCC8+KCNJ11	online	ieu-a-1125	Endometrioid ovarian cancer	Simple mode	13	-2.17921	0.925401	0.0363881	0.11313	0.0184443	0.693899	TRUE	0.223828	0.198393
ABCC8+KCNJ11	online	ieu-a-1125	Endometrioid ovarian cancer	Weighted mode	13	-1.99148	0.867145	0.0404462	0.136493	0.024945	0.746862	TRUE	0.111227	0.10516
ABCC8+KCNJ11	online	ieu-a-1121	High grade serous ovarian cancer	MR Egger	13	1.65767	1.06612	0.148261	5.24709	0.64926	42.4052	TRUE	0.529525	0.536401
ABCC8+KCNJ11	online	ieu-a-1121	High grade serous ovarian cancer	Weighted median	13	-1.03374	0.362449	0.00434299	0.355673	0.174795	0.723724	TRUE	0.0119432	0.0112918
ABCC8+KCNJ11	online	ieu-a-1121	High grade serous ovarian cancer	Inverse variance weighted	13	-1.3179	0.316881	3.1966e-05	0.267696	0.143849	0.498168	TRUE	0.000154898	0.000138519
ABCC8+KCNJ11	online	ieu-a-1121	High grade serous ovarian cancer	Simple mode	13	-1.10703	0.535651	0.0610439	0.33054	0.115683	0.944451	TRUE	0.223828	0.198393
ABCC8+KCNJ11	online	ieu-a-1121	High grade serous ovarian cancer	Weighted mode	13	-1.07056	0.439386	0.0313582	0.342816	0.144893	0.811099	TRUE	0.111227	0.10516
ABCC8+KCNJ11	online	ieu-a-1233	Low malignant potential ovarian cancer	MR Egger	13	-1.91077	1.90513	0.337433	0.147966	0.00353575	6.19219	TRUE	0.530252	0.548329
ABCC8+KCNJ11	online	ieu-a-1233	Low malignant potential ovarian cancer	Weighted median	13	-1.65665	0.658194	0.0118373	0.190778	0.0525125	0.693097	TRUE	0.0260421	0.0242237
ABCC8+KCNJ11	online	ieu-a-1233	Low malignant potential ovarian cancer	Inverse variance weighted	13	-1.0726	0.495601	0.0304462	0.342118	0.129513	0.903734	TRUE	0.0503495	0.0462809
ABCC8+KCNJ11	online	ieu-a-1233	Low malignant potential ovarian cancer	Simple mode	13	-1.82986	1.07078	0.11318	0.160437	0.0196716	1.30848	TRUE	0.248995	0.210191
ABCC8+KCNJ11	online	ieu-a-1233	Low malignant potential ovarian cancer	Weighted mode	13	-1.88886	0.910684	0.0602484	0.151245	0.0253799	0.901301	TRUE	0.13025	0.125615
ABCC8+KCNJ11	online	ieu-a-1232	Low malignant potential mucinous ovarian cancer	MR Egger	13	-1.03661	2.95251	0.732148	0.354653	0.00108788	115.619	TRUE	0.947894	0.933532
ABCC8+KCNJ11	online	ieu-a-1232	Low malignant potential mucinous ovarian cancer	Weighted median	13	-1.46496	1.02081	0.151259	0.231087	0.0312497	1.70886	TRUE	0.184872	0.178761
ABCC8+KCNJ11	online	ieu-a-1232	Low malignant potential mucinous ovarian cancer	Inverse variance weighted	13	-0.646486	0.770469	0.401423	0.523883	0.115717	2.37176	TRUE	0.441566	0.434875
ABCC8+KCNJ11	online	ieu-a-1232	Low malignant potential mucinous ovarian cancer	Simple mode	13	-1.57823	1.43355	0.292525	0.20634	0.0124256	3.42649	TRUE	0.35753	0.345711
ABCC8+KCNJ11	online	ieu-a-1232	Low malignant potential mucinous ovarian cancer	Weighted mode	13	-1.57823	1.37794	0.274391	0.20634	0.0138567	3.07261	TRUE	0.335366	0.32428
ABCC8+KCNJ11	online	ieu-a-1230	Serous ovarian cancer: low malignant potential	MR Egger	13	-2.71901	2.36331	0.27433	0.0659399	0.000641891	6.77385	TRUE	0.529525	0.536401
ABCC8+KCNJ11	online	ieu-a-1230	Serous ovarian cancer: low malignant potential	Weighted median	13	-1.77117	0.799483	0.0267333	0.170135	0.0355025	0.815316	TRUE	0.0420095	0.0386148
ABCC8+KCNJ11	online	ieu-a-1230	Serous ovarian cancer: low malignant potential	Inverse variance weighted	13	-1.30907	0.610602	0.0320406	0.270071	0.081606	0.893783	TRUE	0.0503495	0.0462809
ABCC8+KCNJ11	online	ieu-a-1230	Serous ovarian cancer: low malignant potential	Simple mode	13	-1.8286	1.26778	0.174788	0.160638	0.0133872	1.92755	TRUE	0.320445	0.28403
ABCC8+KCNJ11	online	ieu-a-1230	Serous ovarian cancer: low malignant potential	Weighted mode	13	-1.95075	0.984994	0.0710453	0.142168	0.0206232	0.980041	TRUE	0.13025	0.125615
ABCC8+KCNJ11	online	ieu-a-1123	Invasive mucinous ovarian cancer	MR Egger	13	0.621551	2.70882	0.822726	1.86181	0.00920757	376.467	TRUE	0.947894	0.933532
ABCC8+KCNJ11	online	ieu-a-1123	Invasive mucinous ovarian cancer	Weighted median	13	2.0519	0.870629	0.018433	7.78268	1.41265	42.8769	TRUE	0.0337938	0.0299536
ABCC8+KCNJ11	online	ieu-a-1123	Invasive mucinous ovarian cancer	Inverse variance weighted	13	2.00937	0.691442	0.00366014	7.45862	1.9235	28.9218	TRUE	0.0080523	0.0079303
ABCC8+KCNJ11	online	ieu-a-1123	Invasive mucinous ovarian cancer	Simple mode	13	1.90435	1.51767	0.233445	6.71504	0.342911	131.497	TRUE	0.320987	0.303479
ABCC8+KCNJ11	online	ieu-a-1123	Invasive mucinous ovarian cancer	Weighted mode	13	2.00673	1.13978	0.103738	7.43895	0.796734	69.4559	TRUE	0.163018	0.149844
ABCC8+KCNJ11	online	ieu-a-1228	High grade and low grade serous ovarian cancer	MR Egger	13	1.77238	1.03492	0.114797	5.88486	0.774103	44.7377	TRUE	0.529525	0.536401
ABCC8+KCNJ11	online	ieu-a-1228	High grade and low grade serous ovarian cancer	Weighted median	13	-1.02785	0.359686	0.0042682	0.357776	0.176783	0.724072	TRUE	0.0119432	0.0112918
ABCC8+KCNJ11	online	ieu-a-1228	High grade and low grade serous ovarian cancer	Inverse variance weighted	13	-1.27	0.301073	2.46222e-05	0.280833	0.155657	0.506671	TRUE	0.000154898	0.000138519
ABCC8+KCNJ11	online	ieu-a-1228	High grade and low grade serous ovarian cancer	Simple mode	13	-1.03752	0.556453	0.0868828	0.354331	0.119055	1.05456	TRUE	0.238928	0.210191
ABCC8+KCNJ11	online	ieu-a-1228	High grade and low grade serous ovarian cancer	Weighted mode	13	-1.02081	0.431474	0.0356684	0.360302	0.154664	0.839354	TRUE	0.111227	0.10516
ABCC8+KCNJ11	online	ieu-a-1120	Ovarian cancer	MR Egger	13	0.808804	0.899006	0.38757	2.24522	0.385487	13.077	FALSE		0.559823
ABCC8+KCNJ11	online	ieu-a-1120	Ovarian cancer	Weighted median	13	-1.01214	0.309931	0.00109194	0.363439	0.197976	0.667192	FALSE		0.00709759
ABCC8+KCNJ11	online	ieu-a-1120	Ovarian cancer	Inverse variance weighted	13	-1.14083	0.232947	9.71237e-07	0.319554	0.202421	0.504467	FALSE		1.26261e-05
ABCC8+KCNJ11	online	ieu-a-1120	Ovarian cancer	Simple mode	13	-1.0348	0.443632	0.0378938	0.355298	0.148924	0.847656	FALSE		0.198393
ABCC8+KCNJ11	online	ieu-a-1120	Ovarian cancer	Weighted mode	13	-1.02634	0.367347	0.0162265	0.358318	0.174412	0.73614	FALSE		0.10516
ABCC8+KCNJ11	online	ieu-a-1124	Clear cell ovarian cancer	MR Egger	13	-3.34109	2.75263	0.250249	0.0353982	0.000160655	7.79954	TRUE	0.529525	0.536401
ABCC8+KCNJ11	online	ieu-a-1124	Clear cell ovarian cancer	Weighted median	13	-3.12976	0.890344	0.000439382	0.0437283	0.00763637	0.250403	TRUE	0.00483321	0.00571197
ABCC8+KCNJ11	online	ieu-a-1124	Clear cell ovarian cancer	Inverse variance weighted	13	-2.86077	0.706563	5.14678e-05	0.0572244	0.0143266	0.22857	TRUE	0.000154898	0.000146449
ABCC8+KCNJ11	online	ieu-a-1124	Clear cell ovarian cancer	Simple mode	13	-2.95794	1.35237	0.0492525	0.0519259	0.00366625	0.735439	TRUE	0.223828	0.198393
ABCC8+KCNJ11	online	ieu-a-1124	Clear cell ovarian cancer	Weighted mode	13	-3.05549	1.24215	0.0300476	0.0470997	0.0041274	0.537477	TRUE	0.111227	0.10516
ABCC8+KCNJ11	online	ieu-a-1229	Serous ovarian cancer: low grade and low malignant potential	MR Egger	13	-0.343965	1.92903	0.861722	0.708954	0.0161656	31.0918	TRUE	0.947894	0.933532
ABCC8+KCNJ11	online	ieu-a-1229	Serous ovarian cancer: low grade and low malignant potential	Weighted median	13	-1.18244	0.656684	0.0717634	0.306531	0.084624	1.11034	TRUE	0.0986746	0.0932924
ABCC8+KCNJ11	online	ieu-a-1229	Serous ovarian cancer: low grade and low malignant potential	Inverse variance weighted	13	-0.888054	0.503032	0.0774964	0.411456	0.153509	1.10284	TRUE	0.0947178	0.0915866
ABCC8+KCNJ11	online	ieu-a-1229	Serous ovarian cancer: low grade and low malignant potential	Simple mode	13	-1.21495	0.947363	0.223902	0.296724	0.0463383	1.90005	TRUE	0.320987	0.303479
ABCC8+KCNJ11	online	ieu-a-1229	Serous ovarian cancer: low grade and low malignant potential	Weighted mode	13	-1.26651	0.859594	0.166389	0.281813	0.0522708	1.51936	TRUE	0.228785	0.216305
DPP4	online	ieu-a-1230	Serous ovarian cancer: low malignant potential	MR Egger	10	-1.80055	4.23315	0.681796	0.165208	4.11815e-05	662.768	TRUE	0.906226	0.900851
DPP4	online	ieu-a-1230	Serous ovarian cancer: low malignant potential	Weighted median	10	0.58073	0.944916	0.53883	1.78734	0.280465	11.3903	TRUE	0.740891	0.748896
DPP4	online	ieu-a-1230	Serous ovarian cancer: low malignant potential	Inverse variance weighted	10	0.247134	0.755157	0.74347	1.28035	0.291425	5.62511	TRUE	0.834492	0.821848
DPP4	online	ieu-a-1230	Serous ovarian cancer: low malignant potential	Simple mode	10	-0.816408	1.30609	0.547438	0.442016	0.0341724	5.71743	TRUE	0.752727	0.780735
DPP4	online	ieu-a-1230	Serous ovarian cancer: low malignant potential	Weighted mode	10	0.984101	1.4514	0.514801	2.67541	0.155572	46.0094	TRUE	0.707852	0.743602
DPP4	online	ieu-a-1231	Mucinous ovarian cancer: invasive and low malignant potential	MR Egger	10	-0.810119	3.68622	0.831555	0.444805	0.000323887	610.866	TRUE	0.906226	0.900851
DPP4	online	ieu-a-1231	Mucinous ovarian cancer: invasive and low malignant potential	Weighted median	10	0.307772	0.831853	0.711395	1.36039	0.266425	6.94627	TRUE	0.869483	0.84074
DPP4	online	ieu-a-1231	Mucinous ovarian cancer: invasive and low malignant potential	Inverse variance weighted	10	0.331916	0.655004	0.612338	1.39364	0.38601	5.03153	TRUE	0.834492	0.79604
DPP4	online	ieu-a-1231	Mucinous ovarian cancer: invasive and low malignant potential	Simple mode	10	1.40272	1.34443	0.323999	4.06624	0.2916	56.7021	TRUE	0.752727	0.780735
DPP4	online	ieu-a-1231	Mucinous ovarian cancer: invasive and low malignant potential	Weighted mode	10	-0.639111	1.21933	0.612838	0.527762	0.0483638	5.75911	TRUE	0.749024	0.79669
DPP4	online	ieu-a-1125	Endometrioid ovarian cancer	MR Egger	10	6.5611	3.53515	0.100552	707.049	0.692262	722152	TRUE	0.906226	0.900851
DPP4	online	ieu-a-1125	Endometrioid ovarian cancer	Weighted median	10	1.14347	0.784064	0.144734	3.13763	0.674828	14.5885	TRUE	0.398019	0.376309
DPP4	online	ieu-a-1125	Endometrioid ovarian cancer	Inverse variance weighted	10	1.14759	0.628418	0.0678259	3.1506	0.919334	10.7973	TRUE	0.149217	0.146956
DPP4	online	ieu-a-1125	Endometrioid ovarian cancer	Simple mode	10	1.96943	1.23945	0.146534	7.16662	0.631351	81.3499	TRUE	0.53729	0.563506
DPP4	online	ieu-a-1125	Endometrioid ovarian cancer	Weighted mode	10	1.56468	1.02349	0.160673	4.78113	0.643165	35.5417	TRUE	0.44185	0.447534
DPP4	online	ieu-a-1122	Low grade serous ovarian cancer	MR Egger	10	-4.98935	5.88709	0.421342	0.00681006	6.6368e-08	698.785	TRUE	0.906226	0.900851
DPP4	online	ieu-a-1122	Low grade serous ovarian cancer	Weighted median	10	-1.27032	1.26498	0.31527	0.28074	0.0235251	3.35025	TRUE	0.495424	0.512314
DPP4	online	ieu-a-1122	Low grade serous ovarian cancer	Inverse variance weighted	10	-0.950021	1.04693	0.364178	0.386733	0.0496871	3.01008	TRUE	0.57228	0.526035
DPP4	online	ieu-a-1122	Low grade serous ovarian cancer	Simple mode	10	-1.2998	1.8268	0.49479	0.272586	0.00759453	9.78376	TRUE	0.752727	0.780735
DPP4	online	ieu-a-1122	Low grade serous ovarian cancer	Weighted mode	10	-1.28919	1.75068	0.480245	0.275495	0.00891064	8.51763	TRUE	0.707852	0.743602
DPP4	online	ieu-a-1123	Invasive mucinous ovarian cancer	MR Egger	10	0.592141	4.87018	0.906226	1.80786	0.000129297	25277.9	TRUE	0.906226	0.906226
DPP4	online	ieu-a-1123	Invasive mucinous ovarian cancer	Weighted median	10	-1.72655	1.09637	0.115305	0.177897	0.0207455	1.52551	TRUE	0.398019	0.37474
DPP4	online	ieu-a-1123	Invasive mucinous ovarian cancer	Inverse variance weighted	10	-1.58032	0.864103	0.0674205	0.205909	0.0378561	1.11999	TRUE	0.149217	0.146956
DPP4	online	ieu-a-1123	Invasive mucinous ovarian cancer	Simple mode	10	-0.569815	1.87797	0.768466	0.56563	0.0142552	22.4436	TRUE	0.768466	0.780735
DPP4	online	ieu-a-1123	Invasive mucinous ovarian cancer	Weighted mode	10	-2.62747	1.64188	0.144001	0.0722613	0.00289273	1.80511	TRUE	0.44185	0.447534
DPP4	online	ieu-a-1124	Clear cell ovarian cancer	MR Egger	10	-2.42549	4.8968	0.633691	0.0884352	6.00323e-06	1302.76	TRUE	0.906226	0.900851
DPP4	online	ieu-a-1124	Clear cell ovarian cancer	Weighted median	10	0.134651	1.07508	0.900327	1.14414	0.139108	9.41032	TRUE	0.968663	0.968663
DPP4	online	ieu-a-1124	Clear cell ovarian cancer	Inverse variance weighted	10	-0.267883	0.871782	0.758629	0.764998	0.138543	4.22412	TRUE	0.834492	0.821848
DPP4	online	ieu-a-1124	Clear cell ovarian cancer	Simple mode	10	0.58328	1.62691	0.72822	1.79191	0.073869	43.4679	TRUE	0.768466	0.780735
DPP4	online	ieu-a-1124	Clear cell ovarian cancer	Weighted mode	10	0.485721	1.6329	0.772868	1.62535	0.0662209	39.893	TRUE	0.850154	0.894378
DPP4	online	ieu-a-1121	High grade serous ovarian cancer	MR Egger	10	1.32812	1.9227	0.509261	3.77394	0.087128	163.468	TRUE	0.906226	0.900851
DPP4	online	ieu-a-1121	High grade serous ovarian cancer	Weighted median	10	1.52051	0.466656	0.00112081	4.57455	1.83283	11.4176	TRUE	0.00616446	0.00728527
DPP4	online	ieu-a-1121	High grade serous ovarian cancer	Inverse variance weighted	10	1.41429	0.342596	3.65673e-05	4.11357	2.10182	8.05086	TRUE	0.000402241	0.000475375
DPP4	online	ieu-a-1121	High grade serous ovarian cancer	Simple mode	10	1.52764	0.711452	0.0603093	4.6073	1.14247	18.58	TRUE	0.331701	0.39201
DPP4	online	ieu-a-1121	High grade serous ovarian cancer	Weighted mode	10	1.64444	0.685702	0.0400171	5.1781	1.35048	19.8542	TRUE	0.246354	0.291145
DPP4	online	ieu-a-1232	Low malignant potential mucinous ovarian cancer	MR Egger	10	-5.36822	5.41277	0.350356	0.00466244	1.15125e-07	188.824	TRUE	0.906226	0.900851
DPP4	online	ieu-a-1232	Low malignant potential mucinous ovarian cancer	Weighted median	10	1.49862	1.21679	0.218092	4.4755	0.412184	48.5951	TRUE	0.399834	0.405027
DPP4	online	ieu-a-1232	Low malignant potential mucinous ovarian cancer	Inverse variance weighted	10	2.26925	0.962873	0.0184358	9.67212	1.46524	63.8463	TRUE	0.0675979	0.0599163
DPP4	online	ieu-a-1232	Low malignant potential mucinous ovarian cancer	Simple mode	10	1.45617	1.67841	0.408158	4.28949	0.15985	115.106	TRUE	0.752727	0.780735
DPP4	online	ieu-a-1232	Low malignant potential mucinous ovarian cancer	Weighted mode	10	1.49232	1.67845	0.397087	4.44741	0.165723	119.353	TRUE	0.707852	0.743602
DPP4	online	ieu-a-1233	Low malignant potential ovarian cancer	MR Egger	10	-1.99063	3.4521	0.580039	0.13661	0.000157397	118.567	TRUE	0.906226	0.900851
DPP4	online	ieu-a-1233	Low malignant potential ovarian cancer	Weighted median	10	0.937604	0.739814	0.20503	2.55386	0.599037	10.8878	TRUE	0.399834	0.405027
DPP4	online	ieu-a-1233	Low malignant potential ovarian cancer	Inverse variance weighted	10	1.01616	0.615492	0.0987435	2.76258	0.826792	9.23064	TRUE	0.18103	0.183381
DPP4	online	ieu-a-1233	Low malignant potential ovarian cancer	Simple mode	10	0.810569	1.09441	0.477785	2.24919	0.263298	19.2134	TRUE	0.752727	0.780735
DPP4	online	ieu-a-1233	Low malignant potential ovarian cancer	Weighted mode	10	0.926243	1.05582	0.403148	2.52501	0.318808	19.9984	TRUE	0.707852	0.743602
DPP4	online	ieu-a-1228	High grade and low grade serous ovarian cancer	MR Egger	10	0.511375	1.86994	0.791418	1.66758	0.0426938	65.1343	TRUE	0.906226	0.900851
DPP4	online	ieu-a-1228	High grade and low grade serous ovarian cancer	Weighted median	10	1.4098	0.425723	0.000927804	4.09515	1.77782	9.43307	TRUE	0.00616446	0.00728527
DPP4	online	ieu-a-1228	High grade and low grade serous ovarian cancer	Inverse variance weighted	10	1.19389	0.333146	0.00033879	3.29989	1.71759	6.33984	TRUE	0.00186335	0.00220214
DPP4	online	ieu-a-1228	High grade and low grade serous ovarian cancer	Simple mode	10	1.5066	0.685617	0.055573	4.51135	1.17678	17.2948	TRUE	0.331701	0.39201
DPP4	online	ieu-a-1228	High grade and low grade serous ovarian cancer	Weighted mode	10	1.47541	0.633387	0.0447916	4.37281	1.26361	15.1325	TRUE	0.246354	0.291145
DPP4	online	ieu-a-1120	Ovarian cancer	MR Egger	10	0.51434	1.61951	0.758927	1.67253	0.069955	39.9881	FALSE		0.900851
DPP4	online	ieu-a-1120	Ovarian cancer	Weighted median	10	0.861888	0.360094	0.0166882	2.36763	1.16895	4.79547	FALSE		0.0723154
DPP4	online	ieu-a-1120	Ovarian cancer	Inverse variance weighted	10	0.945313	0.288436	0.00104778	2.57362	1.46225	4.52967	FALSE		0.00454036
DPP4	online	ieu-a-1120	Ovarian cancer	Simple mode	10	0.778381	0.526452	0.173387	2.17794	0.776106	6.11184	FALSE		0.563506
DPP4	online	ieu-a-1120	Ovarian cancer	Weighted mode	10	0.803523	0.54169	0.172128	2.2334	0.772449	6.45746	FALSE		0.447534
DPP4	online	ieu-b-4963	Ovarian cancer (OCAC)	MR Egger	10	-0.0241156	0.030546	0.45259	0.976173	0.919444	1.0364	FALSE		0.900851
DPP4	online	ieu-b-4963	Ovarian cancer (OCAC)	Weighted median	10	-0.00384026	0.00686829	0.576074	0.996167	0.982847	1.00967	FALSE		0.748896
DPP4	online	ieu-b-4963	Ovarian cancer (OCAC)	Inverse variance weighted	10	-0.00515677	0.00544355	0.343477	0.994857	0.984298	1.00553	FALSE		0.526035
DPP4	online	ieu-b-4963	Ovarian cancer (OCAC)	Simple mode	10	-0.00292417	0.0101947	0.780735	0.99708	0.977355	1.0172	FALSE		0.780735
DPP4	online	ieu-b-4963	Ovarian cancer (OCAC)	Weighted mode	10	0.00152013	0.0101125	0.883826	1.00152	0.981866	1.02157	FALSE		0.894378
DPP4	online	ieu-a-1229	Serous ovarian cancer: low grade and low malignant potential	MR Egger	10	-2.68026	3.50954	0.466965	0.0685456	7.05673e-05	66.5819	TRUE	0.906226	0.900851
DPP4	online	ieu-a-1229	Serous ovarian cancer: low grade and low malignant potential	Weighted median	10	0.0297551	0.757416	0.968663	1.0302	0.233451	4.5462	TRUE	0.968663	0.968663
DPP4	online	ieu-a-1229	Serous ovarian cancer: low grade and low malignant potential	Inverse variance weighted	10	-0.0135185	0.62533	0.982753	0.986572	0.289626	3.36063	TRUE	0.982753	0.982753
DPP4	online	ieu-a-1229	Serous ovarian cancer: low grade and low malignant potential	Simple mode	10	0.365132	1.14522	0.75713	1.4407	0.152666	13.5959	TRUE	0.768466	0.780735
DPP4	online	ieu-a-1229	Serous ovarian cancer: low grade and low malignant potential	Weighted mode	10	0.150034	1.0986	0.894378	1.16187	0.134899	10.0071	TRUE	0.894378	0.894378
PPARG	online	ieu-a-1230	Serous ovarian cancer: low malignant potential	MR Egger	5	13.2873	5.53081	0.0956667	589646	11.5525	3.0096e+10	TRUE	0.263084	0.310917
PPARG	online	ieu-a-1230	Serous ovarian cancer: low malignant potential	Weighted median	5	3.97882	1.71378	0.0202512	53.4541	1.85857	1537.39	TRUE	0.0556908	0.0658164
PPARG	online	ieu-a-1230	Serous ovarian cancer: low malignant potential	Inverse variance weighted	5	2.32965	1.24814	0.0619707	10.2744	0.889858	118.628	TRUE	0.170419	0.201405
PPARG	online	ieu-a-1230	Serous ovarian cancer: low malignant potential	Simple mode	5	4.26457	2.48186	0.160871	71.1346	0.54888	9219.02	TRUE	0.378663	0.447511
PPARG	online	ieu-a-1230	Serous ovarian cancer: low malignant potential	Weighted mode	5	4.26457	2.5241	0.166382	71.1346	0.50527	10014.7	TRUE	0.34806	0.411344
PPARG	online	ieu-a-1125	Endometrioid ovarian cancer	MR Egger	5	16.8336	4.55827	0.0344454	2.04516e+07	2695.56	1.5517e+11	TRUE	0.263084	0.310917
PPARG	online	ieu-a-1125	Endometrioid ovarian cancer	Weighted median	5	4.12467	1.53783	0.00731544	61.8475	3.03594	1259.95	TRUE	0.0402349	0.0475504
PPARG	online	ieu-a-1125	Endometrioid ovarian cancer	Inverse variance weighted	5	1.58445	1.72051	0.357093	4.87658	0.167336	142.115	TRUE	0.491004	0.577569
PPARG	online	ieu-a-1125	Endometrioid ovarian cancer	Simple mode	5	4.20709	2.07028	0.11194	67.1607	1.16108	3884.81	TRUE	0.378663	0.447511
PPARG	online	ieu-a-1125	Endometrioid ovarian cancer	Weighted mode	5	4.20709	2.01604	0.105209	67.1607	1.29131	3493	TRUE	0.34806	0.411344
PPARG	online	ieu-a-1122	Low grade serous ovarian cancer	MR Egger	5	9.41811	7.58416	0.302543	12309.2	0.00430988	3.51558e+10	TRUE	0.42442	0.40127
PPARG	online	ieu-a-1122	Low grade serous ovarian cancer	Weighted median	5	0.775753	2.20288	0.724722	2.17223	0.0289587	162.941	TRUE	0.724722	0.724722
PPARG	online	ieu-a-1122	Low grade serous ovarian cancer	Inverse variance weighted	5	-0.93998	1.66478	0.572327	0.390636	0.0149514	10.2061	TRUE	0.699511	0.744025
PPARG	online	ieu-a-1122	Low grade serous ovarian cancer	Simple mode	5	0.833809	3.03994	0.797448	2.30207	0.00594934	890.776	TRUE	0.797448	0.797448
PPARG	online	ieu-a-1122	Low grade serous ovarian cancer	Weighted mode	5	0.833809	2.70346	0.773156	2.30207	0.0115049	460.631	TRUE	0.773156	0.773156
PPARG	online	ieu-a-1123	Invasive mucinous ovarian cancer	MR Egger	5	2.99045	6.20329	0.662737	19.8947	0.000104326	3.79389e+06	TRUE	0.72901	0.717965
PPARG	online	ieu-a-1123	Invasive mucinous ovarian cancer	Weighted median	5	0.828562	1.71094	0.628193	2.29002	0.0800672	65.4976	TRUE	0.691012	0.680542
PPARG	online	ieu-a-1123	Invasive mucinous ovarian cancer	Inverse variance weighted	5	0.526109	1.36105	0.699091	1.69233	0.117474	24.3799	TRUE	0.769	0.782063
PPARG	online	ieu-a-1123	Invasive mucinous ovarian cancer	Simple mode	5	0.919268	1.91924	0.656964	2.50745	0.0582836	107.875	TRUE	0.72266	0.763746
PPARG	online	ieu-a-1123	Invasive mucinous ovarian cancer	Weighted mode	5	0.925579	2.18439	0.693559	2.52333	0.0348809	182.541	TRUE	0.762914	0.773156
PPARG	online	ieu-a-1124	Clear cell ovarian cancer	MR Egger	5	8.85101	6.34421	0.25732	6981.45	0.0277747	1.75486e+09	TRUE	0.42442	0.40127
PPARG	online	ieu-a-1124	Clear cell ovarian cancer	Weighted median	5	1.4607	1.71632	0.394733	4.30897	0.149079	124.547	TRUE	0.482451	0.513152
PPARG	online	ieu-a-1124	Clear cell ovarian cancer	Inverse variance weighted	5	0.0379932	1.39266	0.978236	1.03872	0.067771	15.9205	TRUE	0.978236	0.978236
PPARG	online	ieu-a-1124	Clear cell ovarian cancer	Simple mode	5	1.53021	2.39476	0.557591	4.61914	0.0422763	504.691	TRUE	0.6815	0.724868
PPARG	online	ieu-a-1124	Clear cell ovarian cancer	Weighted mode	5	1.53021	2.38495	0.556045	4.61914	0.0430977	495.073	TRUE	0.67961	0.722858
PPARG	online	ieu-a-1231	Mucinous ovarian cancer: invasive and low malignant potential	MR Egger	5	5.78108	4.72733	0.308669	324.11	0.0306697	3.4251e+06	TRUE	0.42442	0.40127
PPARG	online	ieu-a-1231	Mucinous ovarian cancer: invasive and low malignant potential	Weighted median	5	2.6424	1.26374	0.0365335	14.0469	1.17995	167.224	TRUE	0.0803738	0.0949872
PPARG	online	ieu-a-1231	Mucinous ovarian cancer: invasive and low malignant potential	Inverse variance weighted	5	2.03205	1.0378	0.0502262	7.62968	0.99796	58.3309	TRUE	0.170419	0.201405
PPARG	online	ieu-a-1231	Mucinous ovarian cancer: invasive and low malignant potential	Simple mode	5	2.67417	1.61575	0.173254	14.5003	0.610975	344.134	TRUE	0.378663	0.447511
PPARG	online	ieu-a-1231	Mucinous ovarian cancer: invasive and low malignant potential	Weighted mode	5	2.67417	1.55325	0.160239	14.5003	0.690592	304.459	TRUE	0.34806	0.411344
PPARG	online	ieu-a-1232	Low malignant potential mucinous ovarian cancer	MR Egger	5	11.8431	7.00502	0.189482	139120	0.151565	1.27697e+11	TRUE	0.41686	0.40127
PPARG	online	ieu-a-1232	Low malignant potential mucinous ovarian cancer	Weighted median	5	4.77566	1.91641	0.0127033	118.588	2.77179	5073.68	TRUE	0.0465787	0.0550475
PPARG	online	ieu-a-1232	Low malignant potential mucinous ovarian cancer	Inverse variance weighted	5	3.68364	1.53896	0.0166846	39.7911	1.94892	812.417	TRUE	0.0917651	0.10845
PPARG	online	ieu-a-1232	Low malignant potential mucinous ovarian cancer	Simple mode	5	5.13247	2.58456	0.118013	169.435	1.06901	26855	TRUE	0.378663	0.447511
PPARG	online	ieu-a-1232	Low malignant potential mucinous ovarian cancer	Weighted mode	5	5.11753	2.55608	0.115839	166.922	1.11361	25020.4	TRUE	0.34806	0.411344
PPARG	online	ieu-a-1233	Low malignant potential ovarian cancer	MR Egger	5	12.8425	4.49552	0.0647504	377933	56.3319	2.53557e+09	TRUE	0.263084	0.310917
PPARG	online	ieu-a-1233	Low malignant potential ovarian cancer	Weighted median	5	4.26589	1.42913	0.00283609	71.2286	4.32671	1172.6	TRUE	0.031197	0.0368692
PPARG	online	ieu-a-1233	Low malignant potential ovarian cancer	Inverse variance weighted	5	2.95632	1.12587	0.00864442	19.2272	2.11618	174.694	TRUE	0.0917651	0.10845
PPARG	online	ieu-a-1233	Low malignant potential ovarian cancer	Simple mode	5	4.69945	2.10673	0.0895427	109.886	1.76873	6826.94	TRUE	0.378663	0.447511
PPARG	online	ieu-a-1233	Low malignant potential ovarian cancer	Weighted mode	5	4.69945	2.06198	0.0848711	109.886	1.93087	6253.66	TRUE	0.34806	0.411344
PPARG	online	ieu-a-1121	High grade serous ovarian cancer	MR Egger	5	-1.40573	2.45935	0.607619	0.245187	0.00197724	30.4043	TRUE	0.72901	0.717965
PPARG	online	ieu-a-1121	High grade serous ovarian cancer	Weighted median	5	-0.952301	0.667331	0.153571	0.385852	0.104322	1.42713	TRUE	0.241326	0.267228
PPARG	online	ieu-a-1121	High grade serous ovarian cancer	Inverse variance weighted	5	-0.891973	0.539474	0.0982467	0.409846	0.142368	1.17986	TRUE	0.203311	0.240277
PPARG	online	ieu-a-1121	High grade serous ovarian cancer	Simple mode	5	-0.979349	0.810522	0.29348	0.375555	0.0766909	1.83909	TRUE	0.461183	0.493608
PPARG	online	ieu-a-1121	High grade serous ovarian cancer	Weighted mode	5	-0.979349	0.803052	0.289632	0.375555	0.0778221	1.81236	TRUE	0.455136	0.500072
PPARG	online	ieu-a-1120	Ovarian cancer	MR Egger	5	2.64788	2.07571	0.291891	14.1241	0.241589	825.739	FALSE		0.40127
PPARG	online	ieu-a-1120	Ovarian cancer	Weighted median	5	0.288883	0.588854	0.62372	1.33494	0.420938	4.23353	FALSE		0.680542
PPARG	online	ieu-a-1120	Ovarian cancer	Inverse variance weighted	5	-0.16208	0.45539	0.721904	0.850373	0.348316	2.07609	FALSE		0.782063
PPARG	online	ieu-a-1120	Ovarian cancer	Simple mode	5	0.307198	0.7552	0.704996	1.35961	0.309439	5.97385	FALSE		0.763746
PPARG	online	ieu-a-1120	Ovarian cancer	Weighted mode	5	0.307198	0.780344	0.713908	1.35961	0.294559	6.27563	FALSE		0.773156
PPARG	online	ieu-b-4963	Ovarian cancer (OCAC)	MR Egger	5	-0.0601018	0.0391666	0.22246	0.941669	0.872085	1.0168	FALSE		0.40127
PPARG	online	ieu-b-4963	Ovarian cancer (OCAC)	Weighted median	5	-0.0146126	0.0105107	0.164448	0.985494	0.965399	1.00601	FALSE		0.267228
PPARG	online	ieu-b-4963	Ovarian cancer (OCAC)	Inverse variance weighted	5	-0.00723903	0.00859864	0.399855	0.992787	0.976196	1.00966	FALSE		0.577569
PPARG	online	ieu-b-4963	Ovarian cancer (OCAC)	Simple mode	5	-0.016388	0.0139006	0.303759	0.983746	0.957305	1.01092	FALSE		0.493608
PPARG	online	ieu-b-4963	Ovarian cancer (OCAC)	Weighted mode	5	-0.016388	0.0140329	0.307737	0.983746	0.957057	1.01118	FALSE		0.500072
PPARG	online	ieu-a-1228	High grade and low grade serous ovarian cancer	MR Egger	5	-0.412293	2.39147	0.874097	0.66213	0.00609932	71.8796	TRUE	0.874097	0.874097
PPARG	online	ieu-a-1228	High grade and low grade serous ovarian cancer	Weighted median	5	-0.785672	0.629416	0.211937	0.455813	0.132745	1.56515	TRUE	0.291414	0.306132
PPARG	online	ieu-a-1228	High grade and low grade serous ovarian cancer	Inverse variance weighted	5	-0.836254	0.524569	0.110897	0.433331	0.154988	1.21155	TRUE	0.203311	0.240277
PPARG	online	ieu-a-1228	High grade and low grade serous ovarian cancer	Simple mode	5	-0.76731	0.753775	0.366261	0.46426	0.105958	2.03417	TRUE	0.503609	0.529043
PPARG	online	ieu-a-1228	High grade and low grade serous ovarian cancer	Weighted mode	5	-0.76731	0.794445	0.388817	0.46426	0.0978399	2.20296	TRUE	0.534623	0.561624
PPARG	online	ieu-a-1229	Serous ovarian cancer: low grade and low malignant potential	MR Egger	5	11.8308	4.55773	0.0806706	137421	18.1314	1.04154e+09	TRUE	0.263084	0.310917
PPARG	online	ieu-a-1229	Serous ovarian cancer: low grade and low malignant potential	Weighted median	5	2.86225	1.4203	0.0438802	17.5008	1.08161	283.169	TRUE	0.080447	0.0950738
PPARG	online	ieu-a-1229	Serous ovarian cancer: low grade and low malignant potential	Inverse variance weighted	5	1.18665	1.21121	0.327224	3.27609	0.305036	35.1852	TRUE	0.491004	0.577569
PPARG	online	ieu-a-1229	Serous ovarian cancer: low grade and low malignant potential	Simple mode	5	3.03574	2.01584	0.206544	20.8165	0.400398	1082.24	TRUE	0.378663	0.447511
PPARG	online	ieu-a-1229	Serous ovarian cancer: low grade and low malignant potential	Weighted mode	5	3.03574	1.92459	0.189851	20.8165	0.478807	905.009	TRUE	0.34806	0.411344

## Sheet: IVW_only
Supplementary Table 7. Drug-target MR results across all targets, outcomes, and instrument sources.
target	source	outcome_id	outcome_name	method	nsnp	b	se	pval	or	or_lci95	or_uci95	is_subtype	q_fdr_subtypes	q_fdr_all13
GPD2	merged	ieu-a-1230	Serous ovarian cancer: low malignant potential	Inverse variance weighted	4	1.31541	2.62358	0.616104	3.72628	0.021779	637.549	TRUE	0.998732	0.998732
GPD2	merged	ieu-a-1231	Mucinous ovarian cancer: invasive and low malignant potential	Inverse variance weighted	4	-0.969856	1.48628	0.514055	0.379138	0.0205895	6.98149	TRUE	0.998732	0.998732
GPD2	merged	ieu-a-1125	Endometrioid ovarian cancer	Inverse variance weighted	4	1.51236	1.44082	0.29388	4.53742	0.269373	76.4299	TRUE	0.998732	0.998732
GPD2	merged	ieu-a-1122	Low grade serous ovarian cancer	Inverse variance weighted	4	0.870232	2.69183	0.746478	2.38746	0.012207	466.946	TRUE	0.998732	0.998732
GPD2	merged	ieu-a-1123	Invasive mucinous ovarian cancer	Inverse variance weighted	4	0.870232	2.69183	0.746478	2.38746	0.012207	466.946	TRUE	0.998732	0.998732
GPD2	merged	ieu-a-1124	Clear cell ovarian cancer	Inverse variance weighted	4	0.469636	2.70074	0.861951	1.59941	0.00803609	318.329	TRUE	0.998732	0.998732
GPD2	merged	ieu-a-1233	Low malignant potential ovarian cancer	Inverse variance weighted	4	0.07693	2.63227	0.976685	1.07997	0.00620549	187.951	TRUE	0.998732	0.998732
GPD2	merged	ieu-a-1232	Low malignant potential mucinous ovarian cancer	Inverse variance weighted	4	-1.98588	3.33483	0.551511	0.13726	0.000199013	94.668	TRUE	0.998732	0.998732
GPD2	merged	ieu-a-1121	High grade serous ovarian cancer	Inverse variance weighted	4	0.00128682	0.809446	0.998732	1.00129	0.204901	4.89298	TRUE	0.998732	0.998732
GPD2	merged	ieu-a-1120	Ovarian cancer	Inverse variance weighted	4	0.226535	0.712456	0.750513	1.25425	0.310405	5.06801	FALSE		0.998732
GPD2	merged	ieu-b-4963	Ovarian cancer (OCAC)	Inverse variance weighted	4	-0.00126009	0.0118113	0.915039	0.998741	0.975885	1.02213	FALSE		0.998732
GPD2	merged	ieu-a-1228	High grade and low grade serous ovarian cancer	Inverse variance weighted	4	0.134376	0.776558	0.86262	1.14382	0.249654	5.24057	TRUE	0.998732	0.998732
GPD2	merged	ieu-a-1229	Serous ovarian cancer: low grade and low malignant potential	Inverse variance weighted	4	1.10851	2.24445	0.621385	3.02983	0.0372309	246.566	TRUE	0.998732	0.998732
GLP1R	merged	ieu-a-1230	Serous ovarian cancer: low malignant potential	Inverse variance weighted	21	-0.440486	0.746057	0.55491	0.643723	0.149157	2.77815	TRUE	0.883926	0.883926
GLP1R	merged	ieu-a-1231	Mucinous ovarian cancer: invasive and low malignant potential	Inverse variance weighted	21	-0.790157	0.809073	0.328757	0.453773	0.0929271	2.21583	TRUE	0.883926	0.883926
GLP1R	merged	ieu-a-1122	Low grade serous ovarian cancer	Inverse variance weighted	21	-0.162555	1.02372	0.873836	0.84997	0.114287	6.32137	TRUE	0.883926	0.883926
GLP1R	merged	ieu-a-1125	Endometrioid ovarian cancer	Inverse variance weighted	21	1.70173	0.870346	0.0505553	5.48343	0.995861	30.193	TRUE	0.274906	0.324888
GLP1R	merged	ieu-a-1123	Invasive mucinous ovarian cancer	Inverse variance weighted	21	-1.51846	0.85277	0.0749743	0.219049	0.0411764	1.16529	TRUE	0.274906	0.324888
GLP1R	merged	ieu-a-1233	Low malignant potential ovarian cancer	Inverse variance weighted	21	-0.165922	0.610842	0.785908	0.847113	0.255848	2.80479	TRUE	0.883926	0.883926
GLP1R	merged	ieu-a-1232	Low malignant potential mucinous ovarian cancer	Inverse variance weighted	21	0.198688	1.36093	0.883926	1.2198	0.0846912	17.5687	TRUE	0.883926	0.883926
GLP1R	merged	ieu-a-1121	High grade serous ovarian cancer	Inverse variance weighted	21	-0.211727	0.403028	0.599347	0.809186	0.367269	1.78284	TRUE	0.883926	0.883926
GLP1R	merged	ieu-a-1120	Ovarian cancer	Inverse variance weighted	21	0.288361	0.366653	0.431594	1.33424	0.650327	2.73738	FALSE		0.883926
GLP1R	merged	ieu-a-1124	Clear cell ovarian cancer	Inverse variance weighted	21	2.15224	1.03794	0.0381186	8.60411	1.12512	65.7983	TRUE	0.274906	0.324888
GLP1R	merged	ieu-b-4963	Ovarian cancer (OCAC)	Inverse variance weighted	20	-0.00166011	0.00577936	0.773923	0.998341	0.987096	1.00971	FALSE		0.883926
GLP1R	merged	ieu-a-1228	High grade and low grade serous ovarian cancer	Inverse variance weighted	21	-0.15792	0.372584	0.671675	0.853918	0.411402	1.77242	TRUE	0.883926	0.883926
GLP1R	merged	ieu-a-1229	Serous ovarian cancer: low grade and low malignant potential	Inverse variance weighted	21	-0.298848	0.615399	0.627239	0.741672	0.22201	2.47771	TRUE	0.883926	0.883926
PRKAB1	merged	ieu-b-4963	Ovarian cancer (OCAC)	Inverse variance weighted	21	-0.00376073	0.00421155	0.371881	0.996246	0.988057	1.0045	FALSE		0.371881
ABCC8+KCNJ11	merged	ieu-a-1125	Endometrioid ovarian cancer	Inverse variance weighted	21	-1.01301	0.559823	0.0703717	0.363126	0.121207	1.0879	TRUE	0.178664	0.175957
ABCC8+KCNJ11	merged	ieu-a-1122	Low grade serous ovarian cancer	Inverse variance weighted	21	0.9954	0.843258	0.237832	2.70581	0.518205	14.1284	TRUE	0.290684	0.309182
ABCC8+KCNJ11	merged	ieu-a-1124	Clear cell ovarian cancer	Inverse variance weighted	21	-0.760197	0.762483	0.318764	0.467574	0.104909	2.08396	TRUE	0.35064	0.376721
ABCC8+KCNJ11	merged	ieu-a-1231	Mucinous ovarian cancer: invasive and low malignant potential	Inverse variance weighted	21	1.40912	0.533573	0.00826842	4.09234	1.43809	11.6455	TRUE	0.0454763	0.0537447
ABCC8+KCNJ11	merged	ieu-a-1233	Low malignant potential ovarian cancer	Inverse variance weighted	21	-0.800202	0.506322	0.114011	0.449238	0.166528	1.2119	TRUE	0.209019	0.211734
ABCC8+KCNJ11	merged	ieu-a-1232	Low malignant potential mucinous ovarian cancer	Inverse variance weighted	21	0.396824	0.782796	0.612203	1.48709	0.320634	6.89712	TRUE	0.612203	0.66322
ABCC8+KCNJ11	merged	ieu-a-1230	Serous ovarian cancer: low malignant potential	Inverse variance weighted	21	-1.56573	0.636692	0.0139258	0.208935	0.0599857	0.727735	TRUE	0.0510612	0.0603451
ABCC8+KCNJ11	merged	ieu-a-1121	High grade serous ovarian cancer	Inverse variance weighted	21	-0.618724	0.354833	0.081211	0.538632	0.26869	1.07977	TRUE	0.178664	0.175957
ABCC8+KCNJ11	merged	ieu-a-1123	Invasive mucinous ovarian cancer	Inverse variance weighted	21	2.0152	0.706041	0.00431425	7.5022	1.88016	29.9352	TRUE	0.0454763	0.0537447
ABCC8+KCNJ11	merged	ieu-a-1120	Ovarian cancer	Inverse variance weighted	21	-0.465423	0.256428	0.0695201	0.627869	0.379834	1.03788	FALSE		0.175957
ABCC8+KCNJ11	merged	ieu-b-4963	Ovarian cancer (OCAC)	Inverse variance weighted	20	0.00200313	0.00552204	0.716791	1.00201	0.991219	1.01291	FALSE		0.716791
ABCC8+KCNJ11	merged	ieu-a-1228	High grade and low grade serous ovarian cancer	Inverse variance weighted	21	-0.500955	0.344096	0.145432	0.605952	0.3087	1.18943	TRUE	0.228536	0.236327
ABCC8+KCNJ11	merged	ieu-a-1229	Serous ovarian cancer: low grade and low malignant potential	Inverse variance weighted	21	-0.697293	0.513373	0.174382	0.497931	0.182045	1.36195	TRUE	0.239775	0.251885
DPP4	merged	ieu-a-1230	Serous ovarian cancer: low malignant potential	Inverse variance weighted	23	-0.520413	0.715967	0.467307	0.594275	0.146064	2.41786	TRUE	0.744115	0.791467
DPP4	merged	ieu-a-1231	Mucinous ovarian cancer: invasive and low malignant potential	Inverse variance weighted	23	-0.183717	0.622525	0.767906	0.832172	0.245646	2.81914	TRUE	0.767906	0.831898
DPP4	merged	ieu-a-1125	Endometrioid ovarian cancer	Inverse variance weighted	23	0.348583	0.59871	0.560416	1.41706	0.438284	4.58163	TRUE	0.744115	0.791467
DPP4	merged	ieu-a-1122	Low grade serous ovarian cancer	Inverse variance weighted	23	-0.547382	1.0031	0.585277	0.578463	0.0809885	4.13169	TRUE	0.744115	0.791467
DPP4	merged	ieu-a-1124	Clear cell ovarian cancer	Inverse variance weighted	23	-0.329655	0.83674	0.6936	0.719172	0.139504	3.70749	TRUE	0.76296	0.819709
DPP4	merged	ieu-a-1232	Low malignant potential mucinous ovarian cancer	Inverse variance weighted	23	2.69953	0.925059	0.00352026	14.8728	2.42642	91.1631	TRUE	0.0193614	0.0228817
DPP4	merged	ieu-a-1233	Low malignant potential ovarian cancer	Inverse variance weighted	23	0.668237	0.585595	0.253818	1.95079	0.619074	6.14724	TRUE	0.744115	0.791467
DPP4	merged	ieu-a-1121	High grade serous ovarian cancer	Inverse variance weighted	23	0.259152	0.328197	0.429747	1.29583	0.681054	2.46556	TRUE	0.744115	0.791467
DPP4	merged	ieu-a-1123	Invasive mucinous ovarian cancer	Inverse variance weighted	23	-2.75565	0.814262	0.000713783	0.0635678	0.0128862	0.313582	TRUE	0.00785162	0.00927918
DPP4	merged	ieu-a-1120	Ovarian cancer	Inverse variance weighted	23	-0.0172442	0.294085	0.953241	0.982904	0.552308	1.74921	FALSE		0.953241
DPP4	merged	ieu-b-4963	Ovarian cancer (OCAC)	Inverse variance weighted	23	-0.0086136	0.00494711	0.0816594	0.991423	0.981857	1.00108	FALSE		0.353858
DPP4	merged	ieu-a-1228	High grade and low grade serous ovarian cancer	Inverse variance weighted	23	0.19788	0.319163	0.535261	1.21882	0.65202	2.27832	TRUE	0.744115	0.791467
DPP4	merged	ieu-a-1229	Serous ovarian cancer: low grade and low malignant potential	Inverse variance weighted	23	-0.304381	0.594777	0.608821	0.73758	0.229892	2.36643	TRUE	0.744115	0.791467
PPARG	merged	ieu-a-1122	Low grade serous ovarian cancer	Inverse variance weighted	46	0.676688	0.416682	0.104378	1.96735	0.86935	4.45214	TRUE	0.164023	0.169614
PPARG	merged	ieu-a-1125	Endometrioid ovarian cancer	Inverse variance weighted	46	-1.10434	0.271549	4.76622e-05	0.331431	0.194646	0.564339	TRUE	0.000174762	0.000206536
PPARG	merged	ieu-a-1124	Clear cell ovarian cancer	Inverse variance weighted	46	-0.399796	0.347668	0.25017	0.670457	0.33918	1.32529	TRUE	0.343983	0.361356
PPARG	merged	ieu-a-1229	Serous ovarian cancer: low grade and low malignant potential	Inverse variance weighted	46	-0.782146	0.249357	0.00170892	0.457423	0.280583	0.74572	TRUE	0.00375963	0.0044432
PPARG	merged	ieu-a-1231	Mucinous ovarian cancer: invasive and low malignant potential	Inverse variance weighted	46	-0.746721	0.259337	0.00398508	0.473918	0.28507	0.787872	TRUE	0.00730598	0.00863435
PPARG	merged	ieu-a-1233	Low malignant potential ovarian cancer	Inverse variance weighted	46	-0.860832	0.244808	0.000437526	0.42281	0.261674	0.683173	TRUE	0.0012032	0.00142196
PPARG	merged	ieu-a-1232	Low malignant potential mucinous ovarian cancer	Inverse variance weighted	46	0.317425	0.41346	0.442649	1.37359	0.610818	3.08887	TRUE	0.486914	0.52313
PPARG	merged	ieu-a-1230	Serous ovarian cancer: low malignant potential	Inverse variance weighted	46	-1.65482	0.301678	4.12529e-08	0.191126	0.10581	0.345233	TRUE	4.53782e-07	5.36288e-07
PPARG	merged	ieu-a-1121	High grade serous ovarian cancer	Inverse variance weighted	46	-0.145931	0.147146	0.321324	0.864217	0.647694	1.15312	TRUE	0.392729	0.417721
PPARG	merged	ieu-a-1123	Invasive mucinous ovarian cancer	Inverse variance weighted	46	-1.71402	0.342904	5.7767e-07	0.18014	0.0919866	0.352774	TRUE	3.17718e-06	3.75485e-06
PPARG	merged	ieu-a-1120	Ovarian cancer	Inverse variance weighted	46	-0.236179	0.128192	0.0654175	0.789639	0.6142	1.01519	FALSE		0.12149
PPARG	merged	ieu-b-4963	Ovarian cancer (OCAC)	Inverse variance weighted	42	-0.00043176	0.00218571	0.843407	0.999568	0.995295	1.00386	FALSE		0.843407
PPARG	merged	ieu-a-1228	High grade and low grade serous ovarian cancer	Inverse variance weighted	46	-0.0663781	0.153688	0.665813	0.935777	0.69239	1.26472	TRUE	0.665813	0.721297
GPD2	article	ieu-a-1230	Serous ovarian cancer: low malignant potential	Inverse variance weighted	3	1.11626	4.20692	0.790749	3.05341	0.000801271	11635.6	TRUE	0.970475	0.970475
GPD2	article	ieu-a-1231	Mucinous ovarian cancer: invasive and low malignant potential	Inverse variance weighted	3	-2.16494	1.94828	0.266479	0.114756	0.0025198	5.22622	TRUE	0.62036	0.610961
GPD2	article	ieu-a-1125	Endometrioid ovarian cancer	Inverse variance weighted	3	2.04323	1.89913	0.281982	7.71549	0.186549	319.105	TRUE	0.62036	0.610961
GPD2	article	ieu-a-1122	Low grade serous ovarian cancer	Inverse variance weighted	3	-0.154229	4.16701	0.970475	0.857075	0.000243215	3020.28	TRUE	0.970475	0.970475
GPD2	article	ieu-a-1123	Invasive mucinous ovarian cancer	Inverse variance weighted	3	-0.114175	2.56971	0.964561	0.892102	0.00579477	137.339	TRUE	0.970475	0.970475
GPD2	article	ieu-a-1124	Clear cell ovarian cancer	Inverse variance weighted	3	0.589788	4.30719	0.891085	1.80361	0.000388851	8365.65	TRUE	0.970475	0.970475
GPD2	article	ieu-a-1233	Low malignant potential ovarian cancer	Inverse variance weighted	3	-1.03971	4.04999	0.797396	0.353558	0.000126195	990.559	TRUE	0.970475	0.970475
GPD2	article	ieu-a-1232	Low malignant potential mucinous ovarian cancer	Inverse variance weighted	3	-4.88776	4.32992	0.258968	0.00753827	1.55442e-06	36.5573	TRUE	0.62036	0.610961
GPD2	article	ieu-a-1121	High grade serous ovarian cancer	Inverse variance weighted	3	1.16069	1.04132	0.265006	3.19214	0.414662	24.5737	TRUE	0.62036	0.610961
GPD2	article	ieu-a-1120	Ovarian cancer	Inverse variance weighted	3	1.02398	0.872328	0.240454	2.78427	0.503698	15.3905	FALSE		0.610961
GPD2	article	ieu-b-4963	Ovarian cancer (OCAC)	Inverse variance weighted	3	-0.000908278	0.0151645	0.952239	0.999092	0.969834	1.02923	FALSE		0.970475
GPD2	article	ieu-a-1228	High grade and low grade serous ovarian cancer	Inverse variance weighted	3	1.14253	1.00897	0.257478	3.1347	0.433851	22.6491	TRUE	0.62036	0.610961
GPD2	article	ieu-a-1229	Serous ovarian cancer: low grade and low malignant potential	Inverse variance weighted	3	0.580705	3.55156	0.870119	1.7873	0.00169453	1885.15	TRUE	0.970475	0.970475
GLP1R	article	ieu-a-1230	Serous ovarian cancer: low malignant potential	Inverse variance weighted	19	-0.294	0.791624	0.710348	0.745277	0.157933	3.51691	TRUE	0.995655	0.995655
GLP1R	article	ieu-a-1231	Mucinous ovarian cancer: invasive and low malignant potential	Inverse variance weighted	19	-0.92841	0.899101	0.301792	0.395182	0.067837	2.30211	TRUE	0.829928	0.980824
GLP1R	article	ieu-a-1122	Low grade serous ovarian cancer	Inverse variance weighted	19	-0.00591196	1.08574	0.995655	0.994105	0.118368	8.34896	TRUE	0.995655	0.995655
GLP1R	article	ieu-a-1125	Endometrioid ovarian cancer	Inverse variance weighted	19	1.86981	0.953604	0.0499043	6.48707	1.00075	42.0507	TRUE	0.182982	0.216252
GLP1R	article	ieu-a-1233	Low malignant potential ovarian cancer	Inverse variance weighted	19	-0.0494724	0.648891	0.939227	0.951731	0.266788	3.39517	TRUE	0.995655	0.995655
GLP1R	article	ieu-a-1232	Low malignant potential mucinous ovarian cancer	Inverse variance weighted	19	0.269997	1.49467	0.85665	1.30996	0.0699799	24.5213	TRUE	0.995655	0.995655
GLP1R	article	ieu-a-1121	High grade serous ovarian cancer	Inverse variance weighted	19	-0.348729	0.421957	0.408544	0.705584	0.308583	1.61334	TRUE	0.888034	0.995655
GLP1R	article	ieu-a-1123	Invasive mucinous ovarian cancer	Inverse variance weighted	19	-1.83283	0.904682	0.042771	0.15996	0.02716	0.94209	TRUE	0.182982	0.216252
GLP1R	article	ieu-a-1120	Ovarian cancer	Inverse variance weighted	19	0.202494	0.394131	0.60741	1.22445	0.565525	2.65114	FALSE		0.995655
GLP1R	article	ieu-a-1124	Clear cell ovarian cancer	Inverse variance weighted	19	2.40925	1.14881	0.0359787	11.1256	1.17067	105.733	TRUE	0.182982	0.216252
GLP1R	article	ieu-b-4963	Ovarian cancer (OCAC)	Inverse variance weighted	18	-0.00241978	0.00631117	0.701414	0.997583	0.985319	1.01	FALSE		0.995655
GLP1R	article	ieu-a-1228	High grade and low grade serous ovarian cancer	Inverse variance weighted	19	-0.274764	0.392928	0.484382	0.759752	0.351726	1.64112	TRUE	0.888034	0.995655
GLP1R	article	ieu-a-1229	Serous ovarian cancer: low grade and low malignant potential	Inverse variance weighted	19	-0.160926	0.652884	0.805307	0.851355	0.236791	3.06095	TRUE	0.995655	0.995655
PRKAB1	article	ieu-b-4963	Ovarian cancer (OCAC)	Inverse variance weighted	19	-0.00349214	0.00443154	0.430685	0.996514	0.987896	1.00521	FALSE		0.430685
SLC5A2	article	ieu-a-1230	Serous ovarian cancer: low malignant potential	Inverse variance weighted	23	-0.270725	0.493221	0.583079	0.762826	0.290127	2.00569	TRUE	0.742061	0.71753
SLC5A2	article	ieu-a-1122	Low grade serous ovarian cancer	Inverse variance weighted	23	0.347454	0.675771	0.607141	1.41546	0.376417	5.32262	TRUE	0.742061	0.71753
SLC5A2	article	ieu-a-1125	Endometrioid ovarian cancer	Inverse variance weighted	23	2.41028	0.477574	4.49005e-07	11.137	4.36768	28.3981	TRUE	4.93905e-06	5.83706e-06
SLC5A2	article	ieu-a-1123	Invasive mucinous ovarian cancer	Inverse variance weighted	23	0.554867	0.560042	0.321803	1.74171	0.58111	5.22027	TRUE	0.505691	0.52293
SLC5A2	article	ieu-a-1124	Clear cell ovarian cancer	Inverse variance weighted	23	-0.19261	0.566674	0.733934	0.824803	0.271636	2.50445	TRUE	0.807328	0.795096
SLC5A2	article	ieu-a-1231	Mucinous ovarian cancer: invasive and low malignant potential	Inverse variance weighted	23	1.29318	0.508355	0.0109638	3.64436	1.34555	9.87055	TRUE	0.0257243	0.0304014
SLC5A2	article	ieu-a-1232	Low malignant potential mucinous ovarian cancer	Inverse variance weighted	23	2.36227	0.894942	0.00830088	10.615	1.83709	61.3355	TRUE	0.0257243	0.0304014
SLC5A2	article	ieu-a-1233	Low malignant potential ovarian cancer	Inverse variance weighted	23	0.605773	0.39954	0.129475	1.83267	0.837507	4.01032	TRUE	0.237371	0.280529
SLC5A2	article	ieu-a-1121	High grade serous ovarian cancer	Inverse variance weighted	23	-0.67098	0.222758	0.00259402	0.511207	0.330356	0.791065	TRUE	0.0142671	0.0168611
SLC5A2	article	ieu-a-1228	High grade and low grade serous ovarian cancer	Inverse variance weighted	23	-0.545703	0.216439	0.0116929	0.579435	0.379113	0.885606	TRUE	0.0257243	0.0304014
SLC5A2	article	ieu-a-1120	Ovarian cancer	Inverse variance weighted	23	-0.118923	0.187172	0.525188	0.887876	0.615217	1.28138	FALSE		0.71753
SLC5A2	article	ieu-b-4963	Ovarian cancer (OCAC)	Inverse variance weighted	21	0.00513457	0.00385124	0.182458	1.00515	0.997589	1.01276	FALSE		0.33885
SLC5A2	article	ieu-a-1229	Serous ovarian cancer: low grade and low malignant potential	Inverse variance weighted	23	-0.0589113	0.406715	0.884832	0.94279	0.424827	2.09227	TRUE	0.884832	0.884832
ABCC8+KCNJ11	article	ieu-a-1125	Endometrioid ovarian cancer	Inverse variance weighted	17	-0.91809	0.612125	0.133656	0.399281	0.120289	1.32535	TRUE	0.210031	0.229124
ABCC8+KCNJ11	article	ieu-a-1122	Low grade serous ovarian cancer	Inverse variance weighted	17	1.44072	0.940369	0.125502	4.22375	0.668714	26.6782	TRUE	0.210031	0.229124
ABCC8+KCNJ11	article	ieu-a-1124	Clear cell ovarian cancer	Inverse variance weighted	17	-0.491158	0.928459	0.596803	0.611917	0.0991681	3.77584	TRUE	0.655996	0.715632
ABCC8+KCNJ11	article	ieu-a-1231	Mucinous ovarian cancer: invasive and low malignant potential	Inverse variance weighted	17	1.57583	0.59384	0.00796328	4.83474	1.50968	15.4831	TRUE	0.0291987	0.0318531
ABCC8+KCNJ11	article	ieu-a-1233	Low malignant potential ovarian cancer	Inverse variance weighted	17	-1.08908	0.574688	0.0580815	0.336525	0.109102	1.03801	TRUE	0.159724	0.174244
ABCC8+KCNJ11	article	ieu-a-1232	Low malignant potential mucinous ovarian cancer	Inverse variance weighted	17	0.388894	0.87304	0.655996	1.47535	0.266531	8.16659	TRUE	0.655996	0.715632
ABCC8+KCNJ11	article	ieu-a-1230	Serous ovarian cancer: low malignant potential	Inverse variance weighted	17	-1.97991	0.698976	0.00461721	0.138081	0.0350876	0.543393	TRUE	0.0253947	0.0277033
ABCC8+KCNJ11	article	ieu-a-1121	High grade serous ovarian cancer	Inverse variance weighted	17	-0.519711	0.375427	0.166261	0.594692	0.28492	1.24126	TRUE	0.228609	0.249391
ABCC8+KCNJ11	article	ieu-a-1123	Invasive mucinous ovarian cancer	Inverse variance weighted	17	2.36895	0.784297	0.00252379	10.6862	2.29728	49.7083	TRUE	0.0253947	0.0277033
ABCC8+KCNJ11	article	ieu-b-4963	Ovarian cancer (OCAC)	Inverse variance weighted	16	0.00112029	0.00544379	0.836954	1.00112	0.990496	1.01186	FALSE		0.836954
ABCC8+KCNJ11	article	ieu-a-1228	High grade and low grade serous ovarian cancer	Inverse variance weighted	17	-0.36915	0.358745	0.303477	0.691321	0.342224	1.39653	TRUE	0.370917	0.404637
ABCC8+KCNJ11	article	ieu-a-1229	Serous ovarian cancer: low grade and low malignant potential	Inverse variance weighted	17	-0.869193	0.572581	0.129008	0.41929	0.136497	1.28797	TRUE	0.210031	0.229124
DPP4	article	ieu-a-1230	Serous ovarian cancer: low malignant potential	Inverse variance weighted	22	-0.749746	0.749165	0.316935	0.472486	0.108815	2.05159	TRUE	0.886824	0.851582
DPP4	article	ieu-b-4963	Ovarian cancer (OCAC)	Inverse variance weighted	22	-0.0112189	0.00516305	0.0297861	0.988844	0.978888	0.998901	FALSE		0.129073
DPP4	article	ieu-a-1231	Mucinous ovarian cancer: invasive and low malignant potential	Inverse variance weighted	22	-0.145142	0.651979	0.823833	0.864899	0.240985	3.10414	TRUE	0.938218	0.924002
DPP4	article	ieu-a-1125	Endometrioid ovarian cancer	Inverse variance weighted	22	0.00362591	0.627396	0.995389	1.00363	0.293443	3.43262	TRUE	0.995389	0.995389
DPP4	article	ieu-a-1122	Low grade serous ovarian cancer	Inverse variance weighted	22	-0.605722	1.05086	0.564342	0.54568	0.0695705	4.28008	TRUE	0.886824	0.851582
DPP4	article	ieu-a-1124	Clear cell ovarian cancer	Inverse variance weighted	22	-0.537416	0.87671	0.539882	0.584256	0.104793	3.25742	TRUE	0.886824	0.851582
DPP4	article	ieu-a-1232	Low malignant potential mucinous ovarian cancer	Inverse variance weighted	22	2.7836	0.969904	0.00410501	16.1772	2.41716	108.269	TRUE	0.0225775	0.0266825
DPP4	article	ieu-a-1233	Low malignant potential ovarian cancer	Inverse variance weighted	22	0.553231	0.613128	0.366893	1.73886	0.52283	5.78322	TRUE	0.886824	0.851582
DPP4	article	ieu-a-1121	High grade serous ovarian cancer	Inverse variance weighted	22	0.112076	0.343838	0.744459	1.1186	0.570155	2.1946	TRUE	0.938218	0.924002
DPP4	article	ieu-a-1123	Invasive mucinous ovarian cancer	Inverse variance weighted	22	-2.7289	0.852008	0.00136049	0.0652911	0.0122917	0.346815	TRUE	0.0149653	0.0176863
DPP4	article	ieu-a-1120	Ovarian cancer	Inverse variance weighted	22	-0.156845	0.290735	0.589557	0.854836	0.483508	1.51134	FALSE		0.851582
DPP4	article	ieu-a-1228	High grade and low grade serous ovarian cancer	Inverse variance weighted	22	0.0619891	0.334376	0.852925	1.06395	0.552453	2.04903	TRUE	0.938218	0.924002
DPP4	article	ieu-a-1229	Serous ovarian cancer: low grade and low malignant potential	Inverse variance weighted	22	-0.469174	0.622591	0.451099	0.625519	0.184621	2.11934	TRUE	0.886824	0.851582
ETFDH	article	ieu-a-1230	Serous ovarian cancer: low malignant potential	Inverse variance weighted	2	-1.54077	3.33654	0.644234	0.214217	0.000309553	148.242	TRUE	0.851285	0.837505
ETFDH	article	ieu-a-1231	Mucinous ovarian cancer: invasive and low malignant potential	Inverse variance weighted	2	0.0973495	2.3019	0.966267	1.10225	0.0121022	100.39	TRUE	0.966267	0.966267
ETFDH	article	ieu-a-1125	Endometrioid ovarian cancer	Inverse variance weighted	2	3.80831	2.21334	0.0853196	45.0743	0.588707	3451.11	TRUE	0.695177	0.821573
ETFDH	article	ieu-a-1122	Low grade serous ovarian cancer	Inverse variance weighted	2	1.85298	5.16308	0.719678	6.37877	0.000256941	158358	TRUE	0.851285	0.838387
ETFDH	article	ieu-a-1123	Invasive mucinous ovarian cancer	Inverse variance weighted	2	2.60907	3.05921	0.393738	13.5864	0.0338107	5459.5	TRUE	0.851285	0.837505
ETFDH	article	ieu-a-1124	Clear cell ovarian cancer	Inverse variance weighted	2	-5.72625	5.00724	0.252792	0.00325928	1.78187e-07	59.6166	TRUE	0.695177	0.821573
ETFDH	article	ieu-a-1233	Low malignant potential ovarian cancer	Inverse variance weighted	2	-2.50045	2.13398	0.241305	0.0820478	0.00125195	5.3771	TRUE	0.695177	0.821573
ETFDH	article	ieu-a-1232	Low malignant potential mucinous ovarian cancer	Inverse variance weighted	2	-3.97492	3.35676	0.236352	0.0187808	2.60846e-05	13.5221	TRUE	0.695177	0.821573
ETFDH	article	ieu-a-1121	High grade serous ovarian cancer	Inverse variance weighted	2	0.646008	1.20902	0.593116	1.90791	0.178411	20.4029	TRUE	0.851285	0.837505
ETFDH	article	ieu-a-1120	Ovarian cancer	Inverse variance weighted	2	0.576601	1.01772	0.571012	1.77998	0.242167	13.0832	FALSE		0.837505
ETFDH	article	ieu-b-4963	Ovarian cancer (OCAC)	Inverse variance weighted	2	0.010373	0.0188139	0.581396	1.01043	0.973846	1.04838	FALSE		0.837505
ETFDH	article	ieu-a-1228	High grade and low grade serous ovarian cancer	Inverse variance weighted	2	0.770496	1.32568	0.561101	2.16084	0.16076	29.0446	TRUE	0.851285	0.837505
ETFDH	article	ieu-a-1229	Serous ovarian cancer: low grade and low malignant potential	Inverse variance weighted	2	-0.627153	2.18305	0.773895	0.53411	0.00740262	38.5369	TRUE	0.851285	0.838387
PPARG	article	ieu-a-1122	Low grade serous ovarian cancer	Inverse variance weighted	45	0.674454	0.419491	0.107881	1.96296	0.862648	4.46673	TRUE	0.169527	0.175306
PPARG	article	ieu-a-1125	Endometrioid ovarian cancer	Inverse variance weighted	45	-1.17471	0.260362	6.42717e-06	0.30891	0.185442	0.514584	TRUE	2.35663e-05	2.78511e-05
PPARG	article	ieu-a-1124	Clear cell ovarian cancer	Inverse variance weighted	45	-0.424768	0.349998	0.224889	0.653921	0.329307	1.29852	TRUE	0.309223	0.32484
PPARG	article	ieu-a-1229	Serous ovarian cancer: low grade and low malignant potential	Inverse variance weighted	45	-0.833513	0.251008	0.000898027	0.43452	0.265673	0.710676	TRUE	0.00197566	0.00233487
PPARG	article	ieu-a-1231	Mucinous ovarian cancer: invasive and low malignant potential	Inverse variance weighted	45	-0.792291	0.261077	0.00240774	0.452806	0.271443	0.755345	TRUE	0.00441418	0.00521676
PPARG	article	ieu-a-1233	Low malignant potential ovarian cancer	Inverse variance weighted	45	-0.934651	0.246403	0.000148728	0.392723	0.242295	0.636544	TRUE	0.000409003	0.000483367
PPARG	article	ieu-a-1232	Low malignant potential mucinous ovarian cancer	Inverse variance weighted	45	0.253431	0.412154	0.538624	1.28844	0.574422	2.88999	TRUE	0.592487	0.636556
PPARG	article	ieu-a-1230	Serous ovarian cancer: low malignant potential	Inverse variance weighted	45	-1.73333	0.303646	1.14048e-08	0.176695	0.0974442	0.3204	TRUE	1.25453e-07	1.48262e-07
PPARG	article	ieu-a-1121	High grade serous ovarian cancer	Inverse variance weighted	45	-0.134228	0.14909	0.367952	0.874391	0.652826	1.17115	TRUE	0.449719	0.478338
PPARG	article	ieu-a-1123	Invasive mucinous ovarian cancer	Inverse variance weighted	45	-1.74903	0.34526	4.06634e-07	0.173943	0.0884128	0.342214	TRUE	2.23649e-06	2.64312e-06
PPARG	article	ieu-a-1120	Ovarian cancer	Inverse variance weighted	45	-0.243431	0.130199	0.0615269	0.783934	0.607368	1.01183	FALSE		0.114264
PPARG	article	ieu-b-4963	Ovarian cancer (OCAC)	Inverse variance weighted	41	-0.000193221	0.00220088	0.930041	0.999807	0.995503	1.00413	FALSE		0.930041
PPARG	article	ieu-a-1228	High grade and low grade serous ovarian cancer	Inverse variance weighted	45	-0.0565389	0.155996	0.717024	0.94503	0.69608	1.28301	TRUE	0.717024	0.776776
INSR	article	ieu-a-1230	Serous ovarian cancer: low malignant potential	Inverse variance weighted	8	1.33488	1.33395	0.316976	3.79953	0.278128	51.9057	TRUE	0.605056	0.625682
INSR	article	ieu-a-1231	Mucinous ovarian cancer: invasive and low malignant potential	Inverse variance weighted	8	0.506634	1.35028	0.707506	1.65969	0.117666	23.4102	TRUE	0.83527	0.822614
INSR	article	ieu-a-1125	Endometrioid ovarian cancer	Inverse variance weighted	8	1.42043	1.39767	0.309492	4.13892	0.267404	64.0628	TRUE	0.605056	0.625682
INSR	article	ieu-a-1122	Low grade serous ovarian cancer	Inverse variance weighted	8	0.622222	2.03106	0.759336	1.86306	0.0347817	99.794	TRUE	0.83527	0.822614
INSR	article	ieu-a-1123	Invasive mucinous ovarian cancer	Inverse variance weighted	8	-0.000374571	1.8918	0.999842	0.999625	0.024519	40.7541	TRUE	0.999842	0.999842
INSR	article	ieu-a-1124	Clear cell ovarian cancer	Inverse variance weighted	8	-0.881661	1.5297	0.56437	0.414095	0.0206536	8.30241	TRUE	0.776009	0.733681
INSR	article	ieu-a-1233	Low malignant potential ovarian cancer	Inverse variance weighted	8	1.25487	1.08459	0.247271	3.50738	0.418567	29.3901	TRUE	0.605056	0.625682
INSR	article	ieu-a-1232	Low malignant potential mucinous ovarian cancer	Inverse variance weighted	8	1.59161	1.69609	0.34804	4.91166	0.176801	136.449	TRUE	0.605056	0.625682
INSR	article	ieu-a-1121	High grade serous ovarian cancer	Inverse variance weighted	8	-0.624584	0.602713	0.300068	0.535484	0.164326	1.74496	TRUE	0.605056	0.625682
INSR	article	ieu-a-1120	Ovarian cancer	Inverse variance weighted	8	-0.322255	0.50713	0.525136	0.724513	0.268145	1.9576	FALSE		0.733681
INSR	article	ieu-b-4963	Ovarian cancer (OCAC)	Inverse variance weighted	7	0.00988175	0.00960211	0.303422	1.00993	0.991101	1.02912	FALSE		0.625682
INSR	article	ieu-a-1228	High grade and low grade serous ovarian cancer	Inverse variance weighted	8	-0.508698	0.585615	0.385035	0.601278	0.190805	1.89479	TRUE	0.605056	0.625682
INSR	article	ieu-a-1229	Serous ovarian cancer: low grade and low malignant potential	Inverse variance weighted	8	0.988835	1.10182	0.369475	2.6881	0.310141	23.2987	TRUE	0.605056	0.625682
GLP1R	online	ieu-a-1230	Serous ovarian cancer: low malignant potential	Inverse variance weighted	3	-1.65463	1.73744	0.340926	0.191163	0.00634545	5.75895	TRUE	0.625031	0.633148
GLP1R	online	ieu-a-1231	Mucinous ovarian cancer: invasive and low malignant potential	Inverse variance weighted	3	2.16131	1.91774	0.259739	8.68252	0.20241	372.443	TRUE	0.625031	0.633148
GLP1R	online	ieu-a-1125	Endometrioid ovarian cancer	Inverse variance weighted	3	0.703723	1.43773	0.624511	2.02126	0.120726	33.8412	TRUE	0.801009	0.788873
GLP1R	online	ieu-a-1122	Low grade serous ovarian cancer	Inverse variance weighted	3	0.135238	2.4647	0.956242	1.14481	0.00913562	143.459	TRUE	0.956242	0.956242
GLP1R	online	ieu-a-1123	Invasive mucinous ovarian cancer	Inverse variance weighted	3	3.0058	2.31818	0.194762	20.2024	0.214845	1899.69	TRUE	0.625031	0.633148
GLP1R	online	ieu-a-1124	Clear cell ovarian cancer	Inverse variance weighted	3	2.03167	2.11812	0.337464	7.62684	0.120051	484.533	TRUE	0.625031	0.633148
GLP1R	online	ieu-a-1233	Low malignant potential ovarian cancer	Inverse variance weighted	3	-0.495491	1.42573	0.72819	0.609272	0.0372565	9.96368	TRUE	0.801009	0.788873
GLP1R	online	ieu-a-1232	Low malignant potential mucinous ovarian cancer	Inverse variance weighted	3	0.973738	2.38772	0.683412	2.64782	0.024571	285.336	TRUE	0.801009	0.788873
GLP1R	online	ieu-a-1121	High grade serous ovarian cancer	Inverse variance weighted	3	0.932592	0.828726	0.260448	2.54109	0.500719	12.8957	TRUE	0.625031	0.633148
GLP1R	online	ieu-a-1120	Ovarian cancer	Inverse variance weighted	3	1.20119	0.671465	0.0736286	3.32408	0.891475	12.3946	FALSE		0.633148
GLP1R	online	ieu-b-4963	Ovarian cancer (OCAC)	Inverse variance weighted	3	-0.00488721	0.00805582	0.544071	0.995125	0.979536	1.01096	FALSE		0.78588
GLP1R	online	ieu-a-1228	High grade and low grade serous ovarian cancer	Inverse variance weighted	3	0.907541	0.773481	0.240667	2.47822	0.544177	11.286	TRUE	0.625031	0.633148
GLP1R	online	ieu-a-1229	Serous ovarian cancer: low grade and low malignant potential	Inverse variance weighted	3	-1.03512	1.44795	0.474682	0.355185	0.0207937	6.06706	TRUE	0.745929	0.771358
ABCC8+KCNJ11	online	ieu-b-4963	Ovarian cancer (OCAC)	Inverse variance weighted	13	-0.0116145	0.00519031	0.0252391	0.988453	0.978448	0.99856	FALSE		0.0462809
ABCC8+KCNJ11	online	ieu-a-1231	Mucinous ovarian cancer: invasive and low malignant potential	Inverse variance weighted	13	0.931033	0.523952	0.0755778	2.53713	0.908543	7.08499	TRUE	0.0947178	0.0915866
ABCC8+KCNJ11	online	ieu-a-1122	Low grade serous ovarian cancer	Inverse variance weighted	13	-0.430335	0.835656	0.606576	0.650291	0.126411	3.34528	TRUE	0.606576	0.606576
ABCC8+KCNJ11	online	ieu-a-1125	Endometrioid ovarian cancer	Inverse variance weighted	13	-2.02346	0.502386	5.63265e-05	0.132198	0.0493838	0.353886	TRUE	0.000154898	0.000146449
ABCC8+KCNJ11	online	ieu-a-1121	High grade serous ovarian cancer	Inverse variance weighted	13	-1.3179	0.316881	3.1966e-05	0.267696	0.143849	0.498168	TRUE	0.000154898	0.000138519
ABCC8+KCNJ11	online	ieu-a-1233	Low malignant potential ovarian cancer	Inverse variance weighted	13	-1.0726	0.495601	0.0304462	0.342118	0.129513	0.903734	TRUE	0.0503495	0.0462809
ABCC8+KCNJ11	online	ieu-a-1232	Low malignant potential mucinous ovarian cancer	Inverse variance weighted	13	-0.646486	0.770469	0.401423	0.523883	0.115717	2.37176	TRUE	0.441566	0.434875
ABCC8+KCNJ11	online	ieu-a-1230	Serous ovarian cancer: low malignant potential	Inverse variance weighted	13	-1.30907	0.610602	0.0320406	0.270071	0.081606	0.893783	TRUE	0.0503495	0.0462809
ABCC8+KCNJ11	online	ieu-a-1123	Invasive mucinous ovarian cancer	Inverse variance weighted	13	2.00937	0.691442	0.00366014	7.45862	1.9235	28.9218	TRUE	0.0080523	0.0079303
ABCC8+KCNJ11	online	ieu-a-1228	High grade and low grade serous ovarian cancer	Inverse variance weighted	13	-1.27	0.301073	2.46222e-05	0.280833	0.155657	0.506671	TRUE	0.000154898	0.000138519
ABCC8+KCNJ11	online	ieu-a-1120	Ovarian cancer	Inverse variance weighted	13	-1.14083	0.232947	9.71237e-07	0.319554	0.202421	0.504467	FALSE		1.26261e-05
ABCC8+KCNJ11	online	ieu-a-1124	Clear cell ovarian cancer	Inverse variance weighted	13	-2.86077	0.706563	5.14678e-05	0.0572244	0.0143266	0.22857	TRUE	0.000154898	0.000146449
ABCC8+KCNJ11	online	ieu-a-1229	Serous ovarian cancer: low grade and low malignant potential	Inverse variance weighted	13	-0.888054	0.503032	0.0774964	0.411456	0.153509	1.10284	TRUE	0.0947178	0.0915866
DPP4	online	ieu-a-1230	Serous ovarian cancer: low malignant potential	Inverse variance weighted	10	0.247134	0.755157	0.74347	1.28035	0.291425	5.62511	TRUE	0.834492	0.821848
DPP4	online	ieu-a-1231	Mucinous ovarian cancer: invasive and low malignant potential	Inverse variance weighted	10	0.331916	0.655004	0.612338	1.39364	0.38601	5.03153	TRUE	0.834492	0.79604
DPP4	online	ieu-a-1125	Endometrioid ovarian cancer	Inverse variance weighted	10	1.14759	0.628418	0.0678259	3.1506	0.919334	10.7973	TRUE	0.149217	0.146956
DPP4	online	ieu-a-1122	Low grade serous ovarian cancer	Inverse variance weighted	10	-0.950021	1.04693	0.364178	0.386733	0.0496871	3.01008	TRUE	0.57228	0.526035
DPP4	online	ieu-a-1123	Invasive mucinous ovarian cancer	Inverse variance weighted	10	-1.58032	0.864103	0.0674205	0.205909	0.0378561	1.11999	TRUE	0.149217	0.146956
DPP4	online	ieu-a-1124	Clear cell ovarian cancer	Inverse variance weighted	10	-0.267883	0.871782	0.758629	0.764998	0.138543	4.22412	TRUE	0.834492	0.821848
DPP4	online	ieu-a-1121	High grade serous ovarian cancer	Inverse variance weighted	10	1.41429	0.342596	3.65673e-05	4.11357	2.10182	8.05086	TRUE	0.000402241	0.000475375
DPP4	online	ieu-a-1232	Low malignant potential mucinous ovarian cancer	Inverse variance weighted	10	2.26925	0.962873	0.0184358	9.67212	1.46524	63.8463	TRUE	0.0675979	0.0599163
DPP4	online	ieu-a-1233	Low malignant potential ovarian cancer	Inverse variance weighted	10	1.01616	0.615492	0.0987435	2.76258	0.826792	9.23064	TRUE	0.18103	0.183381
DPP4	online	ieu-a-1228	High grade and low grade serous ovarian cancer	Inverse variance weighted	10	1.19389	0.333146	0.00033879	3.29989	1.71759	6.33984	TRUE	0.00186335	0.00220214
DPP4	online	ieu-a-1120	Ovarian cancer	Inverse variance weighted	10	0.945313	0.288436	0.00104778	2.57362	1.46225	4.52967	FALSE		0.00454036
DPP4	online	ieu-b-4963	Ovarian cancer (OCAC)	Inverse variance weighted	10	-0.00515677	0.00544355	0.343477	0.994857	0.984298	1.00553	FALSE		0.526035
DPP4	online	ieu-a-1229	Serous ovarian cancer: low grade and low malignant potential	Inverse variance weighted	10	-0.0135185	0.62533	0.982753	0.986572	0.289626	3.36063	TRUE	0.982753	0.982753
PPARG	online	ieu-a-1230	Serous ovarian cancer: low malignant potential	Inverse variance weighted	5	2.32965	1.24814	0.0619707	10.2744	0.889858	118.628	TRUE	0.170419	0.201405
PPARG	online	ieu-a-1125	Endometrioid ovarian cancer	Inverse variance weighted	5	1.58445	1.72051	0.357093	4.87658	0.167336	142.115	TRUE	0.491004	0.577569
PPARG	online	ieu-a-1122	Low grade serous ovarian cancer	Inverse variance weighted	5	-0.93998	1.66478	0.572327	0.390636	0.0149514	10.2061	TRUE	0.699511	0.744025
PPARG	online	ieu-a-1123	Invasive mucinous ovarian cancer	Inverse variance weighted	5	0.526109	1.36105	0.699091	1.69233	0.117474	24.3799	TRUE	0.769	0.782063
PPARG	online	ieu-a-1124	Clear cell ovarian cancer	Inverse variance weighted	5	0.0379932	1.39266	0.978236	1.03872	0.067771	15.9205	TRUE	0.978236	0.978236
PPARG	online	ieu-a-1231	Mucinous ovarian cancer: invasive and low malignant potential	Inverse variance weighted	5	2.03205	1.0378	0.0502262	7.62968	0.99796	58.3309	TRUE	0.170419	0.201405
PPARG	online	ieu-a-1232	Low malignant potential mucinous ovarian cancer	Inverse variance weighted	5	3.68364	1.53896	0.0166846	39.7911	1.94892	812.417	TRUE	0.0917651	0.10845
PPARG	online	ieu-a-1233	Low malignant potential ovarian cancer	Inverse variance weighted	5	2.95632	1.12587	0.00864442	19.2272	2.11618	174.694	TRUE	0.0917651	0.10845
PPARG	online	ieu-a-1121	High grade serous ovarian cancer	Inverse variance weighted	5	-0.891973	0.539474	0.0982467	0.409846	0.142368	1.17986	TRUE	0.203311	0.240277
PPARG	online	ieu-a-1120	Ovarian cancer	Inverse variance weighted	5	-0.16208	0.45539	0.721904	0.850373	0.348316	2.07609	FALSE		0.782063
PPARG	online	ieu-b-4963	Ovarian cancer (OCAC)	Inverse variance weighted	5	-0.00723903	0.00859864	0.399855	0.992787	0.976196	1.00966	FALSE		0.577569
PPARG	online	ieu-a-1228	High grade and low grade serous ovarian cancer	Inverse variance weighted	5	-0.836254	0.524569	0.110897	0.433331	0.154988	1.21155	TRUE	0.203311	0.240277
PPARG	online	ieu-a-1229	Serous ovarian cancer: low grade and low malignant potential	Inverse variance weighted	5	1.18665	1.21121	0.327224	3.27609	0.305036	35.1852	TRUE	0.491004	0.577569
