# Supplementary material for: From Pathway Tracing to Actionable Targets: Integrative Mendelian Randomization and Experimental Triangulation Map Metabolic Pathways Across Ovarian Cancer Histotypes
Source: Int J Mol Sci. 2026 Jun 2;27(11):5043. doi: 10.3390/ijms27115043 (PMC13256907; doi:10.3390/ijms27115043)
Supplement: Supplementary file 1 [file ijms-27-05043-s001.zip › Table S8.xlsx]

## Sheet: Top20_allstages
Supplementary Table 8. Colocalization Top20 and merged full results.
stage	tissue	target	outcome_label	outcome_id	PP4	PP3	PP4_over	minp_eqtl	minp_gwas	PP4_pct	PP3_pct	PP4_over_pct
stage2 (GTEx v8 imported, OC subtypes)	Pancreas	KCNJ11	LGSOC	ieu-a-1122	0.0379536	0.147875	0.20424	4.86162e-13	0.000157101	3.79536	14.7875	20.424
stage2 (GTEx v8 imported, OC subtypes)	Pancreas	ABCC8	Serous (HG+LG)	ieu-a-1228	0.0342124	0.204729	0.143183	0.000612281	2.712e-06	3.42124	20.4729	14.3183
stage2 (GTEx v8 imported, OC subtypes)	Pancreas	ABCC8	HGSOC	ieu-a-1121	0.0328533	0.196835	0.143034	0.000612281	3.74404e-06	3.28533	19.6835	14.3034
stage2 (GTEx v8 imported, overall)	Pancreas	ABCC8	ieu-a-1120	ieu-a-1120	0.0222954	0.110517	0.167872	0.000612281	1.18e-05	2.22954	11.0517	16.7872
stage2 (GTEx v8 imported, OC subtypes)	Pancreas	ABCC8	MOC (inv)	ieu-a-1123	0.0222698	0.0933196	0.192663	0.000612281	0.000343898	2.22698	9.33196	19.2663
stage2 (GTEx v8 imported, OC subtypes)	Pancreas	KCNJ11	MOC LMP	ieu-a-1232	0.0214435	0.174832	0.109252	4.86162e-13	0.000594799	2.14435	17.4832	10.9252
stage2 (GTEx v8 imported, OC subtypes)	Pancreas	KCNJ11	MOC (inv)	ieu-a-1123	0.0204688	0.323115	0.0595745	4.86162e-13	0.000343898	2.04688	32.3115	5.95745
stage2 (GTEx v8 imported, overall)	Pancreas	KCNJ11	ieu-b-4963	ieu-b-4963	0.0198096	0.118574	0.143149	4.86e-13	0.00189998	1.98096	11.8574	14.3149
stage2 (GTEx v8 imported, OC subtypes)	Pancreas	KCNJ11	CCC	ieu-a-1124	0.0183976	0.144967	0.112617	4.86162e-13	0.00153402	1.83976	14.4967	11.2617
stage2 (GTEx v8 imported, OC subtypes)	Pancreas	ABCC8	MOC (inv+LMP)	ieu-a-1231	0.0176993	0.0692823	0.203484	0.000612281	0.0001821	1.76993	6.92823	20.3484
stage2 (GTEx v8 imported, OC subtypes)	Pancreas	ABCC8	MOC LMP	ieu-a-1232	0.016165	0.0520646	0.236921	0.000612281	0.000594799	1.6165	5.20646	23.6921
stage2 (GTEx v8 imported, OC subtypes)	Pancreas	KCNJ11	Serous LMP	ieu-a-1230	0.0156045	0.170291	0.0839426	4.86162e-13	0.000287998	1.56045	17.0291	8.39426
stage2 (GTEx v8 imported, overall)	Whole_Blood	PPARG	ieu-b-4963	ieu-b-4963	0.0144987	0.0905839	0.137974	2.83e-05	0.0005	1.44987	9.05839	13.7974
stage2 (GTEx v8 imported, OC subtypes)	Pancreas	ABCC8	Serous LMP	ieu-a-1230	0.0142852	0.0491416	0.225224	0.000612281	0.000287998	1.42852	4.91416	22.5224
stage2 (GTEx v8 imported, overall)	Adipose_Subcutaneous	PPARG	ieu-b-4963	ieu-b-4963	0.0140228	0.0504581	0.217472	0.000510803	0.0005	1.40228	5.04581	21.7472
stage2 (GTEx v8 imported, OC subtypes)	Pancreas	ABCC8	LGSOC	ieu-a-1122	0.0139218	0.0447919	0.237113	0.000612281	0.000157101	1.39218	4.47919	23.7113
stage2 (GTEx v8 imported, OC subtypes)	Whole_Blood	SLC5A2	MOC LMP	ieu-a-1232	0.0135047	0.0216589	0.384053	0.00156868	0.001513	1.35047	2.16589	38.4053
stage2 (GTEx v8 imported, OC subtypes)	Pancreas	KCNJ11	Serous (LG+LMP)	ieu-a-1229	0.0134763	0.165644	0.0752363	4.86162e-13	0.000165299	1.34763	16.5644	7.52363
stage2 (GTEx v8 imported, OC subtypes)	Pancreas	KCNJ11	ENOC	ieu-a-1125	0.0132028	0.144694	0.083617	4.86162e-13	0.00272998	1.32028	14.4694	8.3617
stage2 (GTEx v8 imported, OC subtypes)	Pancreas	ABCC8	ENOC	ieu-a-1125	0.0131526	0.0423493	0.236976	0.000612281	0.00272998	1.31526	4.23493	23.6976

## Sheet: All_combined_results
Supplementary Table 8. Colocalization Top20 and merged full results.
stage	tissue	target	outcome_label	PP4	PP3	PP4_over	minp_eqtl	minp_gwas	outcome_id	PP4_pct	PP3_pct	PP4_over_pct
stage1 (OpenGWAS eQTLGen)	Whole_Blood (eQTLGen)	DPP4	OCAC (ieu-a-1120)	0.00672055	0.123931	0.0514388	8.9e-56	0.000150598	ieu-a-1120	0.672055	12.3931	5.14388
stage1 (OpenGWAS eQTLGen)	Whole_Blood (eQTLGen)	KCNJ11	OCAC (ieu-a-1120)	0.0112711	0.426136	0.025768	4.37e-38	1.18e-05	ieu-a-1120	1.12711	42.6136	2.5768
stage1 (OpenGWAS eQTLGen)	Whole_Blood (eQTLGen)	PPARG	OCAC (ieu-a-1120)	0.00623798	0.0490305	0.112867	1.61e-142	9.74e-05	ieu-a-1120	0.623798	4.90305	11.2867
stage1 (OpenGWAS eQTLGen)	Whole_Blood (eQTLGen)	DPP4	UK Biobank (ieu-b-4963)	0.000133959	0.00154087	0.0799835	8.9e-56	0.0016	ieu-b-4963	0.0133959	0.154087	7.99835
stage1 (OpenGWAS eQTLGen)	Whole_Blood (eQTLGen)	KCNJ11	UK Biobank (ieu-b-4963)	0.000269645	0.00123573	0.179121	4.37e-38	0.00189998	ieu-b-4963	0.0269645	0.123573	17.9121
stage1 (OpenGWAS eQTLGen)	Whole_Blood (eQTLGen)	PPARG	UK Biobank (ieu-b-4963)	0.000123417	0.000634736	0.162786	1.61e-142	0.002	ieu-b-4963	0.0123417	0.0634736	16.2786
stage2 (GTEx v8 imported, overall)	Adipose_Subcutaneous	PPARG	ieu-a-1120	0.00597911	0.014263	0.29538	0.000510803	4.14e-05	ieu-a-1120	0.597911	1.4263	29.538
stage2 (GTEx v8 imported, overall)	Adipose_Subcutaneous	PPARG	ieu-b-4963	0.0140228	0.0504581	0.217472	0.000510803	0.0005	ieu-b-4963	1.40228	5.04581	21.7472
stage2 (GTEx v8 imported, overall)	Adipose_Visceral_Omentum	PPARG	ieu-a-1120	0.00602654	0.025214	0.192908	0.00353718	4.14e-05	ieu-a-1120	0.602654	2.5214	19.2908
stage2 (GTEx v8 imported, overall)	Adipose_Visceral_Omentum	PPARG	ieu-b-4963	0.0118001	0.039219	0.231288	0.00353718	0.0005	ieu-b-4963	1.18001	3.9219	23.1288
stage2 (GTEx v8 imported, overall)	Ovary	PPARG	ieu-a-1120	0.0075948	0.0301957	0.200971	0.0013121	4.14e-05	ieu-a-1120	0.75948	3.01957	20.0971
stage2 (GTEx v8 imported, overall)	Ovary	PPARG	ieu-b-4963	0.0129787	0.0440721	0.227494	0.0013121	0.0005	ieu-b-4963	1.29787	4.40721	22.7494
stage2 (GTEx v8 imported, overall)	Ovary	DPP4	ieu-a-1120	0.00521142	0.0113882	0.313948	0.000178264	0.00161399	ieu-a-1120	0.521142	1.13882	31.3948
stage2 (GTEx v8 imported, overall)	Ovary	DPP4	ieu-b-4963	0.00958305	0.0172177	0.357566	0.000178264	0.0016	ieu-b-4963	0.958305	1.72177	35.7566
stage2 (GTEx v8 imported, overall)	Pancreas	DPP4	ieu-a-1120	0.00676917	0.0177669	0.275886	0.000210785	0.00161399	ieu-a-1120	0.676917	1.77669	27.5886
stage2 (GTEx v8 imported, overall)	Pancreas	DPP4	ieu-b-4963	0.0119043	0.0275896	0.301421	0.000210785	0.0016	ieu-b-4963	1.19043	2.75896	30.1421
stage2 (GTEx v8 imported, overall)	Pancreas	ABCC8	ieu-a-1120	0.0222954	0.110517	0.167872	0.000612281	1.18e-05	ieu-a-1120	2.22954	11.0517	16.7872
stage2 (GTEx v8 imported, overall)	Pancreas	ABCC8	ieu-b-4963	0.0106865	0.0324377	0.247808	0.000612281	0.00189998	ieu-b-4963	1.06865	3.24377	24.7808
stage2 (GTEx v8 imported, overall)	Pancreas	KCNJ11	ieu-a-1120	0.00393052	0.390341	0.00996906	4.86e-13	1.18e-05	ieu-a-1120	0.393052	39.0341	0.996906
stage2 (GTEx v8 imported, overall)	Pancreas	KCNJ11	ieu-b-4963	0.0198096	0.118574	0.143149	4.86e-13	0.00189998	ieu-b-4963	1.98096	11.8574	14.3149
stage2 (GTEx v8 imported, overall)	Whole_Blood	PPARG	ieu-a-1120	0.00585034	0.0589228	0.0903205	2.83e-05	4.14e-05	ieu-a-1120	0.585035	5.89228	9.03205
stage2 (GTEx v8 imported, overall)	Whole_Blood	PPARG	ieu-b-4963	0.0144987	0.0905839	0.137974	2.83e-05	0.0005	ieu-b-4963	1.44987	9.05839	13.7974
stage2 (GTEx v8 imported, overall)	Whole_Blood	DPP4	ieu-a-1120	0.00567676	0.0116949	0.326784	0.00201366	0.00161399	ieu-a-1120	0.567676	1.16949	32.6784
stage2 (GTEx v8 imported, overall)	Whole_Blood	DPP4	ieu-b-4963	0.0100733	0.01776	0.361917	0.00201366	0.0016	ieu-b-4963	1.00733	1.776	36.1917
stage2 (GTEx v8 imported, OC subtypes)	Pancreas	ABCC8	HGSOC	0.0328533	0.196835	0.143034	0.000612281	3.74404e-06	ieu-a-1121	3.28533	19.6835	14.3034
stage2 (GTEx v8 imported, OC subtypes)	Pancreas	ABCC8	LGSOC	0.0139218	0.0447919	0.237113	0.000612281	0.000157101	ieu-a-1122	1.39218	4.47919	23.7113
stage2 (GTEx v8 imported, OC subtypes)	Pancreas	ABCC8	MOC (inv)	0.0222698	0.0933196	0.192663	0.000612281	0.000343898	ieu-a-1123	2.22698	9.33196	19.2663
stage2 (GTEx v8 imported, OC subtypes)	Pancreas	ABCC8	CCC	0.0131376	0.0429901	0.234066	0.000612281	0.00153402	ieu-a-1124	1.31376	4.29901	23.4066
stage2 (GTEx v8 imported, OC subtypes)	Pancreas	ABCC8	ENOC	0.0131526	0.0423493	0.236976	0.000612281	0.00272998	ieu-a-1125	1.31526	4.23493	23.6976
stage2 (GTEx v8 imported, OC subtypes)	Pancreas	ABCC8	Serous (HG+LG)	0.0342124	0.204729	0.143183	0.000612281	2.712e-06	ieu-a-1228	3.42124	20.4729	14.3183
stage2 (GTEx v8 imported, OC subtypes)	Pancreas	ABCC8	Serous (LG+LMP)	0.0125306	0.0458876	0.214498	0.000612281	0.000165299	ieu-a-1229	1.25306	4.58876	21.4498
stage2 (GTEx v8 imported, OC subtypes)	Pancreas	ABCC8	Serous LMP	0.0142852	0.0491416	0.225224	0.000612281	0.000287998	ieu-a-1230	1.42852	4.91416	22.5224
stage2 (GTEx v8 imported, OC subtypes)	Pancreas	ABCC8	MOC (inv+LMP)	0.0176993	0.0692823	0.203484	0.000612281	0.0001821	ieu-a-1231	1.76993	6.92823	20.3484
stage2 (GTEx v8 imported, OC subtypes)	Pancreas	ABCC8	MOC LMP	0.016165	0.0520646	0.236921	0.000612281	0.000594799	ieu-a-1232	1.6165	5.20646	23.6921
stage2 (GTEx v8 imported, OC subtypes)	Pancreas	KCNJ11	HGSOC	0.00234083	0.706938	0.0033003	4.86162e-13	3.74404e-06	ieu-a-1121	0.234083	70.6938	0.33003
stage2 (GTEx v8 imported, OC subtypes)	Pancreas	KCNJ11	LGSOC	0.0379536	0.147875	0.20424	4.86162e-13	0.000157101	ieu-a-1122	3.79536	14.7875	20.424
stage2 (GTEx v8 imported, OC subtypes)	Pancreas	KCNJ11	MOC (inv)	0.0204688	0.323115	0.0595745	4.86162e-13	0.000343898	ieu-a-1123	2.04688	32.3115	5.95745
stage2 (GTEx v8 imported, OC subtypes)	Pancreas	KCNJ11	CCC	0.0183976	0.144967	0.112617	4.86162e-13	0.00153402	ieu-a-1124	1.83976	14.4967	11.2617
stage2 (GTEx v8 imported, OC subtypes)	Pancreas	KCNJ11	ENOC	0.0132028	0.144694	0.083617	4.86162e-13	0.00272998	ieu-a-1125	1.32028	14.4694	8.3617
stage2 (GTEx v8 imported, OC subtypes)	Pancreas	KCNJ11	Serous (HG+LG)	0.00204546	0.736837	0.00276832	4.86162e-13	2.712e-06	ieu-a-1228	0.204546	73.6837	0.276832
stage2 (GTEx v8 imported, OC subtypes)	Pancreas	KCNJ11	Serous (LG+LMP)	0.0134763	0.165644	0.0752363	4.86162e-13	0.000165299	ieu-a-1229	1.34763	16.5644	7.52363
stage2 (GTEx v8 imported, OC subtypes)	Pancreas	KCNJ11	Serous LMP	0.0156045	0.170291	0.0839426	4.86162e-13	0.000287998	ieu-a-1230	1.56045	17.0291	8.39426
stage2 (GTEx v8 imported, OC subtypes)	Pancreas	KCNJ11	MOC (inv+LMP)	0.0129377	0.238992	0.0513543	4.86162e-13	0.0001821	ieu-a-1231	1.29377	23.8992	5.13543
stage2 (GTEx v8 imported, OC subtypes)	Pancreas	KCNJ11	MOC LMP	0.0214435	0.174832	0.109252	4.86162e-13	0.000594799	ieu-a-1232	2.14435	17.4832	10.9252
stage2 (GTEx v8 imported, OC subtypes)	Ovary	PPARG	HGSOC	0.0024066	0.00277683	0.464288	0.0016715	0.00237602	ieu-a-1121	0.24066	0.277683	46.4288
stage2 (GTEx v8 imported, OC subtypes)	Ovary	PPARG	LGSOC	0.00617089	0.00741071	0.454357	0.0016715	0.00340902	ieu-a-1122	0.617089	0.741071	45.4357
stage2 (GTEx v8 imported, OC subtypes)	Ovary	PPARG	MOC (inv)	0.00626448	0.00746615	0.456241	0.0016715	0.00112401	ieu-a-1123	0.626448	0.746615	45.6241
stage2 (GTEx v8 imported, OC subtypes)	Ovary	PPARG	CCC	0.00726363	0.00913086	0.443053	0.0016715	0.00114401	ieu-a-1124	0.726363	0.913086	44.3053
stage2 (GTEx v8 imported, OC subtypes)	Ovary	PPARG	ENOC	0.00484592	0.00571941	0.458662	0.0016715	0.00138599	ieu-a-1125	0.484592	0.571941	45.8662
stage2 (GTEx v8 imported, OC subtypes)	Ovary	PPARG	Serous (HG+LG)	0.0023318	0.00270345	0.463095	0.0016715	0.00220298	ieu-a-1228	0.23318	0.270345	46.3095
stage2 (GTEx v8 imported, OC subtypes)	Ovary	PPARG	Serous (LG+LMP)	0.00479057	0.00565794	0.458493	0.0016715	0.00492096	ieu-a-1229	0.479057	0.565794	45.8493
stage2 (GTEx v8 imported, OC subtypes)	Ovary	PPARG	Serous LMP	0.00584426	0.0069876	0.455449	0.0016715	0.00270402	ieu-a-1230	0.584426	0.69876	45.5449
stage2 (GTEx v8 imported, OC subtypes)	Ovary	PPARG	MOC (inv+LMP)	0.00457817	0.00554231	0.452367	0.0016715	0.01513	ieu-a-1231	0.457817	0.554231	45.2367
stage2 (GTEx v8 imported, OC subtypes)	Ovary	PPARG	MOC LMP	0.00972837	0.0102816	0.486177	0.0016715	0.00131999	ieu-a-1232	0.972837	1.02816	48.6177
stage2 (GTEx v8 imported, OC subtypes)	Whole_Blood	PPARG	HGSOC	0.00306307	0.00685799	0.308744	0.00024824	0.00237602	ieu-a-1121	0.306307	0.685799	30.8744
stage2 (GTEx v8 imported, OC subtypes)	Whole_Blood	PPARG	LGSOC	0.00917232	0.0185371	0.331018	0.00024824	0.00340902	ieu-a-1122	0.917232	1.85371	33.1018
stage2 (GTEx v8 imported, OC subtypes)	Whole_Blood	PPARG	MOC (inv)	0.00818285	0.0190223	0.300783	0.00024824	0.00112401	ieu-a-1123	0.818285	1.90223	30.0783
stage2 (GTEx v8 imported, OC subtypes)	Whole_Blood	PPARG	CCC	0.00843877	0.0227599	0.270485	0.00024824	0.00114401	ieu-a-1124	0.843877	2.27599	27.0485
stage2 (GTEx v8 imported, OC subtypes)	Whole_Blood	PPARG	ENOC	0.00606949	0.0142315	0.298975	0.00024824	0.00138599	ieu-a-1125	0.606949	1.42315	29.8975
stage2 (GTEx v8 imported, OC subtypes)	Whole_Blood	PPARG	Serous (HG+LG)	0.00304512	0.00663557	0.314556	0.00024824	0.00220298	ieu-a-1228	0.304512	0.663557	31.4556
stage2 (GTEx v8 imported, OC subtypes)	Whole_Blood	PPARG	Serous (LG+LMP)	0.00600057	0.0141372	0.297976	0.00024824	0.00492096	ieu-a-1229	0.600057	1.41372	29.7976
stage2 (GTEx v8 imported, OC subtypes)	Whole_Blood	PPARG	Serous LMP	0.00789473	0.0173916	0.312214	0.00024824	0.00270402	ieu-a-1230	0.789473	1.73916	31.2214
stage2 (GTEx v8 imported, OC subtypes)	Whole_Blood	PPARG	MOC (inv+LMP)	0.00641295	0.0137212	0.318511	0.00024824	0.01513	ieu-a-1231	0.641295	1.37212	31.8511
stage2 (GTEx v8 imported, OC subtypes)	Whole_Blood	PPARG	MOC LMP	0.0109828	0.0256891	0.299488	0.00024824	0.00131999	ieu-a-1232	1.09828	2.56891	29.9488
stage2 (GTEx v8 imported, OC subtypes)	Adipose_Subcutaneous	PPARG	HGSOC	0.00239501	0.00338152	0.414611	0.00129932	0.00237602	ieu-a-1121	0.239501	0.338152	41.4611
stage2 (GTEx v8 imported, OC subtypes)	Adipose_Subcutaneous	PPARG	LGSOC	0.00622056	0.00908912	0.406316	0.00129932	0.00340902	ieu-a-1122	0.622056	0.908912	40.6316
stage2 (GTEx v8 imported, OC subtypes)	Adipose_Subcutaneous	PPARG	MOC (inv)	0.00665238	0.0092989	0.417044	0.00129932	0.00112401	ieu-a-1123	0.665238	0.92989	41.7044
stage2 (GTEx v8 imported, OC subtypes)	Adipose_Subcutaneous	PPARG	CCC	0.00651499	0.0111639	0.368518	0.00129932	0.00114401	ieu-a-1124	0.651499	1.11639	36.8518
stage2 (GTEx v8 imported, OC subtypes)	Adipose_Subcutaneous	PPARG	ENOC	0.00500323	0.0069591	0.418249	0.00129932	0.00138599	ieu-a-1125	0.500323	0.69591	41.8249
stage2 (GTEx v8 imported, OC subtypes)	Adipose_Subcutaneous	PPARG	Serous (HG+LG)	0.00232949	0.00327266	0.415821	0.00129932	0.00220298	ieu-a-1228	0.232949	0.327266	41.5821
stage2 (GTEx v8 imported, OC subtypes)	Adipose_Subcutaneous	PPARG	Serous (LG+LMP)	0.0051414	0.00693258	0.425825	0.00129932	0.00492096	ieu-a-1229	0.51414	0.693258	42.5825
stage2 (GTEx v8 imported, OC subtypes)	Adipose_Subcutaneous	PPARG	Serous LMP	0.0061614	0.00855746	0.418606	0.00129932	0.00270402	ieu-a-1230	0.61614	0.855746	41.8606
stage2 (GTEx v8 imported, OC subtypes)	Adipose_Subcutaneous	PPARG	MOC (inv+LMP)	0.00587722	0.00673013	0.466174	0.00129932	0.01513	ieu-a-1231	0.587722	0.673013	46.6174
stage2 (GTEx v8 imported, OC subtypes)	Adipose_Subcutaneous	PPARG	MOC LMP	0.0107962	0.0126258	0.460943	0.00129932	0.00131999	ieu-a-1232	1.07962	1.26258	46.0943
stage2 (GTEx v8 imported, OC subtypes)	Adipose_Visceral_Omentum	PPARG	HGSOC	0.002239	0.00267844	0.455319	0.00668621	0.00237602	ieu-a-1121	0.2239	0.267844	45.5319
stage2 (GTEx v8 imported, OC subtypes)	Adipose_Visceral_Omentum	PPARG	LGSOC	0.00665449	0.00714775	0.482131	0.00668621	0.00340902	ieu-a-1122	0.665449	0.714775	48.2131
stage2 (GTEx v8 imported, OC subtypes)	Adipose_Visceral_Omentum	PPARG	MOC (inv)	0.00557199	0.00724498	0.434735	0.00668621	0.00112401	ieu-a-1123	0.557199	0.724498	43.4735
stage2 (GTEx v8 imported, OC subtypes)	Adipose_Visceral_Omentum	PPARG	CCC	0.00787502	0.00873383	0.474146	0.00668621	0.00114401	ieu-a-1124	0.787502	0.873383	47.4146
stage2 (GTEx v8 imported, OC subtypes)	Adipose_Visceral_Omentum	PPARG	ENOC	0.00479024	0.00552412	0.464424	0.00668621	0.00138599	ieu-a-1125	0.479024	0.552412	46.4424
stage2 (GTEx v8 imported, OC subtypes)	Adipose_Visceral_Omentum	PPARG	Serous (HG+LG)	0.00216555	0.0025933	0.455057	0.00668621	0.00220298	ieu-a-1228	0.216555	0.25933	45.5057
stage2 (GTEx v8 imported, OC subtypes)	Adipose_Visceral_Omentum	PPARG	Serous (LG+LMP)	0.00467694	0.0054776	0.460577	0.00668621	0.00492096	ieu-a-1229	0.467694	0.54776	46.0577
stage2 (GTEx v8 imported, OC subtypes)	Adipose_Visceral_Omentum	PPARG	Serous LMP	0.00546404	0.00673809	0.447794	0.00668621	0.00270402	ieu-a-1230	0.546404	0.673809	44.7794
stage2 (GTEx v8 imported, OC subtypes)	Adipose_Visceral_Omentum	PPARG	MOC (inv+LMP)	0.00426656	0.00531292	0.445385	0.00668621	0.01513	ieu-a-1231	0.426656	0.531292	44.5385
stage2 (GTEx v8 imported, OC subtypes)	Adipose_Visceral_Omentum	PPARG	MOC LMP	0.00784623	0.00988972	0.442391	0.00668621	0.00131999	ieu-a-1232	0.784623	0.988972	44.2391
stage2 (GTEx v8 imported, OC subtypes)	Kidney_Cortex	SLC5A2	HGSOC	0.00687456	0.0119559	0.365077	0.00168926	0.000705992	ieu-a-1121	0.687456	1.19559	36.5077
stage2 (GTEx v8 imported, OC subtypes)	Kidney_Cortex	SLC5A2	LGSOC	0.00978338	0.0167563	0.368633	0.00168926	0.00877304	ieu-a-1122	0.978338	1.67563	36.8633
stage2 (GTEx v8 imported, OC subtypes)	Kidney_Cortex	SLC5A2	MOC (inv)	0.00701446	0.0137315	0.338112	0.00168926	0.00297002	ieu-a-1123	0.701446	1.37315	33.8112
stage2 (GTEx v8 imported, OC subtypes)	Kidney_Cortex	SLC5A2	CCC	0.00773356	0.0152624	0.336301	0.00168926	0.0105901	ieu-a-1124	0.773356	1.52624	33.6301
stage2 (GTEx v8 imported, OC subtypes)	Kidney_Cortex	SLC5A2	ENOC	0.00712334	0.0138437	0.339739	0.00168926	0.00308397	ieu-a-1125	0.712334	1.38437	33.9739
stage2 (GTEx v8 imported, OC subtypes)	Kidney_Cortex	SLC5A2	Serous (HG+LG)	0.00529158	0.00960105	0.355315	0.00168926	0.00167598	ieu-a-1228	0.529158	0.960105	35.5315
stage2 (GTEx v8 imported, OC subtypes)	Kidney_Cortex	SLC5A2	Serous (LG+LMP)	0.00543673	0.0103336	0.344744	0.00168926	0.0176799	ieu-a-1229	0.543673	1.03336	34.4744
stage2 (GTEx v8 imported, OC subtypes)	Kidney_Cortex	SLC5A2	Serous LMP	0.00594169	0.011587	0.33897	0.00168926	0.00517297	ieu-a-1230	0.594169	1.1587	33.897
stage2 (GTEx v8 imported, OC subtypes)	Kidney_Cortex	SLC5A2	MOC (inv+LMP)	0.00885629	0.0177668	0.332655	0.00168926	0.0003312	ieu-a-1231	0.885629	1.77668	33.2655
stage2 (GTEx v8 imported, OC subtypes)	Kidney_Cortex	SLC5A2	MOC LMP	0.0101787	0.0207364	0.329246	0.00168926	0.00344199	ieu-a-1232	1.01787	2.07364	32.9246
stage2 (GTEx v8 imported, OC subtypes)	Whole_Blood	SLC5A2	HGSOC	0.0050081	0.0120307	0.293923	0.00156868	0.000705992	ieu-a-1121	0.50081	1.20307	29.3923
stage2 (GTEx v8 imported, OC subtypes)	Whole_Blood	SLC5A2	LGSOC	0.00834337	0.0173248	0.325047	0.00156868	0.00877304	ieu-a-1122	0.834337	1.73248	32.5047
stage2 (GTEx v8 imported, OC subtypes)	Whole_Blood	SLC5A2	MOC (inv)	0.00725287	0.0144555	0.334105	0.00156868	0.00297002	ieu-a-1123	0.725287	1.44555	33.4105
stage2 (GTEx v8 imported, OC subtypes)	Whole_Blood	SLC5A2	CCC	0.00844831	0.01578	0.348696	0.00156868	0.0105901	ieu-a-1124	0.844831	1.578	34.8696
stage2 (GTEx v8 imported, OC subtypes)	Whole_Blood	SLC5A2	ENOC	0.00680167	0.0144458	0.320117	0.00156868	0.00308397	ieu-a-1125	0.680167	1.44458	32.0117
stage2 (GTEx v8 imported, OC subtypes)	Whole_Blood	SLC5A2	Serous (HG+LG)	0.00430914	0.00981627	0.305063	0.00156868	0.00167598	ieu-a-1228	0.430914	0.981627	30.5063
stage2 (GTEx v8 imported, OC subtypes)	Whole_Blood	SLC5A2	Serous (LG+LMP)	0.00539519	0.010706	0.335081	0.00156868	0.0176799	ieu-a-1229	0.539519	1.0706	33.5081
stage2 (GTEx v8 imported, OC subtypes)	Whole_Blood	SLC5A2	Serous LMP	0.00607312	0.0119757	0.336483	0.00156868	0.00517297	ieu-a-1230	0.607312	1.19757	33.6483
stage2 (GTEx v8 imported, OC subtypes)	Whole_Blood	SLC5A2	MOC (inv+LMP)	0.0113839	0.0190266	0.37434	0.00156868	0.0003312	ieu-a-1231	1.13839	1.90266	37.434
stage2 (GTEx v8 imported, OC subtypes)	Whole_Blood	SLC5A2	MOC LMP	0.0135047	0.0216589	0.384053	0.00156868	0.001513	ieu-a-1232	1.35047	2.16589	38.4053

## Sheet: Outcome_label_map
Supplementary Table 8. Colocalization Top20 and merged full results.
outcome_id	outcome_label
ieu-a-1121	HGSOC
ieu-a-1122	LGSOC
ieu-a-1123	MOC (inv)
ieu-a-1124	CCC
ieu-a-1125	ENOC
ieu-a-1228	Serous (HG+LG)
ieu-a-1229	Serous (LG+LMP)
ieu-a-1230	Serous LMP
ieu-a-1231	MOC (inv+LMP)
ieu-a-1232	MOC LMP
