# Supplementary material for: From Pathway Tracing to Actionable Targets: Integrative Mendelian Randomization and Experimental Triangulation Map Metabolic Pathways Across Ovarian Cancer Histotypes
Source: Int J Mol Sci. 2026 Jun 2;27(11):5043. doi: 10.3390/ijms27115043 (PMC13256907; doi:10.3390/ijms27115043)
Supplement: Supplementary file 1 [file ijms-27-05043-s001.zip › Table S9.xlsx]

## Sheet: coloc_overall
Supplementary Table 9. Summary of negative/weak colocalization evidence for overall OC.
Target	Outcome_id	Outcome_label	PP4_stage1	PP4_over_stage1	Top_tissue	PP4_stage2	PP4_over_stage2
ABCC8	ieu-a-1120	Ovarian Cancer			Pancreas	0.022	0.168
ABCC8	ieu-b-4963	Ovarian Cancer			Pancreas	0.011	0.248
DPP4	ieu-a-1120	OCAC (ieu-a-1120)	0.007	0.051	Pancreas	0.007	0.276
DPP4	ieu-b-4963	UK Biobank (ieu-b-4963)	0.000	0.080	Pancreas	0.012	0.301
KCNJ11	ieu-a-1120	OCAC (ieu-a-1120)	0.011	0.026	Pancreas	0.004	0.010
KCNJ11	ieu-b-4963	UK Biobank (ieu-b-4963)	0.000	0.179	Pancreas	0.020	0.143
PPARG	ieu-a-1120	OCAC (ieu-a-1120)	0.006	0.113	Ovary	0.008	0.201
PPARG	ieu-b-4963	UK Biobank (ieu-b-4963)	0.000	0.163	Whole_Blood	0.014	0.138
